# Supplementary material for: Assessing the Nature of Human Brain‐Derived Extracellular Vesicles on Synaptic Activity Via the Development of an Air‐liquid Microfluidic Platform
Source: Adv Sci (Weinh). 2025 Oct 5;13(2):e11194. doi: 10.1002/advs.202511194 (PMC12786325; doi:10.1002/advs.202511194)
Supplement: Supplementary file 3 — Supplementary Table 2 [file ADVS-13-e11194-s008.xlsx]

## Sheet: COVID-19
	P1	P2	P3	P4	P5	P6
Sex (Male/Female)	M	M	M	F	M	F
Age	62	58	67	68	79	44
Comorbidities	Diabetes - Ischemic cardiopathy	N	Diabetes - Ischemic cardiopathy - Hypertension - Cirrhosis - Prostatic cancer	Hypertension - Ischemic stroke	Ischemic cardiopathy - Hypertension - Dyslipidemia - Myeloma	N
BMI	31.57	34.29	34.26	24.02	28.13	16.44
Duration of symptoms (days)	32	21	28	18	11	15
Duration of hospitalization (days)	26	15	20	14	5	2
Neurological symptoms	Disorientation, dysautonomia	N	N	N	Disorientation	N
Lungs CT or radiographic lesions	Ground-glasses opacities (25%), fibrosis, pleural effusion	Interstitial-alveolar damage	Ground-glasses opacities (50 to 75%), emphysema	Ground-glasses opacities (25 to 50%)	Ground-glasses opacities (75%)	Atelectasis, emphysema
Corticosteroid treatment	Y	Y	Y	Y	Y	N
	Y : yes	N : no

## Sheet: non-COVID-19
		P1	P2	P3	P4	P5	P6	P7	P8	P9	P10	P11	P12	P13	P14	P15	P16	P17	P18	P19	P20
	Sex (Male/Female)	M	M	M	F	F	M	F	M	M	F	M	M	F	F	M	M	F	M	M	F
	Age	58	31	41	33	40	31	39	45	34	72	40	23	35	69	54	23	36	57	34	47
	Comorbidities	unknown	suicide attempts	chronic alcoholism	Partial thyroidectomy	bipolar, cardiomegaly	drug addiction, chronic alcoholism, heart valve dysfonction	drug addiction, chronic alcoholism, cancer	drug addiction, chronic alcoholism, asthma	heart valve dysfonction, dilated heart disease	polycystic kidney disease, pulmonary embolism, renal insufficiency,	clubfoots, pectus carinatum, epilepsy, drug addiction	unknown	depression, suicide attempts	drug addiction ,coronary artery disease	unknown	none	drug addiction	high blood pressure	unknown	drug addiction
	BMI	medium to heavy build	21	slim	slim	22	medium to heavy build	20	medium build	33	slim	slim	very slim	medium build	very slim	very slim	19	heavy build	medium build	medium to heavy build	slim to medium
	Corticosteroid treatment	N	N	N	N	N	N	N	N	N	N	N	N	N	N	N	N	N	N	N	N
	Delay post mortem	<8h	<1h	<8h	0h	<8h	0	0	<12	0	0	0	0	<2	<5	<1	<3	<3	0	0	<10
	Cause of death	cardiological and/or toxicological	asphyxial death by hanging	probably toxicological	probably cardiological	cardiological and/or toxicological	cardiological	toxicological	asphyxial death by hanging	cardiological	cancer (lymphoma)	aortic dissection	asphyxial death by hanging	sodium nitrite poisoning	cardiological	asphyxial death by hanging	asphyxial death by hanging	acute pancreatitis	cardiac tamponade	undetermined	undetermined
	Known treatment	antidepressant, antipsychotic, anti-anxiety, thyroïd substitutes, antimetabolites, laxative, formoterol, mestinon, vesicare	unknown	anti-anxiety, alcohol withdrawal medicine	thyroïd substitutes	antipsychotic, anti-anxiety	none	antipsychotic, z-drugs	antidepressant, anti-anxiety, anti-asthma	possibly anti-hypertensives	anti coagulant, anti-hypertensives, antacid medicine	none	unknown	anti epilepsy, anti-anxiety	antimetabolites,anti-hypertensives, anti-anxiety, anti coagalant, antacid medicine, pain killers	unknown	unknown	opioids	none	none	none
