# Supplementary material for: Assessing the Nature of Human Brain‐Derived Extracellular Vesicles on Synaptic Activity Via the Development of an Air‐liquid Microfluidic Platform
Source: Adv Sci (Weinh). 2025 Oct 5;13(2):e11194. doi: 10.1002/advs.202511194 (PMC12786325; doi:10.1002/advs.202511194)
Supplement: Supplementary file 4 — Supplementary Table 3 [file ADVS-13-e11194-s005.xlsx]

## Sheet: Proteomic dataset
										Lysate Stag							Disso Stag							Lysate µFlow							Disso µFlow							dUC Stag				dUC µFlow				SEC Stag			SEC µFlow
gene_name	samesets_accessions	description		Stag EV disso	µFlow EV disso	Stag EV ultra	µFlow EV ultra	Stag EV SEC	µFlow EV SEC	abundance_TU013128CK_TD5 lys	abundance_TU013138CK_TD8 lys	abundance_TU013156CK_TD11 lys	abundance_TU013164CK_TD13 lys	abundance_TU013174CK_TD15 lys	abundance_TU013182CK_TD2 lys	abundance_TU013193CK_TD9 lys	abundance_TU013122CK_TD2 100	abundance_TU013140CK_TD8 100	abundance_TU013189CK_TD5 100	abundance_TU013195CK_TD9 100	abundance_TU013201CK_TD11 100	abundance_TU013207CK_TD13 100	abundance_TU013211CK_TD15 100	abundance_TU013124CK_TD1 Lys	abundance_TU013132CK_TD4 Lys	abundance_TU013142CK_TD7 Lys	abundance_TU013168CK_TD14 Lys	abundance_TU013178CK_TD16 Lys	abundance_TU013191CK_TD10 Lys b	abundance_TU013203CK_TD12 Lys b	abundance_TU013134CK_TD4 100	abundance_TU013144CK_TD7 100	abundance_TU013197CK_TD1 100 b	abundance_TU013199CK_TD10 100 b	abundance_TU013205CK_TD12 100 b	abundance_TU013209CK_TD14 100 b	abundance_TU013213CK_TD16 100 b	abundance_TU013229CK_MC1 100	abundance_TU013233CK_MC2 100	abundance_TU013237CK_MC5 100	abundance_TU013241CK_MC7 100	abundance_TU013217CK_µF7 100	abundance_TU013235CK_µF1 100	abundance_TU013239CK_µF2 100	abundance_TU013243CK_µF5 100	abundance_TU013219CK_MC5 I2_4	abundance_TU013221CK_MC4 I2_4	abundance_TU013225CK_MC3 I2_4	abundance_TU013223CK_µF3 I2_4
MTPN	sp|P58546|MTPN_HUMAN	sp|P58546|MTPN_HUMAN Myotrophin OS=Homo sapiens OX=9606 GN=MTPN PE=1 SV=2		#DIV/0!	#DIV/0!	#DIV/0!	#DIV/0!	#DIV/0!	#DIV/0!	617	420		628	452	297	285									244	593		244		98
WDR11	sp|Q9BZH6|WDR11_HUMAN	sp|Q9BZH6|WDR11_HUMAN WD repeat-containing protein 11 OS=Homo sapiens OX=9606 GN=WDR11 PE=1 SV=1		#DIV/0!	#DIV/0!	#DIV/0!	#DIV/0!	#DIV/0!	#DIV/0!	616				4316	1171	277								701	1307	489	5276	5503		2617
OPA3	sp|Q9H6K4|OPA3_HUMAN	sp|Q9H6K4|OPA3_HUMAN Optic atrophy 3 protein OS=Homo sapiens OX=9606 GN=OPA3 PE=1 SV=1		#DIV/0!	#DIV/0!	#DIV/0!	#DIV/0!	#DIV/0!	#DIV/0!	521	502	236	514		210									413		461		269
MRPS34	sp|P82930|RT34_HUMAN	sp|P82930|RT34_HUMAN Small ribosomal subunit protein mS34 OS=Homo sapiens OX=9606 GN=MRPS34 PE=1 SV=2		#DIV/0!	#DIV/0!	#DIV/0!	#DIV/0!	#DIV/0!	#DIV/0!	510	346		525		292	307								430		293
TACO1	sp|Q9BSH4|TACO1_HUMAN	sp|Q9BSH4|TACO1_HUMAN Translational activator of cytochrome c oxidase 1 OS=Homo sapiens OX=9606 GN=TACO1 PE=1 SV=1		#DIV/0!	#DIV/0!	#DIV/0!	#DIV/0!	#DIV/0!	#DIV/0!	437	348		340											374
TM7SF2	sp|O76062|ERG24_HUMAN	sp|O76062|ERG24_HUMAN Delta(14)-sterol reductase TM7SF2 OS=Homo sapiens OX=9606 GN=TM7SF2 PE=1 SV=3		#DIV/0!	#DIV/0!	#DIV/0!	#DIV/0!	#DIV/0!	#DIV/0!	417	422		474	360	251									282		373
LRRC59	sp|Q96AG4|LRC59_HUMAN	sp|Q96AG4|LRC59_HUMAN Leucine-rich repeat-containing protein 59 OS=Homo sapiens OX=9606 GN=LRRC59 PE=1 SV=1		#DIV/0!	#DIV/0!	#DIV/0!	#DIV/0!	#DIV/0!	#DIV/0!	412			451	235										308		208
DHRS7	sp|Q9Y394|DHRS7_HUMAN	sp|Q9Y394|DHRS7_HUMAN Dehydrogenase/reductase SDR family member 7 OS=Homo sapiens OX=9606 GN=DHRS7 PE=1 SV=1		#DIV/0!	#DIV/0!	#DIV/0!	#DIV/0!	#DIV/0!	#DIV/0!	402			116			295								293					326
CPEB2	sp|Q7Z5Q1|CPEB2_HUMAN; sp|Q8NE35|CPEB3_HUMAN	sp|Q7Z5Q1|CPEB2_HUMAN Cytoplasmic polyadenylation element-binding protein 2 OS=Homo sapiens OX=9606 GN=CPEB2 PE=2 SV=3		#DIV/0!	#DIV/0!	#DIV/0!	#DIV/0!	#DIV/0!	#DIV/0!	399	179		322											311
TMEM50B	sp|P56557|TM50B_HUMAN	sp|P56557|TM50B_HUMAN Transmembrane protein 50B OS=Homo sapiens OX=9606 GN=TMEM50B PE=1 SV=2		#DIV/0!	#DIV/0!	#DIV/0!	#DIV/0!	#DIV/0!	#DIV/0!	371				258	742	269										281	202
DCAKD	sp|Q8WVC6|DCAKD_HUMAN	sp|Q8WVC6|DCAKD_HUMAN Dephospho-CoA kinase domain-containing protein OS=Homo sapiens OX=9606 GN=DCAKD PE=1 SV=1		#DIV/0!	#DIV/0!	#DIV/0!	#DIV/0!	#DIV/0!	#DIV/0!	305	428		576	460										196			160	298
TRIO	sp|O75962|TRIO_HUMAN	sp|O75962|TRIO_HUMAN Triple functional domain protein OS=Homo sapiens OX=9606 GN=TRIO PE=1 SV=2		#DIV/0!	#DIV/0!	#DIV/0!	#DIV/0!	#DIV/0!	#DIV/0!	302
NOP58	sp|Q9Y2X3|NOP58_HUMAN	sp|Q9Y2X3|NOP58_HUMAN Nucleolar protein 58 OS=Homo sapiens OX=9606 GN=NOP58 PE=1 SV=1		#DIV/0!	#DIV/0!	#DIV/0!	#DIV/0!	#DIV/0!	#DIV/0!	290
HTRA2	sp|O43464|HTRA2_HUMAN	sp|O43464|HTRA2_HUMAN Serine protease HTRA2, mitochondrial OS=Homo sapiens OX=9606 GN=HTRA2 PE=1 SV=2		#DIV/0!	#DIV/0!	#DIV/0!	#DIV/0!	#DIV/0!	#DIV/0!	272	267													207		277
ABHD6	sp|Q9BV23|ABHD6_HUMAN	sp|Q9BV23|ABHD6_HUMAN Monoacylglycerol lipase ABHD6 OS=Homo sapiens OX=9606 GN=ABHD6 PE=1 SV=1		#DIV/0!	#DIV/0!	#DIV/0!	#DIV/0!	#DIV/0!	#DIV/0!	266	135														522
RUSF1	sp|Q96GQ5|RUSF1_HUMAN	sp|Q96GQ5|RUSF1_HUMAN RUS family member 1 OS=Homo sapiens OX=9606 GN=RUSF1 PE=1 SV=2		#DIV/0!	#DIV/0!	#DIV/0!	#DIV/0!	#DIV/0!	#DIV/0!	264			450											229
DGKZ	sp|Q13574|DGKZ_HUMAN	sp|Q13574|DGKZ_HUMAN Diacylglycerol kinase zeta OS=Homo sapiens OX=9606 GN=DGKZ PE=1 SV=4		#DIV/0!	#DIV/0!	#DIV/0!	#DIV/0!	#DIV/0!	#DIV/0!	245			287
MYO1B	sp|O43795|MYO1B_HUMAN	sp|O43795|MYO1B_HUMAN Unconventional myosin-Ib OS=Homo sapiens OX=9606 GN=MYO1B PE=1 SV=3		#DIV/0!	#DIV/0!	#DIV/0!	#DIV/0!	#DIV/0!	#DIV/0!	240	243	270	420	255	351	401								239	322	267			233	207
CACNB1	sp|Q02641|CACB1_HUMAN	sp|Q02641|CACB1_HUMAN Voltage-dependent L-type calcium channel subunit beta-1 OS=Homo sapiens OX=9606 GN=CACNB1 PE=1 SV=3		#DIV/0!	#DIV/0!	#DIV/0!	#DIV/0!	#DIV/0!	#DIV/0!	189			257		205
MRPL44	sp|Q9H9J2|RM44_HUMAN	sp|Q9H9J2|RM44_HUMAN Large ribosomal subunit protein mL44 OS=Homo sapiens OX=9606 GN=MRPL44 PE=1 SV=1		#DIV/0!	#DIV/0!	#DIV/0!	#DIV/0!	#DIV/0!	#DIV/0!	170			228		206									230					146
KHSRP	sp|Q92945|FUBP2_HUMAN	sp|Q92945|FUBP2_HUMAN Far upstream element-binding protein 2 OS=Homo sapiens OX=9606 GN=KHSRP PE=1 SV=4		#DIV/0!	#DIV/0!	#DIV/0!	#DIV/0!	#DIV/0!	#DIV/0!	131				101												160
TXNRD2	sp|Q9NNW7|TRXR2_HUMAN	sp|Q9NNW7|TRXR2_HUMAN Thioredoxin reductase 2, mitochondrial OS=Homo sapiens OX=9606 GN=TXNRD2 PE=1 SV=3		#DIV/0!	#DIV/0!	#DIV/0!	#DIV/0!	#DIV/0!	#DIV/0!	130			131
TUBA1B	sp|P68363|TBA1B_HUMAN	sp|P68363|TBA1B_HUMAN Tubulin alpha-1B chain OS=Homo sapiens OX=9606 GN=TUBA1B PE=1 SV=1		#DIV/0!	#DIV/0!	#DIV/0!	#DIV/0!	#DIV/0!	#DIV/0!
TUBA1A	sp|Q71U36|TBA1A_HUMAN	sp|Q71U36|TBA1A_HUMAN Tubulin alpha-1A chain OS=Homo sapiens OX=9606 GN=TUBA1A PE=1 SV=1		#DIV/0!	#DIV/0!	#DIV/0!	#DIV/0!	#DIV/0!	#DIV/0!
KRT6C	sp|P48668|K2C6C_HUMAN	sp|P48668|K2C6C_HUMAN Keratin, type II cytoskeletal 6C OS=Homo sapiens OX=9606 GN=KRT6C PE=1 SV=3		#DIV/0!	#DIV/0!	#DIV/0!	#DIV/0!	#DIV/0!	#DIV/0!
TUBA3C	sp|P0DPH7|TBA3C_HUMAN	sp|P0DPH7|TBA3C_HUMAN Tubulin alpha-3C chain OS=Homo sapiens OX=9606 GN=TUBA3C PE=1 SV=1		#DIV/0!	#DIV/0!	#DIV/0!	#DIV/0!	#DIV/0!	#DIV/0!
TUBB6	sp|Q9BUF5|TBB6_HUMAN	sp|Q9BUF5|TBB6_HUMAN Tubulin beta-6 chain OS=Homo sapiens OX=9606 GN=TUBB6 PE=1 SV=1		#DIV/0!	#DIV/0!	#DIV/0!	#DIV/0!	#DIV/0!	#DIV/0!
CLTCL1	sp|P53675|CLH2_HUMAN	sp|P53675|CLH2_HUMAN Clathrin heavy chain 2 OS=Homo sapiens OX=9606 GN=CLTCL1 PE=1 SV=2		#DIV/0!	#DIV/0!	#DIV/0!	#DIV/0!	#DIV/0!	#DIV/0!
ATP1A4	sp|Q13733|AT1A4_HUMAN	sp|Q13733|AT1A4_HUMAN Sodium/potassium-transporting ATPase subunit alpha-4 OS=Homo sapiens OX=9606 GN=ATP1A4 PE=1 SV=3		#DIV/0!	#DIV/0!	#DIV/0!	#DIV/0!	#DIV/0!	#DIV/0!
KRT33A	CON_sp|O76009|KT33A_HUMAN	CON_sp|O76009|KT33A_HUMAN Keratin, type I cuticular Ha3-I OS=Homo sapiens OX=9606 GN=KRT33A PE=2 SV=2		#DIV/0!	#DIV/0!	#DIV/0!	#DIV/0!	#DIV/0!	#DIV/0!
KRT83	CON_sp|P78385|KRT83_HUMAN	CON_sp|P78385|KRT83_HUMAN Keratin, type II cuticular Hb3 OS=Homo sapiens OX=9606 GN=KRT83 PE=1 SV=2		#DIV/0!	#DIV/0!	#DIV/0!	#DIV/0!	#DIV/0!	#DIV/0!
	sp|P0DOX5|IGG1_HUMAN	sp|P0DOX5|IGG1_HUMAN Immunoglobulin gamma-1 heavy chain OS=Homo sapiens OX=9606 PE=1 SV=2		#DIV/0!	#DIV/0!	#DIV/0!	#DIV/0!	#DIV/0!	#DIV/0!
HSPA1L	sp|P34931|HS71L_HUMAN	sp|P34931|HS71L_HUMAN Heat shock 70 kDa protein 1-like OS=Homo sapiens OX=9606 GN=HSPA1L PE=1 SV=2		#DIV/0!	#DIV/0!	#DIV/0!	#DIV/0!	#DIV/0!	#DIV/0!
SIRPB1	sp|Q5TFQ8|SIRBL_HUMAN	sp|Q5TFQ8|SIRBL_HUMAN Signal-regulatory protein beta-1 isoform 3 OS=Homo sapiens OX=9606 GN=SIRPB1 PE=1 SV=1		#DIV/0!	#DIV/0!	#DIV/0!	#DIV/0!	#DIV/0!	#DIV/0!
TUBB8	sp|Q3ZCM7|TBB8_HUMAN	sp|Q3ZCM7|TBB8_HUMAN Tubulin beta-8 chain OS=Homo sapiens OX=9606 GN=TUBB8 PE=1 SV=2		#DIV/0!	#DIV/0!	#DIV/0!	#DIV/0!	#DIV/0!	#DIV/0!
KRT75	sp|O95678|K2C75_HUMAN	sp|O95678|K2C75_HUMAN Keratin, type II cytoskeletal 75 OS=Homo sapiens OX=9606 GN=KRT75 PE=1 SV=2		#DIV/0!	#DIV/0!	#DIV/0!	#DIV/0!	#DIV/0!	#DIV/0!
RAB6A	sp|P20340|RAB6A_HUMAN	sp|P20340|RAB6A_HUMAN Ras-related protein Rab-6A OS=Homo sapiens OX=9606 GN=RAB6A PE=1 SV=3		#DIV/0!	#DIV/0!	#DIV/0!	#DIV/0!	#DIV/0!	#DIV/0!
POTEE	sp|Q6S8J3|POTEE_HUMAN	sp|Q6S8J3|POTEE_HUMAN POTE ankyrin domain family member E OS=Homo sapiens OX=9606 GN=POTEE PE=2 SV=3		#DIV/0!	#DIV/0!	#DIV/0!	#DIV/0!	#DIV/0!	#DIV/0!
KRT87P	sp|A6NCN2|KR87P_HUMAN	sp|A6NCN2|KR87P_HUMAN Putative keratin-87 protein OS=Homo sapiens OX=9606 GN=KRT87P PE=5 SV=4		#DIV/0!	#DIV/0!	#DIV/0!	#DIV/0!	#DIV/0!	#DIV/0!
RAB6B	sp|Q9NRW1|RAB6B_HUMAN	sp|Q9NRW1|RAB6B_HUMAN Ras-related protein Rab-6B OS=Homo sapiens OX=9606 GN=RAB6B PE=1 SV=1		#DIV/0!	#DIV/0!	#DIV/0!	#DIV/0!	#DIV/0!	#DIV/0!
ATP6V1B1	sp|P15313|VATB1_HUMAN	sp|P15313|VATB1_HUMAN V-type proton ATPase subunit B, kidney isoform OS=Homo sapiens OX=9606 GN=ATP6V1B1 PE=1 SV=3		#DIV/0!	#DIV/0!	#DIV/0!	#DIV/0!	#DIV/0!	#DIV/0!
IGKC	sp|P01834|IGKC_HUMAN	sp|P01834|IGKC_HUMAN Immunoglobulin kappa constant OS=Homo sapiens OX=9606 GN=IGKC PE=1 SV=2		#DIV/0!	#DIV/0!	#DIV/0!	#DIV/0!	#DIV/0!	#DIV/0!
HSPA6	sp|P17066|HSP76_HUMAN	sp|P17066|HSP76_HUMAN Heat shock 70 kDa protein 6 OS=Homo sapiens OX=9606 GN=HSPA6 PE=1 SV=2		#DIV/0!	#DIV/0!	#DIV/0!	#DIV/0!	#DIV/0!	#DIV/0!
ACTBL2	sp|Q562R1|ACTBL_HUMAN	sp|Q562R1|ACTBL_HUMAN Beta-actin-like protein 2 OS=Homo sapiens OX=9606 GN=ACTBL2 PE=1 SV=2		#DIV/0!	#DIV/0!	#DIV/0!	#DIV/0!	#DIV/0!	#DIV/0!
	CON_sp|P02534|K1M1_SHEEP	CON_sp|P02534|K1M1_SHEEP Keratin, type I microfibrillar 48 kDa, component 8C-1 OS=Ovis aries OX=9940 PE=1 SV=2		#DIV/0!	#DIV/0!	#DIV/0!	#DIV/0!	#DIV/0!	#DIV/0!
NME2	sp|P22392|NDKB_HUMAN	sp|P22392|NDKB_HUMAN Nucleoside diphosphate kinase B OS=Homo sapiens OX=9606 GN=NME2 PE=1 SV=1		#DIV/0!	#DIV/0!	#DIV/0!	#DIV/0!	#DIV/0!	#DIV/0!
	CON_sp|P25691|K2M3_SHEEP	CON_sp|P25691|K2M3_SHEEP Keratin, type II microfibrillar, component 5 OS=Ovis aries OX=9940 PE=1 SV=1		#DIV/0!	#DIV/0!	#DIV/0!	#DIV/0!	#DIV/0!	#DIV/0!
KRT15	CON_sp|O77727|K1C15_SHEEP	CON_sp|O77727|K1C15_SHEEP Keratin, type I cytoskeletal 15 OS=Ovis aries OX=9940 GN=KRT15 PE=2 SV=1		#DIV/0!	#DIV/0!	#DIV/0!	#DIV/0!	#DIV/0!	#DIV/0!
SLC25A13	sp|Q9UJS0|S2513_HUMAN	sp|Q9UJS0|S2513_HUMAN Electrogenic aspartate/glutamate antiporter SLC25A13, mitochondrial OS=Homo sapiens OX=9606 GN=SLC25A13 PE=1 SV=2		#DIV/0!	#DIV/0!	#DIV/0!	#DIV/0!	#DIV/0!	#DIV/0!
ACTN3	sp|Q08043|ACTN3_HUMAN	sp|Q08043|ACTN3_HUMAN Alpha-actinin-3 OS=Homo sapiens OX=9606 GN=ACTN3 PE=1 SV=2		#DIV/0!	#DIV/0!	#DIV/0!	#DIV/0!	#DIV/0!	#DIV/0!
KRT15	sp|P19012|K1C15_HUMAN	sp|P19012|K1C15_HUMAN Keratin, type I cytoskeletal 15 OS=Homo sapiens OX=9606 GN=KRT15 PE=1 SV=3		#DIV/0!	#DIV/0!	#DIV/0!	#DIV/0!	#DIV/0!	#DIV/0!
KRT19	sp|P08727|K1C19_HUMAN	sp|P08727|K1C19_HUMAN Keratin, type I cytoskeletal 19 OS=Homo sapiens OX=9606 GN=KRT19 PE=1 SV=4		#DIV/0!	#DIV/0!	#DIV/0!	#DIV/0!	#DIV/0!	#DIV/0!
	CON_sp|P15241|K2M2_SHEEP	CON_sp|P15241|K2M2_SHEEP Keratin, type II microfibrillar, component 7C OS=Ovis aries OX=9940 PE=1 SV=1		#DIV/0!	#DIV/0!	#DIV/0!	#DIV/0!	#DIV/0!	#DIV/0!
PPP2CB	sp|P62714|PP2AB_HUMAN	sp|P62714|PP2AB_HUMAN Serine/threonine-protein phosphatase 2A catalytic subunit beta isoform OS=Homo sapiens OX=9606 GN=PPP2CB PE=1 SV=1		#DIV/0!	#DIV/0!	#DIV/0!	#DIV/0!	#DIV/0!	#DIV/0!
POTEI	sp|P0CG38|POTEI_HUMAN	sp|P0CG38|POTEI_HUMAN POTE ankyrin domain family member I OS=Homo sapiens OX=9606 GN=POTEI PE=3 SV=1		#DIV/0!	#DIV/0!	#DIV/0!	#DIV/0!	#DIV/0!	#DIV/0!
	CON_sp|P25690|K1M2_SHEEP	CON_sp|P25690|K1M2_SHEEP Keratin, type I microfibrillar, 47.6 kDa OS=Ovis aries OX=9940 PE=3 SV=2		#DIV/0!	#DIV/0!	#DIV/0!	#DIV/0!	#DIV/0!	#DIV/0!
CPNE8	sp|Q86YQ8|CPNE8_HUMAN	sp|Q86YQ8|CPNE8_HUMAN Copine-8 OS=Homo sapiens OX=9606 GN=CPNE8 PE=1 SV=2		#DIV/0!	#DIV/0!	#DIV/0!	#DIV/0!	#DIV/0!	#DIV/0!
H2BC11	sp|P06899|H2B1J_HUMAN; sp|P23527|H2B1O_HUMAN; sp|P33778|H2B1B_HUMAN; sp|Q16778|H2B2E_HUMAN	sp|P06899|H2B1J_HUMAN Histone H2B type 1-J OS=Homo sapiens OX=9606 GN=H2BC11 PE=1 SV=3		#DIV/0!	#DIV/0!	#DIV/0!	#DIV/0!	#DIV/0!	#DIV/0!
GNPDA1	sp|P46926|GNPI1_HUMAN	sp|P46926|GNPI1_HUMAN Glucosamine-6-phosphate isomerase 1 OS=Homo sapiens OX=9606 GN=GNPDA1 PE=1 SV=1		#DIV/0!	#DIV/0!	#DIV/0!	#DIV/0!	#DIV/0!	#DIV/0!
HSP90AB2P	sp|Q58FF8|H90B2_HUMAN	sp|Q58FF8|H90B2_HUMAN Putative heat shock protein HSP 90-beta 2 OS=Homo sapiens OX=9606 GN=HSP90AB2P PE=1 SV=2		#DIV/0!	#DIV/0!	#DIV/0!	#DIV/0!	#DIV/0!	#DIV/0!
MINK1	sp|Q8N4C8|MINK1_HUMAN	sp|Q8N4C8|MINK1_HUMAN Misshapen-like kinase 1 OS=Homo sapiens OX=9606 GN=MINK1 PE=1 SV=2		#DIV/0!	#DIV/0!	#DIV/0!	#DIV/0!	#DIV/0!	#DIV/0!
	sp|P0DOX6|IGM_HUMAN	sp|P0DOX6|IGM_HUMAN Immunoglobulin mu heavy chain OS=Homo sapiens OX=9606 PE=1 SV=2		#DIV/0!	#DIV/0!	#DIV/0!	#DIV/0!	#DIV/0!	#DIV/0!
HARS1	CON_sp|P12081|HARS1_HUMAN	CON_sp|P12081|HARS1_HUMAN Histidine--tRNA ligase, cytoplasmic OS=Homo sapiens OX=9606 GN=HARS1 PE=1 SV=2		#DIV/0!	#DIV/0!	#DIV/0!	#DIV/0!	#DIV/0!	#DIV/0!
KRT35	CON_sp|Q92764|KRT35_HUMAN	CON_sp|Q92764|KRT35_HUMAN Keratin, type I cuticular Ha5 OS=Homo sapiens OX=9606 GN=KRT35 PE=1 SV=5		#DIV/0!	#DIV/0!	#DIV/0!	#DIV/0!	#DIV/0!	#DIV/0!
CTNNA1	sp|P35221|CTNA1_HUMAN	sp|P35221|CTNA1_HUMAN Catenin alpha-1 OS=Homo sapiens OX=9606 GN=CTNNA1 PE=1 SV=1		#DIV/0!	#DIV/0!	#DIV/0!	#DIV/0!	#DIV/0!	#DIV/0!
ATP4A	sp|P20648|ATP4A_HUMAN	sp|P20648|ATP4A_HUMAN Potassium-transporting ATPase alpha chain 1 OS=Homo sapiens OX=9606 GN=ATP4A PE=1 SV=5		#DIV/0!	#DIV/0!	#DIV/0!	#DIV/0!	#DIV/0!	#DIV/0!
KIF5A	sp|Q12840|KIF5A_HUMAN	sp|Q12840|KIF5A_HUMAN Kinesin heavy chain isoform 5A OS=Homo sapiens OX=9606 GN=KIF5A PE=1 SV=2		#DIV/0!	#DIV/0!	#DIV/0!	#DIV/0!	#DIV/0!	#DIV/0!
EPDR1	sp|Q9UM22|EPDR1_HUMAN	sp|Q9UM22|EPDR1_HUMAN Mammalian ependymin-related protein 1 OS=Homo sapiens OX=9606 GN=EPDR1 PE=1 SV=2		#DIV/0!	#DIV/0!	#DIV/0!	#DIV/0!	#DIV/0!	#DIV/0!
PGK2	sp|P07205|PGK2_HUMAN	sp|P07205|PGK2_HUMAN Phosphoglycerate kinase 2 OS=Homo sapiens OX=9606 GN=PGK2 PE=1 SV=3		#DIV/0!	#DIV/0!	#DIV/0!	#DIV/0!	#DIV/0!	#DIV/0!
HSP90AB4P	sp|Q58FF6|H90B4_HUMAN	sp|Q58FF6|H90B4_HUMAN Putative heat shock protein HSP 90-beta 4 OS=Homo sapiens OX=9606 GN=HSP90AB4P PE=5 SV=1		#DIV/0!	#DIV/0!	#DIV/0!	#DIV/0!	#DIV/0!	#DIV/0!
DDX3Y	sp|O15523|DDX3Y_HUMAN	sp|O15523|DDX3Y_HUMAN ATP-dependent RNA helicase DDX3Y OS=Homo sapiens OX=9606 GN=DDX3Y PE=1 SV=2		#DIV/0!	#DIV/0!	#DIV/0!	#DIV/0!	#DIV/0!	#DIV/0!
BDH2	sp|Q9BUT1|DHRS6_HUMAN	sp|Q9BUT1|DHRS6_HUMAN Dehydrogenase/reductase SDR family member 6 OS=Homo sapiens OX=9606 GN=BDH2 PE=1 SV=2		#DIV/0!	#DIV/0!	#DIV/0!	#DIV/0!	#DIV/0!	#DIV/0!
H1-4	sp|P10412|H14_HUMAN	sp|P10412|H14_HUMAN Histone H1.4 OS=Homo sapiens OX=9606 GN=H1-4 PE=1 SV=2		#DIV/0!	#DIV/0!	#DIV/0!	#DIV/0!	#DIV/0!	#DIV/0!
H1-2	sp|P16403|H12_HUMAN	sp|P16403|H12_HUMAN Histone H1.2 OS=Homo sapiens OX=9606 GN=H1-2 PE=1 SV=2		#DIV/0!	#DIV/0!	#DIV/0!	#DIV/0!	#DIV/0!	#DIV/0!
TPM2	sp|P07951|TPM2_HUMAN	sp|P07951|TPM2_HUMAN Tropomyosin beta chain OS=Homo sapiens OX=9606 GN=TPM2 PE=1 SV=1		#DIV/0!	#DIV/0!	#DIV/0!	#DIV/0!	#DIV/0!	#DIV/0!
IGHA2	sp|P01877|IGHA2_HUMAN	sp|P01877|IGHA2_HUMAN Immunoglobulin heavy constant alpha 2 OS=Homo sapiens OX=9606 GN=IGHA2 PE=1 SV=5		#DIV/0!	#DIV/0!	#DIV/0!	#DIV/0!	#DIV/0!	#DIV/0!
KRT32	CON_sp|Q14532|K1H2_HUMAN	CON_sp|Q14532|K1H2_HUMAN Keratin, type I cuticular Ha2 OS=Homo sapiens OX=9606 GN=KRT32 PE=1 SV=3		#DIV/0!	#DIV/0!	#DIV/0!	#DIV/0!	#DIV/0!	#DIV/0!
C4B	sp|P0C0L5|CO4B_HUMAN	sp|P0C0L5|CO4B_HUMAN Complement C4-B OS=Homo sapiens OX=9606 GN=C4B PE=1 SV=2		#DIV/0!	#DIV/0!	#DIV/0!	#DIV/0!	#DIV/0!	#DIV/0!
C4A	sp|P0C0L4|CO4A_HUMAN	sp|P0C0L4|CO4A_HUMAN Complement C4-A OS=Homo sapiens OX=9606 GN=C4A PE=1 SV=2		#DIV/0!	#DIV/0!	#DIV/0!	#DIV/0!	#DIV/0!	#DIV/0!
TUBB1	sp|Q9H4B7|TBB1_HUMAN	sp|Q9H4B7|TBB1_HUMAN Tubulin beta-1 chain OS=Homo sapiens OX=9606 GN=TUBB1 PE=1 SV=1		#DIV/0!	#DIV/0!	#DIV/0!	#DIV/0!	#DIV/0!	#DIV/0!
ERP29	sp|P30040|ERP29_HUMAN	sp|P30040|ERP29_HUMAN Endoplasmic reticulum resident protein 29 OS=Homo sapiens OX=9606 GN=ERP29 PE=1 SV=4		#DIV/0!	#DIV/0!	#DIV/0!	#DIV/0!	#DIV/0!	#DIV/0!
KRT7	sp|P08729|K2C7_HUMAN	sp|P08729|K2C7_HUMAN Keratin, type II cytoskeletal 7 OS=Homo sapiens OX=9606 GN=KRT7 PE=1 SV=5		#DIV/0!	#DIV/0!	#DIV/0!	#DIV/0!	#DIV/0!	#DIV/0!
UBE2V1	sp|Q13404|UB2V1_HUMAN	sp|Q13404|UB2V1_HUMAN Ubiquitin-conjugating enzyme E2 variant 1 OS=Homo sapiens OX=9606 GN=UBE2V1 PE=1 SV=2		#DIV/0!	#DIV/0!	#DIV/0!	#DIV/0!	#DIV/0!	#DIV/0!
DDX39A	sp|O00148|DX39A_HUMAN	sp|O00148|DX39A_HUMAN ATP-dependent RNA helicase DDX39A OS=Homo sapiens OX=9606 GN=DDX39A PE=1 SV=2		#DIV/0!	#DIV/0!	#DIV/0!	#DIV/0!	#DIV/0!	#DIV/0!
LCP1	sp|P13796|PLSL_HUMAN	sp|P13796|PLSL_HUMAN Plastin-2 OS=Homo sapiens OX=9606 GN=LCP1 PE=1 SV=6		#DIV/0!	#DIV/0!	#DIV/0!	#DIV/0!	#DIV/0!	#DIV/0!
H3C15	sp|Q71DI3|H32_HUMAN	sp|Q71DI3|H32_HUMAN Histone H3.2 OS=Homo sapiens OX=9606 GN=H3C15 PE=1 SV=3		#DIV/0!	#DIV/0!	#DIV/0!	#DIV/0!	#DIV/0!	#DIV/0!
GNAL	sp|P38405|GNAL_HUMAN	sp|P38405|GNAL_HUMAN Guanine nucleotide-binding protein G(olf) subunit alpha OS=Homo sapiens OX=9606 GN=GNAL PE=1 SV=1		#DIV/0!	#DIV/0!	#DIV/0!	#DIV/0!	#DIV/0!	#DIV/0!
H2AC11	sp|P0C0S8|H2A1_HUMAN; sp|Q99878|H2A1J_HUMAN; sp|Q9BTM1|H2AJ_HUMAN	sp|P0C0S8|H2A1_HUMAN Histone H2A type 1 OS=Homo sapiens OX=9606 GN=H2AC11 PE=1 SV=2		#DIV/0!	#DIV/0!	#DIV/0!	#DIV/0!	#DIV/0!	#DIV/0!
H3C1	sp|P68431|H31_HUMAN	sp|P68431|H31_HUMAN Histone H3.1 OS=Homo sapiens OX=9606 GN=H3C1 PE=1 SV=2		#DIV/0!	#DIV/0!	#DIV/0!	#DIV/0!	#DIV/0!	#DIV/0!
ATAD3B	sp|Q5T9A4|ATD3B_HUMAN	sp|Q5T9A4|ATD3B_HUMAN ATPase family AAA domain-containing protein 3B OS=Homo sapiens OX=9606 GN=ATAD3B PE=1 SV=1		#DIV/0!	#DIV/0!	#DIV/0!	#DIV/0!	#DIV/0!	#DIV/0!
DIRAS2	sp|Q96HU8|DIRA2_HUMAN	sp|Q96HU8|DIRA2_HUMAN GTP-binding protein Di-Ras2 OS=Homo sapiens OX=9606 GN=DIRAS2 PE=1 SV=1		#DIV/0!	#DIV/0!	#DIV/0!	#DIV/0!	#DIV/0!	#DIV/0!
KRAS	sp|P01116|RASK_HUMAN	sp|P01116|RASK_HUMAN GTPase KRas OS=Homo sapiens OX=9606 GN=KRAS PE=1 SV=1		#DIV/0!	#DIV/0!	#DIV/0!	#DIV/0!	#DIV/0!	#DIV/0!
ARHGAP26	sp|Q9UNA1|RHG26_HUMAN	sp|Q9UNA1|RHG26_HUMAN Rho GTPase-activating protein 26 OS=Homo sapiens OX=9606 GN=ARHGAP26 PE=1 SV=1		#DIV/0!	#DIV/0!	#DIV/0!	#DIV/0!	#DIV/0!	#DIV/0!
GHITM	sp|Q9H3K2|GHITM_HUMAN	sp|Q9H3K2|GHITM_HUMAN Growth hormone-inducible transmembrane protein OS=Homo sapiens OX=9606 GN=GHITM PE=1 SV=2		#DIV/0!	#DIV/0!	#DIV/0!	#DIV/0!	#DIV/0!	#DIV/0!
RAP2C	sp|Q9Y3L5|RAP2C_HUMAN	sp|Q9Y3L5|RAP2C_HUMAN Ras-related protein Rap-2c OS=Homo sapiens OX=9606 GN=RAP2C PE=1 SV=1		#DIV/0!	#DIV/0!	#DIV/0!	#DIV/0!	#DIV/0!	#DIV/0!
RPS6KA2	sp|Q15349|KS6A2_HUMAN	sp|Q15349|KS6A2_HUMAN Ribosomal protein S6 kinase alpha-2 OS=Homo sapiens OX=9606 GN=RPS6KA2 PE=1 SV=2		#DIV/0!	#DIV/0!	#DIV/0!	#DIV/0!	#DIV/0!	#DIV/0!
RGS6	sp|P49758|RGS6_HUMAN	sp|P49758|RGS6_HUMAN Regulator of G-protein signaling 6 OS=Homo sapiens OX=9606 GN=RGS6 PE=1 SV=5		#DIV/0!	#DIV/0!	#DIV/0!	#DIV/0!	#DIV/0!	#DIV/0!
WBP2	sp|Q969T9|WBP2_HUMAN	sp|Q969T9|WBP2_HUMAN WW domain-binding protein 2 OS=Homo sapiens OX=9606 GN=WBP2 PE=1 SV=1		#DIV/0!	#DIV/0!	#DIV/0!	#DIV/0!	#DIV/0!	#DIV/0!
ELAVL4	sp|P26378|ELAV4_HUMAN	sp|P26378|ELAV4_HUMAN ELAV-like protein 4 OS=Homo sapiens OX=9606 GN=ELAVL4 PE=1 SV=3		#DIV/0!	#DIV/0!	#DIV/0!	#DIV/0!	#DIV/0!	#DIV/0!
SNX6	sp|Q9UNH7|SNX6_HUMAN	sp|Q9UNH7|SNX6_HUMAN Sorting nexin-6 OS=Homo sapiens OX=9606 GN=SNX6 PE=1 SV=1		#DIV/0!	#DIV/0!	#DIV/0!	#DIV/0!	#DIV/0!	#DIV/0!
RAB6D	sp|Q53S08|RAB6D_HUMAN	sp|Q53S08|RAB6D_HUMAN Ras-related protein Rab-6D OS=Homo sapiens OX=9606 GN=RAB6D PE=2 SV=1		#DIV/0!	#DIV/0!	#DIV/0!	#DIV/0!	#DIV/0!	#DIV/0!
SCN3A	sp|Q9NY46|SCN3A_HUMAN	sp|Q9NY46|SCN3A_HUMAN Sodium channel protein type 3 subunit alpha OS=Homo sapiens OX=9606 GN=SCN3A PE=1 SV=2		#DIV/0!	#DIV/0!	#DIV/0!	#DIV/0!	#DIV/0!	#DIV/0!
PRPS1L1	sp|P21108|PRPS3_HUMAN	sp|P21108|PRPS3_HUMAN Ribose-phosphate pyrophosphokinase 3 OS=Homo sapiens OX=9606 GN=PRPS1L1 PE=1 SV=2		#DIV/0!	#DIV/0!	#DIV/0!	#DIV/0!	#DIV/0!	#DIV/0!
NME3	sp|Q13232|NDK3_HUMAN	sp|Q13232|NDK3_HUMAN Nucleoside diphosphate kinase 3 OS=Homo sapiens OX=9606 GN=NME3 PE=1 SV=2		#DIV/0!	#DIV/0!	#DIV/0!	#DIV/0!	#DIV/0!	#DIV/0!
ELAVL3	sp|Q14576|ELAV3_HUMAN	sp|Q14576|ELAV3_HUMAN ELAV-like protein 3 OS=Homo sapiens OX=9606 GN=ELAVL3 PE=2 SV=3		#DIV/0!	#DIV/0!	#DIV/0!	#DIV/0!	#DIV/0!	#DIV/0!
SPTBN4	sp|Q9H254|SPTN4_HUMAN	sp|Q9H254|SPTN4_HUMAN Spectrin beta chain, non-erythrocytic 4 OS=Homo sapiens OX=9606 GN=SPTBN4 PE=1 SV=2		#DIV/0!	#DIV/0!	#DIV/0!	#DIV/0!	#DIV/0!	#DIV/0!
KRT38	CON_sp|O76015|KRT38_HUMAN	CON_sp|O76015|KRT38_HUMAN Keratin, type I cuticular Ha8 OS=Homo sapiens OX=9606 GN=KRT38 PE=1 SV=3		#DIV/0!	#DIV/0!	#DIV/0!	#DIV/0!	#DIV/0!	#DIV/0!
HINT3	sp|Q9NQE9|HINT3_HUMAN	sp|Q9NQE9|HINT3_HUMAN Adenosine 5'-monophosphoramidase HINT3 OS=Homo sapiens OX=9606 GN=HINT3 PE=1 SV=1		#DIV/0!	#DIV/0!	#DIV/0!	#DIV/0!	#DIV/0!	#DIV/0!				249																	215
PRKAG1	sp|P54619|AAKG1_HUMAN	sp|P54619|AAKG1_HUMAN 5'-AMP-activated protein kinase subunit gamma-1 OS=Homo sapiens OX=9606 GN=PRKAG1 PE=1 SV=1		#DIV/0!	#DIV/0!	#DIV/0!	#DIV/0!	#DIV/0!	#DIV/0!
PPP3CC	sp|P48454|PP2BC_HUMAN	sp|P48454|PP2BC_HUMAN Serine/threonine-protein phosphatase 2B catalytic subunit gamma isoform OS=Homo sapiens OX=9606 GN=PPP3CC PE=1 SV=3		#DIV/0!	#DIV/0!	#DIV/0!	#DIV/0!	#DIV/0!	#DIV/0!
HSPA12B	sp|Q96MM6|HS12B_HUMAN	sp|Q96MM6|HS12B_HUMAN Heat shock 70 kDa protein 12B OS=Homo sapiens OX=9606 GN=HSPA12B PE=1 SV=2		#DIV/0!	#DIV/0!	#DIV/0!	#DIV/0!	#DIV/0!	#DIV/0!
PRKAR1B	sp|P31321|KAP1_HUMAN	sp|P31321|KAP1_HUMAN cAMP-dependent protein kinase type I-beta regulatory subunit OS=Homo sapiens OX=9606 GN=PRKAR1B PE=1 SV=4		#DIV/0!	#DIV/0!	#DIV/0!	#DIV/0!	#DIV/0!	#DIV/0!
CCT6B	sp|Q92526|TCPW_HUMAN	sp|Q92526|TCPW_HUMAN T-complex protein 1 subunit zeta-2 OS=Homo sapiens OX=9606 GN=CCT6B PE=1 SV=5		#DIV/0!	#DIV/0!	#DIV/0!	#DIV/0!	#DIV/0!	#DIV/0!
GSTM5	sp|P46439|GSTM5_HUMAN	sp|P46439|GSTM5_HUMAN Glutathione S-transferase Mu 5 OS=Homo sapiens OX=9606 GN=GSTM5 PE=1 SV=3		#DIV/0!	#DIV/0!	#DIV/0!	#DIV/0!	#DIV/0!	#DIV/0!
KRT37	CON_sp|O76014|KRT37_HUMAN	CON_sp|O76014|KRT37_HUMAN Keratin, type I cuticular Ha7 OS=Homo sapiens OX=9606 GN=KRT37 PE=1 SV=3		#DIV/0!	#DIV/0!	#DIV/0!	#DIV/0!	#DIV/0!	#DIV/0!
GABRB3	sp|P28472|GBRB3_HUMAN	sp|P28472|GBRB3_HUMAN Gamma-aminobutyric acid receptor subunit beta-3 OS=Homo sapiens OX=9606 GN=GABRB3 PE=1 SV=1		#DIV/0!	#DIV/0!	#DIV/0!	#DIV/0!	#DIV/0!	#DIV/0!
HARS2	sp|P49590|SYHM_HUMAN	sp|P49590|SYHM_HUMAN Histidine--tRNA ligase, mitochondrial OS=Homo sapiens OX=9606 GN=HARS2 PE=1 SV=1		#DIV/0!	#DIV/0!	#DIV/0!	#DIV/0!	#DIV/0!	#DIV/0!
HSP90AA4P	sp|Q58FG1|HS904_HUMAN	sp|Q58FG1|HS904_HUMAN Putative heat shock protein HSP 90-alpha A4 OS=Homo sapiens OX=9606 GN=HSP90AA4P PE=5 SV=1		#DIV/0!	#DIV/0!	#DIV/0!	#DIV/0!	#DIV/0!	#DIV/0!
PPP2R5C	sp|Q13362|2A5G_HUMAN	sp|Q13362|2A5G_HUMAN Serine/threonine-protein phosphatase 2A 56 kDa regulatory subunit gamma isoform OS=Homo sapiens OX=9606 GN=PPP2R5C PE=1 SV=3		#DIV/0!	#DIV/0!	#DIV/0!	#DIV/0!	#DIV/0!	#DIV/0!
KPNA1	sp|P52294|IMA5_HUMAN	sp|P52294|IMA5_HUMAN Importin subunit alpha-5 OS=Homo sapiens OX=9606 GN=KPNA1 PE=1 SV=3		#DIV/0!	#DIV/0!	#DIV/0!	#DIV/0!	#DIV/0!	#DIV/0!
SCN1A	sp|P35498|SCN1A_HUMAN	sp|P35498|SCN1A_HUMAN Sodium channel protein type 1 subunit alpha OS=Homo sapiens OX=9606 GN=SCN1A PE=1 SV=2		#DIV/0!	#DIV/0!	#DIV/0!	#DIV/0!	#DIV/0!	#DIV/0!
TUBA4B	sp|Q9H853|TBA4B_HUMAN	sp|Q9H853|TBA4B_HUMAN Putative tubulin-like protein alpha-4B OS=Homo sapiens OX=9606 GN=TUBA4B PE=5 SV=2		#DIV/0!	#DIV/0!	#DIV/0!	#DIV/0!	#DIV/0!	#DIV/0!
HLA-C	sp|P10321|HLAC_HUMAN	sp|P10321|HLAC_HUMAN HLA class I histocompatibility antigen, C alpha chain OS=Homo sapiens OX=9606 GN=HLA-C PE=1 SV=3		#DIV/0!	#DIV/0!	#DIV/0!	#DIV/0!	#DIV/0!	#DIV/0!
NRAS	sp|P01111|RASN_HUMAN	sp|P01111|RASN_HUMAN GTPase NRas OS=Homo sapiens OX=9606 GN=NRAS PE=1 SV=1		#DIV/0!	#DIV/0!	#DIV/0!	#DIV/0!	#DIV/0!	#DIV/0!
KCNA3	sp|P22001|KCNA3_HUMAN	sp|P22001|KCNA3_HUMAN Potassium voltage-gated channel subfamily A member 3 OS=Homo sapiens OX=9606 GN=KCNA3 PE=1 SV=3		#DIV/0!	#DIV/0!	#DIV/0!	#DIV/0!	#DIV/0!	#DIV/0!
KRT40	sp|Q6A162|K1C40_HUMAN	sp|Q6A162|K1C40_HUMAN Keratin, type I cytoskeletal 40 OS=Homo sapiens OX=9606 GN=KRT40 PE=1 SV=2		#DIV/0!	#DIV/0!	#DIV/0!	#DIV/0!	#DIV/0!	#DIV/0!
KRT82	CON_sp|Q9NSB4|KRT82_HUMAN	CON_sp|Q9NSB4|KRT82_HUMAN Keratin, type II cuticular Hb2 OS=Homo sapiens OX=9606 GN=KRT82 PE=1 SV=3		#DIV/0!	#DIV/0!	#DIV/0!	#DIV/0!	#DIV/0!	#DIV/0!
IGHV3-30	sp|P01768|HV330_HUMAN	sp|P01768|HV330_HUMAN Immunoglobulin heavy variable 3-30 OS=Homo sapiens OX=9606 GN=IGHV3-30 PE=1 SV=2		#DIV/0!	#DIV/0!	#DIV/0!	#DIV/0!	#DIV/0!	#DIV/0!
GNA14	sp|O95837|GNA14_HUMAN	sp|O95837|GNA14_HUMAN Guanine nucleotide-binding protein subunit alpha-14 OS=Homo sapiens OX=9606 GN=GNA14 PE=1 SV=1		#DIV/0!	#DIV/0!	#DIV/0!	#DIV/0!	#DIV/0!	#DIV/0!
IGHV3-74	sp|A0A0B4J1X5|HV374_HUMAN	sp|A0A0B4J1X5|HV374_HUMAN Immunoglobulin heavy variable 3-74 OS=Homo sapiens OX=9606 GN=IGHV3-74 PE=3 SV=1		#DIV/0!	#DIV/0!	#DIV/0!	#DIV/0!	#DIV/0!	#DIV/0!
IGLV3-21	sp|P80748|LV321_HUMAN	sp|P80748|LV321_HUMAN Immunoglobulin lambda variable 3-21 OS=Homo sapiens OX=9606 GN=IGLV3-21 PE=1 SV=2		#DIV/0!	#DIV/0!	#DIV/0!	#DIV/0!	#DIV/0!	#DIV/0!
RAB6C	sp|Q9H0N0|RAB6C_HUMAN	sp|Q9H0N0|RAB6C_HUMAN Ras-related protein Rab-6C OS=Homo sapiens OX=9606 GN=RAB6C PE=1 SV=2		#DIV/0!	#DIV/0!	#DIV/0!	#DIV/0!	#DIV/0!	#DIV/0!
NDUFB4	sp|O95168|NDUB4_HUMAN	sp|O95168|NDUB4_HUMAN NADH dehydrogenase [ubiquinone] 1 beta subcomplex subunit 4 OS=Homo sapiens OX=9606 GN=NDUFB4 PE=1 SV=3		#DIV/0!	#DIV/0!	#DIV/0!	#DIV/0!	#DIV/0!	#DIV/0!
RIDA	sp|P52758|RIDA_HUMAN	sp|P52758|RIDA_HUMAN 2-iminobutanoate/2-iminopropanoate deaminase OS=Homo sapiens OX=9606 GN=RIDA PE=1 SV=1		#DIV/0!	#DIV/0!	#DIV/0!	#DIV/0!	#DIV/0!	#DIV/0!
CTBP2	sp|P56545|CTBP2_HUMAN	sp|P56545|CTBP2_HUMAN C-terminal-binding protein 2 OS=Homo sapiens OX=9606 GN=CTBP2 PE=1 SV=1		#DIV/0!	#DIV/0!	#DIV/0!	#DIV/0!	#DIV/0!	#DIV/0!
EHD2	sp|Q9NZN4|EHD2_HUMAN	sp|Q9NZN4|EHD2_HUMAN EH domain-containing protein 2 OS=Homo sapiens OX=9606 GN=EHD2 PE=1 SV=2		#DIV/0!	#DIV/0!	#DIV/0!	#DIV/0!	#DIV/0!	#DIV/0!
SAR1A	sp|Q9NR31|SAR1A_HUMAN	sp|Q9NR31|SAR1A_HUMAN GTP-binding protein SAR1a OS=Homo sapiens OX=9606 GN=SAR1A PE=1 SV=1		#DIV/0!	#DIV/0!	#DIV/0!	#DIV/0!	#DIV/0!	#DIV/0!
IGHV3-72	sp|A0A0B4J1Y9|HV372_HUMAN	sp|A0A0B4J1Y9|HV372_HUMAN Immunoglobulin heavy variable 3-72 OS=Homo sapiens OX=9606 GN=IGHV3-72 PE=3 SV=1		#DIV/0!	#DIV/0!	#DIV/0!	#DIV/0!	#DIV/0!	#DIV/0!
IGHV3-33	sp|P01772|HV333_HUMAN; sp|P0DP02|HVC33_HUMAN	sp|P01772|HV333_HUMAN Immunoglobulin heavy variable 3-33 OS=Homo sapiens OX=9606 GN=IGHV3-33 PE=1 SV=2		#DIV/0!	#DIV/0!	#DIV/0!	#DIV/0!	#DIV/0!	#DIV/0!
DTD1	sp|Q8TEA8|DTD1_HUMAN	sp|Q8TEA8|DTD1_HUMAN D-aminoacyl-tRNA deacylase 1 OS=Homo sapiens OX=9606 GN=DTD1 PE=1 SV=2		#DIV/0!	#DIV/0!	#DIV/0!	#DIV/0!	#DIV/0!	#DIV/0!
ARL2	sp|P36404|ARL2_HUMAN	sp|P36404|ARL2_HUMAN ADP-ribosylation factor-like protein 2 OS=Homo sapiens OX=9606 GN=ARL2 PE=1 SV=4		#DIV/0!	#DIV/0!	#DIV/0!	#DIV/0!	#DIV/0!	#DIV/0!				172											248		302
PPP2R2C	sp|Q9Y2T4|2ABG_HUMAN	sp|Q9Y2T4|2ABG_HUMAN Serine/threonine-protein phosphatase 2A 55 kDa regulatory subunit B gamma isoform OS=Homo sapiens OX=9606 GN=PPP2R2C PE=1 SV=4		#DIV/0!	#DIV/0!	#DIV/0!	#DIV/0!	#DIV/0!	#DIV/0!
OMG	sp|P23515|OMGP_HUMAN	sp|P23515|OMGP_HUMAN Oligodendrocyte-myelin glycoprotein OS=Homo sapiens OX=9606 GN=OMG PE=1 SV=2		#DIV/0!	#DIV/0!	#DIV/0!	#DIV/0!	#DIV/0!	#DIV/0!
PLS1	sp|Q14651|PLSI_HUMAN	sp|Q14651|PLSI_HUMAN Plastin-1 OS=Homo sapiens OX=9606 GN=PLS1 PE=1 SV=2		#DIV/0!	#DIV/0!	#DIV/0!	#DIV/0!	#DIV/0!	#DIV/0!
BRSK2	sp|Q8IWQ3|BRSK2_HUMAN	sp|Q8IWQ3|BRSK2_HUMAN Serine/threonine-protein kinase BRSK2 OS=Homo sapiens OX=9606 GN=BRSK2 PE=1 SV=3		#DIV/0!	#DIV/0!	#DIV/0!	#DIV/0!	#DIV/0!	#DIV/0!
NUDT3	sp|O95989|NUDT3_HUMAN	sp|O95989|NUDT3_HUMAN Diphosphoinositol polyphosphate phosphohydrolase 1 OS=Homo sapiens OX=9606 GN=NUDT3 PE=1 SV=1		#DIV/0!	#DIV/0!	#DIV/0!	#DIV/0!	#DIV/0!	#DIV/0!
SCAMP1	sp|O15126|SCAM1_HUMAN	sp|O15126|SCAM1_HUMAN Secretory carrier-associated membrane protein 1 OS=Homo sapiens OX=9606 GN=SCAMP1 PE=1 SV=2		#DIV/0!	#DIV/0!	#DIV/0!	#DIV/0!	#DIV/0!	#DIV/0!
USP9Y	sp|O00507|USP9Y_HUMAN	sp|O00507|USP9Y_HUMAN Probable ubiquitin carboxyl-terminal hydrolase FAF-Y OS=Homo sapiens OX=9606 GN=USP9Y PE=2 SV=2		#DIV/0!	#DIV/0!	#DIV/0!	#DIV/0!	#DIV/0!	#DIV/0!
VBP1	sp|P61758|PFD3_HUMAN	sp|P61758|PFD3_HUMAN Prefoldin subunit 3 OS=Homo sapiens OX=9606 GN=VBP1 PE=1 SV=4		#DIV/0!	#DIV/0!	#DIV/0!	#DIV/0!	#DIV/0!	#DIV/0!
RAB13	sp|P51153|RAB13_HUMAN	sp|P51153|RAB13_HUMAN Ras-related protein Rab-13 OS=Homo sapiens OX=9606 GN=RAB13 PE=1 SV=1		#DIV/0!	#DIV/0!	#DIV/0!	#DIV/0!	#DIV/0!	#DIV/0!
IGKV4-1	sp|P06312|KV401_HUMAN	sp|P06312|KV401_HUMAN Immunoglobulin kappa variable 4-1 OS=Homo sapiens OX=9606 GN=IGKV4-1 PE=1 SV=1		#DIV/0!	#DIV/0!	#DIV/0!	#DIV/0!	#DIV/0!	#DIV/0!
CES1P1	sp|Q9UKY3|CES1P_HUMAN	sp|Q9UKY3|CES1P_HUMAN Putative inactive carboxylesterase 4 OS=Homo sapiens OX=9606 GN=CES1P1 PE=5 SV=2		#DIV/0!	#DIV/0!	#DIV/0!	#DIV/0!	#DIV/0!	#DIV/0!
SLC2A13	sp|Q96QE2|MYCT_HUMAN	sp|Q96QE2|MYCT_HUMAN Proton myo-inositol cotransporter OS=Homo sapiens OX=9606 GN=SLC2A13 PE=1 SV=3		#DIV/0!	#DIV/0!	#DIV/0!	#DIV/0!	#DIV/0!	#DIV/0!
DIP2A	sp|Q14689|DIP2A_HUMAN	sp|Q14689|DIP2A_HUMAN Disco-interacting protein 2 homolog A OS=Homo sapiens OX=9606 GN=DIP2A PE=1 SV=2		#DIV/0!	#DIV/0!	#DIV/0!	#DIV/0!	#DIV/0!	#DIV/0!
SEC61A2	sp|Q9H9S3|S61A2_HUMAN	sp|Q9H9S3|S61A2_HUMAN Protein transport protein Sec61 subunit alpha isoform 2 OS=Homo sapiens OX=9606 GN=SEC61A2 PE=2 SV=3		#DIV/0!	#DIV/0!	#DIV/0!	#DIV/0!	#DIV/0!	#DIV/0!
FXR1	sp|P51114|FXR1_HUMAN	sp|P51114|FXR1_HUMAN RNA-binding protein FXR1 OS=Homo sapiens OX=9606 GN=FXR1 PE=1 SV=3		#DIV/0!	#DIV/0!	#DIV/0!	#DIV/0!	#DIV/0!	#DIV/0!
COX7A2	sp|P14406|CX7A2_HUMAN	sp|P14406|CX7A2_HUMAN Cytochrome c oxidase subunit 7A2, mitochondrial OS=Homo sapiens OX=9606 GN=COX7A2 PE=1 SV=1		#DIV/0!	#DIV/0!	#DIV/0!	#DIV/0!	#DIV/0!	#DIV/0!
HCN1	sp|O60741|HCN1_HUMAN	sp|O60741|HCN1_HUMAN Potassium/sodium hyperpolarization-activated cyclic nucleotide-gated channel 1 OS=Homo sapiens OX=9606 GN=HCN1 PE=1 SV=3		#DIV/0!	#DIV/0!	#DIV/0!	#DIV/0!	#DIV/0!	#DIV/0!
WNK2	sp|Q9Y3S1|WNK2_HUMAN	sp|Q9Y3S1|WNK2_HUMAN Serine/threonine-protein kinase WNK2 OS=Homo sapiens OX=9606 GN=WNK2 PE=1 SV=4		#DIV/0!	#DIV/0!	#DIV/0!	#DIV/0!	#DIV/0!	#DIV/0!
TFAM	sp|Q00059|TFAM_HUMAN	sp|Q00059|TFAM_HUMAN Transcription factor A, mitochondrial OS=Homo sapiens OX=9606 GN=TFAM PE=1 SV=1		#DIV/0!	#DIV/0!	#DIV/0!	#DIV/0!	#DIV/0!	#DIV/0!
ERLIN1	sp|O75477|ERLN1_HUMAN	sp|O75477|ERLN1_HUMAN Erlin-1 OS=Homo sapiens OX=9606 GN=ERLIN1 PE=1 SV=2		#DIV/0!	#DIV/0!	#DIV/0!	#DIV/0!	#DIV/0!	#DIV/0!
APRT	sp|P07741|APT_HUMAN	sp|P07741|APT_HUMAN Adenine phosphoribosyltransferase OS=Homo sapiens OX=9606 GN=APRT PE=1 SV=2		#DIV/0!	#DIV/0!	#DIV/0!	#DIV/0!	#DIV/0!	#DIV/0!
LCK	sp|P06239|LCK_HUMAN	sp|P06239|LCK_HUMAN Tyrosine-protein kinase Lck OS=Homo sapiens OX=9606 GN=LCK PE=1 SV=6		#DIV/0!	#DIV/0!	#DIV/0!	#DIV/0!	#DIV/0!	#DIV/0!
WNK1	sp|Q9H4A3|WNK1_HUMAN	sp|Q9H4A3|WNK1_HUMAN Serine/threonine-protein kinase WNK1 OS=Homo sapiens OX=9606 GN=WNK1 PE=1 SV=2		#DIV/0!	#DIV/0!	#DIV/0!	#DIV/0!	#DIV/0!	#DIV/0!
SCN9A	sp|Q15858|SCN9A_HUMAN	sp|Q15858|SCN9A_HUMAN Sodium channel protein type 9 subunit alpha OS=Homo sapiens OX=9606 GN=SCN9A PE=1 SV=3		#DIV/0!	#DIV/0!	#DIV/0!	#DIV/0!	#DIV/0!	#DIV/0!
FUNDC2	sp|Q9BWH2|FUND2_HUMAN	sp|Q9BWH2|FUND2_HUMAN FUN14 domain-containing protein 2 OS=Homo sapiens OX=9606 GN=FUNDC2 PE=1 SV=2		#DIV/0!	#DIV/0!	#DIV/0!	#DIV/0!	#DIV/0!	#DIV/0!
EFHD1	sp|Q9BUP0|EFHD1_HUMAN	sp|Q9BUP0|EFHD1_HUMAN EF-hand domain-containing protein D1 OS=Homo sapiens OX=9606 GN=EFHD1 PE=1 SV=1		#DIV/0!	#DIV/0!	#DIV/0!	#DIV/0!	#DIV/0!	#DIV/0!
IGKV3D-20	sp|A0A0C4DH25|KVD20_HUMAN	sp|A0A0C4DH25|KVD20_HUMAN Immunoglobulin kappa variable 3D-20 OS=Homo sapiens OX=9606 GN=IGKV3D-20 PE=3 SV=1		#DIV/0!	#DIV/0!	#DIV/0!	#DIV/0!	#DIV/0!	#DIV/0!
B4GAT1	sp|O43505|B4GA1_HUMAN	sp|O43505|B4GA1_HUMAN Beta-1,4-glucuronyltransferase 1 OS=Homo sapiens OX=9606 GN=B4GAT1 PE=1 SV=1		#DIV/0!	#DIV/0!	#DIV/0!	#DIV/0!	#DIV/0!	#DIV/0!
RAB11FIP5	sp|Q9BXF6|RFIP5_HUMAN	sp|Q9BXF6|RFIP5_HUMAN Rab11 family-interacting protein 5 OS=Homo sapiens OX=9606 GN=RAB11FIP5 PE=1 SV=1		#DIV/0!	#DIV/0!	#DIV/0!	#DIV/0!	#DIV/0!	#DIV/0!
NTRK3	sp|Q16288|NTRK3_HUMAN	sp|Q16288|NTRK3_HUMAN NT-3 growth factor receptor OS=Homo sapiens OX=9606 GN=NTRK3 PE=1 SV=2		#DIV/0!	#DIV/0!	#DIV/0!	#DIV/0!	#DIV/0!	#DIV/0!
TMEM126A	sp|Q9H061|T126A_HUMAN	sp|Q9H061|T126A_HUMAN Transmembrane protein 126A OS=Homo sapiens OX=9606 GN=TMEM126A PE=1 SV=1		#DIV/0!	#DIV/0!	#DIV/0!	#DIV/0!	#DIV/0!	#DIV/0!
GNA12	sp|Q03113|GNA12_HUMAN	sp|Q03113|GNA12_HUMAN Guanine nucleotide-binding protein subunit alpha-12 OS=Homo sapiens OX=9606 GN=GNA12 PE=1 SV=4		#DIV/0!	#DIV/0!	#DIV/0!	#DIV/0!	#DIV/0!	#DIV/0!
KLC4	sp|Q9NSK0|KLC4_HUMAN	sp|Q9NSK0|KLC4_HUMAN Kinesin light chain 4 OS=Homo sapiens OX=9606 GN=KLC4 PE=1 SV=3		#DIV/0!	#DIV/0!	#DIV/0!	#DIV/0!	#DIV/0!	#DIV/0!
SPRYD4	sp|Q8WW59|SPRY4_HUMAN	sp|Q8WW59|SPRY4_HUMAN SPRY domain-containing protein 4 OS=Homo sapiens OX=9606 GN=SPRYD4 PE=1 SV=3		#DIV/0!	#DIV/0!	#DIV/0!	#DIV/0!	#DIV/0!	#DIV/0!
RPS25	sp|P62851|RS25_HUMAN	sp|P62851|RS25_HUMAN Small ribosomal subunit protein eS25 OS=Homo sapiens OX=9606 GN=RPS25 PE=1 SV=1		#DIV/0!	#DIV/0!	#DIV/0!	#DIV/0!	#DIV/0!	#DIV/0!						390													146
SEC61A1	sp|P61619|S61A1_HUMAN	sp|P61619|S61A1_HUMAN Protein transport protein Sec61 subunit alpha isoform 1 OS=Homo sapiens OX=9606 GN=SEC61A1 PE=1 SV=2		#DIV/0!	#DIV/0!	#DIV/0!	#DIV/0!	#DIV/0!	#DIV/0!
HMGCS1	sp|Q01581|HMCS1_HUMAN	sp|Q01581|HMCS1_HUMAN Hydroxymethylglutaryl-CoA synthase, cytoplasmic OS=Homo sapiens OX=9606 GN=HMGCS1 PE=1 SV=2		#DIV/0!	#DIV/0!	#DIV/0!	#DIV/0!	#DIV/0!	#DIV/0!
APCS	sp|P02743|SAMP_HUMAN	sp|P02743|SAMP_HUMAN Serum amyloid P-component OS=Homo sapiens OX=9606 GN=APCS PE=1 SV=2		#DIV/0!	#DIV/0!	#DIV/0!	#DIV/0!	#DIV/0!	#DIV/0!
CDIPT	sp|O14735|CDIPT_HUMAN	sp|O14735|CDIPT_HUMAN CDP-diacylglycerol--inositol 3-phosphatidyltransferase OS=Homo sapiens OX=9606 GN=CDIPT PE=1 SV=1		#DIV/0!	#DIV/0!	#DIV/0!	#DIV/0!	#DIV/0!	#DIV/0!
SYNGR2	sp|O43760|SNG2_HUMAN	sp|O43760|SNG2_HUMAN Synaptogyrin-2 OS=Homo sapiens OX=9606 GN=SYNGR2 PE=1 SV=1		#DIV/0!	#DIV/0!	#DIV/0!	#DIV/0!	#DIV/0!	#DIV/0!
RANBP1	sp|P43487|RANG_HUMAN	sp|P43487|RANG_HUMAN Ran-specific GTPase-activating protein OS=Homo sapiens OX=9606 GN=RANBP1 PE=1 SV=1		#DIV/0!	#DIV/0!	#DIV/0!	#DIV/0!	#DIV/0!	#DIV/0!
IGKV3-20	sp|P01619|KV320_HUMAN	sp|P01619|KV320_HUMAN Immunoglobulin kappa variable 3-20 OS=Homo sapiens OX=9606 GN=IGKV3-20 PE=1 SV=2		#DIV/0!	#DIV/0!	#DIV/0!	#DIV/0!	#DIV/0!	#DIV/0!
CRIP2	sp|P52943|CRIP2_HUMAN	sp|P52943|CRIP2_HUMAN Cysteine-rich protein 2 OS=Homo sapiens OX=9606 GN=CRIP2 PE=1 SV=1		#DIV/0!	#DIV/0!	#DIV/0!	#DIV/0!	#DIV/0!	#DIV/0!
RAB31	sp|Q13636|RAB31_HUMAN	sp|Q13636|RAB31_HUMAN Ras-related protein Rab-31 OS=Homo sapiens OX=9606 GN=RAB31 PE=1 SV=1		#DIV/0!	#DIV/0!	#DIV/0!	#DIV/0!	#DIV/0!	#DIV/0!
GATM	sp|P50440|GATM_HUMAN	sp|P50440|GATM_HUMAN Glycine amidinotransferase, mitochondrial OS=Homo sapiens OX=9606 GN=GATM PE=1 SV=1		#DIV/0!	#DIV/0!	#DIV/0!	#DIV/0!	#DIV/0!	#DIV/0!
ARPC5L	sp|Q9BPX5|ARP5L_HUMAN	sp|Q9BPX5|ARP5L_HUMAN Actin-related protein 2/3 complex subunit 5-like protein OS=Homo sapiens OX=9606 GN=ARPC5L PE=1 SV=1		#DIV/0!	#DIV/0!	#DIV/0!	#DIV/0!	#DIV/0!	#DIV/0!
CUL4A	sp|Q13619|CUL4A_HUMAN	sp|Q13619|CUL4A_HUMAN Cullin-4A OS=Homo sapiens OX=9606 GN=CUL4A PE=1 SV=3		#DIV/0!	#DIV/0!	#DIV/0!	#DIV/0!	#DIV/0!	#DIV/0!
GSPT2	sp|Q8IYD1|ERF3B_HUMAN	sp|Q8IYD1|ERF3B_HUMAN Eukaryotic peptide chain release factor GTP-binding subunit ERF3B OS=Homo sapiens OX=9606 GN=GSPT2 PE=1 SV=2		#DIV/0!	#DIV/0!	#DIV/0!	#DIV/0!	#DIV/0!	#DIV/0!
STMN2	sp|Q93045|STMN2_HUMAN	sp|Q93045|STMN2_HUMAN Stathmin-2 OS=Homo sapiens OX=9606 GN=STMN2 PE=1 SV=3		#DIV/0!	#DIV/0!	#DIV/0!	#DIV/0!	#DIV/0!	#DIV/0!
CAMSAP3	sp|Q9P1Y5|CAMP3_HUMAN	sp|Q9P1Y5|CAMP3_HUMAN Calmodulin-regulated spectrin-associated protein 3 OS=Homo sapiens OX=9606 GN=CAMSAP3 PE=1 SV=2		#DIV/0!	#DIV/0!	#DIV/0!	#DIV/0!	#DIV/0!	#DIV/0!
NCCRP1	sp|Q6ZVX7|FBX50_HUMAN	sp|Q6ZVX7|FBX50_HUMAN F-box only protein 50 OS=Homo sapiens OX=9606 GN=NCCRP1 PE=1 SV=1		#DIV/0!	#DIV/0!	#DIV/0!	#DIV/0!	#DIV/0!	#DIV/0!
RAD23A	sp|P54725|RD23A_HUMAN	sp|P54725|RD23A_HUMAN UV excision repair protein RAD23 homolog A OS=Homo sapiens OX=9606 GN=RAD23A PE=1 SV=1		#DIV/0!	#DIV/0!	#DIV/0!	#DIV/0!	#DIV/0!	#DIV/0!
GFUS	sp|Q13630|FCL_HUMAN	sp|Q13630|FCL_HUMAN GDP-L-fucose synthase OS=Homo sapiens OX=9606 GN=GFUS PE=1 SV=1		#DIV/0!	#DIV/0!	#DIV/0!	#DIV/0!	#DIV/0!	#DIV/0!
RRAGA	sp|Q7L523|RRAGA_HUMAN	sp|Q7L523|RRAGA_HUMAN Ras-related GTP-binding protein A OS=Homo sapiens OX=9606 GN=RRAGA PE=1 SV=1		#DIV/0!	#DIV/0!	#DIV/0!	#DIV/0!	#DIV/0!	#DIV/0!															333
RPS24	sp|P62847|RS24_HUMAN	sp|P62847|RS24_HUMAN Small ribosomal subunit protein eS24 OS=Homo sapiens OX=9606 GN=RPS24 PE=1 SV=1		#DIV/0!	#DIV/0!	#DIV/0!	#DIV/0!	#DIV/0!	#DIV/0!
RAB39A	sp|Q14964|RB39A_HUMAN	sp|Q14964|RB39A_HUMAN Ras-related protein Rab-39A OS=Homo sapiens OX=9606 GN=RAB39A PE=1 SV=2		#DIV/0!	#DIV/0!	#DIV/0!	#DIV/0!	#DIV/0!	#DIV/0!
IGHV3-43D	sp|P0DP04|HV43D_HUMAN	sp|P0DP04|HV43D_HUMAN Immunoglobulin heavy variable 3-43D OS=Homo sapiens OX=9606 GN=IGHV3-43D PE=3 SV=1		#DIV/0!	#DIV/0!	#DIV/0!	#DIV/0!	#DIV/0!	#DIV/0!
PPP2R2B	sp|Q00005|2ABB_HUMAN	sp|Q00005|2ABB_HUMAN Serine/threonine-protein phosphatase 2A 55 kDa regulatory subunit B beta isoform OS=Homo sapiens OX=9606 GN=PPP2R2B PE=1 SV=1		#DIV/0!	#DIV/0!	#DIV/0!	#DIV/0!	#DIV/0!	#DIV/0!
COPS8	sp|Q99627|CSN8_HUMAN	sp|Q99627|CSN8_HUMAN COP9 signalosome complex subunit 8 OS=Homo sapiens OX=9606 GN=COPS8 PE=1 SV=1		#DIV/0!	#DIV/0!	#DIV/0!	#DIV/0!	#DIV/0!	#DIV/0!
IGHV3-9	sp|P01782|HV309_HUMAN	sp|P01782|HV309_HUMAN Immunoglobulin heavy variable 3-9 OS=Homo sapiens OX=9606 GN=IGHV3-9 PE=1 SV=2		#DIV/0!	#DIV/0!	#DIV/0!	#DIV/0!	#DIV/0!	#DIV/0!
KCNAB1	sp|Q14722|KCAB1_HUMAN	sp|Q14722|KCAB1_HUMAN Voltage-gated potassium channel subunit beta-1 OS=Homo sapiens OX=9606 GN=KCNAB1 PE=1 SV=1		#DIV/0!	#DIV/0!	#DIV/0!	#DIV/0!	#DIV/0!	#DIV/0!				583	358		523												288
HCK	sp|P08631|HCK_HUMAN	sp|P08631|HCK_HUMAN Tyrosine-protein kinase HCK OS=Homo sapiens OX=9606 GN=HCK PE=1 SV=5		#DIV/0!	#DIV/0!	#DIV/0!	#DIV/0!	#DIV/0!	#DIV/0!
VAMP7	sp|P51809|VAMP7_HUMAN	sp|P51809|VAMP7_HUMAN Vesicle-associated membrane protein 7 OS=Homo sapiens OX=9606 GN=VAMP7 PE=1 SV=3		#DIV/0!	#DIV/0!	#DIV/0!	#DIV/0!	#DIV/0!	#DIV/0!
SNTB1	sp|Q13884|SNTB1_HUMAN	sp|Q13884|SNTB1_HUMAN Beta-1-syntrophin OS=Homo sapiens OX=9606 GN=SNTB1 PE=1 SV=3		#DIV/0!	#DIV/0!	#DIV/0!	#DIV/0!	#DIV/0!	#DIV/0!
KRT20	sp|P35900|K1C20_HUMAN	sp|P35900|K1C20_HUMAN Keratin, type I cytoskeletal 20 OS=Homo sapiens OX=9606 GN=KRT20 PE=1 SV=1		#DIV/0!	#DIV/0!	#DIV/0!	#DIV/0!	#DIV/0!	#DIV/0!
PTPRE	sp|P23469|PTPRE_HUMAN	sp|P23469|PTPRE_HUMAN Receptor-type tyrosine-protein phosphatase epsilon OS=Homo sapiens OX=9606 GN=PTPRE PE=1 SV=1		#DIV/0!	#DIV/0!	#DIV/0!	#DIV/0!	#DIV/0!	#DIV/0!
PLB1	sp|Q6P1J6|PLB1_HUMAN	sp|Q6P1J6|PLB1_HUMAN Phospholipase B1, membrane-associated OS=Homo sapiens OX=9606 GN=PLB1 PE=1 SV=3		#DIV/0!	#DIV/0!	#DIV/0!	#DIV/0!	#DIV/0!	#DIV/0!
DGKB	sp|Q9Y6T7|DGKB_HUMAN	sp|Q9Y6T7|DGKB_HUMAN Diacylglycerol kinase beta OS=Homo sapiens OX=9606 GN=DGKB PE=1 SV=2		#DIV/0!	#DIV/0!	#DIV/0!	#DIV/0!	#DIV/0!	#DIV/0!
PTP4A1	sp|Q93096|TP4A1_HUMAN	sp|Q93096|TP4A1_HUMAN Protein tyrosine phosphatase type IVA 1 OS=Homo sapiens OX=9606 GN=PTP4A1 PE=1 SV=2		#DIV/0!	#DIV/0!	#DIV/0!	#DIV/0!	#DIV/0!	#DIV/0!
PTP4A2	sp|Q12974|TP4A2_HUMAN	sp|Q12974|TP4A2_HUMAN Protein tyrosine phosphatase type IVA 2 OS=Homo sapiens OX=9606 GN=PTP4A2 PE=1 SV=1		#DIV/0!	#DIV/0!	#DIV/0!	#DIV/0!	#DIV/0!	#DIV/0!
LPCAT4	sp|Q643R3|LPCT4_HUMAN	sp|Q643R3|LPCT4_HUMAN Lysophospholipid acyltransferase LPCAT4 OS=Homo sapiens OX=9606 GN=LPCAT4 PE=1 SV=1		#DIV/0!	#DIV/0!	#DIV/0!	#DIV/0!	#DIV/0!	#DIV/0!
IGHV4-30-2	sp|A0A087WSY4|HV432_HUMAN	sp|A0A087WSY4|HV432_HUMAN Immunoglobulin heavy variable 4-30-2 OS=Homo sapiens OX=9606 GN=IGHV4-30-2 PE=3 SV=1		#DIV/0!	#DIV/0!	#DIV/0!	#DIV/0!	#DIV/0!	#DIV/0!
STUM	sp|Q69YW2|STUM_HUMAN	sp|Q69YW2|STUM_HUMAN Protein stum homolog OS=Homo sapiens OX=9606 GN=STUM PE=1 SV=1		#DIV/0!	#DIV/0!	#DIV/0!	#DIV/0!	#DIV/0!	#DIV/0!
RAB33A	sp|Q14088|RB33A_HUMAN	sp|Q14088|RB33A_HUMAN Ras-related protein Rab-33A OS=Homo sapiens OX=9606 GN=RAB33A PE=1 SV=2		#DIV/0!	#DIV/0!	#DIV/0!	#DIV/0!	#DIV/0!	#DIV/0!
UGT8	sp|Q16880|CGT_HUMAN	sp|Q16880|CGT_HUMAN 2-hydroxyacylsphingosine 1-beta-galactosyltransferase OS=Homo sapiens OX=9606 GN=UGT8 PE=1 SV=2		#DIV/0!	#DIV/0!	#DIV/0!	#DIV/0!	#DIV/0!	#DIV/0!
GOPC	sp|Q9HD26|GOPC_HUMAN	sp|Q9HD26|GOPC_HUMAN Golgi-associated PDZ and coiled-coil motif-containing protein OS=Homo sapiens OX=9606 GN=GOPC PE=1 SV=1		#DIV/0!	#DIV/0!	#DIV/0!	#DIV/0!	#DIV/0!	#DIV/0!
C4BPA	sp|P04003|C4BPA_HUMAN	sp|P04003|C4BPA_HUMAN C4b-binding protein alpha chain OS=Homo sapiens OX=9606 GN=C4BPA PE=1 SV=2		#DIV/0!	#DIV/0!	#DIV/0!	#DIV/0!	#DIV/0!	#DIV/0!
CDK14	sp|O94921|CDK14_HUMAN	sp|O94921|CDK14_HUMAN Cyclin-dependent kinase 14 OS=Homo sapiens OX=9606 GN=CDK14 PE=1 SV=3		#DIV/0!	#DIV/0!	#DIV/0!	#DIV/0!	#DIV/0!	#DIV/0!
EARS2	sp|Q5JPH6|SYEM_HUMAN	sp|Q5JPH6|SYEM_HUMAN Probable glutamate--tRNA ligase, mitochondrial OS=Homo sapiens OX=9606 GN=EARS2 PE=1 SV=2		#DIV/0!	#DIV/0!	#DIV/0!	#DIV/0!	#DIV/0!	#DIV/0!
FAM120A	sp|Q9NZB2|F120A_HUMAN	sp|Q9NZB2|F120A_HUMAN Constitutive coactivator of PPAR-gamma-like protein 1 OS=Homo sapiens OX=9606 GN=FAM120A PE=1 SV=2		#DIV/0!	#DIV/0!	#DIV/0!	#DIV/0!	#DIV/0!	#DIV/0!
KIF3B	sp|O15066|KIF3B_HUMAN	sp|O15066|KIF3B_HUMAN Kinesin-like protein KIF3B OS=Homo sapiens OX=9606 GN=KIF3B PE=1 SV=1		#DIV/0!	#DIV/0!	#DIV/0!	#DIV/0!	#DIV/0!	#DIV/0!
ICAM5	sp|Q9UMF0|ICAM5_HUMAN	sp|Q9UMF0|ICAM5_HUMAN Intercellular adhesion molecule 5 OS=Homo sapiens OX=9606 GN=ICAM5 PE=1 SV=3		#DIV/0!	#DIV/0!	#DIV/0!	#DIV/0!	#DIV/0!	#DIV/0!
SIK3	sp|Q9Y2K2|SIK3_HUMAN	sp|Q9Y2K2|SIK3_HUMAN Serine/threonine-protein kinase SIK3 OS=Homo sapiens OX=9606 GN=SIK3 PE=1 SV=4		#DIV/0!	#DIV/0!	#DIV/0!	#DIV/0!	#DIV/0!	#DIV/0!
EPHA3	sp|P29320|EPHA3_HUMAN; sp|P54756|EPHA5_HUMAN	sp|P29320|EPHA3_HUMAN Ephrin type-A receptor 3 OS=Homo sapiens OX=9606 GN=EPHA3 PE=1 SV=2		#DIV/0!	#DIV/0!	#DIV/0!	#DIV/0!	#DIV/0!	#DIV/0!
DGKI	sp|O75912|DGKI_HUMAN	sp|O75912|DGKI_HUMAN Diacylglycerol kinase iota OS=Homo sapiens OX=9606 GN=DGKI PE=1 SV=1		#DIV/0!	#DIV/0!	#DIV/0!	#DIV/0!	#DIV/0!	#DIV/0!
ANKRD29	sp|Q8N6D5|ANR29_HUMAN	sp|Q8N6D5|ANR29_HUMAN Ankyrin repeat domain-containing protein 29 OS=Homo sapiens OX=9606 GN=ANKRD29 PE=1 SV=2		#DIV/0!	#DIV/0!	#DIV/0!	#DIV/0!	#DIV/0!	#DIV/0!
	CON_sp|P02539|K2M1_SHEEP	CON_sp|P02539|K2M1_SHEEP Keratin, type II microfibrillar (Fragment) OS=Ovis aries OX=9940 PE=1 SV=1		#DIV/0!	#DIV/0!	#DIV/0!	#DIV/0!	#DIV/0!	#DIV/0!
GABRA5	sp|P31644|GBRA5_HUMAN	sp|P31644|GBRA5_HUMAN Gamma-aminobutyric acid receptor subunit alpha-5 OS=Homo sapiens OX=9606 GN=GABRA5 PE=1 SV=1		#DIV/0!	#DIV/0!	#DIV/0!	#DIV/0!	#DIV/0!	#DIV/0!
EPHB4	sp|P54760|EPHB4_HUMAN	sp|P54760|EPHB4_HUMAN Ephrin type-B receptor 4 OS=Homo sapiens OX=9606 GN=EPHB4 PE=1 SV=2		#DIV/0!	#DIV/0!	#DIV/0!	#DIV/0!	#DIV/0!	#DIV/0!
DAD1	sp|P61803|DAD1_HUMAN	sp|P61803|DAD1_HUMAN Dolichyl-diphosphooligosaccharide--protein glycosyltransferase subunit DAD1 OS=Homo sapiens OX=9606 GN=DAD1 PE=1 SV=3		#DIV/0!	#DIV/0!	#DIV/0!	#DIV/0!	#DIV/0!	#DIV/0!
GABBR1	sp|Q9UBS5|GABR1_HUMAN	sp|Q9UBS5|GABR1_HUMAN Gamma-aminobutyric acid type B receptor subunit 1 OS=Homo sapiens OX=9606 GN=GABBR1 PE=1 SV=1		#DIV/0!	#DIV/0!	#DIV/0!	#DIV/0!	#DIV/0!	#DIV/0!
IGHV3-73	sp|A0A0B4J1V6|HV373_HUMAN	sp|A0A0B4J1V6|HV373_HUMAN Immunoglobulin heavy variable 3-73 OS=Homo sapiens OX=9606 GN=IGHV3-73 PE=3 SV=1		#DIV/0!	#DIV/0!	#DIV/0!	#DIV/0!	#DIV/0!	#DIV/0!
SLC12A6	sp|Q9UHW9|S12A6_HUMAN	sp|Q9UHW9|S12A6_HUMAN Solute carrier family 12 member 6 OS=Homo sapiens OX=9606 GN=SLC12A6 PE=1 SV=2		#DIV/0!	#DIV/0!	#DIV/0!	#DIV/0!	#DIV/0!	#DIV/0!
ATAD3C	sp|Q5T2N8|ATD3C_HUMAN	sp|Q5T2N8|ATD3C_HUMAN ATPase family AAA domain-containing protein 3C OS=Homo sapiens OX=9606 GN=ATAD3C PE=2 SV=2		#DIV/0!	#DIV/0!	#DIV/0!	#DIV/0!	#DIV/0!	#DIV/0!
S100A14	sp|Q9HCY8|S10AE_HUMAN	sp|Q9HCY8|S10AE_HUMAN Protein S100-A14 OS=Homo sapiens OX=9606 GN=S100A14 PE=1 SV=1		#DIV/0!	#DIV/0!	#DIV/0!	#DIV/0!	#DIV/0!	#DIV/0!
RPL30	sp|P62888|RL30_HUMAN	sp|P62888|RL30_HUMAN Large ribosomal subunit protein eL30 OS=Homo sapiens OX=9606 GN=RPL30 PE=1 SV=2		#DIV/0!	#DIV/0!	#DIV/0!	#DIV/0!	#DIV/0!	#DIV/0!
HCN2	sp|Q9UL51|HCN2_HUMAN	sp|Q9UL51|HCN2_HUMAN Potassium/sodium hyperpolarization-activated cyclic nucleotide-gated channel 2 OS=Homo sapiens OX=9606 GN=HCN2 PE=1 SV=3		#DIV/0!	#DIV/0!	#DIV/0!	#DIV/0!	#DIV/0!	#DIV/0!
BCL2L13	sp|Q9BXK5|B2L13_HUMAN	sp|Q9BXK5|B2L13_HUMAN Bcl-2-like protein 13 OS=Homo sapiens OX=9606 GN=BCL2L13 PE=1 SV=1		#DIV/0!	#DIV/0!	#DIV/0!	#DIV/0!	#DIV/0!	#DIV/0!
PNP	sp|P00491|PNPH_HUMAN	sp|P00491|PNPH_HUMAN Purine nucleoside phosphorylase OS=Homo sapiens OX=9606 GN=PNP PE=1 SV=2		#DIV/0!	#DIV/0!	#DIV/0!	#DIV/0!	#DIV/0!	#DIV/0!
RPS6KA3	sp|P51812|KS6A3_HUMAN	sp|P51812|KS6A3_HUMAN Ribosomal protein S6 kinase alpha-3 OS=Homo sapiens OX=9606 GN=RPS6KA3 PE=1 SV=1		#DIV/0!	#DIV/0!	#DIV/0!	#DIV/0!	#DIV/0!	#DIV/0!
SLC41A3	sp|Q96GZ6|S41A3_HUMAN	sp|Q96GZ6|S41A3_HUMAN Solute carrier family 41 member 3 OS=Homo sapiens OX=9606 GN=SLC41A3 PE=1 SV=2		#DIV/0!	#DIV/0!	#DIV/0!	#DIV/0!	#DIV/0!	#DIV/0!
PLEKHA1	sp|Q9HB21|PKHA1_HUMAN	sp|Q9HB21|PKHA1_HUMAN Pleckstrin homology domain-containing family A member 1 OS=Homo sapiens OX=9606 GN=PLEKHA1 PE=1 SV=2		#DIV/0!	#DIV/0!	#DIV/0!	#DIV/0!	#DIV/0!	#DIV/0!
NUCB1	sp|Q02818|NUCB1_HUMAN	sp|Q02818|NUCB1_HUMAN Nucleobindin-1 OS=Homo sapiens OX=9606 GN=NUCB1 PE=1 SV=4		#DIV/0!	#DIV/0!	#DIV/0!	#DIV/0!	#DIV/0!	#DIV/0!																				250
RPS7	sp|P62081|RS7_HUMAN	sp|P62081|RS7_HUMAN Small ribosomal subunit protein eS7 OS=Homo sapiens OX=9606 GN=RPS7 PE=1 SV=1		#DIV/0!	#DIV/0!	#DIV/0!	#DIV/0!	#DIV/0!	#DIV/0!		276													144
NACA	sp|E9PAV3|NACAM_HUMAN; sp|Q13765|NACA_HUMAN	sp|E9PAV3|NACAM_HUMAN Nascent polypeptide-associated complex subunit alpha, muscle-specific form OS=Homo sapiens OX=9606 GN=NACA PE=1 SV=1		#DIV/0!	#DIV/0!	#DIV/0!	#DIV/0!	#DIV/0!	#DIV/0!
STUB1	sp|Q9UNE7|CHIP_HUMAN	sp|Q9UNE7|CHIP_HUMAN E3 ubiquitin-protein ligase CHIP OS=Homo sapiens OX=9606 GN=STUB1 PE=1 SV=2		#DIV/0!	#DIV/0!	#DIV/0!	#DIV/0!	#DIV/0!	#DIV/0!
IGHV3-64D	sp|A0A0J9YX35|HV64D_HUMAN	sp|A0A0J9YX35|HV64D_HUMAN Immunoglobulin heavy variable 3-64D OS=Homo sapiens OX=9606 GN=IGHV3-64D PE=3 SV=1		#DIV/0!	#DIV/0!	#DIV/0!	#DIV/0!	#DIV/0!	#DIV/0!
SV2C	sp|Q496J9|SV2C_HUMAN	sp|Q496J9|SV2C_HUMAN Synaptic vesicle glycoprotein 2C OS=Homo sapiens OX=9606 GN=SV2C PE=1 SV=1		#DIV/0!	#DIV/0!	#DIV/0!	#DIV/0!	#DIV/0!	#DIV/0!
ERC2	sp|O15083|ERC2_HUMAN	sp|O15083|ERC2_HUMAN ERC protein 2 OS=Homo sapiens OX=9606 GN=ERC2 PE=1 SV=3		#DIV/0!	#DIV/0!	#DIV/0!	#DIV/0!	#DIV/0!	#DIV/0!
RALY	sp|Q9UKM9|RALY_HUMAN	sp|Q9UKM9|RALY_HUMAN RNA-binding protein Raly OS=Homo sapiens OX=9606 GN=RALY PE=1 SV=1		#DIV/0!	#DIV/0!	#DIV/0!	#DIV/0!	#DIV/0!	#DIV/0!
SRGAP1	sp|Q7Z6B7|SRGP1_HUMAN	sp|Q7Z6B7|SRGP1_HUMAN SLIT-ROBO Rho GTPase-activating protein 1 OS=Homo sapiens OX=9606 GN=SRGAP1 PE=1 SV=1		#DIV/0!	#DIV/0!	#DIV/0!	#DIV/0!	#DIV/0!	#DIV/0!
SEMG2	sp|Q02383|SEMG2_HUMAN	sp|Q02383|SEMG2_HUMAN Semenogelin-2 OS=Homo sapiens OX=9606 GN=SEMG2 PE=1 SV=1		#DIV/0!	#DIV/0!	#DIV/0!	#DIV/0!	#DIV/0!	#DIV/0!
PLCL2	sp|Q9UPR0|PLCL2_HUMAN	sp|Q9UPR0|PLCL2_HUMAN Inactive phospholipase C-like protein 2 OS=Homo sapiens OX=9606 GN=PLCL2 PE=1 SV=2		#DIV/0!	#DIV/0!	#DIV/0!	#DIV/0!	#DIV/0!	#DIV/0!
FNBP1	sp|Q96RU3|FNBP1_HUMAN	sp|Q96RU3|FNBP1_HUMAN Formin-binding protein 1 OS=Homo sapiens OX=9606 GN=FNBP1 PE=1 SV=2		#DIV/0!	#DIV/0!	#DIV/0!	#DIV/0!	#DIV/0!	#DIV/0!
CHP1	sp|Q99653|CHP1_HUMAN	sp|Q99653|CHP1_HUMAN Calcineurin B homologous protein 1 OS=Homo sapiens OX=9606 GN=CHP1 PE=1 SV=3		#DIV/0!	#DIV/0!	#DIV/0!	#DIV/0!	#DIV/0!	#DIV/0!
BUB3	sp|O43684|BUB3_HUMAN	sp|O43684|BUB3_HUMAN Mitotic checkpoint protein BUB3 OS=Homo sapiens OX=9606 GN=BUB3 PE=1 SV=1		#DIV/0!	#DIV/0!	#DIV/0!	#DIV/0!	#DIV/0!	#DIV/0!
CDK17	sp|Q00537|CDK17_HUMAN	sp|Q00537|CDK17_HUMAN Cyclin-dependent kinase 17 OS=Homo sapiens OX=9606 GN=CDK17 PE=1 SV=2		#DIV/0!	#DIV/0!	#DIV/0!	#DIV/0!	#DIV/0!	#DIV/0!
CACNG8	sp|Q8WXS5|CCG8_HUMAN	sp|Q8WXS5|CCG8_HUMAN Voltage-dependent calcium channel gamma-8 subunit OS=Homo sapiens OX=9606 GN=CACNG8 PE=2 SV=3		#DIV/0!	#DIV/0!	#DIV/0!	#DIV/0!	#DIV/0!	#DIV/0!					322												282	212	266
AGPS	sp|O00116|ADAS_HUMAN	sp|O00116|ADAS_HUMAN Alkyldihydroxyacetonephosphate synthase, peroxisomal OS=Homo sapiens OX=9606 GN=AGPS PE=1 SV=1		#DIV/0!	#DIV/0!	#DIV/0!	#DIV/0!	#DIV/0!	#DIV/0!
GSTT2	sp|P0CG29|GST2_HUMAN; sp|P0CG30|GSTT2_HUMAN	sp|P0CG29|GST2_HUMAN Glutathione S-transferase theta-2 OS=Homo sapiens OX=9606 GN=GSTT2 PE=1 SV=1		#DIV/0!	#DIV/0!	#DIV/0!	#DIV/0!	#DIV/0!	#DIV/0!				485
SUMO3	sp|P55854|SUMO3_HUMAN; sp|P61956|SUMO2_HUMAN; sp|Q6EEV6|SUMO4_HUMAN	sp|P55854|SUMO3_HUMAN Small ubiquitin-related modifier 3 OS=Homo sapiens OX=9606 GN=SUMO3 PE=1 SV=2		#DIV/0!	#DIV/0!	#DIV/0!	#DIV/0!	#DIV/0!	#DIV/0!
PPP1R9B	sp|Q96SB3|NEB2_HUMAN	sp|Q96SB3|NEB2_HUMAN Neurabin-2 OS=Homo sapiens OX=9606 GN=PPP1R9B PE=1 SV=3		#DIV/0!	#DIV/0!	#DIV/0!	#DIV/0!	#DIV/0!	#DIV/0!
RAB43	sp|Q86YS6|RAB43_HUMAN	sp|Q86YS6|RAB43_HUMAN Ras-related protein Rab-43 OS=Homo sapiens OX=9606 GN=RAB43 PE=1 SV=1		#DIV/0!	#DIV/0!	#DIV/0!	#DIV/0!	#DIV/0!	#DIV/0!
BPNT2	sp|Q9NX62|IMPA3_HUMAN	sp|Q9NX62|IMPA3_HUMAN Golgi-resident adenosine 3',5'-bisphosphate 3'-phosphatase OS=Homo sapiens OX=9606 GN=BPNT2 PE=1 SV=1		#DIV/0!	#DIV/0!	#DIV/0!	#DIV/0!	#DIV/0!	#DIV/0!
PMM1	sp|Q92871|PMM1_HUMAN	sp|Q92871|PMM1_HUMAN Phosphomannomutase 1 OS=Homo sapiens OX=9606 GN=PMM1 PE=1 SV=2		#DIV/0!	#DIV/0!	#DIV/0!	#DIV/0!	#DIV/0!	#DIV/0!
CA6	sp|P23280|CAH6_HUMAN	sp|P23280|CAH6_HUMAN Carbonic anhydrase 6 OS=Homo sapiens OX=9606 GN=CA6 PE=1 SV=3		#DIV/0!	#DIV/0!	#DIV/0!	#DIV/0!	#DIV/0!	#DIV/0!
EXOC1	sp|Q9NV70|EXOC1_HUMAN	sp|Q9NV70|EXOC1_HUMAN Exocyst complex component 1 OS=Homo sapiens OX=9606 GN=EXOC1 PE=1 SV=4		#DIV/0!	#DIV/0!	#DIV/0!	#DIV/0!	#DIV/0!	#DIV/0!
FAM234B	sp|A2RU67|F234B_HUMAN	sp|A2RU67|F234B_HUMAN Protein FAM234B OS=Homo sapiens OX=9606 GN=FAM234B PE=1 SV=1		#DIV/0!	#DIV/0!	#DIV/0!	#DIV/0!	#DIV/0!	#DIV/0!
PRKCH	sp|P24723|KPCL_HUMAN	sp|P24723|KPCL_HUMAN Protein kinase C eta type OS=Homo sapiens OX=9606 GN=PRKCH PE=1 SV=4		#DIV/0!	#DIV/0!	#DIV/0!	#DIV/0!	#DIV/0!	#DIV/0!
HCN4	sp|Q9Y3Q4|HCN4_HUMAN	sp|Q9Y3Q4|HCN4_HUMAN Potassium/sodium hyperpolarization-activated cyclic nucleotide-gated channel 4 OS=Homo sapiens OX=9606 GN=HCN4 PE=1 SV=1		#DIV/0!	#DIV/0!	#DIV/0!	#DIV/0!	#DIV/0!	#DIV/0!
COQ10B	sp|Q9H8M1|CQ10B_HUMAN	sp|Q9H8M1|CQ10B_HUMAN Coenzyme Q-binding protein COQ10 homolog B, mitochondrial OS=Homo sapiens OX=9606 GN=COQ10B PE=2 SV=1		#DIV/0!	#DIV/0!	#DIV/0!	#DIV/0!	#DIV/0!	#DIV/0!				504
PRPH	sp|P41219|PERI_HUMAN	sp|P41219|PERI_HUMAN Peripherin OS=Homo sapiens OX=9606 GN=PRPH PE=1 SV=2		#DIV/0!	#DIV/0!	#DIV/0!	#DIV/0!	#DIV/0!	#DIV/0!
CRTAC1	sp|Q9NQ79|CRAC1_HUMAN	sp|Q9NQ79|CRAC1_HUMAN Cartilage acidic protein 1 OS=Homo sapiens OX=9606 GN=CRTAC1 PE=1 SV=2		#DIV/0!	#DIV/0!	#DIV/0!	#DIV/0!	#DIV/0!	#DIV/0!
ITPR3	sp|Q14573|ITPR3_HUMAN	sp|Q14573|ITPR3_HUMAN Inositol 1,4,5-trisphosphate receptor type 3 OS=Homo sapiens OX=9606 GN=ITPR3 PE=1 SV=2		#DIV/0!	#DIV/0!	#DIV/0!	#DIV/0!	#DIV/0!	#DIV/0!
METTL26	sp|Q96S19|MTL26_HUMAN	sp|Q96S19|MTL26_HUMAN Methyltransferase-like 26 OS=Homo sapiens OX=9606 GN=METTL26 PE=1 SV=2		#DIV/0!	#DIV/0!	#DIV/0!	#DIV/0!	#DIV/0!	#DIV/0!
ATP6V0D2	sp|Q8N8Y2|VA0D2_HUMAN	sp|Q8N8Y2|VA0D2_HUMAN V-type proton ATPase subunit d 2 OS=Homo sapiens OX=9606 GN=ATP6V0D2 PE=1 SV=1		#DIV/0!	#DIV/0!	#DIV/0!	#DIV/0!	#DIV/0!	#DIV/0!
DARS2	sp|Q6PI48|SYDM_HUMAN	sp|Q6PI48|SYDM_HUMAN Aspartate--tRNA ligase, mitochondrial OS=Homo sapiens OX=9606 GN=DARS2 PE=1 SV=1		#DIV/0!	#DIV/0!	#DIV/0!	#DIV/0!	#DIV/0!	#DIV/0!
DPYS	sp|Q14117|DPYS_HUMAN	sp|Q14117|DPYS_HUMAN Dihydropyrimidinase OS=Homo sapiens OX=9606 GN=DPYS PE=1 SV=1		#DIV/0!	#DIV/0!	#DIV/0!	#DIV/0!	#DIV/0!	#DIV/0!
M6PR	sp|P20645|MPRD_HUMAN	sp|P20645|MPRD_HUMAN Cation-dependent mannose-6-phosphate receptor OS=Homo sapiens OX=9606 GN=M6PR PE=1 SV=1		#DIV/0!	#DIV/0!	#DIV/0!	#DIV/0!	#DIV/0!	#DIV/0!
PPM1B	sp|O75688|PPM1B_HUMAN	sp|O75688|PPM1B_HUMAN Protein phosphatase 1B OS=Homo sapiens OX=9606 GN=PPM1B PE=1 SV=1		#DIV/0!	#DIV/0!	#DIV/0!	#DIV/0!	#DIV/0!	#DIV/0!
MTARC1	sp|Q5VT66|MARC1_HUMAN	sp|Q5VT66|MARC1_HUMAN Mitochondrial amidoxime-reducing component 1 OS=Homo sapiens OX=9606 GN=MTARC1 PE=1 SV=1		#DIV/0!	#DIV/0!	#DIV/0!	#DIV/0!	#DIV/0!	#DIV/0!
CD151	sp|P48509|CD151_HUMAN	sp|P48509|CD151_HUMAN CD151 antigen OS=Homo sapiens OX=9606 GN=CD151 PE=1 SV=3		#DIV/0!	#DIV/0!	#DIV/0!	#DIV/0!	#DIV/0!	#DIV/0!
STX2	sp|P32856|STX2_HUMAN	sp|P32856|STX2_HUMAN Syntaxin-2 OS=Homo sapiens OX=9606 GN=STX2 PE=1 SV=3		#DIV/0!	#DIV/0!	#DIV/0!	#DIV/0!	#DIV/0!	#DIV/0!
SRSF7	sp|Q16629|SRSF7_HUMAN	sp|Q16629|SRSF7_HUMAN Serine/arginine-rich splicing factor 7 OS=Homo sapiens OX=9606 GN=SRSF7 PE=1 SV=1		#DIV/0!	#DIV/0!	#DIV/0!	#DIV/0!	#DIV/0!	#DIV/0!
TFG	sp|Q92734|TFG_HUMAN	sp|Q92734|TFG_HUMAN Protein TFG OS=Homo sapiens OX=9606 GN=TFG PE=1 SV=2		#DIV/0!	#DIV/0!	#DIV/0!	#DIV/0!	#DIV/0!	#DIV/0!
RRM2B	sp|Q7LG56|RIR2B_HUMAN	sp|Q7LG56|RIR2B_HUMAN Ribonucleoside-diphosphate reductase subunit M2 B OS=Homo sapiens OX=9606 GN=RRM2B PE=1 SV=1		#DIV/0!	#DIV/0!	#DIV/0!	#DIV/0!	#DIV/0!	#DIV/0!
NIPA1	sp|Q7RTP0|NIPA1_HUMAN	sp|Q7RTP0|NIPA1_HUMAN Magnesium transporter NIPA1 OS=Homo sapiens OX=9606 GN=NIPA1 PE=1 SV=1		#DIV/0!	#DIV/0!	#DIV/0!	#DIV/0!	#DIV/0!	#DIV/0!
SERPINB9	sp|P50453|SPB9_HUMAN	sp|P50453|SPB9_HUMAN Serpin B9 OS=Homo sapiens OX=9606 GN=SERPINB9 PE=1 SV=1		#DIV/0!	#DIV/0!	#DIV/0!	#DIV/0!	#DIV/0!	#DIV/0!
TGM2	sp|P21980|TGM2_HUMAN	sp|P21980|TGM2_HUMAN Protein-glutamine gamma-glutamyltransferase 2 OS=Homo sapiens OX=9606 GN=TGM2 PE=1 SV=2		#DIV/0!	#DIV/0!	#DIV/0!	#DIV/0!	#DIV/0!	#DIV/0!
MYH7	sp|P12883|MYH7_HUMAN	sp|P12883|MYH7_HUMAN Myosin-7 OS=Homo sapiens OX=9606 GN=MYH7 PE=1 SV=5		#DIV/0!	#DIV/0!	#DIV/0!	#DIV/0!	#DIV/0!	#DIV/0!
ATP8A2	sp|Q9NTI2|AT8A2_HUMAN	sp|Q9NTI2|AT8A2_HUMAN Phospholipid-transporting ATPase IB OS=Homo sapiens OX=9606 GN=ATP8A2 PE=1 SV=3		#DIV/0!	#DIV/0!	#DIV/0!	#DIV/0!	#DIV/0!	#DIV/0!
MRPL46	sp|Q9H2W6|RM46_HUMAN	sp|Q9H2W6|RM46_HUMAN Large ribosomal subunit protein mL46 OS=Homo sapiens OX=9606 GN=MRPL46 PE=1 SV=1		#DIV/0!	#DIV/0!	#DIV/0!	#DIV/0!	#DIV/0!	#DIV/0!
LAMP5	sp|Q9UJQ1|LAMP5_HUMAN	sp|Q9UJQ1|LAMP5_HUMAN Lysosome-associated membrane glycoprotein 5 OS=Homo sapiens OX=9606 GN=LAMP5 PE=1 SV=1		#DIV/0!	#DIV/0!	#DIV/0!	#DIV/0!	#DIV/0!	#DIV/0!
GLRX5	sp|Q86SX6|GLRX5_HUMAN	sp|Q86SX6|GLRX5_HUMAN Glutaredoxin-related protein 5, mitochondrial OS=Homo sapiens OX=9606 GN=GLRX5 PE=1 SV=2		#DIV/0!	#DIV/0!	#DIV/0!	#DIV/0!	#DIV/0!	#DIV/0!
AGA	sp|P20933|ASPG_HUMAN	sp|P20933|ASPG_HUMAN N(4)-(beta-N-acetylglucosaminyl)-L-asparaginase OS=Homo sapiens OX=9606 GN=AGA PE=1 SV=2		#DIV/0!	#DIV/0!	#DIV/0!	#DIV/0!	#DIV/0!	#DIV/0!
EPN2	sp|O95208|EPN2_HUMAN	sp|O95208|EPN2_HUMAN Epsin-2 OS=Homo sapiens OX=9606 GN=EPN2 PE=1 SV=3		#DIV/0!	#DIV/0!	#DIV/0!	#DIV/0!	#DIV/0!	#DIV/0!
BCKDHB	sp|P21953|ODBB_HUMAN	sp|P21953|ODBB_HUMAN 2-oxoisovalerate dehydrogenase subunit beta, mitochondrial OS=Homo sapiens OX=9606 GN=BCKDHB PE=1 SV=2		#DIV/0!	#DIV/0!	#DIV/0!	#DIV/0!	#DIV/0!	#DIV/0!
TRAPPC9	sp|Q96Q05|TPPC9_HUMAN	sp|Q96Q05|TPPC9_HUMAN Trafficking protein particle complex subunit 9 OS=Homo sapiens OX=9606 GN=TRAPPC9 PE=1 SV=2		#DIV/0!	#DIV/0!	#DIV/0!	#DIV/0!	#DIV/0!	#DIV/0!
AP1G2	sp|O75843|AP1G2_HUMAN	sp|O75843|AP1G2_HUMAN AP-1 complex subunit gamma-like 2 OS=Homo sapiens OX=9606 GN=AP1G2 PE=1 SV=1		#DIV/0!	#DIV/0!	#DIV/0!	#DIV/0!	#DIV/0!	#DIV/0!
BSCL2	sp|Q96G97|BSCL2_HUMAN	sp|Q96G97|BSCL2_HUMAN Seipin OS=Homo sapiens OX=9606 GN=BSCL2 PE=1 SV=3		#DIV/0!	#DIV/0!	#DIV/0!	#DIV/0!	#DIV/0!	#DIV/0!
HECW1	sp|Q76N89|HECW1_HUMAN	sp|Q76N89|HECW1_HUMAN E3 ubiquitin-protein ligase HECW1 OS=Homo sapiens OX=9606 GN=HECW1 PE=1 SV=3		#DIV/0!	#DIV/0!	#DIV/0!	#DIV/0!	#DIV/0!	#DIV/0!
MPDU1	sp|O75352|MPU1_HUMAN	sp|O75352|MPU1_HUMAN Mannose-P-dolichol utilization defect 1 protein OS=Homo sapiens OX=9606 GN=MPDU1 PE=1 SV=2		#DIV/0!	#DIV/0!	#DIV/0!	#DIV/0!	#DIV/0!	#DIV/0!
GOLGA7	sp|Q7Z5G4|GOGA7_HUMAN	sp|Q7Z5G4|GOGA7_HUMAN Golgin subfamily A member 7 OS=Homo sapiens OX=9606 GN=GOLGA7 PE=1 SV=2		#DIV/0!	#DIV/0!	#DIV/0!	#DIV/0!	#DIV/0!	#DIV/0!
HNRNPAB	sp|Q99729|ROAA_HUMAN	sp|Q99729|ROAA_HUMAN Heterogeneous nuclear ribonucleoprotein A/B OS=Homo sapiens OX=9606 GN=HNRNPAB PE=1 SV=2		#DIV/0!	#DIV/0!	#DIV/0!	#DIV/0!	#DIV/0!	#DIV/0!
CPQ	sp|Q9Y646|CBPQ_HUMAN	sp|Q9Y646|CBPQ_HUMAN Carboxypeptidase Q OS=Homo sapiens OX=9606 GN=CPQ PE=1 SV=1		#DIV/0!	#DIV/0!	#DIV/0!	#DIV/0!	#DIV/0!	#DIV/0!
GMPPB	sp|Q9Y5P6|GMPPB_HUMAN	sp|Q9Y5P6|GMPPB_HUMAN Mannose-1-phosphate guanyltransferase beta OS=Homo sapiens OX=9606 GN=GMPPB PE=1 SV=2		#DIV/0!	#DIV/0!	#DIV/0!	#DIV/0!	#DIV/0!	#DIV/0!
NECTIN4	sp|Q96NY8|NECT4_HUMAN	sp|Q96NY8|NECT4_HUMAN Nectin-4 OS=Homo sapiens OX=9606 GN=NECTIN4 PE=1 SV=1		#DIV/0!	#DIV/0!	#DIV/0!	#DIV/0!	#DIV/0!	#DIV/0!
ATP6AP2	sp|O75787|RENR_HUMAN	sp|O75787|RENR_HUMAN Renin receptor OS=Homo sapiens OX=9606 GN=ATP6AP2 PE=1 SV=2		#DIV/0!	#DIV/0!	#DIV/0!	#DIV/0!	#DIV/0!	#DIV/0!
LIN7C	sp|Q9NUP9|LIN7C_HUMAN	sp|Q9NUP9|LIN7C_HUMAN Protein lin-7 homolog C OS=Homo sapiens OX=9606 GN=LIN7C PE=1 SV=1		#DIV/0!	#DIV/0!	#DIV/0!	#DIV/0!	#DIV/0!	#DIV/0!
HLA-G	sp|P17693|HLAG_HUMAN	sp|P17693|HLAG_HUMAN HLA class I histocompatibility antigen, alpha chain G OS=Homo sapiens OX=9606 GN=HLA-G PE=1 SV=1		#DIV/0!	#DIV/0!	#DIV/0!	#DIV/0!	#DIV/0!	#DIV/0!
HAL	sp|P42357|HUTH_HUMAN	sp|P42357|HUTH_HUMAN Histidine ammonia-lyase OS=Homo sapiens OX=9606 GN=HAL PE=1 SV=1		#DIV/0!	#DIV/0!	#DIV/0!	#DIV/0!	#DIV/0!	#DIV/0!
SDR39U1	sp|Q9NRG7|D39U1_HUMAN	sp|Q9NRG7|D39U1_HUMAN Epimerase family protein SDR39U1 OS=Homo sapiens OX=9606 GN=SDR39U1 PE=1 SV=3		#DIV/0!	#DIV/0!	#DIV/0!	#DIV/0!	#DIV/0!	#DIV/0!
ISYNA1	sp|Q9NPH2|INO1_HUMAN	sp|Q9NPH2|INO1_HUMAN Inositol-3-phosphate synthase 1 OS=Homo sapiens OX=9606 GN=ISYNA1 PE=1 SV=1		#DIV/0!	#DIV/0!	#DIV/0!	#DIV/0!	#DIV/0!	#DIV/0!
CALB2	sp|P22676|CALB2_HUMAN	sp|P22676|CALB2_HUMAN Calretinin OS=Homo sapiens OX=9606 GN=CALB2 PE=2 SV=2		#DIV/0!	#DIV/0!	#DIV/0!	#DIV/0!	#DIV/0!	#DIV/0!
CLDN10	sp|P78369|CLD10_HUMAN	sp|P78369|CLD10_HUMAN Claudin-10 OS=Homo sapiens OX=9606 GN=CLDN10 PE=1 SV=2		#DIV/0!	#DIV/0!	#DIV/0!	#DIV/0!	#DIV/0!	#DIV/0!
UGGT1	sp|Q9NYU2|UGGG1_HUMAN	sp|Q9NYU2|UGGG1_HUMAN UDP-glucose:glycoprotein glucosyltransferase 1 OS=Homo sapiens OX=9606 GN=UGGT1 PE=1 SV=3		#DIV/0!	#DIV/0!	#DIV/0!	#DIV/0!	#DIV/0!	#DIV/0!
RALYL	sp|Q86SE5|RALYL_HUMAN	sp|Q86SE5|RALYL_HUMAN RNA-binding Raly-like protein OS=Homo sapiens OX=9606 GN=RALYL PE=1 SV=2		#DIV/0!	#DIV/0!	#DIV/0!	#DIV/0!	#DIV/0!	#DIV/0!
EFR3A	sp|Q14156|EFR3A_HUMAN	sp|Q14156|EFR3A_HUMAN Protein EFR3 homolog A OS=Homo sapiens OX=9606 GN=EFR3A PE=1 SV=2		#DIV/0!	#DIV/0!	#DIV/0!	#DIV/0!	#DIV/0!	#DIV/0!
F7	sp|P08709|FA7_HUMAN	sp|P08709|FA7_HUMAN Coagulation factor VII OS=Homo sapiens OX=9606 GN=F7 PE=1 SV=1		#DIV/0!	#DIV/0!	#DIV/0!	#DIV/0!	#DIV/0!	#DIV/0!
NINJ2	sp|Q9NZG7|NINJ2_HUMAN	sp|Q9NZG7|NINJ2_HUMAN Ninjurin-2 OS=Homo sapiens OX=9606 GN=NINJ2 PE=1 SV=1		#DIV/0!	#DIV/0!	#DIV/0!	#DIV/0!	#DIV/0!	#DIV/0!
ROCK1	sp|Q13464|ROCK1_HUMAN	sp|Q13464|ROCK1_HUMAN Rho-associated protein kinase 1 OS=Homo sapiens OX=9606 GN=ROCK1 PE=1 SV=1		#DIV/0!	#DIV/0!	#DIV/0!	#DIV/0!	#DIV/0!	#DIV/0!
RETREG2	sp|Q8NC44|RETR2_HUMAN	sp|Q8NC44|RETR2_HUMAN Reticulophagy regulator 2 OS=Homo sapiens OX=9606 GN=RETREG2 PE=1 SV=3		#DIV/0!	#DIV/0!	#DIV/0!	#DIV/0!	#DIV/0!	#DIV/0!
MYH3	sp|P11055|MYH3_HUMAN	sp|P11055|MYH3_HUMAN Myosin-3 OS=Homo sapiens OX=9606 GN=MYH3 PE=1 SV=3		#DIV/0!	#DIV/0!	#DIV/0!	#DIV/0!	#DIV/0!	#DIV/0!
HMGB1	sp|P09429|HMGB1_HUMAN	sp|P09429|HMGB1_HUMAN High mobility group protein B1 OS=Homo sapiens OX=9606 GN=HMGB1 PE=1 SV=3		#DIV/0!	#DIV/0!	#DIV/0!	#DIV/0!	#DIV/0!	#DIV/0!
KIFAP3	sp|Q92845|KIFA3_HUMAN	sp|Q92845|KIFA3_HUMAN Kinesin-associated protein 3 OS=Homo sapiens OX=9606 GN=KIFAP3 PE=1 SV=2		#DIV/0!	#DIV/0!	#DIV/0!	#DIV/0!	#DIV/0!	#DIV/0!
PSME1	sp|Q06323|PSME1_HUMAN	sp|Q06323|PSME1_HUMAN Proteasome activator complex subunit 1 OS=Homo sapiens OX=9606 GN=PSME1 PE=1 SV=1		#DIV/0!	#DIV/0!	#DIV/0!	#DIV/0!	#DIV/0!	#DIV/0!
LIN7B	sp|Q9HAP6|LIN7B_HUMAN	sp|Q9HAP6|LIN7B_HUMAN Protein lin-7 homolog B OS=Homo sapiens OX=9606 GN=LIN7B PE=1 SV=1		#DIV/0!	#DIV/0!	#DIV/0!	#DIV/0!	#DIV/0!	#DIV/0!
SRSF3	sp|P84103|SRSF3_HUMAN	sp|P84103|SRSF3_HUMAN Serine/arginine-rich splicing factor 3 OS=Homo sapiens OX=9606 GN=SRSF3 PE=1 SV=1		#DIV/0!	#DIV/0!	#DIV/0!	#DIV/0!	#DIV/0!	#DIV/0!
IGHV3-38	sp|A0A0C4DH36|HV338_HUMAN	sp|A0A0C4DH36|HV338_HUMAN Probable non-functional immunoglobulin heavy variable 3-38 OS=Homo sapiens OX=9606 GN=IGHV3-38 PE=1 SV=1		#DIV/0!	#DIV/0!	#DIV/0!	#DIV/0!	#DIV/0!	#DIV/0!
TIMM29	sp|Q9BSF4|TIM29_HUMAN	sp|Q9BSF4|TIM29_HUMAN Mitochondrial import inner membrane translocase subunit Tim29 OS=Homo sapiens OX=9606 GN=TIMM29 PE=1 SV=2		#DIV/0!	#DIV/0!	#DIV/0!	#DIV/0!	#DIV/0!	#DIV/0!
EIF3D	sp|O15371|EIF3D_HUMAN	sp|O15371|EIF3D_HUMAN Eukaryotic translation initiation factor 3 subunit D OS=Homo sapiens OX=9606 GN=EIF3D PE=1 SV=1		#DIV/0!	#DIV/0!	#DIV/0!	#DIV/0!	#DIV/0!	#DIV/0!
TMEM109	sp|Q9BVC6|TM109_HUMAN	sp|Q9BVC6|TM109_HUMAN Transmembrane protein 109 OS=Homo sapiens OX=9606 GN=TMEM109 PE=1 SV=1		#DIV/0!	#DIV/0!	#DIV/0!	#DIV/0!	#DIV/0!	#DIV/0!
SLC15A2	sp|Q16348|S15A2_HUMAN	sp|Q16348|S15A2_HUMAN Solute carrier family 15 member 2 OS=Homo sapiens OX=9606 GN=SLC15A2 PE=1 SV=2		#DIV/0!	#DIV/0!	#DIV/0!	#DIV/0!	#DIV/0!	#DIV/0!
PLIN2	sp|Q99541|PLIN2_HUMAN	sp|Q99541|PLIN2_HUMAN Perilipin-2 OS=Homo sapiens OX=9606 GN=PLIN2 PE=1 SV=2		#DIV/0!	#DIV/0!	#DIV/0!	#DIV/0!	#DIV/0!	#DIV/0!
ALDH1L2	sp|Q3SY69|AL1L2_HUMAN	sp|Q3SY69|AL1L2_HUMAN Mitochondrial 10-formyltetrahydrofolate dehydrogenase OS=Homo sapiens OX=9606 GN=ALDH1L2 PE=1 SV=2		#DIV/0!	#DIV/0!	#DIV/0!	#DIV/0!	#DIV/0!	#DIV/0!
AFDN	sp|P55196|AFAD_HUMAN	sp|P55196|AFAD_HUMAN Afadin OS=Homo sapiens OX=9606 GN=AFDN PE=1 SV=3		#DIV/0!	#DIV/0!	#DIV/0!	#DIV/0!	#DIV/0!	#DIV/0!
TNPO3	sp|Q9Y5L0|TNPO3_HUMAN	sp|Q9Y5L0|TNPO3_HUMAN Transportin-3 OS=Homo sapiens OX=9606 GN=TNPO3 PE=1 SV=3		#DIV/0!	#DIV/0!	#DIV/0!	#DIV/0!	#DIV/0!	#DIV/0!
PIPSL	sp|A2A3N6|PIPSL_HUMAN	sp|A2A3N6|PIPSL_HUMAN Putative PIP5K1A and PSMD4-like protein OS=Homo sapiens OX=9606 GN=PIPSL PE=5 SV=1		#DIV/0!	#DIV/0!	#DIV/0!	#DIV/0!	#DIV/0!	#DIV/0!
HLA-DRB5	sp|Q30154|DRB5_HUMAN	sp|Q30154|DRB5_HUMAN HLA class II histocompatibility antigen, DR beta 5 chain OS=Homo sapiens OX=9606 GN=HLA-DRB5 PE=1 SV=1		#DIV/0!	#DIV/0!	#DIV/0!	#DIV/0!	#DIV/0!	#DIV/0!
D2HGDH	sp|Q8N465|D2HDH_HUMAN	sp|Q8N465|D2HDH_HUMAN D-2-hydroxyglutarate dehydrogenase, mitochondrial OS=Homo sapiens OX=9606 GN=D2HGDH PE=1 SV=3		#DIV/0!	#DIV/0!	#DIV/0!	#DIV/0!	#DIV/0!	#DIV/0!
ORM1	sp|P02763|A1AG1_HUMAN	sp|P02763|A1AG1_HUMAN Alpha-1-acid glycoprotein 1 OS=Homo sapiens OX=9606 GN=ORM1 PE=1 SV=2		#DIV/0!	#DIV/0!	#DIV/0!	#DIV/0!	#DIV/0!	#DIV/0!
PFDN4	sp|Q9NQP4|PFD4_HUMAN	sp|Q9NQP4|PFD4_HUMAN Prefoldin subunit 4 OS=Homo sapiens OX=9606 GN=PFDN4 PE=1 SV=1		#DIV/0!	#DIV/0!	#DIV/0!	#DIV/0!	#DIV/0!	#DIV/0!
TSPAN8	sp|P19075|TSN8_HUMAN	sp|P19075|TSN8_HUMAN Tetraspanin-8 OS=Homo sapiens OX=9606 GN=TSPAN8 PE=1 SV=1		#DIV/0!	#DIV/0!	#DIV/0!	#DIV/0!	#DIV/0!	#DIV/0!
TBCA	sp|O75347|TBCA_HUMAN	sp|O75347|TBCA_HUMAN Tubulin-specific chaperone A OS=Homo sapiens OX=9606 GN=TBCA PE=1 SV=3		#DIV/0!	#DIV/0!	#DIV/0!	#DIV/0!	#DIV/0!	#DIV/0!
RPL23A	sp|P62750|RL23A_HUMAN	sp|P62750|RL23A_HUMAN Large ribosomal subunit protein uL23 OS=Homo sapiens OX=9606 GN=RPL23A PE=1 SV=1		#DIV/0!	#DIV/0!	#DIV/0!	#DIV/0!	#DIV/0!	#DIV/0!
GET4	sp|Q7L5D6|GET4_HUMAN	sp|Q7L5D6|GET4_HUMAN Golgi to ER traffic protein 4 homolog OS=Homo sapiens OX=9606 GN=GET4 PE=1 SV=1		#DIV/0!	#DIV/0!	#DIV/0!	#DIV/0!	#DIV/0!	#DIV/0!
CSNK1A1	sp|P48729|KC1A_HUMAN	sp|P48729|KC1A_HUMAN Casein kinase I isoform alpha OS=Homo sapiens OX=9606 GN=CSNK1A1 PE=1 SV=2		#DIV/0!	#DIV/0!	#DIV/0!	#DIV/0!	#DIV/0!	#DIV/0!
ICA1	sp|Q05084|ICA69_HUMAN	sp|Q05084|ICA69_HUMAN Islet cell autoantigen 1 OS=Homo sapiens OX=9606 GN=ICA1 PE=1 SV=2		#DIV/0!	#DIV/0!	#DIV/0!	#DIV/0!	#DIV/0!	#DIV/0!
ORM2	sp|P19652|A1AG2_HUMAN	sp|P19652|A1AG2_HUMAN Alpha-1-acid glycoprotein 2 OS=Homo sapiens OX=9606 GN=ORM2 PE=1 SV=2		#DIV/0!	#DIV/0!	#DIV/0!	#DIV/0!	#DIV/0!	#DIV/0!
MOB2	sp|Q70IA6|MOB2_HUMAN	sp|Q70IA6|MOB2_HUMAN MOB kinase activator 2 OS=Homo sapiens OX=9606 GN=MOB2 PE=1 SV=1		#DIV/0!	#DIV/0!	#DIV/0!	#DIV/0!	#DIV/0!	#DIV/0!
RTN4IP1	sp|Q8WWV3|RT4I1_HUMAN	sp|Q8WWV3|RT4I1_HUMAN Reticulon-4-interacting protein 1, mitochondrial OS=Homo sapiens OX=9606 GN=RTN4IP1 PE=1 SV=2		#DIV/0!	#DIV/0!	#DIV/0!	#DIV/0!	#DIV/0!	#DIV/0!
SCAMP4	sp|Q969E2|SCAM4_HUMAN	sp|Q969E2|SCAM4_HUMAN Secretory carrier-associated membrane protein 4 OS=Homo sapiens OX=9606 GN=SCAMP4 PE=1 SV=1		#DIV/0!	#DIV/0!	#DIV/0!	#DIV/0!	#DIV/0!	#DIV/0!
JAGN1	sp|Q8N5M9|JAGN1_HUMAN	sp|Q8N5M9|JAGN1_HUMAN Protein jagunal homolog 1 OS=Homo sapiens OX=9606 GN=JAGN1 PE=1 SV=1		#DIV/0!	#DIV/0!	#DIV/0!	#DIV/0!	#DIV/0!	#DIV/0!							287
PCSK1	sp|P29120|NEC1_HUMAN	sp|P29120|NEC1_HUMAN Neuroendocrine convertase 1 OS=Homo sapiens OX=9606 GN=PCSK1 PE=1 SV=2		#DIV/0!	#DIV/0!	#DIV/0!	#DIV/0!	#DIV/0!	#DIV/0!
APBA2	sp|Q99767|APBA2_HUMAN	sp|Q99767|APBA2_HUMAN Amyloid-beta A4 precursor protein-binding family A member 2 OS=Homo sapiens OX=9606 GN=APBA2 PE=1 SV=3		#DIV/0!	#DIV/0!	#DIV/0!	#DIV/0!	#DIV/0!	#DIV/0!
MOBP	sp|Q13875|MOBP_HUMAN	sp|Q13875|MOBP_HUMAN Myelin-associated oligodendrocyte basic protein OS=Homo sapiens OX=9606 GN=MOBP PE=1 SV=2		#DIV/0!	#DIV/0!	#DIV/0!	#DIV/0!	#DIV/0!	#DIV/0!
BTBD17	sp|A6NE02|BTBDH_HUMAN	sp|A6NE02|BTBDH_HUMAN BTB/POZ domain-containing protein 17 OS=Homo sapiens OX=9606 GN=BTBD17 PE=3 SV=1		#DIV/0!	#DIV/0!	#DIV/0!	#DIV/0!	#DIV/0!	#DIV/0!
GPR158	sp|Q5T848|GP158_HUMAN	sp|Q5T848|GP158_HUMAN Probable G-protein coupled receptor 158 OS=Homo sapiens OX=9606 GN=GPR158 PE=1 SV=1		#DIV/0!	#DIV/0!	#DIV/0!	#DIV/0!	#DIV/0!	#DIV/0!
C2CD2L	sp|O14523|C2C2L_HUMAN	sp|O14523|C2C2L_HUMAN Phospholipid transfer protein C2CD2L OS=Homo sapiens OX=9606 GN=C2CD2L PE=1 SV=3		#DIV/0!	#DIV/0!	#DIV/0!	#DIV/0!	#DIV/0!	#DIV/0!
ALDH1A2	sp|O94788|AL1A2_HUMAN	sp|O94788|AL1A2_HUMAN Retinal dehydrogenase 2 OS=Homo sapiens OX=9606 GN=ALDH1A2 PE=1 SV=3		#DIV/0!	#DIV/0!	#DIV/0!	#DIV/0!	#DIV/0!	#DIV/0!
APPL2	sp|Q8NEU8|DP13B_HUMAN	sp|Q8NEU8|DP13B_HUMAN DCC-interacting protein 13-beta OS=Homo sapiens OX=9606 GN=APPL2 PE=1 SV=3		#DIV/0!	#DIV/0!	#DIV/0!	#DIV/0!	#DIV/0!	#DIV/0!
CLIP1	sp|P30622|CLIP1_HUMAN	sp|P30622|CLIP1_HUMAN CAP-Gly domain-containing linker protein 1 OS=Homo sapiens OX=9606 GN=CLIP1 PE=1 SV=2		#DIV/0!	#DIV/0!	#DIV/0!	#DIV/0!	#DIV/0!	#DIV/0!
AMER2	sp|Q8N7J2|AMER2_HUMAN	sp|Q8N7J2|AMER2_HUMAN APC membrane recruitment protein 2 OS=Homo sapiens OX=9606 GN=AMER2 PE=1 SV=3		#DIV/0!	#DIV/0!	#DIV/0!	#DIV/0!	#DIV/0!	#DIV/0!
ILF3	sp|Q12906|ILF3_HUMAN	sp|Q12906|ILF3_HUMAN Interleukin enhancer-binding factor 3 OS=Homo sapiens OX=9606 GN=ILF3 PE=1 SV=3		#DIV/0!	#DIV/0!	#DIV/0!	#DIV/0!	#DIV/0!	#DIV/0!
PLP2	sp|Q04941|PLP2_HUMAN	sp|Q04941|PLP2_HUMAN Proteolipid protein 2 OS=Homo sapiens OX=9606 GN=PLP2 PE=1 SV=1		#DIV/0!	#DIV/0!	#DIV/0!	#DIV/0!	#DIV/0!	#DIV/0!
NUP155	sp|O75694|NU155_HUMAN	sp|O75694|NU155_HUMAN Nuclear pore complex protein Nup155 OS=Homo sapiens OX=9606 GN=NUP155 PE=1 SV=1		#DIV/0!	#DIV/0!	#DIV/0!	#DIV/0!	#DIV/0!	#DIV/0!
ITPKB	sp|P27987|IP3KB_HUMAN	sp|P27987|IP3KB_HUMAN Inositol-trisphosphate 3-kinase B OS=Homo sapiens OX=9606 GN=ITPKB PE=1 SV=5		#DIV/0!	#DIV/0!	#DIV/0!	#DIV/0!	#DIV/0!	#DIV/0!
HNRNPH3	sp|P31942|HNRH3_HUMAN	sp|P31942|HNRH3_HUMAN Heterogeneous nuclear ribonucleoprotein H3 OS=Homo sapiens OX=9606 GN=HNRNPH3 PE=1 SV=2		#DIV/0!	#DIV/0!	#DIV/0!	#DIV/0!	#DIV/0!	#DIV/0!
ADPGK	sp|Q9BRR6|ADPGK_HUMAN	sp|Q9BRR6|ADPGK_HUMAN ADP-dependent glucokinase OS=Homo sapiens OX=9606 GN=ADPGK PE=1 SV=1		#DIV/0!	#DIV/0!	#DIV/0!	#DIV/0!	#DIV/0!	#DIV/0!
COL6A2	sp|P12110|CO6A2_HUMAN	sp|P12110|CO6A2_HUMAN Collagen alpha-2(VI) chain OS=Homo sapiens OX=9606 GN=COL6A2 PE=1 SV=4		#DIV/0!	#DIV/0!	#DIV/0!	#DIV/0!	#DIV/0!	#DIV/0!
TARS3	sp|A2RTX5|SYTC2_HUMAN	sp|A2RTX5|SYTC2_HUMAN Threonine--tRNA ligase 2, cytoplasmic OS=Homo sapiens OX=9606 GN=TARS3 PE=1 SV=1		#DIV/0!	#DIV/0!	#DIV/0!	#DIV/0!	#DIV/0!	#DIV/0!
EPN3	sp|Q9H201|EPN3_HUMAN	sp|Q9H201|EPN3_HUMAN Epsin-3 OS=Homo sapiens OX=9606 GN=EPN3 PE=2 SV=1		#DIV/0!	#DIV/0!	#DIV/0!	#DIV/0!	#DIV/0!	#DIV/0!
MON2	sp|Q7Z3U7|MON2_HUMAN	sp|Q7Z3U7|MON2_HUMAN Protein MON2 homolog OS=Homo sapiens OX=9606 GN=MON2 PE=1 SV=3		#DIV/0!	#DIV/0!	#DIV/0!	#DIV/0!	#DIV/0!	#DIV/0!
SPCS2	sp|Q15005|SPCS2_HUMAN	sp|Q15005|SPCS2_HUMAN Signal peptidase complex subunit 2 OS=Homo sapiens OX=9606 GN=SPCS2 PE=1 SV=3		#DIV/0!	#DIV/0!	#DIV/0!	#DIV/0!	#DIV/0!	#DIV/0!
RAPGEF4	sp|Q8WZA2|RPGF4_HUMAN	sp|Q8WZA2|RPGF4_HUMAN Rap guanine nucleotide exchange factor 4 OS=Homo sapiens OX=9606 GN=RAPGEF4 PE=1 SV=1		#DIV/0!	#DIV/0!	#DIV/0!	#DIV/0!	#DIV/0!	#DIV/0!
GCDH	sp|Q92947|GCDH_HUMAN	sp|Q92947|GCDH_HUMAN Glutaryl-CoA dehydrogenase, mitochondrial OS=Homo sapiens OX=9606 GN=GCDH PE=1 SV=1		#DIV/0!	#DIV/0!	#DIV/0!	#DIV/0!	#DIV/0!	#DIV/0!
LDHAL6B	sp|Q9BYZ2|LDH6B_HUMAN	sp|Q9BYZ2|LDH6B_HUMAN L-lactate dehydrogenase A-like 6B OS=Homo sapiens OX=9606 GN=LDHAL6B PE=1 SV=3		#DIV/0!	#DIV/0!	#DIV/0!	#DIV/0!	#DIV/0!	#DIV/0!
COX7A1	sp|P24310|CX7A1_HUMAN	sp|P24310|CX7A1_HUMAN Cytochrome c oxidase subunit 7A1, mitochondrial OS=Homo sapiens OX=9606 GN=COX7A1 PE=1 SV=2		#DIV/0!	#DIV/0!	#DIV/0!	#DIV/0!	#DIV/0!	#DIV/0!
CCZ1	sp|P86791|CCZ1_HUMAN	sp|P86791|CCZ1_HUMAN Vacuolar fusion protein CCZ1 homolog OS=Homo sapiens OX=9606 GN=CCZ1 PE=1 SV=1		#DIV/0!	#DIV/0!	#DIV/0!	#DIV/0!	#DIV/0!	#DIV/0!
EIPR1	sp|Q53HC9|EIPR1_HUMAN	sp|Q53HC9|EIPR1_HUMAN EARP and GARP complex-interacting protein 1 OS=Homo sapiens OX=9606 GN=EIPR1 PE=1 SV=2		#DIV/0!	#DIV/0!	#DIV/0!	#DIV/0!	#DIV/0!	#DIV/0!
PSME2	sp|Q9UL46|PSME2_HUMAN	sp|Q9UL46|PSME2_HUMAN Proteasome activator complex subunit 2 OS=Homo sapiens OX=9606 GN=PSME2 PE=1 SV=4		#DIV/0!	#DIV/0!	#DIV/0!	#DIV/0!	#DIV/0!	#DIV/0!
VPS18	sp|Q9P253|VPS18_HUMAN	sp|Q9P253|VPS18_HUMAN Vacuolar protein sorting-associated protein 18 homolog OS=Homo sapiens OX=9606 GN=VPS18 PE=1 SV=2		#DIV/0!	#DIV/0!	#DIV/0!	#DIV/0!	#DIV/0!	#DIV/0!
IGHV1-69D	sp|A0A0B4J2H0|HV69D_HUMAN	sp|A0A0B4J2H0|HV69D_HUMAN Immunoglobulin heavy variable 1-69D OS=Homo sapiens OX=9606 GN=IGHV1-69D PE=1 SV=1		#DIV/0!	#DIV/0!	#DIV/0!	#DIV/0!	#DIV/0!	#DIV/0!
CORO2A	sp|Q92828|COR2A_HUMAN	sp|Q92828|COR2A_HUMAN Coronin-2A OS=Homo sapiens OX=9606 GN=CORO2A PE=1 SV=2		#DIV/0!	#DIV/0!	#DIV/0!	#DIV/0!	#DIV/0!	#DIV/0!
SPG7	sp|Q9UQ90|SPG7_HUMAN	sp|Q9UQ90|SPG7_HUMAN Paraplegin OS=Homo sapiens OX=9606 GN=SPG7 PE=1 SV=2		#DIV/0!	#DIV/0!	#DIV/0!	#DIV/0!	#DIV/0!	#DIV/0!
HDHD3	sp|Q9BSH5|HDHD3_HUMAN	sp|Q9BSH5|HDHD3_HUMAN Haloacid dehalogenase-like hydrolase domain-containing protein 3 OS=Homo sapiens OX=9606 GN=HDHD3 PE=1 SV=1		#DIV/0!	#DIV/0!	#DIV/0!	#DIV/0!	#DIV/0!	#DIV/0!
CACNG2	sp|Q9Y698|CCG2_HUMAN	sp|Q9Y698|CCG2_HUMAN Voltage-dependent calcium channel gamma-2 subunit OS=Homo sapiens OX=9606 GN=CACNG2 PE=1 SV=1		#DIV/0!	#DIV/0!	#DIV/0!	#DIV/0!	#DIV/0!	#DIV/0!
MTMR10	sp|Q9NXD2|MTMRA_HUMAN	sp|Q9NXD2|MTMRA_HUMAN Myotubularin-related protein 10 OS=Homo sapiens OX=9606 GN=MTMR10 PE=1 SV=3		#DIV/0!	#DIV/0!	#DIV/0!	#DIV/0!	#DIV/0!	#DIV/0!
HNRNPLL	sp|Q8WVV9|HNRLL_HUMAN	sp|Q8WVV9|HNRLL_HUMAN Heterogeneous nuclear ribonucleoprotein L-like OS=Homo sapiens OX=9606 GN=HNRNPLL PE=1 SV=1		#DIV/0!	#DIV/0!	#DIV/0!	#DIV/0!	#DIV/0!	#DIV/0!
TXNDC5	sp|Q8NBS9|TXND5_HUMAN	sp|Q8NBS9|TXND5_HUMAN Thioredoxin domain-containing protein 5 OS=Homo sapiens OX=9606 GN=TXNDC5 PE=1 SV=2		#DIV/0!	#DIV/0!	#DIV/0!	#DIV/0!	#DIV/0!	#DIV/0!
WDR45B	sp|Q5MNZ6|WIPI3_HUMAN	sp|Q5MNZ6|WIPI3_HUMAN WD repeat domain phosphoinositide-interacting protein 3 OS=Homo sapiens OX=9606 GN=WDR45B PE=1 SV=2		#DIV/0!	#DIV/0!	#DIV/0!	#DIV/0!	#DIV/0!	#DIV/0!
FAM3C	sp|Q92520|FAM3C_HUMAN	sp|Q92520|FAM3C_HUMAN Protein FAM3C OS=Homo sapiens OX=9606 GN=FAM3C PE=1 SV=1		#DIV/0!	#DIV/0!	#DIV/0!	#DIV/0!	#DIV/0!	#DIV/0!
LYPLA2	sp|O95372|LYPA2_HUMAN	sp|O95372|LYPA2_HUMAN Acyl-protein thioesterase 2 OS=Homo sapiens OX=9606 GN=LYPLA2 PE=1 SV=1		#DIV/0!	#DIV/0!	#DIV/0!	#DIV/0!	#DIV/0!	#DIV/0!
RYR1	sp|P21817|RYR1_HUMAN	sp|P21817|RYR1_HUMAN Ryanodine receptor 1 OS=Homo sapiens OX=9606 GN=RYR1 PE=1 SV=3		#DIV/0!	#DIV/0!	#DIV/0!	#DIV/0!	#DIV/0!	#DIV/0!
CDKL5	sp|O76039|CDKL5_HUMAN	sp|O76039|CDKL5_HUMAN Cyclin-dependent kinase-like 5 OS=Homo sapiens OX=9606 GN=CDKL5 PE=1 SV=2		#DIV/0!	#DIV/0!	#DIV/0!	#DIV/0!	#DIV/0!	#DIV/0!
ALPL	sp|P05186|PPBT_HUMAN	sp|P05186|PPBT_HUMAN Alkaline phosphatase, tissue-nonspecific isozyme OS=Homo sapiens OX=9606 GN=ALPL PE=1 SV=4		#DIV/0!	#DIV/0!	#DIV/0!	#DIV/0!	#DIV/0!	#DIV/0!
RBP7	sp|Q96R05|RET7_HUMAN	sp|Q96R05|RET7_HUMAN Retinoid-binding protein 7 OS=Homo sapiens OX=9606 GN=RBP7 PE=1 SV=1		#DIV/0!	#DIV/0!	#DIV/0!	#DIV/0!	#DIV/0!	#DIV/0!
TMEM70	sp|Q9BUB7|TMM70_HUMAN	sp|Q9BUB7|TMM70_HUMAN Transmembrane protein 70, mitochondrial OS=Homo sapiens OX=9606 GN=TMEM70 PE=1 SV=2		#DIV/0!	#DIV/0!	#DIV/0!	#DIV/0!	#DIV/0!	#DIV/0!
AP1S2	sp|P56377|AP1S2_HUMAN	sp|P56377|AP1S2_HUMAN AP-1 complex subunit sigma-2 OS=Homo sapiens OX=9606 GN=AP1S2 PE=1 SV=1		#DIV/0!	#DIV/0!	#DIV/0!	#DIV/0!	#DIV/0!	#DIV/0!
CTSZ	sp|Q9UBR2|CATZ_HUMAN	sp|Q9UBR2|CATZ_HUMAN Cathepsin Z OS=Homo sapiens OX=9606 GN=CTSZ PE=1 SV=1		#DIV/0!	#DIV/0!	#DIV/0!	#DIV/0!	#DIV/0!	#DIV/0!
KIF9	sp|Q9HAQ2|KIF9_HUMAN; sp|Q9P2P6|STAR9_HUMAN	sp|Q9HAQ2|KIF9_HUMAN Kinesin-like protein KIF9 OS=Homo sapiens OX=9606 GN=KIF9 PE=1 SV=4		#DIV/0!	#DIV/0!	#DIV/0!	#DIV/0!	#DIV/0!	#DIV/0!
CST1	sp|P01037|CYTN_HUMAN	sp|P01037|CYTN_HUMAN Cystatin-SN OS=Homo sapiens OX=9606 GN=CST1 PE=1 SV=3		#DIV/0!	#DIV/0!	#DIV/0!	#DIV/0!	#DIV/0!	#DIV/0!
CLPB	sp|Q9H078|CLPB_HUMAN	sp|Q9H078|CLPB_HUMAN Mitochondrial disaggregase OS=Homo sapiens OX=9606 GN=CLPB PE=1 SV=1		#DIV/0!	#DIV/0!	#DIV/0!	#DIV/0!	#DIV/0!	#DIV/0!
NOTCH2	sp|Q04721|NOTC2_HUMAN	sp|Q04721|NOTC2_HUMAN Neurogenic locus notch homolog protein 2 OS=Homo sapiens OX=9606 GN=NOTCH2 PE=1 SV=3		#DIV/0!	#DIV/0!	#DIV/0!	#DIV/0!	#DIV/0!	#DIV/0!
AIF1L	sp|Q9BQI0|AIF1L_HUMAN	sp|Q9BQI0|AIF1L_HUMAN Allograft inflammatory factor 1-like OS=Homo sapiens OX=9606 GN=AIF1L PE=1 SV=1		#DIV/0!	#DIV/0!	#DIV/0!	#DIV/0!	#DIV/0!	#DIV/0!
UBE2I	CON_sp|P63279|UBC9_HUMAN	CON_sp|P63279|UBC9_HUMAN SUMO-conjugating enzyme UBC9 OS=Homo sapiens OX=9606 GN=UBE2I PE=1 SV=1		#DIV/0!	#DIV/0!	#DIV/0!	#DIV/0!	#DIV/0!	#DIV/0!		304			404															221
RIMS3	sp|Q9UJD0|RIMS3_HUMAN	sp|Q9UJD0|RIMS3_HUMAN Regulating synaptic membrane exocytosis protein 3 OS=Homo sapiens OX=9606 GN=RIMS3 PE=1 SV=1		#DIV/0!	#DIV/0!	#DIV/0!	#DIV/0!	#DIV/0!	#DIV/0!
TNC	sp|P24821|TENA_HUMAN	sp|P24821|TENA_HUMAN Tenascin OS=Homo sapiens OX=9606 GN=TNC PE=1 SV=3		#DIV/0!	#DIV/0!	#DIV/0!	#DIV/0!	#DIV/0!	#DIV/0!
MMAB	sp|Q96EY8|MMAB_HUMAN	sp|Q96EY8|MMAB_HUMAN Corrinoid adenosyltransferase MMAB OS=Homo sapiens OX=9606 GN=MMAB PE=1 SV=1		#DIV/0!	#DIV/0!	#DIV/0!	#DIV/0!	#DIV/0!	#DIV/0!
SSR1	sp|P43307|SSRA_HUMAN	sp|P43307|SSRA_HUMAN Translocon-associated protein subunit alpha OS=Homo sapiens OX=9606 GN=SSR1 PE=1 SV=3		#DIV/0!	#DIV/0!	#DIV/0!	#DIV/0!	#DIV/0!	#DIV/0!
STIM1	sp|Q13586|STIM1_HUMAN	sp|Q13586|STIM1_HUMAN Stromal interaction molecule 1 OS=Homo sapiens OX=9606 GN=STIM1 PE=1 SV=3		#DIV/0!	#DIV/0!	#DIV/0!	#DIV/0!	#DIV/0!	#DIV/0!
HBG1	sp|P69891|HBG1_HUMAN; sp|P69892|HBG2_HUMAN	sp|P69891|HBG1_HUMAN Hemoglobin subunit gamma-1 OS=Homo sapiens OX=9606 GN=HBG1 PE=1 SV=2		#DIV/0!	#DIV/0!	#DIV/0!	#DIV/0!	#DIV/0!	#DIV/0!
ARPC5	sp|O15511|ARPC5_HUMAN	sp|O15511|ARPC5_HUMAN Actin-related protein 2/3 complex subunit 5 OS=Homo sapiens OX=9606 GN=ARPC5 PE=1 SV=3		#DIV/0!	#DIV/0!	#DIV/0!	#DIV/0!	#DIV/0!	#DIV/0!
PAM	sp|P19021|AMD_HUMAN	sp|P19021|AMD_HUMAN Peptidyl-glycine alpha-amidating monooxygenase OS=Homo sapiens OX=9606 GN=PAM PE=1 SV=2		#DIV/0!	#DIV/0!	#DIV/0!	#DIV/0!	#DIV/0!	#DIV/0!
TMEM222	sp|Q9H0R3|TM222_HUMAN	sp|Q9H0R3|TM222_HUMAN Transmembrane protein 222 OS=Homo sapiens OX=9606 GN=TMEM222 PE=1 SV=2		#DIV/0!	#DIV/0!	#DIV/0!	#DIV/0!	#DIV/0!	#DIV/0!
CNIH2	sp|Q6PI25|CNIH2_HUMAN	sp|Q6PI25|CNIH2_HUMAN Protein cornichon homolog 2 OS=Homo sapiens OX=9606 GN=CNIH2 PE=1 SV=1		#DIV/0!	#DIV/0!	#DIV/0!	#DIV/0!	#DIV/0!	#DIV/0!
TSNAX	sp|Q99598|TSNAX_HUMAN	sp|Q99598|TSNAX_HUMAN Translin-associated protein X OS=Homo sapiens OX=9606 GN=TSNAX PE=1 SV=1		#DIV/0!	#DIV/0!	#DIV/0!	#DIV/0!	#DIV/0!	#DIV/0!
ARHGAP35	sp|Q9NRY4|RHG35_HUMAN	sp|Q9NRY4|RHG35_HUMAN Rho GTPase-activating protein 35 OS=Homo sapiens OX=9606 GN=ARHGAP35 PE=1 SV=3		#DIV/0!	#DIV/0!	#DIV/0!	#DIV/0!	#DIV/0!	#DIV/0!		284		372		216											239
CHMP1B	sp|Q7LBR1|CHM1B_HUMAN	sp|Q7LBR1|CHM1B_HUMAN Charged multivesicular body protein 1b OS=Homo sapiens OX=9606 GN=CHMP1B PE=1 SV=1		#DIV/0!	#DIV/0!	#DIV/0!	#DIV/0!	#DIV/0!	#DIV/0!
UBE2D3	sp|P61077|UB2D3_HUMAN; sp|P62837|UB2D2_HUMAN	sp|P61077|UB2D3_HUMAN Ubiquitin-conjugating enzyme E2 D3 OS=Homo sapiens OX=9606 GN=UBE2D3 PE=1 SV=1		#DIV/0!	#DIV/0!	#DIV/0!	#DIV/0!	#DIV/0!	#DIV/0!
NPC1	sp|O15118|NPC1_HUMAN	sp|O15118|NPC1_HUMAN NPC intracellular cholesterol transporter 1 OS=Homo sapiens OX=9606 GN=NPC1 PE=1 SV=2		#DIV/0!	#DIV/0!	#DIV/0!	#DIV/0!	#DIV/0!	#DIV/0!
DENND10P1	sp|Q6NSW5|DE10B_HUMAN; sp|Q8TCE6|DEN10_HUMAN	sp|Q6NSW5|DE10B_HUMAN Putative DENN domain-containing protein 10 B OS=Homo sapiens OX=9606 GN=DENND10P1 PE=5 SV=1		#DIV/0!	#DIV/0!	#DIV/0!	#DIV/0!	#DIV/0!	#DIV/0!
KIF13B	sp|Q9NQT8|KI13B_HUMAN	sp|Q9NQT8|KI13B_HUMAN Kinesin-like protein KIF13B OS=Homo sapiens OX=9606 GN=KIF13B PE=1 SV=2		#DIV/0!	#DIV/0!	#DIV/0!	#DIV/0!	#DIV/0!	#DIV/0!
YOD1	sp|Q5VVQ6|OTU1_HUMAN	sp|Q5VVQ6|OTU1_HUMAN Ubiquitin thioesterase OTU1 OS=Homo sapiens OX=9606 GN=YOD1 PE=1 SV=1		#DIV/0!	#DIV/0!	#DIV/0!	#DIV/0!	#DIV/0!	#DIV/0!
SF3B1	sp|O75533|SF3B1_HUMAN	sp|O75533|SF3B1_HUMAN Splicing factor 3B subunit 1 OS=Homo sapiens OX=9606 GN=SF3B1 PE=1 SV=3		#DIV/0!	#DIV/0!	#DIV/0!	#DIV/0!	#DIV/0!	#DIV/0!
NT5DC1	sp|Q5TFE4|NT5D1_HUMAN	sp|Q5TFE4|NT5D1_HUMAN 5'-nucleotidase domain-containing protein 1 OS=Homo sapiens OX=9606 GN=NT5DC1 PE=1 SV=1		#DIV/0!	#DIV/0!	#DIV/0!	#DIV/0!	#DIV/0!	#DIV/0!
SVIP	sp|Q8NHG7|SVIP_HUMAN	sp|Q8NHG7|SVIP_HUMAN Small VCP/p97-interacting protein OS=Homo sapiens OX=9606 GN=SVIP PE=1 SV=1		#DIV/0!	#DIV/0!	#DIV/0!	#DIV/0!	#DIV/0!	#DIV/0!
NPEPL1	sp|Q8NDH3|PEPL1_HUMAN	sp|Q8NDH3|PEPL1_HUMAN Probable aminopeptidase NPEPL1 OS=Homo sapiens OX=9606 GN=NPEPL1 PE=1 SV=3		#DIV/0!	#DIV/0!	#DIV/0!	#DIV/0!	#DIV/0!	#DIV/0!
ICA1L	sp|Q8NDH6|ICA1L_HUMAN	sp|Q8NDH6|ICA1L_HUMAN Islet cell autoantigen 1-like protein OS=Homo sapiens OX=9606 GN=ICA1L PE=1 SV=1		#DIV/0!	#DIV/0!	#DIV/0!	#DIV/0!	#DIV/0!	#DIV/0!
MARK4	sp|Q96L34|MARK4_HUMAN	sp|Q96L34|MARK4_HUMAN MAP/microtubule affinity-regulating kinase 4 OS=Homo sapiens OX=9606 GN=MARK4 PE=1 SV=1		#DIV/0!	#DIV/0!	#DIV/0!	#DIV/0!	#DIV/0!	#DIV/0!
SLURP2	sp|P0DP57|SLUR2_HUMAN	sp|P0DP57|SLUR2_HUMAN Secreted Ly-6/uPAR domain-containing protein 2 OS=Homo sapiens OX=9606 GN=SLURP2 PE=1 SV=1		#DIV/0!	#DIV/0!	#DIV/0!	#DIV/0!	#DIV/0!	#DIV/0!
MACROD1	sp|Q9BQ69|MACD1_HUMAN	sp|Q9BQ69|MACD1_HUMAN ADP-ribose glycohydrolase MACROD1 OS=Homo sapiens OX=9606 GN=MACROD1 PE=1 SV=2		#DIV/0!	#DIV/0!	#DIV/0!	#DIV/0!	#DIV/0!	#DIV/0!
NOVA1	sp|P51513|NOVA1_HUMAN; sp|Q9UNW9|NOVA2_HUMAN	sp|P51513|NOVA1_HUMAN RNA-binding protein Nova-1 OS=Homo sapiens OX=9606 GN=NOVA1 PE=1 SV=2		#DIV/0!	#DIV/0!	#DIV/0!	#DIV/0!	#DIV/0!	#DIV/0!
NCK2	sp|O43639|NCK2_HUMAN	sp|O43639|NCK2_HUMAN Cytoplasmic protein NCK2 OS=Homo sapiens OX=9606 GN=NCK2 PE=1 SV=2		#DIV/0!	#DIV/0!	#DIV/0!	#DIV/0!	#DIV/0!	#DIV/0!
DAB2IP	sp|Q5VWQ8|DAB2P_HUMAN	sp|Q5VWQ8|DAB2P_HUMAN Disabled homolog 2-interacting protein OS=Homo sapiens OX=9606 GN=DAB2IP PE=1 SV=2		#DIV/0!	#DIV/0!	#DIV/0!	#DIV/0!	#DIV/0!	#DIV/0!
LYPLA1	sp|O75608|LYPA1_HUMAN	sp|O75608|LYPA1_HUMAN Acyl-protein thioesterase 1 OS=Homo sapiens OX=9606 GN=LYPLA1 PE=1 SV=1		#DIV/0!	#DIV/0!	#DIV/0!	#DIV/0!	#DIV/0!	#DIV/0!
ANP32CP	sp|O43423|AN32C_HUMAN; sp|P39687|AN32A_HUMAN	sp|O43423|AN32C_HUMAN Putative uncharacterized protein ANP32CP OS=Homo sapiens OX=9606 GN=ANP32CP PE=5 SV=1		#DIV/0!	#DIV/0!	#DIV/0!	#DIV/0!	#DIV/0!	#DIV/0!
ARHGEF6	sp|Q15052|ARHG6_HUMAN	sp|Q15052|ARHG6_HUMAN Rho guanine nucleotide exchange factor 6 OS=Homo sapiens OX=9606 GN=ARHGEF6 PE=1 SV=2		#DIV/0!	#DIV/0!	#DIV/0!	#DIV/0!	#DIV/0!	#DIV/0!
SHISA4	sp|Q96DD7|SHSA4_HUMAN	sp|Q96DD7|SHSA4_HUMAN Protein shisa-4 OS=Homo sapiens OX=9606 GN=SHISA4 PE=1 SV=3		#DIV/0!	#DIV/0!	#DIV/0!	#DIV/0!	#DIV/0!	#DIV/0!
EGFR	sp|P00533|EGFR_HUMAN	sp|P00533|EGFR_HUMAN Epidermal growth factor receptor OS=Homo sapiens OX=9606 GN=EGFR PE=1 SV=2		#DIV/0!	#DIV/0!	#DIV/0!	#DIV/0!	#DIV/0!	#DIV/0!
L3HYPDH	sp|Q96EM0|T3HPD_HUMAN	sp|Q96EM0|T3HPD_HUMAN Trans-3-hydroxy-L-proline dehydratase OS=Homo sapiens OX=9606 GN=L3HYPDH PE=1 SV=2		#DIV/0!	#DIV/0!	#DIV/0!	#DIV/0!	#DIV/0!	#DIV/0!
ARIH1	sp|Q9Y4X5|ARI1_HUMAN	sp|Q9Y4X5|ARI1_HUMAN E3 ubiquitin-protein ligase ARIH1 OS=Homo sapiens OX=9606 GN=ARIH1 PE=1 SV=2		#DIV/0!	#DIV/0!	#DIV/0!	#DIV/0!	#DIV/0!	#DIV/0!
PDK1	sp|Q15118|PDK1_HUMAN	sp|Q15118|PDK1_HUMAN [Pyruvate dehydrogenase (acetyl-transferring)] kinase isozyme 1, mitochondrial OS=Homo sapiens OX=9606 GN=PDK1 PE=1 SV=1		#DIV/0!	#DIV/0!	#DIV/0!	#DIV/0!	#DIV/0!	#DIV/0!
ADO	sp|Q96SZ5|AEDO_HUMAN	sp|Q96SZ5|AEDO_HUMAN 2-aminoethanethiol dioxygenase OS=Homo sapiens OX=9606 GN=ADO PE=1 SV=2		#DIV/0!	#DIV/0!	#DIV/0!	#DIV/0!	#DIV/0!	#DIV/0!
MST1	sp|P26927|HGFL_HUMAN	sp|P26927|HGFL_HUMAN Hepatocyte growth factor-like protein OS=Homo sapiens OX=9606 GN=MST1 PE=1 SV=2		#DIV/0!	#DIV/0!	#DIV/0!	#DIV/0!	#DIV/0!	#DIV/0!
ARRB2	sp|P32121|ARRB2_HUMAN	sp|P32121|ARRB2_HUMAN Beta-arrestin-2 OS=Homo sapiens OX=9606 GN=ARRB2 PE=1 SV=2		#DIV/0!	#DIV/0!	#DIV/0!	#DIV/0!	#DIV/0!	#DIV/0!
COQ8A	sp|Q8NI60|COQ8A_HUMAN	sp|Q8NI60|COQ8A_HUMAN Atypical kinase COQ8A, mitochondrial OS=Homo sapiens OX=9606 GN=COQ8A PE=1 SV=1		#DIV/0!	#DIV/0!	#DIV/0!	#DIV/0!	#DIV/0!	#DIV/0!
CLEC3B	sp|P05452|TETN_HUMAN	sp|P05452|TETN_HUMAN Tetranectin OS=Homo sapiens OX=9606 GN=CLEC3B PE=1 SV=3		#DIV/0!	#DIV/0!	#DIV/0!	#DIV/0!	#DIV/0!	#DIV/0!
NRBP1	sp|Q9UHY1|NRBP_HUMAN	sp|Q9UHY1|NRBP_HUMAN Nuclear receptor-binding protein OS=Homo sapiens OX=9606 GN=NRBP1 PE=1 SV=1		#DIV/0!	#DIV/0!	#DIV/0!	#DIV/0!	#DIV/0!	#DIV/0!
STAMBP	sp|O95630|STABP_HUMAN	sp|O95630|STABP_HUMAN STAM-binding protein OS=Homo sapiens OX=9606 GN=STAMBP PE=1 SV=1		#DIV/0!	#DIV/0!	#DIV/0!	#DIV/0!	#DIV/0!	#DIV/0!
TMSB4X	sp|P62328|TYB4_HUMAN	sp|P62328|TYB4_HUMAN Thymosin beta-4 OS=Homo sapiens OX=9606 GN=TMSB4X PE=1 SV=2		#DIV/0!	#DIV/0!	#DIV/0!	#DIV/0!	#DIV/0!	#DIV/0!
ACSF2	sp|Q96CM8|ACSF2_HUMAN	sp|Q96CM8|ACSF2_HUMAN Medium-chain acyl-CoA ligase ACSF2, mitochondrial OS=Homo sapiens OX=9606 GN=ACSF2 PE=1 SV=2		#DIV/0!	#DIV/0!	#DIV/0!	#DIV/0!	#DIV/0!	#DIV/0!
GCLM	sp|P48507|GSH0_HUMAN	sp|P48507|GSH0_HUMAN Glutamate--cysteine ligase regulatory subunit OS=Homo sapiens OX=9606 GN=GCLM PE=1 SV=1		#DIV/0!	#DIV/0!	#DIV/0!	#DIV/0!	#DIV/0!	#DIV/0!
SRP68	sp|Q9UHB9|SRP68_HUMAN	sp|Q9UHB9|SRP68_HUMAN Signal recognition particle subunit SRP68 OS=Homo sapiens OX=9606 GN=SRP68 PE=1 SV=2		#DIV/0!	#DIV/0!	#DIV/0!	#DIV/0!	#DIV/0!	#DIV/0!
ABRAXAS2	sp|Q15018|ABRX2_HUMAN	sp|Q15018|ABRX2_HUMAN BRISC complex subunit Abraxas 2 OS=Homo sapiens OX=9606 GN=ABRAXAS2 PE=1 SV=2		#DIV/0!	#DIV/0!	#DIV/0!	#DIV/0!	#DIV/0!	#DIV/0!
FBXO6	sp|Q9NRD1|FBX6_HUMAN	sp|Q9NRD1|FBX6_HUMAN F-box only protein 6 OS=Homo sapiens OX=9606 GN=FBXO6 PE=1 SV=1		#DIV/0!	#DIV/0!	#DIV/0!	#DIV/0!	#DIV/0!	#DIV/0!
GGPS1	sp|O95749|GGPPS_HUMAN	sp|O95749|GGPPS_HUMAN Geranylgeranyl pyrophosphate synthase OS=Homo sapiens OX=9606 GN=GGPS1 PE=1 SV=1		#DIV/0!	#DIV/0!	#DIV/0!	#DIV/0!	#DIV/0!	#DIV/0!
NUMB	sp|P49757|NUMB_HUMAN	sp|P49757|NUMB_HUMAN Protein numb homolog OS=Homo sapiens OX=9606 GN=NUMB PE=1 SV=2		#DIV/0!	#DIV/0!	#DIV/0!	#DIV/0!	#DIV/0!	#DIV/0!
HYI	sp|Q5T013|HYI_HUMAN	sp|Q5T013|HYI_HUMAN Putative hydroxypyruvate isomerase OS=Homo sapiens OX=9606 GN=HYI PE=1 SV=2		#DIV/0!	#DIV/0!	#DIV/0!	#DIV/0!	#DIV/0!	#DIV/0!
RHOT2	sp|Q8IXI1|MIRO2_HUMAN	sp|Q8IXI1|MIRO2_HUMAN Mitochondrial Rho GTPase 2 OS=Homo sapiens OX=9606 GN=RHOT2 PE=1 SV=2		#DIV/0!	#DIV/0!	#DIV/0!	#DIV/0!	#DIV/0!	#DIV/0!
NDEL1	sp|Q9GZM8|NDEL1_HUMAN; sp|Q9NXR1|NDE1_HUMAN	sp|Q9GZM8|NDEL1_HUMAN Nuclear distribution protein nudE-like 1 OS=Homo sapiens OX=9606 GN=NDEL1 PE=1 SV=1		#DIV/0!	#DIV/0!	#DIV/0!	#DIV/0!	#DIV/0!	#DIV/0!
TMEM35A	sp|Q53FP2|NACHO_HUMAN	sp|Q53FP2|NACHO_HUMAN Novel acetylcholine receptor chaperone OS=Homo sapiens OX=9606 GN=TMEM35A PE=1 SV=2		#DIV/0!	#DIV/0!	#DIV/0!	#DIV/0!	#DIV/0!	#DIV/0!
EPM2AIP1	sp|Q7L775|EPMIP_HUMAN	sp|Q7L775|EPMIP_HUMAN EPM2A-interacting protein 1 OS=Homo sapiens OX=9606 GN=EPM2AIP1 PE=1 SV=1		#DIV/0!	#DIV/0!	#DIV/0!	#DIV/0!	#DIV/0!	#DIV/0!
NRIP2	sp|Q9BQI9|NRIP2_HUMAN	sp|Q9BQI9|NRIP2_HUMAN Nuclear receptor-interacting protein 2 OS=Homo sapiens OX=9606 GN=NRIP2 PE=1 SV=3		#DIV/0!	#DIV/0!	#DIV/0!	#DIV/0!	#DIV/0!	#DIV/0!
TTR	sp|P02766|TTHY_HUMAN	sp|P02766|TTHY_HUMAN Transthyretin OS=Homo sapiens OX=9606 GN=TTR PE=1 SV=1		#DIV/0!	#DIV/0!	#DIV/0!	#DIV/0!	#DIV/0!	#DIV/0!
MTM1	sp|Q13496|MTM1_HUMAN	sp|Q13496|MTM1_HUMAN Myotubularin OS=Homo sapiens OX=9606 GN=MTM1 PE=1 SV=2		#DIV/0!	#DIV/0!	#DIV/0!	#DIV/0!	#DIV/0!	#DIV/0!
SGCD	sp|Q92629|SGCD_HUMAN	sp|Q92629|SGCD_HUMAN Delta-sarcoglycan OS=Homo sapiens OX=9606 GN=SGCD PE=1 SV=2		#DIV/0!	#DIV/0!	#DIV/0!	#DIV/0!	#DIV/0!	#DIV/0!
PSMD4	sp|P55036|PSMD4_HUMAN	sp|P55036|PSMD4_HUMAN 26S proteasome non-ATPase regulatory subunit 4 OS=Homo sapiens OX=9606 GN=PSMD4 PE=1 SV=1		#DIV/0!	#DIV/0!	#DIV/0!	#DIV/0!	#DIV/0!	#DIV/0!
HLA-DRA	sp|P01903|DRA_HUMAN	sp|P01903|DRA_HUMAN HLA class II histocompatibility antigen, DR alpha chain OS=Homo sapiens OX=9606 GN=HLA-DRA PE=1 SV=2		#DIV/0!	#DIV/0!	#DIV/0!	#DIV/0!	#DIV/0!	#DIV/0!
CCDC92	sp|Q53HC0|CCD92_HUMAN	sp|Q53HC0|CCD92_HUMAN Coiled-coil domain-containing protein 92 OS=Homo sapiens OX=9606 GN=CCDC92 PE=1 SV=2		#DIV/0!	#DIV/0!	#DIV/0!	#DIV/0!	#DIV/0!	#DIV/0!
ACSL5	sp|Q9ULC5|ACSL5_HUMAN	sp|Q9ULC5|ACSL5_HUMAN Long-chain-fatty-acid--CoA ligase 5 OS=Homo sapiens OX=9606 GN=ACSL5 PE=1 SV=1		#DIV/0!	#DIV/0!	#DIV/0!	#DIV/0!	#DIV/0!	#DIV/0!
ADGRL3	sp|Q9HAR2|AGRL3_HUMAN	sp|Q9HAR2|AGRL3_HUMAN Adhesion G protein-coupled receptor L3 OS=Homo sapiens OX=9606 GN=ADGRL3 PE=1 SV=2		#DIV/0!	#DIV/0!	#DIV/0!	#DIV/0!	#DIV/0!	#DIV/0!
IFIT1	sp|P09914|IFIT1_HUMAN	sp|P09914|IFIT1_HUMAN Interferon-induced protein with tetratricopeptide repeats 1 OS=Homo sapiens OX=9606 GN=IFIT1 PE=1 SV=2		#DIV/0!	#DIV/0!	#DIV/0!	#DIV/0!	#DIV/0!	#DIV/0!
VWA5A	sp|O00534|VMA5A_HUMAN	sp|O00534|VMA5A_HUMAN von Willebrand factor A domain-containing protein 5A OS=Homo sapiens OX=9606 GN=VWA5A PE=1 SV=2		#DIV/0!	#DIV/0!	#DIV/0!	#DIV/0!	#DIV/0!	#DIV/0!
AGRN	sp|O00468|AGRIN_HUMAN	sp|O00468|AGRIN_HUMAN Agrin OS=Homo sapiens OX=9606 GN=AGRN PE=1 SV=6		#DIV/0!	#DIV/0!	#DIV/0!	#DIV/0!	#DIV/0!	#DIV/0!
FAM83H	sp|Q6ZRV2|FA83H_HUMAN	sp|Q6ZRV2|FA83H_HUMAN Protein FAM83H OS=Homo sapiens OX=9606 GN=FAM83H PE=1 SV=3		#DIV/0!	#DIV/0!	#DIV/0!	#DIV/0!	#DIV/0!	#DIV/0!
NTPCR	sp|Q9BSD7|NTPCR_HUMAN	sp|Q9BSD7|NTPCR_HUMAN Cancer-related nucleoside-triphosphatase OS=Homo sapiens OX=9606 GN=NTPCR PE=1 SV=1		#DIV/0!	#DIV/0!	#DIV/0!	#DIV/0!	#DIV/0!	#DIV/0!
IGLV3-25	sp|P01717|LV325_HUMAN	sp|P01717|LV325_HUMAN Immunoglobulin lambda variable 3-25 OS=Homo sapiens OX=9606 GN=IGLV3-25 PE=1 SV=2		#DIV/0!	#DIV/0!	#DIV/0!	#DIV/0!	#DIV/0!	#DIV/0!
BTN2A1	sp|Q7KYR7|BT2A1_HUMAN	sp|Q7KYR7|BT2A1_HUMAN Butyrophilin subfamily 2 member A1 OS=Homo sapiens OX=9606 GN=BTN2A1 PE=1 SV=3		#DIV/0!	#DIV/0!	#DIV/0!	#DIV/0!	#DIV/0!	#DIV/0!
IGLV7-46	sp|A0A075B6I9|LV746_HUMAN	sp|A0A075B6I9|LV746_HUMAN Immunoglobulin lambda variable 7-46 OS=Homo sapiens OX=9606 GN=IGLV7-46 PE=3 SV=4		#DIV/0!	#DIV/0!	#DIV/0!	#DIV/0!	#DIV/0!	#DIV/0!
LRRC8C	sp|Q8TDW0|LRC8C_HUMAN	sp|Q8TDW0|LRC8C_HUMAN Volume-regulated anion channel subunit LRRC8C OS=Homo sapiens OX=9606 GN=LRRC8C PE=1 SV=2		#DIV/0!	#DIV/0!	#DIV/0!	#DIV/0!	#DIV/0!	#DIV/0!
GALC	sp|P54803|GALC_HUMAN	sp|P54803|GALC_HUMAN Galactocerebrosidase OS=Homo sapiens OX=9606 GN=GALC PE=1 SV=3		#DIV/0!	#DIV/0!	#DIV/0!	#DIV/0!	#DIV/0!	#DIV/0!
FAM177A1	sp|Q8N128|F177A_HUMAN	sp|Q8N128|F177A_HUMAN Protein FAM177A1 OS=Homo sapiens OX=9606 GN=FAM177A1 PE=1 SV=1		#DIV/0!	#DIV/0!	#DIV/0!	#DIV/0!	#DIV/0!	#DIV/0!
RETSAT	sp|Q6NUM9|RETST_HUMAN	sp|Q6NUM9|RETST_HUMAN All-trans-retinol 13,14-reductase OS=Homo sapiens OX=9606 GN=RETSAT PE=1 SV=2		#DIV/0!	#DIV/0!	#DIV/0!	#DIV/0!	#DIV/0!	#DIV/0!
MRPL39	sp|Q9NYK5|RM39_HUMAN	sp|Q9NYK5|RM39_HUMAN Large ribosomal subunit protein mL39 OS=Homo sapiens OX=9606 GN=MRPL39 PE=1 SV=3		#DIV/0!	#DIV/0!	#DIV/0!	#DIV/0!	#DIV/0!	#DIV/0!
EDC4	sp|Q6P2E9|EDC4_HUMAN	sp|Q6P2E9|EDC4_HUMAN Enhancer of mRNA-decapping protein 4 OS=Homo sapiens OX=9606 GN=EDC4 PE=1 SV=1		#DIV/0!	#DIV/0!	#DIV/0!	#DIV/0!	#DIV/0!	#DIV/0!
SIGMAR1	sp|Q99720|SGMR1_HUMAN	sp|Q99720|SGMR1_HUMAN Sigma non-opioid intracellular receptor 1 OS=Homo sapiens OX=9606 GN=SIGMAR1 PE=1 SV=1		#DIV/0!	#DIV/0!	#DIV/0!	#DIV/0!	#DIV/0!	#DIV/0!
LRBA	sp|P50851|LRBA_HUMAN	sp|P50851|LRBA_HUMAN Lipopolysaccharide-responsive and beige-like anchor protein OS=Homo sapiens OX=9606 GN=LRBA PE=1 SV=4		#DIV/0!	#DIV/0!	#DIV/0!	#DIV/0!	#DIV/0!	#DIV/0!
PLBD2	sp|Q8NHP8|PLBL2_HUMAN	sp|Q8NHP8|PLBL2_HUMAN Putative phospholipase B-like 2 OS=Homo sapiens OX=9606 GN=PLBD2 PE=1 SV=2		#DIV/0!	#DIV/0!	#DIV/0!	#DIV/0!	#DIV/0!	#DIV/0!
IGHV6-1	sp|A0A0B4J1U7|HV601_HUMAN	sp|A0A0B4J1U7|HV601_HUMAN Immunoglobulin heavy variable 6-1 OS=Homo sapiens OX=9606 GN=IGHV6-1 PE=3 SV=1		#DIV/0!	#DIV/0!	#DIV/0!	#DIV/0!	#DIV/0!	#DIV/0!
NRXN3	sp|Q9Y4C0|NRX3A_HUMAN	sp|Q9Y4C0|NRX3A_HUMAN Neurexin-3 OS=Homo sapiens OX=9606 GN=NRXN3 PE=1 SV=4		#DIV/0!	#DIV/0!	#DIV/0!	#DIV/0!	#DIV/0!	#DIV/0!
JMJD7	sp|P0C870|JMJD7_HUMAN	sp|P0C870|JMJD7_HUMAN Bifunctional peptidase and (3S)-lysyl hydroxylase JMJD7 OS=Homo sapiens OX=9606 GN=JMJD7 PE=1 SV=1		#DIV/0!	#DIV/0!	#DIV/0!	#DIV/0!	#DIV/0!	#DIV/0!
KATNAL2	sp|Q8IYT4|KATL2_HUMAN	sp|Q8IYT4|KATL2_HUMAN Katanin p60 ATPase-containing subunit A-like 2 OS=Homo sapiens OX=9606 GN=KATNAL2 PE=1 SV=3		#DIV/0!	#DIV/0!	#DIV/0!	#DIV/0!	#DIV/0!	#DIV/0!
TMEM143	sp|Q96AN5|TM143_HUMAN	sp|Q96AN5|TM143_HUMAN Transmembrane protein 143 OS=Homo sapiens OX=9606 GN=TMEM143 PE=1 SV=1		#DIV/0!	#DIV/0!	#DIV/0!	#DIV/0!	#DIV/0!	#DIV/0!
GALM	sp|Q96C23|GALM_HUMAN	sp|Q96C23|GALM_HUMAN Galactose mutarotase OS=Homo sapiens OX=9606 GN=GALM PE=1 SV=1		#DIV/0!	#DIV/0!	#DIV/0!	#DIV/0!	#DIV/0!	#DIV/0!
AGO3	sp|Q9H9G7|AGO3_HUMAN; sp|Q9UKV8|AGO2_HUMAN; sp|Q9UL18|AGO1_HUMAN	sp|Q9H9G7|AGO3_HUMAN Protein argonaute-3 OS=Homo sapiens OX=9606 GN=AGO3 PE=1 SV=2		#DIV/0!	#DIV/0!	#DIV/0!	#DIV/0!	#DIV/0!	#DIV/0!
NLGN4X	sp|Q8N0W4|NLGNX_HUMAN; sp|Q8NFZ3|NLGNY_HUMAN	sp|Q8N0W4|NLGNX_HUMAN Neuroligin-4, X-linked OS=Homo sapiens OX=9606 GN=NLGN4X PE=1 SV=1		#DIV/0!	#DIV/0!	#DIV/0!	#DIV/0!	#DIV/0!	#DIV/0!
SLC2A5	sp|P22732|GTR5_HUMAN	sp|P22732|GTR5_HUMAN Solute carrier family 2, facilitated glucose transporter member 5 OS=Homo sapiens OX=9606 GN=SLC2A5 PE=1 SV=1		#DIV/0!	#DIV/0!	#DIV/0!	#DIV/0!	#DIV/0!	#DIV/0!
CFHR2	sp|P36980|FHR2_HUMAN	sp|P36980|FHR2_HUMAN Complement factor H-related protein 2 OS=Homo sapiens OX=9606 GN=CFHR2 PE=1 SV=1		#DIV/0!	#DIV/0!	#DIV/0!	#DIV/0!	#DIV/0!	#DIV/0!
HNRNPUL1	sp|Q9BUJ2|HNRL1_HUMAN	sp|Q9BUJ2|HNRL1_HUMAN Heterogeneous nuclear ribonucleoprotein U-like protein 1 OS=Homo sapiens OX=9606 GN=HNRNPUL1 PE=1 SV=2		#DIV/0!	#DIV/0!	#DIV/0!	#DIV/0!	#DIV/0!	#DIV/0!				342											152						214
TCF25	sp|Q9BQ70|TCF25_HUMAN	sp|Q9BQ70|TCF25_HUMAN Ribosome quality control complex subunit TCF25 OS=Homo sapiens OX=9606 GN=TCF25 PE=1 SV=1		#DIV/0!	#DIV/0!	#DIV/0!	#DIV/0!	#DIV/0!	#DIV/0!
MT-ND2	sp|P03891|NU2M_HUMAN	sp|P03891|NU2M_HUMAN NADH-ubiquinone oxidoreductase chain 2 OS=Homo sapiens OX=9606 GN=MT-ND2 PE=1 SV=2		#DIV/0!	#DIV/0!	#DIV/0!	#DIV/0!	#DIV/0!	#DIV/0!
TRAPPC12	sp|Q8WVT3|TPC12_HUMAN	sp|Q8WVT3|TPC12_HUMAN Trafficking protein particle complex subunit 12 OS=Homo sapiens OX=9606 GN=TRAPPC12 PE=1 SV=3		#DIV/0!	#DIV/0!	#DIV/0!	#DIV/0!	#DIV/0!	#DIV/0!
RPL31	sp|P62899|RL31_HUMAN	sp|P62899|RL31_HUMAN Large ribosomal subunit protein eL31 OS=Homo sapiens OX=9606 GN=RPL31 PE=1 SV=1		#DIV/0!	#DIV/0!	#DIV/0!	#DIV/0!	#DIV/0!	#DIV/0!
IGLV3-19	sp|P01714|LV319_HUMAN	sp|P01714|LV319_HUMAN Immunoglobulin lambda variable 3-19 OS=Homo sapiens OX=9606 GN=IGLV3-19 PE=1 SV=2		#DIV/0!	#DIV/0!	#DIV/0!	#DIV/0!	#DIV/0!	#DIV/0!
UBR3	sp|Q6ZT12|UBR3_HUMAN	sp|Q6ZT12|UBR3_HUMAN E3 ubiquitin-protein ligase UBR3 OS=Homo sapiens OX=9606 GN=UBR3 PE=2 SV=2		#DIV/0!	#DIV/0!	#DIV/0!	#DIV/0!	#DIV/0!	#DIV/0!
DOCK4	sp|Q8N1I0|DOCK4_HUMAN	sp|Q8N1I0|DOCK4_HUMAN Dedicator of cytokinesis protein 4 OS=Homo sapiens OX=9606 GN=DOCK4 PE=1 SV=3		#DIV/0!	#DIV/0!	#DIV/0!	#DIV/0!	#DIV/0!	#DIV/0!
GRSF1	sp|Q12849|GRSF1_HUMAN	sp|Q12849|GRSF1_HUMAN G-rich sequence factor 1 OS=Homo sapiens OX=9606 GN=GRSF1 PE=1 SV=3		#DIV/0!	#DIV/0!	#DIV/0!	#DIV/0!	#DIV/0!	#DIV/0!
DNAJC13	sp|O75165|DJC13_HUMAN	sp|O75165|DJC13_HUMAN DnaJ homolog subfamily C member 13 OS=Homo sapiens OX=9606 GN=DNAJC13 PE=1 SV=5		#DIV/0!	#DIV/0!	#DIV/0!	#DIV/0!	#DIV/0!	#DIV/0!				383	269	280									313					233
CAST	sp|P20810|ICAL_HUMAN	sp|P20810|ICAL_HUMAN Calpastatin OS=Homo sapiens OX=9606 GN=CAST PE=1 SV=4		#DIV/0!	#DIV/0!	#DIV/0!	#DIV/0!	#DIV/0!	#DIV/0!
HNRNPA0	sp|Q13151|ROA0_HUMAN	sp|Q13151|ROA0_HUMAN Heterogeneous nuclear ribonucleoprotein A0 OS=Homo sapiens OX=9606 GN=HNRNPA0 PE=1 SV=1		#DIV/0!	#DIV/0!	#DIV/0!	#DIV/0!	#DIV/0!	#DIV/0!																			231
GOLT1B	sp|Q9Y3E0|GOT1B_HUMAN	sp|Q9Y3E0|GOT1B_HUMAN Vesicle transport protein GOT1B OS=Homo sapiens OX=9606 GN=GOLT1B PE=1 SV=1		#DIV/0!	#DIV/0!	#DIV/0!	#DIV/0!	#DIV/0!	#DIV/0!
MRPL1	sp|Q9BYD6|RM01_HUMAN	sp|Q9BYD6|RM01_HUMAN Large ribosomal subunit protein uL1m OS=Homo sapiens OX=9606 GN=MRPL1 PE=1 SV=2		#DIV/0!	#DIV/0!	#DIV/0!	#DIV/0!	#DIV/0!	#DIV/0!
SEMA4G	sp|Q9NTN9|SEM4G_HUMAN	sp|Q9NTN9|SEM4G_HUMAN Semaphorin-4G OS=Homo sapiens OX=9606 GN=SEMA4G PE=1 SV=1		#DIV/0!	#DIV/0!	#DIV/0!	#DIV/0!	#DIV/0!	#DIV/0!
ACBD5	sp|Q5T8D3|ACBD5_HUMAN	sp|Q5T8D3|ACBD5_HUMAN Acyl-CoA-binding domain-containing protein 5 OS=Homo sapiens OX=9606 GN=ACBD5 PE=1 SV=1		#DIV/0!	#DIV/0!	#DIV/0!	#DIV/0!	#DIV/0!	#DIV/0!
NLGN2	sp|Q8NFZ4|NLGN2_HUMAN	sp|Q8NFZ4|NLGN2_HUMAN Neuroligin-2 OS=Homo sapiens OX=9606 GN=NLGN2 PE=1 SV=1		#DIV/0!	#DIV/0!	#DIV/0!	#DIV/0!	#DIV/0!	#DIV/0!
SLC13A5	sp|Q86YT5|S13A5_HUMAN	sp|Q86YT5|S13A5_HUMAN Na(+)/citrate cotransporter OS=Homo sapiens OX=9606 GN=SLC13A5 PE=1 SV=1		#DIV/0!	#DIV/0!	#DIV/0!	#DIV/0!	#DIV/0!	#DIV/0!
C2orf72	sp|A6NCS6|CB072_HUMAN	sp|A6NCS6|CB072_HUMAN Uncharacterized protein C2orf72 OS=Homo sapiens OX=9606 GN=C2orf72 PE=1 SV=2		#DIV/0!	#DIV/0!	#DIV/0!	#DIV/0!	#DIV/0!	#DIV/0!
MICOS10	sp|Q5TGZ0|MIC10_HUMAN	sp|Q5TGZ0|MIC10_HUMAN MICOS complex subunit MIC10 OS=Homo sapiens OX=9606 GN=MICOS10 PE=1 SV=1		#DIV/0!	#DIV/0!	#DIV/0!	#DIV/0!	#DIV/0!	#DIV/0!
PPP2R5A	sp|Q15172|2A5A_HUMAN	sp|Q15172|2A5A_HUMAN Serine/threonine-protein phosphatase 2A 56 kDa regulatory subunit alpha isoform OS=Homo sapiens OX=9606 GN=PPP2R5A PE=1 SV=1		#DIV/0!	#DIV/0!	#DIV/0!	#DIV/0!	#DIV/0!	#DIV/0!
FAM98A	sp|Q8NCA5|FA98A_HUMAN	sp|Q8NCA5|FA98A_HUMAN Protein FAM98A OS=Homo sapiens OX=9606 GN=FAM98A PE=1 SV=2		#DIV/0!	#DIV/0!	#DIV/0!	#DIV/0!	#DIV/0!	#DIV/0!
FXYD7	sp|P58549|FXYD7_HUMAN	sp|P58549|FXYD7_HUMAN FXYD domain-containing ion transport regulator 7 OS=Homo sapiens OX=9606 GN=FXYD7 PE=1 SV=1		#DIV/0!	#DIV/0!	#DIV/0!	#DIV/0!	#DIV/0!	#DIV/0!
LRRC73	sp|Q5JTD7|LRC73_HUMAN	sp|Q5JTD7|LRC73_HUMAN Leucine-rich repeat-containing protein 73 OS=Homo sapiens OX=9606 GN=LRRC73 PE=1 SV=1		#DIV/0!	#DIV/0!	#DIV/0!	#DIV/0!	#DIV/0!	#DIV/0!
IQSEC3	sp|Q9UPP2|IQEC3_HUMAN	sp|Q9UPP2|IQEC3_HUMAN IQ motif and SEC7 domain-containing protein 3 OS=Homo sapiens OX=9606 GN=IQSEC3 PE=2 SV=3		#DIV/0!	#DIV/0!	#DIV/0!	#DIV/0!	#DIV/0!	#DIV/0!
BABAM1	sp|Q9NWV8|BABA1_HUMAN	sp|Q9NWV8|BABA1_HUMAN BRISC and BRCA1-A complex member 1 OS=Homo sapiens OX=9606 GN=BABAM1 PE=1 SV=1		#DIV/0!	#DIV/0!	#DIV/0!	#DIV/0!	#DIV/0!	#DIV/0!
ANP32E	sp|Q9BTT0|AN32E_HUMAN	sp|Q9BTT0|AN32E_HUMAN Acidic leucine-rich nuclear phosphoprotein 32 family member E OS=Homo sapiens OX=9606 GN=ANP32E PE=1 SV=1		#DIV/0!	#DIV/0!	#DIV/0!	#DIV/0!	#DIV/0!	#DIV/0!
SMURF1	sp|Q9HCE7|SMUF1_HUMAN	sp|Q9HCE7|SMUF1_HUMAN E3 ubiquitin-protein ligase SMURF1 OS=Homo sapiens OX=9606 GN=SMURF1 PE=1 SV=2		#DIV/0!	#DIV/0!	#DIV/0!	#DIV/0!	#DIV/0!	#DIV/0!
UBE2Q1	sp|Q7Z7E8|UB2Q1_HUMAN	sp|Q7Z7E8|UB2Q1_HUMAN Ubiquitin-conjugating enzyme E2 Q1 OS=Homo sapiens OX=9606 GN=UBE2Q1 PE=1 SV=1		#DIV/0!	#DIV/0!	#DIV/0!	#DIV/0!	#DIV/0!	#DIV/0!
MAGOH	sp|P61326|MGN_HUMAN; sp|Q96A72|MGN2_HUMAN	sp|P61326|MGN_HUMAN Protein mago nashi homolog OS=Homo sapiens OX=9606 GN=MAGOH PE=1 SV=1		#DIV/0!	#DIV/0!	#DIV/0!	#DIV/0!	#DIV/0!	#DIV/0!
NISCH	sp|Q9Y2I1|NISCH_HUMAN	sp|Q9Y2I1|NISCH_HUMAN Nischarin OS=Homo sapiens OX=9606 GN=NISCH PE=1 SV=3		#DIV/0!	#DIV/0!	#DIV/0!	#DIV/0!	#DIV/0!	#DIV/0!
VMP1	sp|Q96GC9|VMP1_HUMAN	sp|Q96GC9|VMP1_HUMAN Vacuole membrane protein 1 OS=Homo sapiens OX=9606 GN=VMP1 PE=1 SV=1		#DIV/0!	#DIV/0!	#DIV/0!	#DIV/0!	#DIV/0!	#DIV/0!
SERPINA5	sp|P05154|IPSP_HUMAN	sp|P05154|IPSP_HUMAN Plasma serine protease inhibitor OS=Homo sapiens OX=9606 GN=SERPINA5 PE=1 SV=3		#DIV/0!	#DIV/0!	#DIV/0!	#DIV/0!	#DIV/0!	#DIV/0!
HOMER2	sp|Q9NSB8|HOME2_HUMAN	sp|Q9NSB8|HOME2_HUMAN Homer protein homolog 2 OS=Homo sapiens OX=9606 GN=HOMER2 PE=1 SV=1		#DIV/0!	#DIV/0!	#DIV/0!	#DIV/0!	#DIV/0!	#DIV/0!
MFSD6	sp|Q6ZSS7|MFSD6_HUMAN	sp|Q6ZSS7|MFSD6_HUMAN Major facilitator superfamily domain-containing protein 6 OS=Homo sapiens OX=9606 GN=MFSD6 PE=1 SV=2		#DIV/0!	#DIV/0!	#DIV/0!	#DIV/0!	#DIV/0!	#DIV/0!
DTNB	sp|O60941|DTNB_HUMAN	sp|O60941|DTNB_HUMAN Dystrobrevin beta OS=Homo sapiens OX=9606 GN=DTNB PE=1 SV=1		#DIV/0!	#DIV/0!	#DIV/0!	#DIV/0!	#DIV/0!	#DIV/0!
FLT4	sp|P35916|VGFR3_HUMAN	sp|P35916|VGFR3_HUMAN Vascular endothelial growth factor receptor 3 OS=Homo sapiens OX=9606 GN=FLT4 PE=1 SV=3		#DIV/0!	#DIV/0!	#DIV/0!	#DIV/0!	#DIV/0!	#DIV/0!
CHMP2B	sp|Q9UQN3|CHM2B_HUMAN	sp|Q9UQN3|CHM2B_HUMAN Charged multivesicular body protein 2b OS=Homo sapiens OX=9606 GN=CHMP2B PE=1 SV=1		#DIV/0!	#DIV/0!	#DIV/0!	#DIV/0!	#DIV/0!	#DIV/0!
IDE	sp|P14735|IDE_HUMAN	sp|P14735|IDE_HUMAN Insulin-degrading enzyme OS=Homo sapiens OX=9606 GN=IDE PE=1 SV=4		#DIV/0!	#DIV/0!	#DIV/0!	#DIV/0!	#DIV/0!	#DIV/0!
CCDC127	sp|Q96BQ5|CC127_HUMAN	sp|Q96BQ5|CC127_HUMAN Coiled-coil domain-containing protein 127 OS=Homo sapiens OX=9606 GN=CCDC127 PE=1 SV=1		#DIV/0!	#DIV/0!	#DIV/0!	#DIV/0!	#DIV/0!	#DIV/0!
CARS2	sp|Q9HA77|SYCM_HUMAN	sp|Q9HA77|SYCM_HUMAN Probable cysteine--tRNA ligase, mitochondrial OS=Homo sapiens OX=9606 GN=CARS2 PE=1 SV=1		#DIV/0!	#DIV/0!	#DIV/0!	#DIV/0!	#DIV/0!	#DIV/0!
CEP41	sp|Q9BYV8|CEP41_HUMAN	sp|Q9BYV8|CEP41_HUMAN Centrosomal protein of 41 kDa OS=Homo sapiens OX=9606 GN=CEP41 PE=1 SV=1		#DIV/0!	#DIV/0!	#DIV/0!	#DIV/0!	#DIV/0!	#DIV/0!
NSDHL	sp|Q15738|NSDHL_HUMAN	sp|Q15738|NSDHL_HUMAN Sterol-4-alpha-carboxylate 3-dehydrogenase, decarboxylating OS=Homo sapiens OX=9606 GN=NSDHL PE=1 SV=2		#DIV/0!	#DIV/0!	#DIV/0!	#DIV/0!	#DIV/0!	#DIV/0!
ITGB5	sp|P18084|ITB5_HUMAN	sp|P18084|ITB5_HUMAN Integrin beta-5 OS=Homo sapiens OX=9606 GN=ITGB5 PE=1 SV=1		#DIV/0!	#DIV/0!	#DIV/0!	#DIV/0!	#DIV/0!	#DIV/0!
ACBD7	sp|Q8N6N7|ACBD7_HUMAN	sp|Q8N6N7|ACBD7_HUMAN Acyl-CoA-binding domain-containing protein 7 OS=Homo sapiens OX=9606 GN=ACBD7 PE=1 SV=1		#DIV/0!	#DIV/0!	#DIV/0!	#DIV/0!	#DIV/0!	#DIV/0!
MTURN	sp|Q8N3F0|MTURN_HUMAN	sp|Q8N3F0|MTURN_HUMAN Maturin OS=Homo sapiens OX=9606 GN=MTURN PE=1 SV=2		#DIV/0!	#DIV/0!	#DIV/0!	#DIV/0!	#DIV/0!	#DIV/0!
COL4A3	sp|Q01955|CO4A3_HUMAN	sp|Q01955|CO4A3_HUMAN Collagen alpha-3(IV) chain OS=Homo sapiens OX=9606 GN=COL4A3 PE=1 SV=3		#DIV/0!	#DIV/0!	#DIV/0!	#DIV/0!	#DIV/0!	#DIV/0!
PLGRKT	sp|Q9HBL7|PLRKT_HUMAN	sp|Q9HBL7|PLRKT_HUMAN Plasminogen receptor (KT) OS=Homo sapiens OX=9606 GN=PLGRKT PE=1 SV=1		#DIV/0!	#DIV/0!	#DIV/0!	#DIV/0!	#DIV/0!	#DIV/0!
PHLDA3	sp|Q9Y5J5|PHLA3_HUMAN	sp|Q9Y5J5|PHLA3_HUMAN Pleckstrin homology-like domain family A member 3 OS=Homo sapiens OX=9606 GN=PHLDA3 PE=1 SV=1		#DIV/0!	#DIV/0!	#DIV/0!	#DIV/0!	#DIV/0!	#DIV/0!
INPP5K	sp|Q9BT40|INP5K_HUMAN	sp|Q9BT40|INP5K_HUMAN Inositol polyphosphate 5-phosphatase K OS=Homo sapiens OX=9606 GN=INPP5K PE=1 SV=3		#DIV/0!	#DIV/0!	#DIV/0!	#DIV/0!	#DIV/0!	#DIV/0!
IGKV6D-21	sp|A0A0A0MT36|KVD21_HUMAN; sp|A0A0C4DH26|KVD41_HUMAN	sp|A0A0A0MT36|KVD21_HUMAN Immunoglobulin kappa variable 6D-21 OS=Homo sapiens OX=9606 GN=IGKV6D-21 PE=3 SV=1		#DIV/0!	#DIV/0!	#DIV/0!	#DIV/0!	#DIV/0!	#DIV/0!
RASAL2	sp|Q9UJF2|NGAP_HUMAN	sp|Q9UJF2|NGAP_HUMAN Ras GTPase-activating protein nGAP OS=Homo sapiens OX=9606 GN=RASAL2 PE=1 SV=2		#DIV/0!	#DIV/0!	#DIV/0!	#DIV/0!	#DIV/0!	#DIV/0!
TUSC3	sp|Q13454|TUSC3_HUMAN	sp|Q13454|TUSC3_HUMAN Tumor suppressor candidate 3 OS=Homo sapiens OX=9606 GN=TUSC3 PE=1 SV=1		#DIV/0!	#DIV/0!	#DIV/0!	#DIV/0!	#DIV/0!	#DIV/0!
HERC4	sp|Q5GLZ8|HERC4_HUMAN	sp|Q5GLZ8|HERC4_HUMAN Probable E3 ubiquitin-protein ligase HERC4 OS=Homo sapiens OX=9606 GN=HERC4 PE=1 SV=1		#DIV/0!	#DIV/0!	#DIV/0!	#DIV/0!	#DIV/0!	#DIV/0!
TRIM23	sp|P36406|TRI23_HUMAN	sp|P36406|TRI23_HUMAN E3 ubiquitin-protein ligase TRIM23 OS=Homo sapiens OX=9606 GN=TRIM23 PE=1 SV=1		#DIV/0!	#DIV/0!	#DIV/0!	#DIV/0!	#DIV/0!	#DIV/0!
NMRAL1	sp|Q9HBL8|NMRL1_HUMAN	sp|Q9HBL8|NMRL1_HUMAN NmrA-like family domain-containing protein 1 OS=Homo sapiens OX=9606 GN=NMRAL1 PE=1 SV=1		#DIV/0!	#DIV/0!	#DIV/0!	#DIV/0!	#DIV/0!	#DIV/0!
PPP1R13L	sp|Q8WUF5|IASPP_HUMAN	sp|Q8WUF5|IASPP_HUMAN RelA-associated inhibitor OS=Homo sapiens OX=9606 GN=PPP1R13L PE=1 SV=4		#DIV/0!	#DIV/0!	#DIV/0!	#DIV/0!	#DIV/0!	#DIV/0!
DNPH1	sp|O43598|DNPH1_HUMAN	sp|O43598|DNPH1_HUMAN 2'-deoxynucleoside 5'-phosphate N-hydrolase 1 OS=Homo sapiens OX=9606 GN=DNPH1 PE=1 SV=1		#DIV/0!	#DIV/0!	#DIV/0!	#DIV/0!	#DIV/0!	#DIV/0!
WASL	sp|O00401|WASL_HUMAN	sp|O00401|WASL_HUMAN Actin nucleation-promoting factor WASL OS=Homo sapiens OX=9606 GN=WASL PE=1 SV=2		#DIV/0!	#DIV/0!	#DIV/0!	#DIV/0!	#DIV/0!	#DIV/0!
PDE6D	sp|O43924|PDE6D_HUMAN	sp|O43924|PDE6D_HUMAN Retinal rod rhodopsin-sensitive cGMP 3',5'-cyclic phosphodiesterase subunit delta OS=Homo sapiens OX=9606 GN=PDE6D PE=1 SV=1		#DIV/0!	#DIV/0!	#DIV/0!	#DIV/0!	#DIV/0!	#DIV/0!
WASHC4	sp|Q2M389|WASC4_HUMAN	sp|Q2M389|WASC4_HUMAN WASH complex subunit 4 OS=Homo sapiens OX=9606 GN=WASHC4 PE=1 SV=2		#DIV/0!	#DIV/0!	#DIV/0!	#DIV/0!	#DIV/0!	#DIV/0!
ELP2	sp|Q6IA86|ELP2_HUMAN	sp|Q6IA86|ELP2_HUMAN Elongator complex protein 2 OS=Homo sapiens OX=9606 GN=ELP2 PE=1 SV=2		#DIV/0!	#DIV/0!	#DIV/0!	#DIV/0!	#DIV/0!	#DIV/0!
TBCE	sp|Q15813|TBCE_HUMAN	sp|Q15813|TBCE_HUMAN Tubulin-specific chaperone E OS=Homo sapiens OX=9606 GN=TBCE PE=1 SV=1		#DIV/0!	#DIV/0!	#DIV/0!	#DIV/0!	#DIV/0!	#DIV/0!
TRUB1	sp|Q8WWH5|TRUB1_HUMAN	sp|Q8WWH5|TRUB1_HUMAN Pseudouridylate synthase TRUB1 OS=Homo sapiens OX=9606 GN=TRUB1 PE=1 SV=1		#DIV/0!	#DIV/0!	#DIV/0!	#DIV/0!	#DIV/0!	#DIV/0!
U2AF1	sp|Q01081|U2AF1_HUMAN	sp|Q01081|U2AF1_HUMAN Splicing factor U2AF 35 kDa subunit OS=Homo sapiens OX=9606 GN=U2AF1 PE=1 SV=3		#DIV/0!	#DIV/0!	#DIV/0!	#DIV/0!	#DIV/0!	#DIV/0!
PHYHD1	sp|Q5SRE7|PHYD1_HUMAN	sp|Q5SRE7|PHYD1_HUMAN Phytanoyl-CoA dioxygenase domain-containing protein 1 OS=Homo sapiens OX=9606 GN=PHYHD1 PE=1 SV=2		#DIV/0!	#DIV/0!	#DIV/0!	#DIV/0!	#DIV/0!	#DIV/0!
CNNM1	sp|Q9NRU3|CNNM1_HUMAN	sp|Q9NRU3|CNNM1_HUMAN Metal transporter CNNM1 OS=Homo sapiens OX=9606 GN=CNNM1 PE=1 SV=3		#DIV/0!	#DIV/0!	#DIV/0!	#DIV/0!	#DIV/0!	#DIV/0!
S100A6	sp|P06703|S10A6_HUMAN	sp|P06703|S10A6_HUMAN Protein S100-A6 OS=Homo sapiens OX=9606 GN=S100A6 PE=1 SV=1		#DIV/0!	#DIV/0!	#DIV/0!	#DIV/0!	#DIV/0!	#DIV/0!
RPS26	sp|P62854|RS26_HUMAN; sp|Q5JNZ5|RS26L_HUMAN	sp|P62854|RS26_HUMAN Small ribosomal subunit protein eS26 OS=Homo sapiens OX=9606 GN=RPS26 PE=1 SV=3		#DIV/0!	#DIV/0!	#DIV/0!	#DIV/0!	#DIV/0!	#DIV/0!
DMTN	sp|Q08495|DEMA_HUMAN	sp|Q08495|DEMA_HUMAN Dematin OS=Homo sapiens OX=9606 GN=DMTN PE=1 SV=3		#DIV/0!	#DIV/0!	#DIV/0!	#DIV/0!	#DIV/0!	#DIV/0!
PTEN	sp|P60484|PTEN_HUMAN	sp|P60484|PTEN_HUMAN Phosphatidylinositol 3,4,5-trisphosphate 3-phosphatase and dual-specificity protein phosphatase PTEN OS=Homo sapiens OX=9606 GN=PTEN PE=1 SV=1		#DIV/0!	#DIV/0!	#DIV/0!	#DIV/0!	#DIV/0!	#DIV/0!
BZW2	sp|Q9Y6E2|5MP1_HUMAN	sp|Q9Y6E2|5MP1_HUMAN eIF5-mimic protein 1 OS=Homo sapiens OX=9606 GN=BZW2 PE=1 SV=1		#DIV/0!	#DIV/0!	#DIV/0!	#DIV/0!	#DIV/0!	#DIV/0!
C2CD4C	sp|Q8TF44|C2C4C_HUMAN	sp|Q8TF44|C2C4C_HUMAN C2 calcium-dependent domain-containing protein 4C OS=Homo sapiens OX=9606 GN=C2CD4C PE=1 SV=2		#DIV/0!	#DIV/0!	#DIV/0!	#DIV/0!	#DIV/0!	#DIV/0!
ATP13A1	sp|Q9HD20|AT131_HUMAN	sp|Q9HD20|AT131_HUMAN Endoplasmic reticulum transmembrane helix translocase OS=Homo sapiens OX=9606 GN=ATP13A1 PE=1 SV=2		#DIV/0!	#DIV/0!	#DIV/0!	#DIV/0!	#DIV/0!	#DIV/0!		513	307		254	515	233								426	409		284	258	272	208
LIPA	sp|P38571|LICH_HUMAN	sp|P38571|LICH_HUMAN Lysosomal acid lipase/cholesteryl ester hydrolase OS=Homo sapiens OX=9606 GN=LIPA PE=1 SV=2		#DIV/0!	#DIV/0!	#DIV/0!	#DIV/0!	#DIV/0!	#DIV/0!
OSTF1	sp|Q92882|OSTF1_HUMAN	sp|Q92882|OSTF1_HUMAN Osteoclast-stimulating factor 1 OS=Homo sapiens OX=9606 GN=OSTF1 PE=1 SV=2		#DIV/0!	#DIV/0!	#DIV/0!	#DIV/0!	#DIV/0!	#DIV/0!
STRN4	sp|Q9NRL3|STRN4_HUMAN	sp|Q9NRL3|STRN4_HUMAN Striatin-4 OS=Homo sapiens OX=9606 GN=STRN4 PE=1 SV=2		#DIV/0!	#DIV/0!	#DIV/0!	#DIV/0!	#DIV/0!	#DIV/0!
PLD2	sp|O14939|PLD2_HUMAN	sp|O14939|PLD2_HUMAN Phospholipase D2 OS=Homo sapiens OX=9606 GN=PLD2 PE=1 SV=2		#DIV/0!	#DIV/0!	#DIV/0!	#DIV/0!	#DIV/0!	#DIV/0!				191
RPS17	sp|P08708|RS17_HUMAN	sp|P08708|RS17_HUMAN Small ribosomal subunit protein eS17 OS=Homo sapiens OX=9606 GN=RPS17 PE=1 SV=2		#DIV/0!	#DIV/0!	#DIV/0!	#DIV/0!	#DIV/0!	#DIV/0!					495	196												185	383
FDX2	sp|Q6P4F2|FDX2_HUMAN	sp|Q6P4F2|FDX2_HUMAN Ferredoxin-2, mitochondrial OS=Homo sapiens OX=9606 GN=FDX2 PE=1 SV=2		#DIV/0!	#DIV/0!	#DIV/0!	#DIV/0!	#DIV/0!	#DIV/0!
IGLV9-49	sp|A0A0B4J1Y8|LV949_HUMAN	sp|A0A0B4J1Y8|LV949_HUMAN Immunoglobulin lambda variable 9-49 OS=Homo sapiens OX=9606 GN=IGLV9-49 PE=1 SV=1		#DIV/0!	#DIV/0!	#DIV/0!	#DIV/0!	#DIV/0!	#DIV/0!
FCER1G	sp|P30273|FCERG_HUMAN	sp|P30273|FCERG_HUMAN High affinity immunoglobulin epsilon receptor subunit gamma OS=Homo sapiens OX=9606 GN=FCER1G PE=1 SV=1		#DIV/0!	#DIV/0!	#DIV/0!	#DIV/0!	#DIV/0!	#DIV/0!
HM13	sp|Q8TCT9|HM13_HUMAN	sp|Q8TCT9|HM13_HUMAN Minor histocompatibility antigen H13 OS=Homo sapiens OX=9606 GN=HM13 PE=1 SV=1		#DIV/0!	#DIV/0!	#DIV/0!	#DIV/0!	#DIV/0!	#DIV/0!
GPNMB	sp|Q14956|GPNMB_HUMAN	sp|Q14956|GPNMB_HUMAN Transmembrane glycoprotein NMB OS=Homo sapiens OX=9606 GN=GPNMB PE=1 SV=2		#DIV/0!	#DIV/0!	#DIV/0!	#DIV/0!	#DIV/0!	#DIV/0!
CCS	sp|O14618|CCS_HUMAN	sp|O14618|CCS_HUMAN Copper chaperone for superoxide dismutase OS=Homo sapiens OX=9606 GN=CCS PE=1 SV=1		#DIV/0!	#DIV/0!	#DIV/0!	#DIV/0!	#DIV/0!	#DIV/0!
SH3KBP1	sp|Q96B97|SH3K1_HUMAN	sp|Q96B97|SH3K1_HUMAN SH3 domain-containing kinase-binding protein 1 OS=Homo sapiens OX=9606 GN=SH3KBP1 PE=1 SV=2		#DIV/0!	#DIV/0!	#DIV/0!	#DIV/0!	#DIV/0!	#DIV/0!
ST8SIA3	sp|O43173|SIA8C_HUMAN	sp|O43173|SIA8C_HUMAN Sia-alpha-2,3-Gal-beta-1,4-GlcNAc-R:alpha 2,8-sialyltransferase OS=Homo sapiens OX=9606 GN=ST8SIA3 PE=1 SV=3		#DIV/0!	#DIV/0!	#DIV/0!	#DIV/0!	#DIV/0!	#DIV/0!
FKBP3	sp|Q00688|FKBP3_HUMAN	sp|Q00688|FKBP3_HUMAN Peptidyl-prolyl cis-trans isomerase FKBP3 OS=Homo sapiens OX=9606 GN=FKBP3 PE=1 SV=1		#DIV/0!	#DIV/0!	#DIV/0!	#DIV/0!	#DIV/0!	#DIV/0!
EXOG	sp|Q9Y2C4|EXOG_HUMAN	sp|Q9Y2C4|EXOG_HUMAN Nuclease EXOG, mitochondrial OS=Homo sapiens OX=9606 GN=EXOG PE=1 SV=2		#DIV/0!	#DIV/0!	#DIV/0!	#DIV/0!	#DIV/0!	#DIV/0!
PSMD9	sp|O00233|PSMD9_HUMAN	sp|O00233|PSMD9_HUMAN 26S proteasome non-ATPase regulatory subunit 9 OS=Homo sapiens OX=9606 GN=PSMD9 PE=1 SV=3		#DIV/0!	#DIV/0!	#DIV/0!	#DIV/0!	#DIV/0!	#DIV/0!
CRPPA	sp|A4D126|ISPD_HUMAN	sp|A4D126|ISPD_HUMAN D-ribitol-5-phosphate cytidylyltransferase OS=Homo sapiens OX=9606 GN=CRPPA PE=1 SV=2		#DIV/0!	#DIV/0!	#DIV/0!	#DIV/0!	#DIV/0!	#DIV/0!
RAPGEF6	sp|Q8TEU7|RPGF6_HUMAN	sp|Q8TEU7|RPGF6_HUMAN Rap guanine nucleotide exchange factor 6 OS=Homo sapiens OX=9606 GN=RAPGEF6 PE=1 SV=2		#DIV/0!	#DIV/0!	#DIV/0!	#DIV/0!	#DIV/0!	#DIV/0!
ATG5	sp|Q9H1Y0|ATG5_HUMAN	sp|Q9H1Y0|ATG5_HUMAN Autophagy protein 5 OS=Homo sapiens OX=9606 GN=ATG5 PE=1 SV=2		#DIV/0!	#DIV/0!	#DIV/0!	#DIV/0!	#DIV/0!	#DIV/0!
NUDCD2	sp|Q8WVJ2|NUDC2_HUMAN	sp|Q8WVJ2|NUDC2_HUMAN NudC domain-containing protein 2 OS=Homo sapiens OX=9606 GN=NUDCD2 PE=1 SV=1		#DIV/0!	#DIV/0!	#DIV/0!	#DIV/0!	#DIV/0!	#DIV/0!
NOP56	sp|O00567|NOP56_HUMAN	sp|O00567|NOP56_HUMAN Nucleolar protein 56 OS=Homo sapiens OX=9606 GN=NOP56 PE=1 SV=4		#DIV/0!	#DIV/0!	#DIV/0!	#DIV/0!	#DIV/0!	#DIV/0!
ACAD10	sp|Q6JQN1|ACD10_HUMAN	sp|Q6JQN1|ACD10_HUMAN Acyl-CoA dehydrogenase family member 10 OS=Homo sapiens OX=9606 GN=ACAD10 PE=1 SV=1		#DIV/0!	#DIV/0!	#DIV/0!	#DIV/0!	#DIV/0!	#DIV/0!
MIA3	sp|Q5JRA6|TGO1_HUMAN	sp|Q5JRA6|TGO1_HUMAN Transport and Golgi organization protein 1 homolog OS=Homo sapiens OX=9606 GN=MIA3 PE=1 SV=1		#DIV/0!	#DIV/0!	#DIV/0!	#DIV/0!	#DIV/0!	#DIV/0!
IDI1	sp|Q13907|IDI1_HUMAN	sp|Q13907|IDI1_HUMAN Isopentenyl-diphosphate Delta-isomerase 1 OS=Homo sapiens OX=9606 GN=IDI1 PE=1 SV=2		#DIV/0!	#DIV/0!	#DIV/0!	#DIV/0!	#DIV/0!	#DIV/0!
IFIT3	sp|O14879|IFIT3_HUMAN	sp|O14879|IFIT3_HUMAN Interferon-induced protein with tetratricopeptide repeats 3 OS=Homo sapiens OX=9606 GN=IFIT3 PE=1 SV=1		#DIV/0!	#DIV/0!	#DIV/0!	#DIV/0!	#DIV/0!	#DIV/0!
PRKCI	sp|P41743|KPCI_HUMAN	sp|P41743|KPCI_HUMAN Protein kinase C iota type OS=Homo sapiens OX=9606 GN=PRKCI PE=1 SV=2		#DIV/0!	#DIV/0!	#DIV/0!	#DIV/0!	#DIV/0!	#DIV/0!
BNIPL	sp|Q7Z465|BNIPL_HUMAN	sp|Q7Z465|BNIPL_HUMAN Bcl-2/adenovirus E1B 19 kDa-interacting protein 2-like protein OS=Homo sapiens OX=9606 GN=BNIPL PE=1 SV=1		#DIV/0!	#DIV/0!	#DIV/0!	#DIV/0!	#DIV/0!	#DIV/0!
MRPS5	sp|P82675|RT05_HUMAN	sp|P82675|RT05_HUMAN Small ribosomal subunit protein uS5m OS=Homo sapiens OX=9606 GN=MRPS5 PE=1 SV=2		#DIV/0!	#DIV/0!	#DIV/0!	#DIV/0!	#DIV/0!	#DIV/0!
PADI1	sp|Q9ULC6|PADI1_HUMAN; sp|Q9ULW8|PADI3_HUMAN	sp|Q9ULC6|PADI1_HUMAN Protein-arginine deiminase type-1 OS=Homo sapiens OX=9606 GN=PADI1 PE=1 SV=2		#DIV/0!	#DIV/0!	#DIV/0!	#DIV/0!	#DIV/0!	#DIV/0!
MGRN1	sp|O60291|MGRN1_HUMAN	sp|O60291|MGRN1_HUMAN E3 ubiquitin-protein ligase MGRN1 OS=Homo sapiens OX=9606 GN=MGRN1 PE=1 SV=2		#DIV/0!	#DIV/0!	#DIV/0!	#DIV/0!	#DIV/0!	#DIV/0!
HECTD3	sp|Q5T447|HECD3_HUMAN	sp|Q5T447|HECD3_HUMAN E3 ubiquitin-protein ligase HECTD3 OS=Homo sapiens OX=9606 GN=HECTD3 PE=1 SV=1		#DIV/0!	#DIV/0!	#DIV/0!	#DIV/0!	#DIV/0!	#DIV/0!
VPS28	sp|Q9UK41|VPS28_HUMAN	sp|Q9UK41|VPS28_HUMAN Vacuolar protein sorting-associated protein 28 homolog OS=Homo sapiens OX=9606 GN=VPS28 PE=1 SV=1		#DIV/0!	#DIV/0!	#DIV/0!	#DIV/0!	#DIV/0!	#DIV/0!
MXRA7	sp|P84157|MXRA7_HUMAN	sp|P84157|MXRA7_HUMAN Matrix-remodeling-associated protein 7 OS=Homo sapiens OX=9606 GN=MXRA7 PE=1 SV=1		#DIV/0!	#DIV/0!	#DIV/0!	#DIV/0!	#DIV/0!	#DIV/0!
OR1M1	sp|Q8NGA1|OR1M1_HUMAN	sp|Q8NGA1|OR1M1_HUMAN Olfactory receptor 1M1 OS=Homo sapiens OX=9606 GN=OR1M1 PE=2 SV=1		#DIV/0!	#DIV/0!	#DIV/0!	#DIV/0!	#DIV/0!	#DIV/0!
PUDP	sp|Q08623|HDHD1_HUMAN	sp|Q08623|HDHD1_HUMAN Pseudouridine-5'-phosphatase OS=Homo sapiens OX=9606 GN=PUDP PE=1 SV=3		#DIV/0!	#DIV/0!	#DIV/0!	#DIV/0!	#DIV/0!	#DIV/0!
ADCY9	sp|O60503|ADCY9_HUMAN	sp|O60503|ADCY9_HUMAN Adenylate cyclase type 9 OS=Homo sapiens OX=9606 GN=ADCY9 PE=1 SV=4		#DIV/0!	#DIV/0!	#DIV/0!	#DIV/0!	#DIV/0!	#DIV/0!
SLC38A3	sp|Q99624|S38A3_HUMAN	sp|Q99624|S38A3_HUMAN Sodium-coupled neutral amino acid transporter 3 OS=Homo sapiens OX=9606 GN=SLC38A3 PE=1 SV=1		#DIV/0!	#DIV/0!	#DIV/0!	#DIV/0!	#DIV/0!	#DIV/0!
ATP5F1E	sp|P56381|ATP5E_HUMAN; sp|Q5VTU8|AT5EL_HUMAN	sp|P56381|ATP5E_HUMAN ATP synthase subunit epsilon, mitochondrial OS=Homo sapiens OX=9606 GN=ATP5F1E PE=1 SV=2		#DIV/0!	#DIV/0!	#DIV/0!	#DIV/0!	#DIV/0!	#DIV/0!
EWSR1	sp|Q01844|EWS_HUMAN	sp|Q01844|EWS_HUMAN RNA-binding protein EWS OS=Homo sapiens OX=9606 GN=EWSR1 PE=1 SV=1		#DIV/0!	#DIV/0!	#DIV/0!	#DIV/0!	#DIV/0!	#DIV/0!
GSKIP	sp|Q9P0R6|GSKIP_HUMAN	sp|Q9P0R6|GSKIP_HUMAN GSK3B-interacting protein OS=Homo sapiens OX=9606 GN=GSKIP PE=1 SV=2		#DIV/0!	#DIV/0!	#DIV/0!	#DIV/0!	#DIV/0!	#DIV/0!
KNG1	sp|P01042|KNG1_HUMAN	sp|P01042|KNG1_HUMAN Kininogen-1 OS=Homo sapiens OX=9606 GN=KNG1 PE=1 SV=2		#DIV/0!	#DIV/0!	#DIV/0!	#DIV/0!	#DIV/0!	#DIV/0!
SRRT	sp|Q9BXP5|SRRT_HUMAN	sp|Q9BXP5|SRRT_HUMAN Serrate RNA effector molecule homolog OS=Homo sapiens OX=9606 GN=SRRT PE=1 SV=1		#DIV/0!	#DIV/0!	#DIV/0!	#DIV/0!	#DIV/0!	#DIV/0!
A1BG	sp|P04217|A1BG_HUMAN	sp|P04217|A1BG_HUMAN Alpha-1B-glycoprotein OS=Homo sapiens OX=9606 GN=A1BG PE=1 SV=4		#DIV/0!	#DIV/0!	#DIV/0!	#DIV/0!	#DIV/0!	#DIV/0!
C6orf136	sp|Q5SQH8|CF136_HUMAN	sp|Q5SQH8|CF136_HUMAN Uncharacterized protein C6orf136 OS=Homo sapiens OX=9606 GN=C6orf136 PE=2 SV=1		#DIV/0!	#DIV/0!	#DIV/0!	#DIV/0!	#DIV/0!	#DIV/0!
FAF1	sp|Q9UNN5|FAF1_HUMAN	sp|Q9UNN5|FAF1_HUMAN FAS-associated factor 1 OS=Homo sapiens OX=9606 GN=FAF1 PE=1 SV=2		#DIV/0!	#DIV/0!	#DIV/0!	#DIV/0!	#DIV/0!	#DIV/0!
EML6	sp|Q6ZMW3|EMAL6_HUMAN	sp|Q6ZMW3|EMAL6_HUMAN Echinoderm microtubule-associated protein-like 6 OS=Homo sapiens OX=9606 GN=EML6 PE=2 SV=2		#DIV/0!	#DIV/0!	#DIV/0!	#DIV/0!	#DIV/0!	#DIV/0!
RELL2	sp|Q8NC24|RELL2_HUMAN	sp|Q8NC24|RELL2_HUMAN RELT-like protein 2 OS=Homo sapiens OX=9606 GN=RELL2 PE=1 SV=1		#DIV/0!	#DIV/0!	#DIV/0!	#DIV/0!	#DIV/0!	#DIV/0!
GYS2	sp|P54840|GYS2_HUMAN	sp|P54840|GYS2_HUMAN Glycogen [starch] synthase, liver OS=Homo sapiens OX=9606 GN=GYS2 PE=1 SV=2		#DIV/0!	#DIV/0!	#DIV/0!	#DIV/0!	#DIV/0!	#DIV/0!
GAA	sp|P10253|LYAG_HUMAN	sp|P10253|LYAG_HUMAN Lysosomal alpha-glucosidase OS=Homo sapiens OX=9606 GN=GAA PE=1 SV=4		#DIV/0!	#DIV/0!	#DIV/0!	#DIV/0!	#DIV/0!	#DIV/0!
LORICRIN	sp|P23490|LORI_HUMAN	sp|P23490|LORI_HUMAN Loricrin OS=Homo sapiens OX=9606 GN=LORICRIN PE=1 SV=2		#DIV/0!	#DIV/0!	#DIV/0!	#DIV/0!	#DIV/0!	#DIV/0!
SMIM13	sp|P0DJ93|SIM13_HUMAN	sp|P0DJ93|SIM13_HUMAN Small integral membrane protein 13 OS=Homo sapiens OX=9606 GN=SMIM13 PE=3 SV=1		#DIV/0!	#DIV/0!	#DIV/0!	#DIV/0!	#DIV/0!	#DIV/0!						257											169
TPRKB	sp|Q9Y3C4|TPRKB_HUMAN	sp|Q9Y3C4|TPRKB_HUMAN EKC/KEOPS complex subunit TPRKB OS=Homo sapiens OX=9606 GN=TPRKB PE=1 SV=1		#DIV/0!	#DIV/0!	#DIV/0!	#DIV/0!	#DIV/0!	#DIV/0!
PDGFRB	sp|P09619|PGFRB_HUMAN	sp|P09619|PGFRB_HUMAN Platelet-derived growth factor receptor beta OS=Homo sapiens OX=9606 GN=PDGFRB PE=1 SV=1		#DIV/0!	#DIV/0!	#DIV/0!	#DIV/0!	#DIV/0!	#DIV/0!
MAPK15	sp|Q8TD08|MK15_HUMAN	sp|Q8TD08|MK15_HUMAN Mitogen-activated protein kinase 15 OS=Homo sapiens OX=9606 GN=MAPK15 PE=1 SV=1		#DIV/0!	#DIV/0!	#DIV/0!	#DIV/0!	#DIV/0!	#DIV/0!
SMPDL3A	sp|Q92484|ASM3A_HUMAN	sp|Q92484|ASM3A_HUMAN Acid sphingomyelinase-like phosphodiesterase 3a OS=Homo sapiens OX=9606 GN=SMPDL3A PE=1 SV=2		#DIV/0!	#DIV/0!	#DIV/0!	#DIV/0!	#DIV/0!	#DIV/0!
HAS1	sp|Q92839|HYAS1_HUMAN	sp|Q92839|HYAS1_HUMAN Hyaluronan synthase 1 OS=Homo sapiens OX=9606 GN=HAS1 PE=1 SV=2		#DIV/0!	#DIV/0!	#DIV/0!	#DIV/0!	#DIV/0!	#DIV/0!
OSBPL2	sp|Q9H1P3|OSBL2_HUMAN	sp|Q9H1P3|OSBL2_HUMAN Oxysterol-binding protein-related protein 2 OS=Homo sapiens OX=9606 GN=OSBPL2 PE=1 SV=1		#DIV/0!	#DIV/0!	#DIV/0!	#DIV/0!	#DIV/0!	#DIV/0!				411																	440
MMS19	sp|Q96T76|MMS19_HUMAN	sp|Q96T76|MMS19_HUMAN MMS19 nucleotide excision repair protein homolog OS=Homo sapiens OX=9606 GN=MMS19 PE=1 SV=2		#DIV/0!	#DIV/0!	#DIV/0!	#DIV/0!	#DIV/0!	#DIV/0!
STOML3	sp|Q8TAV4|STML3_HUMAN	sp|Q8TAV4|STML3_HUMAN Stomatin-like protein 3 OS=Homo sapiens OX=9606 GN=STOML3 PE=1 SV=1		#DIV/0!	#DIV/0!	#DIV/0!	#DIV/0!	#DIV/0!	#DIV/0!
TOMM20	sp|Q15388|TOM20_HUMAN	sp|Q15388|TOM20_HUMAN Mitochondrial import receptor subunit TOM20 homolog OS=Homo sapiens OX=9606 GN=TOMM20 PE=1 SV=1		#DIV/0!	#DIV/0!	#DIV/0!	#DIV/0!	#DIV/0!	#DIV/0!
AHSG	sp|P02765|FETUA_HUMAN	sp|P02765|FETUA_HUMAN Alpha-2-HS-glycoprotein OS=Homo sapiens OX=9606 GN=AHSG PE=1 SV=2		#DIV/0!	#DIV/0!	#DIV/0!	#DIV/0!	#DIV/0!	#DIV/0!
PGA	CON_sp|P00791|PEPA_PIG	CON_sp|P00791|PEPA_PIG Pepsin A OS=Sus scrofa OX=9823 GN=PGA PE=1 SV=3		#DIV/0!	#DIV/0!	#DIV/0!	#DIV/0!	#DIV/0!	#DIV/0!
FCGRT	sp|P55899|FCGRN_HUMAN	sp|P55899|FCGRN_HUMAN IgG receptor FcRn large subunit p51 OS=Homo sapiens OX=9606 GN=FCGRT PE=1 SV=1		#DIV/0!	#DIV/0!	#DIV/0!	#DIV/0!	#DIV/0!	#DIV/0!
GPRASP3	sp|Q6PI77|GASP3_HUMAN	sp|Q6PI77|GASP3_HUMAN G protein-coupled receptor associated sorting protein 3 OS=Homo sapiens OX=9606 GN=GPRASP3 PE=1 SV=1		#DIV/0!	#DIV/0!	#DIV/0!	#DIV/0!	#DIV/0!	#DIV/0!
DGKA	sp|P23743|DGKA_HUMAN	sp|P23743|DGKA_HUMAN Diacylglycerol kinase alpha OS=Homo sapiens OX=9606 GN=DGKA PE=1 SV=3		#DIV/0!	#DIV/0!	#DIV/0!	#DIV/0!	#DIV/0!	#DIV/0!
CIAPIN1	sp|Q6FI81|CPIN1_HUMAN	sp|Q6FI81|CPIN1_HUMAN Anamorsin OS=Homo sapiens OX=9606 GN=CIAPIN1 PE=1 SV=2		#DIV/0!	#DIV/0!	#DIV/0!	#DIV/0!	#DIV/0!	#DIV/0!
PXK	sp|Q7Z7A4|PXK_HUMAN	sp|Q7Z7A4|PXK_HUMAN PX domain-containing protein kinase-like protein OS=Homo sapiens OX=9606 GN=PXK PE=1 SV=1		#DIV/0!	#DIV/0!	#DIV/0!	#DIV/0!	#DIV/0!	#DIV/0!
IGSF9B	sp|Q9UPX0|TUTLB_HUMAN	sp|Q9UPX0|TUTLB_HUMAN Protein turtle homolog B OS=Homo sapiens OX=9606 GN=IGSF9B PE=2 SV=2		#DIV/0!	#DIV/0!	#DIV/0!	#DIV/0!	#DIV/0!	#DIV/0!
SIRT3	sp|Q9NTG7|SIR3_HUMAN	sp|Q9NTG7|SIR3_HUMAN NAD-dependent protein deacetylase sirtuin-3, mitochondrial OS=Homo sapiens OX=9606 GN=SIRT3 PE=1 SV=2		#DIV/0!	#DIV/0!	#DIV/0!	#DIV/0!	#DIV/0!	#DIV/0!
ITGB6	sp|P18564|ITB6_HUMAN	sp|P18564|ITB6_HUMAN Integrin beta-6 OS=Homo sapiens OX=9606 GN=ITGB6 PE=1 SV=2		#DIV/0!	#DIV/0!	#DIV/0!	#DIV/0!	#DIV/0!	#DIV/0!
KLK7	sp|P49862|KLK7_HUMAN	sp|P49862|KLK7_HUMAN Kallikrein-7 OS=Homo sapiens OX=9606 GN=KLK7 PE=1 SV=1		#DIV/0!	#DIV/0!	#DIV/0!	#DIV/0!	#DIV/0!	#DIV/0!
PIK3C3	sp|Q8NEB9|PK3C3_HUMAN	sp|Q8NEB9|PK3C3_HUMAN Phosphatidylinositol 3-kinase catalytic subunit type 3 OS=Homo sapiens OX=9606 GN=PIK3C3 PE=1 SV=1		#DIV/0!	#DIV/0!	#DIV/0!	#DIV/0!	#DIV/0!	#DIV/0!
B4GALT5	sp|O43286|B4GT5_HUMAN	sp|O43286|B4GT5_HUMAN Beta-1,4-galactosyltransferase 5 OS=Homo sapiens OX=9606 GN=B4GALT5 PE=1 SV=1		#DIV/0!	#DIV/0!	#DIV/0!	#DIV/0!	#DIV/0!	#DIV/0!
CHI3L1	sp|P36222|CH3L1_HUMAN	sp|P36222|CH3L1_HUMAN Chitinase-3-like protein 1 OS=Homo sapiens OX=9606 GN=CHI3L1 PE=1 SV=2		#DIV/0!	#DIV/0!	#DIV/0!	#DIV/0!	#DIV/0!	#DIV/0!
POLR2H	sp|P52434|RPAB3_HUMAN	sp|P52434|RPAB3_HUMAN DNA-directed RNA polymerases I, II, and III subunit RPABC3 OS=Homo sapiens OX=9606 GN=POLR2H PE=1 SV=4		#DIV/0!	#DIV/0!	#DIV/0!	#DIV/0!	#DIV/0!	#DIV/0!
KIFBP	sp|Q96EK5|KBP_HUMAN	sp|Q96EK5|KBP_HUMAN KIF-binding protein OS=Homo sapiens OX=9606 GN=KIFBP PE=1 SV=1		#DIV/0!	#DIV/0!	#DIV/0!	#DIV/0!	#DIV/0!	#DIV/0!
RENBP	sp|P51606|RENBP_HUMAN	sp|P51606|RENBP_HUMAN N-acylglucosamine 2-epimerase OS=Homo sapiens OX=9606 GN=RENBP PE=1 SV=3		#DIV/0!	#DIV/0!	#DIV/0!	#DIV/0!	#DIV/0!	#DIV/0!
SHROOM3	sp|Q8TF72|SHRM3_HUMAN	sp|Q8TF72|SHRM3_HUMAN Protein Shroom3 OS=Homo sapiens OX=9606 GN=SHROOM3 PE=1 SV=2		#DIV/0!	#DIV/0!	#DIV/0!	#DIV/0!	#DIV/0!	#DIV/0!
IGHV2-70	sp|P01814|HV270_HUMAN	sp|P01814|HV270_HUMAN Immunoglobulin heavy variable 2-70 OS=Homo sapiens OX=9606 GN=IGHV2-70 PE=1 SV=2		#DIV/0!	#DIV/0!	#DIV/0!	#DIV/0!	#DIV/0!	#DIV/0!
TECPR1	sp|Q7Z6L1|TCPR1_HUMAN	sp|Q7Z6L1|TCPR1_HUMAN Tectonin beta-propeller repeat-containing protein 1 OS=Homo sapiens OX=9606 GN=TECPR1 PE=1 SV=1		#DIV/0!	#DIV/0!	#DIV/0!	#DIV/0!	#DIV/0!	#DIV/0!
HHATL	sp|Q9HCP6|HHATL_HUMAN	sp|Q9HCP6|HHATL_HUMAN Protein-cysteine N-palmitoyltransferase HHAT-like protein OS=Homo sapiens OX=9606 GN=HHATL PE=1 SV=1		#DIV/0!	#DIV/0!	#DIV/0!	#DIV/0!	#DIV/0!	#DIV/0!
NDUFC1	sp|O43677|NDUC1_HUMAN	sp|O43677|NDUC1_HUMAN NADH dehydrogenase [ubiquinone] 1 subunit C1, mitochondrial OS=Homo sapiens OX=9606 GN=NDUFC1 PE=1 SV=1		#DIV/0!	#DIV/0!	#DIV/0!	#DIV/0!	#DIV/0!	#DIV/0!
NAT8L	sp|Q8N9F0|NAT8L_HUMAN	sp|Q8N9F0|NAT8L_HUMAN N-acetylaspartate synthetase OS=Homo sapiens OX=9606 GN=NAT8L PE=1 SV=3		#DIV/0!	#DIV/0!	#DIV/0!	#DIV/0!	#DIV/0!	#DIV/0!
COMTD1	sp|Q86VU5|CMTD1_HUMAN	sp|Q86VU5|CMTD1_HUMAN Catechol O-methyltransferase domain-containing protein 1 OS=Homo sapiens OX=9606 GN=COMTD1 PE=1 SV=1		#DIV/0!	#DIV/0!	#DIV/0!	#DIV/0!	#DIV/0!	#DIV/0!		288		423																231
RAB34	sp|Q9BZG1|RAB34_HUMAN	sp|Q9BZG1|RAB34_HUMAN Ras-related protein Rab-34 OS=Homo sapiens OX=9606 GN=RAB34 PE=1 SV=1		#DIV/0!	#DIV/0!	#DIV/0!	#DIV/0!	#DIV/0!	#DIV/0!
ZFYVE21	sp|Q9BQ24|ZFY21_HUMAN	sp|Q9BQ24|ZFY21_HUMAN Zinc finger FYVE domain-containing protein 21 OS=Homo sapiens OX=9606 GN=ZFYVE21 PE=1 SV=1		#DIV/0!	#DIV/0!	#DIV/0!	#DIV/0!	#DIV/0!	#DIV/0!
BEND7	sp|Q8N7W2|BEND7_HUMAN	sp|Q8N7W2|BEND7_HUMAN BEN domain-containing protein 7 OS=Homo sapiens OX=9606 GN=BEND7 PE=1 SV=2		#DIV/0!	#DIV/0!	#DIV/0!	#DIV/0!	#DIV/0!	#DIV/0!
SYNE1	sp|Q8NF91|SYNE1_HUMAN	sp|Q8NF91|SYNE1_HUMAN Nesprin-1 OS=Homo sapiens OX=9606 GN=SYNE1 PE=1 SV=4		#DIV/0!	#DIV/0!	#DIV/0!	#DIV/0!	#DIV/0!	#DIV/0!
NRXN1	sp|Q9ULB1|NRX1A_HUMAN	sp|Q9ULB1|NRX1A_HUMAN Neurexin-1 OS=Homo sapiens OX=9606 GN=NRXN1 PE=1 SV=1		#DIV/0!	#DIV/0!	#DIV/0!	#DIV/0!	#DIV/0!	#DIV/0!
PRPF6	sp|O94906|PRP6_HUMAN	sp|O94906|PRP6_HUMAN Pre-mRNA-processing factor 6 OS=Homo sapiens OX=9606 GN=PRPF6 PE=1 SV=1		#DIV/0!	#DIV/0!	#DIV/0!	#DIV/0!	#DIV/0!	#DIV/0!
STK11	sp|Q15831|STK11_HUMAN	sp|Q15831|STK11_HUMAN Serine/threonine-protein kinase STK11 OS=Homo sapiens OX=9606 GN=STK11 PE=1 SV=1		#DIV/0!	#DIV/0!	#DIV/0!	#DIV/0!	#DIV/0!	#DIV/0!
IGLV4-60	sp|A0A075B6I1|LV460_HUMAN	sp|A0A075B6I1|LV460_HUMAN Immunoglobulin lambda variable 4-60 OS=Homo sapiens OX=9606 GN=IGLV4-60 PE=3 SV=1		#DIV/0!	#DIV/0!	#DIV/0!	#DIV/0!	#DIV/0!	#DIV/0!
MUCL1	sp|Q96DR8|MUCL1_HUMAN	sp|Q96DR8|MUCL1_HUMAN Mucin-like protein 1 OS=Homo sapiens OX=9606 GN=MUCL1 PE=1 SV=1		#DIV/0!	#DIV/0!	#DIV/0!	#DIV/0!	#DIV/0!	#DIV/0!
RPA2	sp|P15927|RFA2_HUMAN	sp|P15927|RFA2_HUMAN Replication protein A 32 kDa subunit OS=Homo sapiens OX=9606 GN=RPA2 PE=1 SV=1		#DIV/0!	#DIV/0!	#DIV/0!	#DIV/0!	#DIV/0!	#DIV/0!
DMXL1	sp|Q9Y485|DMXL1_HUMAN	sp|Q9Y485|DMXL1_HUMAN DmX-like protein 1 OS=Homo sapiens OX=9606 GN=DMXL1 PE=1 SV=3		#DIV/0!	#DIV/0!	#DIV/0!	#DIV/0!	#DIV/0!	#DIV/0!
TBC1D8B	sp|Q0IIM8|TBC8B_HUMAN	sp|Q0IIM8|TBC8B_HUMAN TBC1 domain family member 8B OS=Homo sapiens OX=9606 GN=TBC1D8B PE=1 SV=2		#DIV/0!	#DIV/0!	#DIV/0!	#DIV/0!	#DIV/0!	#DIV/0!
AGT	sp|P01019|ANGT_HUMAN	sp|P01019|ANGT_HUMAN Angiotensinogen OS=Homo sapiens OX=9606 GN=AGT PE=1 SV=3		#DIV/0!	#DIV/0!	#DIV/0!	#DIV/0!	#DIV/0!	#DIV/0!
PODXL	sp|O00592|PODXL_HUMAN	sp|O00592|PODXL_HUMAN Podocalyxin OS=Homo sapiens OX=9606 GN=PODXL PE=1 SV=2		#DIV/0!	#DIV/0!	#DIV/0!	#DIV/0!	#DIV/0!	#DIV/0!
PRXL2B	sp|Q8TBF2|PXL2B_HUMAN	sp|Q8TBF2|PXL2B_HUMAN Prostamide/prostaglandin F synthase OS=Homo sapiens OX=9606 GN=PRXL2B PE=1 SV=1		#DIV/0!	#DIV/0!	#DIV/0!	#DIV/0!	#DIV/0!	#DIV/0!
REV1	sp|Q9UBZ9|REV1_HUMAN	sp|Q9UBZ9|REV1_HUMAN DNA repair protein REV1 OS=Homo sapiens OX=9606 GN=REV1 PE=1 SV=1		#DIV/0!	#DIV/0!	#DIV/0!	#DIV/0!	#DIV/0!	#DIV/0!
TMED8	sp|Q6PL24|TMED8_HUMAN	sp|Q6PL24|TMED8_HUMAN Protein TMED8 OS=Homo sapiens OX=9606 GN=TMED8 PE=1 SV=1		#DIV/0!	#DIV/0!	#DIV/0!	#DIV/0!	#DIV/0!	#DIV/0!
CCAR2	sp|Q8N163|CCAR2_HUMAN	sp|Q8N163|CCAR2_HUMAN Cell cycle and apoptosis regulator protein 2 OS=Homo sapiens OX=9606 GN=CCAR2 PE=1 SV=2		#DIV/0!	#DIV/0!	#DIV/0!	#DIV/0!	#DIV/0!	#DIV/0!
ANXA8	sp|P13928|ANXA8_HUMAN; sp|Q5VT79|AXA81_HUMAN	sp|P13928|ANXA8_HUMAN Annexin A8 OS=Homo sapiens OX=9606 GN=ANXA8 PE=1 SV=3		#DIV/0!	#DIV/0!	#DIV/0!	#DIV/0!	#DIV/0!	#DIV/0!
SEMA7A	sp|O75326|SEM7A_HUMAN	sp|O75326|SEM7A_HUMAN Semaphorin-7A OS=Homo sapiens OX=9606 GN=SEMA7A PE=1 SV=1		#DIV/0!	#DIV/0!	#DIV/0!	#DIV/0!	#DIV/0!	#DIV/0!
LRRC8D	sp|Q7L1W4|LRC8D_HUMAN	sp|Q7L1W4|LRC8D_HUMAN Volume-regulated anion channel subunit LRRC8D OS=Homo sapiens OX=9606 GN=LRRC8D PE=1 SV=1		#DIV/0!	#DIV/0!	#DIV/0!	#DIV/0!	#DIV/0!	#DIV/0!
YJEFN3	sp|A6XGL0|YJEN3_HUMAN	sp|A6XGL0|YJEN3_HUMAN YjeF N-terminal domain-containing protein 3 OS=Homo sapiens OX=9606 GN=YJEFN3 PE=1 SV=1		#DIV/0!	#DIV/0!	#DIV/0!	#DIV/0!	#DIV/0!	#DIV/0!
KLHL42	sp|Q9P2K6|KLH42_HUMAN	sp|Q9P2K6|KLH42_HUMAN Kelch-like protein 42 OS=Homo sapiens OX=9606 GN=KLHL42 PE=1 SV=2		#DIV/0!	#DIV/0!	#DIV/0!	#DIV/0!	#DIV/0!	#DIV/0!
GCAT	sp|O75600|KBL_HUMAN	sp|O75600|KBL_HUMAN 2-amino-3-ketobutyrate coenzyme A ligase, mitochondrial OS=Homo sapiens OX=9606 GN=GCAT PE=1 SV=1		#DIV/0!	#DIV/0!	#DIV/0!	#DIV/0!	#DIV/0!	#DIV/0!
TIMMDC1	sp|Q9NPL8|TIDC1_HUMAN	sp|Q9NPL8|TIDC1_HUMAN Complex I assembly factor TIMMDC1, mitochondrial OS=Homo sapiens OX=9606 GN=TIMMDC1 PE=1 SV=2		#DIV/0!	#DIV/0!	#DIV/0!	#DIV/0!	#DIV/0!	#DIV/0!
SCPEP1	sp|Q9HB40|RISC_HUMAN	sp|Q9HB40|RISC_HUMAN Retinoid-inducible serine carboxypeptidase OS=Homo sapiens OX=9606 GN=SCPEP1 PE=1 SV=1		#DIV/0!	#DIV/0!	#DIV/0!	#DIV/0!	#DIV/0!	#DIV/0!
IGLV3-10	sp|A0A075B6K4|LV310_HUMAN	sp|A0A075B6K4|LV310_HUMAN Immunoglobulin lambda variable 3-10 OS=Homo sapiens OX=9606 GN=IGLV3-10 PE=3 SV=2		#DIV/0!	#DIV/0!	#DIV/0!	#DIV/0!	#DIV/0!	#DIV/0!
SLC22A17	sp|Q8WUG5|S22AH_HUMAN	sp|Q8WUG5|S22AH_HUMAN Solute carrier family 22 member 17 OS=Homo sapiens OX=9606 GN=SLC22A17 PE=1 SV=1		#DIV/0!	#DIV/0!	#DIV/0!	#DIV/0!	#DIV/0!	#DIV/0!
ANTXR1	sp|Q9H6X2|ANTR1_HUMAN	sp|Q9H6X2|ANTR1_HUMAN Anthrax toxin receptor 1 OS=Homo sapiens OX=9606 GN=ANTXR1 PE=1 SV=2		#DIV/0!	#DIV/0!	#DIV/0!	#DIV/0!	#DIV/0!	#DIV/0!
CORO7	sp|P57737|CORO7_HUMAN	sp|P57737|CORO7_HUMAN Coronin-7 OS=Homo sapiens OX=9606 GN=CORO7 PE=1 SV=2		#DIV/0!	#DIV/0!	#DIV/0!	#DIV/0!	#DIV/0!	#DIV/0!
ADCYAP1R1	sp|P41586|PACR_HUMAN	sp|P41586|PACR_HUMAN Pituitary adenylate cyclase-activating polypeptide type I receptor OS=Homo sapiens OX=9606 GN=ADCYAP1R1 PE=1 SV=1		#DIV/0!	#DIV/0!	#DIV/0!	#DIV/0!	#DIV/0!	#DIV/0!
FXYD1	sp|O00168|PLM_HUMAN	sp|O00168|PLM_HUMAN Phospholemman OS=Homo sapiens OX=9606 GN=FXYD1 PE=1 SV=2		#DIV/0!	#DIV/0!	#DIV/0!	#DIV/0!	#DIV/0!	#DIV/0!
SH3PXD2A	sp|Q5TCZ1|SPD2A_HUMAN	sp|Q5TCZ1|SPD2A_HUMAN SH3 and PX domain-containing protein 2A OS=Homo sapiens OX=9606 GN=SH3PXD2A PE=1 SV=1		#DIV/0!	#DIV/0!	#DIV/0!	#DIV/0!	#DIV/0!	#DIV/0!
RGS20	sp|O76081|RGS20_HUMAN	sp|O76081|RGS20_HUMAN Regulator of G-protein signaling 20 OS=Homo sapiens OX=9606 GN=RGS20 PE=1 SV=4		#DIV/0!	#DIV/0!	#DIV/0!	#DIV/0!	#DIV/0!	#DIV/0!
CTNNA3	sp|Q9UI47|CTNA3_HUMAN	sp|Q9UI47|CTNA3_HUMAN Catenin alpha-3 OS=Homo sapiens OX=9606 GN=CTNNA3 PE=1 SV=2		#DIV/0!	#DIV/0!	#DIV/0!	#DIV/0!	#DIV/0!	#DIV/0!
TBC1D15	sp|Q8TC07|TBC15_HUMAN	sp|Q8TC07|TBC15_HUMAN TBC1 domain family member 15 OS=Homo sapiens OX=9606 GN=TBC1D15 PE=1 SV=2		#DIV/0!	#DIV/0!	#DIV/0!	#DIV/0!	#DIV/0!	#DIV/0!
PRTFDC1	sp|Q9NRG1|PRDC1_HUMAN	sp|Q9NRG1|PRDC1_HUMAN Phosphoribosyltransferase domain-containing protein 1 OS=Homo sapiens OX=9606 GN=PRTFDC1 PE=1 SV=1		#DIV/0!	#DIV/0!	#DIV/0!	#DIV/0!	#DIV/0!	#DIV/0!
SMC4	sp|Q9NTJ3|SMC4_HUMAN	sp|Q9NTJ3|SMC4_HUMAN Structural maintenance of chromosomes protein 4 OS=Homo sapiens OX=9606 GN=SMC4 PE=1 SV=2		#DIV/0!	#DIV/0!	#DIV/0!	#DIV/0!	#DIV/0!	#DIV/0!
AKAP10	sp|O43572|AKA10_HUMAN	sp|O43572|AKA10_HUMAN A-kinase anchor protein 10, mitochondrial OS=Homo sapiens OX=9606 GN=AKAP10 PE=1 SV=2		#DIV/0!	#DIV/0!	#DIV/0!	#DIV/0!	#DIV/0!	#DIV/0!
NARS2	sp|Q96I59|SYNM_HUMAN	sp|Q96I59|SYNM_HUMAN Probable asparagine--tRNA ligase, mitochondrial OS=Homo sapiens OX=9606 GN=NARS2 PE=1 SV=3		#DIV/0!	#DIV/0!	#DIV/0!	#DIV/0!	#DIV/0!	#DIV/0!
RPL36A	sp|P83881|RL36A_HUMAN; sp|Q969Q0|RL36L_HUMAN	sp|P83881|RL36A_HUMAN Large ribosomal subunit protein eL42 OS=Homo sapiens OX=9606 GN=RPL36A PE=1 SV=2		#DIV/0!	#DIV/0!	#DIV/0!	#DIV/0!	#DIV/0!	#DIV/0!
ATP11B	sp|Q9Y2G3|AT11B_HUMAN	sp|Q9Y2G3|AT11B_HUMAN Phospholipid-transporting ATPase IF OS=Homo sapiens OX=9606 GN=ATP11B PE=1 SV=2		#DIV/0!	#DIV/0!	#DIV/0!	#DIV/0!	#DIV/0!	#DIV/0!
ATP8B3	sp|O60423|AT8B3_HUMAN	sp|O60423|AT8B3_HUMAN Phospholipid-transporting ATPase IK OS=Homo sapiens OX=9606 GN=ATP8B3 PE=2 SV=4		#DIV/0!	#DIV/0!	#DIV/0!	#DIV/0!	#DIV/0!	#DIV/0!
GOLM2	sp|Q6P4E1|GOLM2_HUMAN	sp|Q6P4E1|GOLM2_HUMAN Protein GOLM2 OS=Homo sapiens OX=9606 GN=GOLM2 PE=1 SV=2		#DIV/0!	#DIV/0!	#DIV/0!	#DIV/0!	#DIV/0!	#DIV/0!
PDF	sp|Q9HBH1|DEFM_HUMAN	sp|Q9HBH1|DEFM_HUMAN Peptide deformylase, mitochondrial OS=Homo sapiens OX=9606 GN=PDF PE=1 SV=1		#DIV/0!	#DIV/0!	#DIV/0!	#DIV/0!	#DIV/0!	#DIV/0!
GRIN2A	sp|Q12879|NMDE1_HUMAN	sp|Q12879|NMDE1_HUMAN Glutamate receptor ionotropic, NMDA 2A OS=Homo sapiens OX=9606 GN=GRIN2A PE=1 SV=1		#DIV/0!	#DIV/0!	#DIV/0!	#DIV/0!	#DIV/0!	#DIV/0!
SNRNP70	sp|P08621|RU17_HUMAN	sp|P08621|RU17_HUMAN U1 small nuclear ribonucleoprotein 70 kDa OS=Homo sapiens OX=9606 GN=SNRNP70 PE=1 SV=2		#DIV/0!	#DIV/0!	#DIV/0!	#DIV/0!	#DIV/0!	#DIV/0!
RNF11	sp|Q9Y3C5|RNF11_HUMAN	sp|Q9Y3C5|RNF11_HUMAN RING finger protein 11 OS=Homo sapiens OX=9606 GN=RNF11 PE=1 SV=1		#DIV/0!	#DIV/0!	#DIV/0!	#DIV/0!	#DIV/0!	#DIV/0!
IGLV1-51	sp|P01701|LV151_HUMAN	sp|P01701|LV151_HUMAN Immunoglobulin lambda variable 1-51 OS=Homo sapiens OX=9606 GN=IGLV1-51 PE=1 SV=2		#DIV/0!	#DIV/0!	#DIV/0!	#DIV/0!	#DIV/0!	#DIV/0!
DENND1A	sp|Q8TEH3|DEN1A_HUMAN	sp|Q8TEH3|DEN1A_HUMAN DENN domain-containing protein 1A OS=Homo sapiens OX=9606 GN=DENND1A PE=1 SV=2		#DIV/0!	#DIV/0!	#DIV/0!	#DIV/0!	#DIV/0!	#DIV/0!
MRPS18B	sp|Q9Y676|RT18B_HUMAN	sp|Q9Y676|RT18B_HUMAN Small ribosomal subunit protein mS40 OS=Homo sapiens OX=9606 GN=MRPS18B PE=1 SV=1		#DIV/0!	#DIV/0!	#DIV/0!	#DIV/0!	#DIV/0!	#DIV/0!
AGPAT1	sp|Q99943|PLCA_HUMAN	sp|Q99943|PLCA_HUMAN 1-acyl-sn-glycerol-3-phosphate acyltransferase alpha OS=Homo sapiens OX=9606 GN=AGPAT1 PE=1 SV=2		#DIV/0!	#DIV/0!	#DIV/0!	#DIV/0!	#DIV/0!	#DIV/0!
TMEM121B	sp|Q9BXQ6|T121B_HUMAN	sp|Q9BXQ6|T121B_HUMAN Transmembrane protein 121B OS=Homo sapiens OX=9606 GN=TMEM121B PE=2 SV=1		#DIV/0!	#DIV/0!	#DIV/0!	#DIV/0!	#DIV/0!	#DIV/0!
CRISP2	sp|P16562|CRIS2_HUMAN; sp|P54108|CRIS3_HUMAN	sp|P16562|CRIS2_HUMAN Cysteine-rich secretory protein 2 OS=Homo sapiens OX=9606 GN=CRISP2 PE=1 SV=1		#DIV/0!	#DIV/0!	#DIV/0!	#DIV/0!	#DIV/0!	#DIV/0!
DHRS4L1	sp|P0CG22|DR4L1_HUMAN; sp|Q9BTZ2|DHRS4_HUMAN	sp|P0CG22|DR4L1_HUMAN Putative dehydrogenase/reductase SDR family member 4-like 1 OS=Homo sapiens OX=9606 GN=DHRS4L1 PE=5 SV=1		#DIV/0!	#DIV/0!	#DIV/0!	#DIV/0!	#DIV/0!	#DIV/0!
LMBRD2	sp|Q68DH5|LMBD2_HUMAN	sp|Q68DH5|LMBD2_HUMAN G-protein coupled receptor-associated protein LMBRD2 OS=Homo sapiens OX=9606 GN=LMBRD2 PE=1 SV=1		#DIV/0!	#DIV/0!	#DIV/0!	#DIV/0!	#DIV/0!	#DIV/0!
KIAA1549L	sp|Q6ZVL6|K154L_HUMAN	sp|Q6ZVL6|K154L_HUMAN UPF0606 protein KIAA1549L OS=Homo sapiens OX=9606 GN=KIAA1549L PE=2 SV=2		#DIV/0!	#DIV/0!	#DIV/0!	#DIV/0!	#DIV/0!	#DIV/0!
GALNT7	sp|Q86SF2|GALT7_HUMAN	sp|Q86SF2|GALT7_HUMAN N-acetylgalactosaminyltransferase 7 OS=Homo sapiens OX=9606 GN=GALNT7 PE=1 SV=1		#DIV/0!	#DIV/0!	#DIV/0!	#DIV/0!	#DIV/0!	#DIV/0!
RPA1	sp|P27694|RFA1_HUMAN	sp|P27694|RFA1_HUMAN Replication protein A 70 kDa DNA-binding subunit OS=Homo sapiens OX=9606 GN=RPA1 PE=1 SV=2		#DIV/0!	#DIV/0!	#DIV/0!	#DIV/0!	#DIV/0!	#DIV/0!
CCN1	sp|O00622|CCN1_HUMAN	sp|O00622|CCN1_HUMAN CCN family member 1 OS=Homo sapiens OX=9606 GN=CCN1 PE=1 SV=1		#DIV/0!	#DIV/0!	#DIV/0!	#DIV/0!	#DIV/0!	#DIV/0!
NDUFAF5	sp|Q5TEU4|NDUF5_HUMAN	sp|Q5TEU4|NDUF5_HUMAN Arginine-hydroxylase NDUFAF5, mitochondrial OS=Homo sapiens OX=9606 GN=NDUFAF5 PE=1 SV=1		#DIV/0!	#DIV/0!	#DIV/0!	#DIV/0!	#DIV/0!	#DIV/0!
VPS25	sp|Q9BRG1|VPS25_HUMAN	sp|Q9BRG1|VPS25_HUMAN Vacuolar protein-sorting-associated protein 25 OS=Homo sapiens OX=9606 GN=VPS25 PE=1 SV=1		#DIV/0!	#DIV/0!	#DIV/0!	#DIV/0!	#DIV/0!	#DIV/0!
GLS2	sp|Q9UI32|GLSL_HUMAN	sp|Q9UI32|GLSL_HUMAN Glutaminase liver isoform, mitochondrial OS=Homo sapiens OX=9606 GN=GLS2 PE=1 SV=2		#DIV/0!	#DIV/0!	#DIV/0!	#DIV/0!	#DIV/0!	#DIV/0!
FAM131B	sp|Q86XD5|F131B_HUMAN	sp|Q86XD5|F131B_HUMAN Protein FAM131B OS=Homo sapiens OX=9606 GN=FAM131B PE=1 SV=3		#DIV/0!	#DIV/0!	#DIV/0!	#DIV/0!	#DIV/0!	#DIV/0!
ADORA1	sp|P30542|AA1R_HUMAN	sp|P30542|AA1R_HUMAN Adenosine receptor A1 OS=Homo sapiens OX=9606 GN=ADORA1 PE=1 SV=1		#DIV/0!	#DIV/0!	#DIV/0!	#DIV/0!	#DIV/0!	#DIV/0!
XPO4	sp|Q9C0E2|XPO4_HUMAN	sp|Q9C0E2|XPO4_HUMAN Exportin-4 OS=Homo sapiens OX=9606 GN=XPO4 PE=1 SV=2		#DIV/0!	#DIV/0!	#DIV/0!	#DIV/0!	#DIV/0!	#DIV/0!
ECM1	sp|Q16610|ECM1_HUMAN	sp|Q16610|ECM1_HUMAN Extracellular matrix protein 1 OS=Homo sapiens OX=9606 GN=ECM1 PE=1 SV=2		#DIV/0!	#DIV/0!	#DIV/0!	#DIV/0!	#DIV/0!	#DIV/0!
ERGIC3	sp|Q9Y282|ERGI3_HUMAN	sp|Q9Y282|ERGI3_HUMAN Endoplasmic reticulum-Golgi intermediate compartment protein 3 OS=Homo sapiens OX=9606 GN=ERGIC3 PE=1 SV=1		#DIV/0!	#DIV/0!	#DIV/0!	#DIV/0!	#DIV/0!	#DIV/0!
LITAF	sp|Q99732|LITAF_HUMAN	sp|Q99732|LITAF_HUMAN Lipopolysaccharide-induced tumor necrosis factor-alpha factor OS=Homo sapiens OX=9606 GN=LITAF PE=1 SV=2		#DIV/0!	#DIV/0!	#DIV/0!	#DIV/0!	#DIV/0!	#DIV/0!
AKR1E2	sp|Q96JD6|AKCL2_HUMAN	sp|Q96JD6|AKCL2_HUMAN 1,5-anhydro-D-fructose reductase OS=Homo sapiens OX=9606 GN=AKR1E2 PE=1 SV=2		#DIV/0!	#DIV/0!	#DIV/0!	#DIV/0!	#DIV/0!	#DIV/0!
TANGO2	sp|Q6ICL3|TNG2_HUMAN	sp|Q6ICL3|TNG2_HUMAN Transport and Golgi organization protein 2 homolog OS=Homo sapiens OX=9606 GN=TANGO2 PE=1 SV=1		#DIV/0!	#DIV/0!	#DIV/0!	#DIV/0!	#DIV/0!	#DIV/0!
NIBAN2	sp|Q96TA1|NIBA2_HUMAN	sp|Q96TA1|NIBA2_HUMAN Protein Niban 2 OS=Homo sapiens OX=9606 GN=NIBAN2 PE=1 SV=3		#DIV/0!	#DIV/0!	#DIV/0!	#DIV/0!	#DIV/0!	#DIV/0!
GPAA1	sp|O43292|GPAA1_HUMAN	sp|O43292|GPAA1_HUMAN Glycosylphosphatidylinositol anchor attachment 1 protein OS=Homo sapiens OX=9606 GN=GPAA1 PE=1 SV=3		#DIV/0!	#DIV/0!	#DIV/0!	#DIV/0!	#DIV/0!	#DIV/0!
API5	sp|Q9BZZ5|API5_HUMAN	sp|Q9BZZ5|API5_HUMAN Apoptosis inhibitor 5 OS=Homo sapiens OX=9606 GN=API5 PE=1 SV=3		#DIV/0!	#DIV/0!	#DIV/0!	#DIV/0!	#DIV/0!	#DIV/0!
KIF7	sp|Q2M1P5|KIF7_HUMAN	sp|Q2M1P5|KIF7_HUMAN Kinesin-like protein KIF7 OS=Homo sapiens OX=9606 GN=KIF7 PE=1 SV=2		#DIV/0!	#DIV/0!	#DIV/0!	#DIV/0!	#DIV/0!	#DIV/0!
CMPK2	sp|Q5EBM0|CMPK2_HUMAN	sp|Q5EBM0|CMPK2_HUMAN UMP-CMP kinase 2, mitochondrial OS=Homo sapiens OX=9606 GN=CMPK2 PE=1 SV=3		#DIV/0!	#DIV/0!	#DIV/0!	#DIV/0!	#DIV/0!	#DIV/0!
HDLBP	sp|Q00341|VIGLN_HUMAN	sp|Q00341|VIGLN_HUMAN Vigilin OS=Homo sapiens OX=9606 GN=HDLBP PE=1 SV=2		#DIV/0!	#DIV/0!	#DIV/0!	#DIV/0!	#DIV/0!	#DIV/0!
HECTD4	sp|Q9Y4D8|HECD4_HUMAN	sp|Q9Y4D8|HECD4_HUMAN Probable E3 ubiquitin-protein ligase HECTD4 OS=Homo sapiens OX=9606 GN=HECTD4 PE=1 SV=5		#DIV/0!	#DIV/0!	#DIV/0!	#DIV/0!	#DIV/0!	#DIV/0!
HDHD5	sp|Q9BXW7|HDHD5_HUMAN	sp|Q9BXW7|HDHD5_HUMAN Haloacid dehalogenase-like hydrolase domain-containing 5 OS=Homo sapiens OX=9606 GN=HDHD5 PE=1 SV=1		#DIV/0!	#DIV/0!	#DIV/0!	#DIV/0!	#DIV/0!	#DIV/0!
IL1RAP	sp|Q9NPH3|IL1AP_HUMAN	sp|Q9NPH3|IL1AP_HUMAN Interleukin-1 receptor accessory protein OS=Homo sapiens OX=9606 GN=IL1RAP PE=1 SV=2		#DIV/0!	#DIV/0!	#DIV/0!	#DIV/0!	#DIV/0!	#DIV/0!
FAAH	sp|O00519|FAAH1_HUMAN	sp|O00519|FAAH1_HUMAN Fatty-acid amide hydrolase 1 OS=Homo sapiens OX=9606 GN=FAAH PE=1 SV=2		#DIV/0!	#DIV/0!	#DIV/0!	#DIV/0!	#DIV/0!	#DIV/0!
IFIT5	sp|Q13325|IFIT5_HUMAN	sp|Q13325|IFIT5_HUMAN Interferon-induced protein with tetratricopeptide repeats 5 OS=Homo sapiens OX=9606 GN=IFIT5 PE=1 SV=1		#DIV/0!	#DIV/0!	#DIV/0!	#DIV/0!	#DIV/0!	#DIV/0!
S100A13	sp|Q99584|S10AD_HUMAN	sp|Q99584|S10AD_HUMAN Protein S100-A13 OS=Homo sapiens OX=9606 GN=S100A13 PE=1 SV=1		#DIV/0!	#DIV/0!	#DIV/0!	#DIV/0!	#DIV/0!	#DIV/0!
MYO1C	sp|O00159|MYO1C_HUMAN	sp|O00159|MYO1C_HUMAN Unconventional myosin-Ic OS=Homo sapiens OX=9606 GN=MYO1C PE=1 SV=4		#DIV/0!	#DIV/0!	#DIV/0!	#DIV/0!	#DIV/0!	#DIV/0!
RHBDD2	sp|Q6NTF9|RHBD2_HUMAN	sp|Q6NTF9|RHBD2_HUMAN Rhomboid domain-containing protein 2 OS=Homo sapiens OX=9606 GN=RHBDD2 PE=1 SV=2		#DIV/0!	#DIV/0!	#DIV/0!	#DIV/0!	#DIV/0!	#DIV/0!
LGALS8	sp|O00214|LEG8_HUMAN	sp|O00214|LEG8_HUMAN Galectin-8 OS=Homo sapiens OX=9606 GN=LGALS8 PE=1 SV=4		#DIV/0!	#DIV/0!	#DIV/0!	#DIV/0!	#DIV/0!	#DIV/0!
RBM3	sp|P98179|RBM3_HUMAN	sp|P98179|RBM3_HUMAN RNA-binding protein 3 OS=Homo sapiens OX=9606 GN=RBM3 PE=1 SV=1		#DIV/0!	#DIV/0!	#DIV/0!	#DIV/0!	#DIV/0!	#DIV/0!
MPST	sp|P25325|THTM_HUMAN	sp|P25325|THTM_HUMAN 3-mercaptopyruvate sulfurtransferase OS=Homo sapiens OX=9606 GN=MPST PE=1 SV=3		#DIV/0!	#DIV/0!	#DIV/0!	#DIV/0!	#DIV/0!	#DIV/0!
MRPS24	sp|Q96EL2|RT24_HUMAN	sp|Q96EL2|RT24_HUMAN Small ribosomal subunit protein uS3m OS=Homo sapiens OX=9606 GN=MRPS24 PE=1 SV=1		#DIV/0!	#DIV/0!	#DIV/0!	#DIV/0!	#DIV/0!	#DIV/0!
SLC7A11	sp|Q9UPY5|XCT_HUMAN	sp|Q9UPY5|XCT_HUMAN Cystine/glutamate transporter OS=Homo sapiens OX=9606 GN=SLC7A11 PE=1 SV=1		#DIV/0!	#DIV/0!	#DIV/0!	#DIV/0!	#DIV/0!	#DIV/0!
EIF1B	sp|O60739|EIF1B_HUMAN; sp|P41567|EIF1_HUMAN	sp|O60739|EIF1B_HUMAN Eukaryotic translation initiation factor 1b OS=Homo sapiens OX=9606 GN=EIF1B PE=1 SV=2		#DIV/0!	#DIV/0!	#DIV/0!	#DIV/0!	#DIV/0!	#DIV/0!
SERINC5	sp|Q86VE9|SERC5_HUMAN	sp|Q86VE9|SERC5_HUMAN Serine incorporator 5 OS=Homo sapiens OX=9606 GN=SERINC5 PE=2 SV=1		#DIV/0!	#DIV/0!	#DIV/0!	#DIV/0!	#DIV/0!	#DIV/0!
CPT1C	sp|Q8TCG5|CPT1C_HUMAN	sp|Q8TCG5|CPT1C_HUMAN Carnitine O-palmitoyltransferase 1, brain isoform OS=Homo sapiens OX=9606 GN=CPT1C PE=1 SV=1		#DIV/0!	#DIV/0!	#DIV/0!	#DIV/0!	#DIV/0!	#DIV/0!
NAT10	sp|Q9H0A0|NAT10_HUMAN	sp|Q9H0A0|NAT10_HUMAN RNA cytidine acetyltransferase OS=Homo sapiens OX=9606 GN=NAT10 PE=1 SV=2		#DIV/0!	#DIV/0!	#DIV/0!	#DIV/0!	#DIV/0!	#DIV/0!
SNAP29	sp|O95721|SNP29_HUMAN	sp|O95721|SNP29_HUMAN Synaptosomal-associated protein 29 OS=Homo sapiens OX=9606 GN=SNAP29 PE=1 SV=1		#DIV/0!	#DIV/0!	#DIV/0!	#DIV/0!	#DIV/0!	#DIV/0!
PCK2	sp|Q16822|PCKGM_HUMAN	sp|Q16822|PCKGM_HUMAN Phosphoenolpyruvate carboxykinase [GTP], mitochondrial OS=Homo sapiens OX=9606 GN=PCK2 PE=1 SV=4		#DIV/0!	#DIV/0!	#DIV/0!	#DIV/0!	#DIV/0!	#DIV/0!
ANPEP	sp|P15144|AMPN_HUMAN	sp|P15144|AMPN_HUMAN Aminopeptidase N OS=Homo sapiens OX=9606 GN=ANPEP PE=1 SV=4		#DIV/0!	#DIV/0!	#DIV/0!	#DIV/0!	#DIV/0!	#DIV/0!
CTSA	sp|P10619|PPGB_HUMAN	sp|P10619|PPGB_HUMAN Lysosomal protective protein OS=Homo sapiens OX=9606 GN=CTSA PE=1 SV=2		#DIV/0!	#DIV/0!	#DIV/0!	#DIV/0!	#DIV/0!	#DIV/0!
KCTD21	sp|Q4G0X4|KCD21_HUMAN	sp|Q4G0X4|KCD21_HUMAN BTB/POZ domain-containing protein KCTD21 OS=Homo sapiens OX=9606 GN=KCTD21 PE=1 SV=1		#DIV/0!	#DIV/0!	#DIV/0!	#DIV/0!	#DIV/0!	#DIV/0!
TRAPPC6B	sp|Q86SZ2|TPC6B_HUMAN	sp|Q86SZ2|TPC6B_HUMAN Trafficking protein particle complex subunit 6B OS=Homo sapiens OX=9606 GN=TRAPPC6B PE=1 SV=1		#DIV/0!	#DIV/0!	#DIV/0!	#DIV/0!	#DIV/0!	#DIV/0!
IGKV1-13	sp|P0DP09|KV113_HUMAN	sp|P0DP09|KV113_HUMAN Immunoglobulin kappa variable 1-13 OS=Homo sapiens OX=9606 GN=IGKV1-13 PE=3 SV=1		#DIV/0!	#DIV/0!	#DIV/0!	#DIV/0!	#DIV/0!	#DIV/0!
SESTD1	sp|Q86VW0|SESD1_HUMAN	sp|Q86VW0|SESD1_HUMAN SEC14 domain and spectrin repeat-containing protein 1 OS=Homo sapiens OX=9606 GN=SESTD1 PE=1 SV=2		#DIV/0!	#DIV/0!	#DIV/0!	#DIV/0!	#DIV/0!	#DIV/0!
C1orf198	sp|Q9H425|CA198_HUMAN	sp|Q9H425|CA198_HUMAN Uncharacterized protein C1orf198 OS=Homo sapiens OX=9606 GN=C1orf198 PE=1 SV=1		#DIV/0!	#DIV/0!	#DIV/0!	#DIV/0!	#DIV/0!	#DIV/0!
CAV1	sp|Q03135|CAV1_HUMAN	sp|Q03135|CAV1_HUMAN Caveolin-1 OS=Homo sapiens OX=9606 GN=CAV1 PE=1 SV=4		#DIV/0!	#DIV/0!	#DIV/0!	#DIV/0!	#DIV/0!	#DIV/0!
UBA2	sp|Q9UBT2|SAE2_HUMAN	sp|Q9UBT2|SAE2_HUMAN SUMO-activating enzyme subunit 2 OS=Homo sapiens OX=9606 GN=UBA2 PE=1 SV=2		#DIV/0!	#DIV/0!	#DIV/0!	#DIV/0!	#DIV/0!	#DIV/0!
SNX9	sp|Q9Y5X1|SNX9_HUMAN	sp|Q9Y5X1|SNX9_HUMAN Sorting nexin-9 OS=Homo sapiens OX=9606 GN=SNX9 PE=1 SV=1		#DIV/0!	#DIV/0!	#DIV/0!	#DIV/0!	#DIV/0!	#DIV/0!
CPA4	sp|Q9UI42|CBPA4_HUMAN	sp|Q9UI42|CBPA4_HUMAN Carboxypeptidase A4 OS=Homo sapiens OX=9606 GN=CPA4 PE=1 SV=2		#DIV/0!	#DIV/0!	#DIV/0!	#DIV/0!	#DIV/0!	#DIV/0!
MYO3B	sp|Q8WXR4|MYO3B_HUMAN	sp|Q8WXR4|MYO3B_HUMAN Myosin-IIIb OS=Homo sapiens OX=9606 GN=MYO3B PE=1 SV=4		#DIV/0!	#DIV/0!	#DIV/0!	#DIV/0!	#DIV/0!	#DIV/0!
OPRPN	sp|Q99935|PROL1_HUMAN	sp|Q99935|PROL1_HUMAN Opiorphin prepropeptide OS=Homo sapiens OX=9606 GN=OPRPN PE=1 SV=2		#DIV/0!	#DIV/0!	#DIV/0!	#DIV/0!	#DIV/0!	#DIV/0!
STX11	sp|O75558|STX11_HUMAN	sp|O75558|STX11_HUMAN Syntaxin-11 OS=Homo sapiens OX=9606 GN=STX11 PE=1 SV=1		#DIV/0!	#DIV/0!	#DIV/0!	#DIV/0!	#DIV/0!	#DIV/0!
FUBP1	sp|Q96AE4|FUBP1_HUMAN	sp|Q96AE4|FUBP1_HUMAN Far upstream element-binding protein 1 OS=Homo sapiens OX=9606 GN=FUBP1 PE=1 SV=3		#DIV/0!	#DIV/0!	#DIV/0!	#DIV/0!	#DIV/0!	#DIV/0!
SHC3	sp|Q92529|SHC3_HUMAN	sp|Q92529|SHC3_HUMAN SHC-transforming protein 3 OS=Homo sapiens OX=9606 GN=SHC3 PE=1 SV=1		#DIV/0!	#DIV/0!	#DIV/0!	#DIV/0!	#DIV/0!	#DIV/0!
DCAF8	sp|Q5TAQ9|DCAF8_HUMAN	sp|Q5TAQ9|DCAF8_HUMAN DDB1- and CUL4-associated factor 8 OS=Homo sapiens OX=9606 GN=DCAF8 PE=1 SV=1		#DIV/0!	#DIV/0!	#DIV/0!	#DIV/0!	#DIV/0!	#DIV/0!
NUDT14	sp|O95848|NUD14_HUMAN	sp|O95848|NUD14_HUMAN Uridine diphosphate glucose pyrophosphatase NUDT14 OS=Homo sapiens OX=9606 GN=NUDT14 PE=1 SV=2		#DIV/0!	#DIV/0!	#DIV/0!	#DIV/0!	#DIV/0!	#DIV/0!
RANBP9	sp|Q96S59|RANB9_HUMAN	sp|Q96S59|RANB9_HUMAN Ran-binding protein 9 OS=Homo sapiens OX=9606 GN=RANBP9 PE=1 SV=1		#DIV/0!	#DIV/0!	#DIV/0!	#DIV/0!	#DIV/0!	#DIV/0!
UBXN1	sp|Q04323|UBXN1_HUMAN	sp|Q04323|UBXN1_HUMAN UBX domain-containing protein 1 OS=Homo sapiens OX=9606 GN=UBXN1 PE=1 SV=2		#DIV/0!	#DIV/0!	#DIV/0!	#DIV/0!	#DIV/0!	#DIV/0!
CMC1	sp|Q7Z7K0|COXM1_HUMAN	sp|Q7Z7K0|COXM1_HUMAN COX assembly mitochondrial protein homolog OS=Homo sapiens OX=9606 GN=CMC1 PE=1 SV=1		#DIV/0!	#DIV/0!	#DIV/0!	#DIV/0!	#DIV/0!	#DIV/0!
BRINP1	sp|O60477|BRNP1_HUMAN	sp|O60477|BRNP1_HUMAN BMP/retinoic acid-inducible neural-specific protein 1 OS=Homo sapiens OX=9606 GN=BRINP1 PE=1 SV=2		#DIV/0!	#DIV/0!	#DIV/0!	#DIV/0!	#DIV/0!	#DIV/0!
LACTB2	sp|Q53H82|LACB2_HUMAN	sp|Q53H82|LACB2_HUMAN Endoribonuclease LACTB2 OS=Homo sapiens OX=9606 GN=LACTB2 PE=1 SV=2		#DIV/0!	#DIV/0!	#DIV/0!	#DIV/0!	#DIV/0!	#DIV/0!
TTC9	sp|Q92623|TTC9A_HUMAN	sp|Q92623|TTC9A_HUMAN Tetratricopeptide repeat protein 9A OS=Homo sapiens OX=9606 GN=TTC9 PE=1 SV=3		#DIV/0!	#DIV/0!	#DIV/0!	#DIV/0!	#DIV/0!	#DIV/0!
VWA8	sp|A3KMH1|VWA8_HUMAN	sp|A3KMH1|VWA8_HUMAN von Willebrand factor A domain-containing protein 8 OS=Homo sapiens OX=9606 GN=VWA8 PE=1 SV=2		#DIV/0!	#DIV/0!	#DIV/0!	#DIV/0!	#DIV/0!	#DIV/0!
SEC14L3	sp|Q9UDX4|S14L3_HUMAN	sp|Q9UDX4|S14L3_HUMAN SEC14-like protein 3 OS=Homo sapiens OX=9606 GN=SEC14L3 PE=1 SV=1		#DIV/0!	#DIV/0!	#DIV/0!	#DIV/0!	#DIV/0!	#DIV/0!
HSPB8	sp|Q9UJY1|HSPB8_HUMAN	sp|Q9UJY1|HSPB8_HUMAN Heat shock protein beta-8 OS=Homo sapiens OX=9606 GN=HSPB8 PE=1 SV=1		#DIV/0!	#DIV/0!	#DIV/0!	#DIV/0!	#DIV/0!	#DIV/0!
AP5Z1	sp|O43299|AP5Z1_HUMAN	sp|O43299|AP5Z1_HUMAN AP-5 complex subunit zeta-1 OS=Homo sapiens OX=9606 GN=AP5Z1 PE=1 SV=2		#DIV/0!	#DIV/0!	#DIV/0!	#DIV/0!	#DIV/0!	#DIV/0!
CCDC83	sp|Q8IWF9|CCD83_HUMAN	sp|Q8IWF9|CCD83_HUMAN Coiled-coil domain-containing protein 83 OS=Homo sapiens OX=9606 GN=CCDC83 PE=1 SV=2		#DIV/0!	#DIV/0!	#DIV/0!	#DIV/0!	#DIV/0!	#DIV/0!
MICAL3	sp|Q7RTP6|MICA3_HUMAN	sp|Q7RTP6|MICA3_HUMAN [F-actin]-monooxygenase MICAL3 OS=Homo sapiens OX=9606 GN=MICAL3 PE=1 SV=2		#DIV/0!	#DIV/0!	#DIV/0!	#DIV/0!	#DIV/0!	#DIV/0!
ABCC9	sp|O60706|ABCC9_HUMAN	sp|O60706|ABCC9_HUMAN ATP-binding cassette sub-family C member 9 OS=Homo sapiens OX=9606 GN=ABCC9 PE=1 SV=2		#DIV/0!	#DIV/0!	#DIV/0!	#DIV/0!	#DIV/0!	#DIV/0!
UMODL1	sp|Q5DID0|UROL1_HUMAN	sp|Q5DID0|UROL1_HUMAN Uromodulin-like 1 OS=Homo sapiens OX=9606 GN=UMODL1 PE=2 SV=2		#DIV/0!	#DIV/0!	#DIV/0!	#DIV/0!	#DIV/0!	#DIV/0!
SLC35F6	sp|Q8N357|S35F6_HUMAN	sp|Q8N357|S35F6_HUMAN Solute carrier family 35 member F6 OS=Homo sapiens OX=9606 GN=SLC35F6 PE=1 SV=1		#DIV/0!	#DIV/0!	#DIV/0!	#DIV/0!	#DIV/0!	#DIV/0!
EPHB6	sp|O15197|EPHB6_HUMAN	sp|O15197|EPHB6_HUMAN Ephrin type-B receptor 6 OS=Homo sapiens OX=9606 GN=EPHB6 PE=1 SV=4		#DIV/0!	#DIV/0!	#DIV/0!	#DIV/0!	#DIV/0!	#DIV/0!
THAP5	sp|Q7Z6K1|THAP5_HUMAN	sp|Q7Z6K1|THAP5_HUMAN THAP domain-containing protein 5 OS=Homo sapiens OX=9606 GN=THAP5 PE=1 SV=2		#DIV/0!	#DIV/0!	#DIV/0!	#DIV/0!	#DIV/0!	#DIV/0!
ARR3	sp|P36575|ARRC_HUMAN	sp|P36575|ARRC_HUMAN Arrestin-C OS=Homo sapiens OX=9606 GN=ARR3 PE=1 SV=2		#DIV/0!	#DIV/0!	#DIV/0!	#DIV/0!	#DIV/0!	#DIV/0!
IRS2	sp|Q9Y4H2|IRS2_HUMAN	sp|Q9Y4H2|IRS2_HUMAN Insulin receptor substrate 2 OS=Homo sapiens OX=9606 GN=IRS2 PE=1 SV=2		#DIV/0!	#DIV/0!	#DIV/0!	#DIV/0!	#DIV/0!	#DIV/0!
ASPSCR1	sp|Q9BZE9|ASPC1_HUMAN	sp|Q9BZE9|ASPC1_HUMAN Tether containing UBX domain for GLUT4 OS=Homo sapiens OX=9606 GN=ASPSCR1 PE=1 SV=1		#DIV/0!	#DIV/0!	#DIV/0!	#DIV/0!	#DIV/0!	#DIV/0!
PVALB	sp|P20472|PRVA_HUMAN	sp|P20472|PRVA_HUMAN Parvalbumin alpha OS=Homo sapiens OX=9606 GN=PVALB PE=1 SV=2		#DIV/0!	#DIV/0!	#DIV/0!	#DIV/0!	#DIV/0!	#DIV/0!
MTBP	sp|Q96DY7|MTBP_HUMAN	sp|Q96DY7|MTBP_HUMAN Mdm2-binding protein OS=Homo sapiens OX=9606 GN=MTBP PE=1 SV=1		#DIV/0!	#DIV/0!	#DIV/0!	#DIV/0!	#DIV/0!	#DIV/0!
ARHGEF12	sp|Q9NZN5|ARHGC_HUMAN	sp|Q9NZN5|ARHGC_HUMAN Rho guanine nucleotide exchange factor 12 OS=Homo sapiens OX=9606 GN=ARHGEF12 PE=1 SV=1		#DIV/0!	#DIV/0!	#DIV/0!	#DIV/0!	#DIV/0!	#DIV/0!
KRTAP13-2	sp|Q52LG2|KR132_HUMAN; sp|Q8IUC0|KR131_HUMAN	sp|Q52LG2|KR132_HUMAN Keratin-associated protein 13-2 OS=Homo sapiens OX=9606 GN=KRTAP13-2 PE=1 SV=1		#DIV/0!	#DIV/0!	#DIV/0!	#DIV/0!	#DIV/0!	#DIV/0!
GNA15	sp|P30679|GNA15_HUMAN	sp|P30679|GNA15_HUMAN Guanine nucleotide-binding protein subunit alpha-15 OS=Homo sapiens OX=9606 GN=GNA15 PE=1 SV=3		#DIV/0!	#DIV/0!	#DIV/0!	#DIV/0!	#DIV/0!	#DIV/0!
GPLD1	sp|P80108|PHLD_HUMAN	sp|P80108|PHLD_HUMAN Phosphatidylinositol-glycan-specific phospholipase D OS=Homo sapiens OX=9606 GN=GPLD1 PE=1 SV=3		#DIV/0!	#DIV/0!	#DIV/0!	#DIV/0!	#DIV/0!	#DIV/0!
ABCG2	sp|Q9UNQ0|ABCG2_HUMAN	sp|Q9UNQ0|ABCG2_HUMAN Broad substrate specificity ATP-binding cassette transporter ABCG2 OS=Homo sapiens OX=9606 GN=ABCG2 PE=1 SV=3		#DIV/0!	#DIV/0!	#DIV/0!	#DIV/0!	#DIV/0!	#DIV/0!
NUBPL	sp|Q8TB37|NUBPL_HUMAN	sp|Q8TB37|NUBPL_HUMAN Iron-sulfur protein NUBPL OS=Homo sapiens OX=9606 GN=NUBPL PE=1 SV=3		#DIV/0!	#DIV/0!	#DIV/0!	#DIV/0!	#DIV/0!	#DIV/0!
DNASE1L2	sp|Q92874|DNSL2_HUMAN	sp|Q92874|DNSL2_HUMAN Deoxyribonuclease-1-like 2 OS=Homo sapiens OX=9606 GN=DNASE1L2 PE=1 SV=1		#DIV/0!	#DIV/0!	#DIV/0!	#DIV/0!	#DIV/0!	#DIV/0!
RNF141	sp|Q8WVD5|RN141_HUMAN	sp|Q8WVD5|RN141_HUMAN RING finger protein 141 OS=Homo sapiens OX=9606 GN=RNF141 PE=1 SV=1		#DIV/0!	#DIV/0!	#DIV/0!	#DIV/0!	#DIV/0!	#DIV/0!
GRAMD4	sp|Q6IC98|GRAM4_HUMAN	sp|Q6IC98|GRAM4_HUMAN GRAM domain-containing protein 4 OS=Homo sapiens OX=9606 GN=GRAMD4 PE=1 SV=1		#DIV/0!	#DIV/0!	#DIV/0!	#DIV/0!	#DIV/0!	#DIV/0!
USP8	sp|P40818|UBP8_HUMAN	sp|P40818|UBP8_HUMAN Ubiquitin carboxyl-terminal hydrolase 8 OS=Homo sapiens OX=9606 GN=USP8 PE=1 SV=1		#DIV/0!	#DIV/0!	#DIV/0!	#DIV/0!	#DIV/0!	#DIV/0!
ULBP2	sp|Q9BZM5|ULBP2_HUMAN	sp|Q9BZM5|ULBP2_HUMAN UL16-binding protein 2 OS=Homo sapiens OX=9606 GN=ULBP2 PE=1 SV=1		#DIV/0!	#DIV/0!	#DIV/0!	#DIV/0!	#DIV/0!	#DIV/0!
SURF4	sp|O15260|SURF4_HUMAN	sp|O15260|SURF4_HUMAN Surfeit locus protein 4 OS=Homo sapiens OX=9606 GN=SURF4 PE=1 SV=3		#DIV/0!	#DIV/0!	#DIV/0!	#DIV/0!	#DIV/0!	#DIV/0!
PSMF1	sp|Q92530|PSMF1_HUMAN	sp|Q92530|PSMF1_HUMAN Proteasome inhibitor PI31 subunit OS=Homo sapiens OX=9606 GN=PSMF1 PE=1 SV=2		#DIV/0!	#DIV/0!	#DIV/0!	#DIV/0!	#DIV/0!	#DIV/0!
NUDT9	sp|Q9BW91|NUDT9_HUMAN	sp|Q9BW91|NUDT9_HUMAN ADP-ribose pyrophosphatase, mitochondrial OS=Homo sapiens OX=9606 GN=NUDT9 PE=1 SV=1		#DIV/0!	#DIV/0!	#DIV/0!	#DIV/0!	#DIV/0!	#DIV/0!					399													198	307
TRAPPC2	sp|P0DI81|TPC2A_HUMAN	sp|P0DI81|TPC2A_HUMAN Trafficking protein particle complex subunit 2 OS=Homo sapiens OX=9606 GN=TRAPPC2 PE=1 SV=1		#DIV/0!	#DIV/0!	#DIV/0!	#DIV/0!	#DIV/0!	#DIV/0!
SMARCA2	sp|P51531|SMCA2_HUMAN; sp|P51532|SMCA4_HUMAN	sp|P51531|SMCA2_HUMAN Probable global transcription activator SNF2L2 OS=Homo sapiens OX=9606 GN=SMARCA2 PE=1 SV=2		#DIV/0!	#DIV/0!	#DIV/0!	#DIV/0!	#DIV/0!	#DIV/0!
PFDN1	sp|O60925|PFD1_HUMAN	sp|O60925|PFD1_HUMAN Prefoldin subunit 1 OS=Homo sapiens OX=9606 GN=PFDN1 PE=1 SV=2		#DIV/0!	#DIV/0!	#DIV/0!	#DIV/0!	#DIV/0!	#DIV/0!
ATE1	sp|O95260|ATE1_HUMAN	sp|O95260|ATE1_HUMAN Arginyl-tRNA--protein transferase 1 OS=Homo sapiens OX=9606 GN=ATE1 PE=1 SV=2		#DIV/0!	#DIV/0!	#DIV/0!	#DIV/0!	#DIV/0!	#DIV/0!
HCG22	sp|E2RYF7|PBMU2_HUMAN	sp|E2RYF7|PBMU2_HUMAN Protein PBMUCL2 OS=Homo sapiens OX=9606 GN=HCG22 PE=2 SV=1		#DIV/0!	#DIV/0!	#DIV/0!	#DIV/0!	#DIV/0!	#DIV/0!
BPIFA2	sp|Q96DR5|BPIA2_HUMAN	sp|Q96DR5|BPIA2_HUMAN BPI fold-containing family A member 2 OS=Homo sapiens OX=9606 GN=BPIFA2 PE=1 SV=2		#DIV/0!	#DIV/0!	#DIV/0!	#DIV/0!	#DIV/0!	#DIV/0!
MRPS15	sp|P82914|RT15_HUMAN	sp|P82914|RT15_HUMAN Small ribosomal subunit protein uS15m OS=Homo sapiens OX=9606 GN=MRPS15 PE=1 SV=1		#DIV/0!	#DIV/0!	#DIV/0!	#DIV/0!	#DIV/0!	#DIV/0!
SLC2A6	sp|Q9UGQ3|GTR6_HUMAN	sp|Q9UGQ3|GTR6_HUMAN Solute carrier family 2, facilitated glucose transporter member 6 OS=Homo sapiens OX=9606 GN=SLC2A6 PE=1 SV=2		#DIV/0!	#DIV/0!	#DIV/0!	#DIV/0!	#DIV/0!	#DIV/0!
MYO3A	sp|Q8NEV4|MYO3A_HUMAN	sp|Q8NEV4|MYO3A_HUMAN Myosin-IIIa OS=Homo sapiens OX=9606 GN=MYO3A PE=1 SV=2		#DIV/0!	#DIV/0!	#DIV/0!	#DIV/0!	#DIV/0!	#DIV/0!
FAM171A2	sp|A8MVW0|F1712_HUMAN	sp|A8MVW0|F1712_HUMAN Protein FAM171A2 OS=Homo sapiens OX=9606 GN=FAM171A2 PE=1 SV=1		#DIV/0!	#DIV/0!	#DIV/0!	#DIV/0!	#DIV/0!	#DIV/0!
WRNIP1	sp|Q96S55|WRIP1_HUMAN	sp|Q96S55|WRIP1_HUMAN ATPase WRNIP1 OS=Homo sapiens OX=9606 GN=WRNIP1 PE=1 SV=2		#DIV/0!	#DIV/0!	#DIV/0!	#DIV/0!	#DIV/0!	#DIV/0!				293															105
LRP8	sp|Q14114|LRP8_HUMAN	sp|Q14114|LRP8_HUMAN Low-density lipoprotein receptor-related protein 8 OS=Homo sapiens OX=9606 GN=LRP8 PE=1 SV=4		#DIV/0!	#DIV/0!	#DIV/0!	#DIV/0!	#DIV/0!	#DIV/0!
POLG	sp|P54098|DPOG1_HUMAN	sp|P54098|DPOG1_HUMAN DNA polymerase subunit gamma-1 OS=Homo sapiens OX=9606 GN=POLG PE=1 SV=1		#DIV/0!	#DIV/0!	#DIV/0!	#DIV/0!	#DIV/0!	#DIV/0!
CNOT1	sp|A5YKK6|CNOT1_HUMAN	sp|A5YKK6|CNOT1_HUMAN CCR4-NOT transcription complex subunit 1 OS=Homo sapiens OX=9606 GN=CNOT1 PE=1 SV=2		#DIV/0!	#DIV/0!	#DIV/0!	#DIV/0!	#DIV/0!	#DIV/0!
ALMS1	sp|Q8TCU4|ALMS1_HUMAN	sp|Q8TCU4|ALMS1_HUMAN Centrosome-associated protein ALMS1 OS=Homo sapiens OX=9606 GN=ALMS1 PE=1 SV=4		#DIV/0!	#DIV/0!	#DIV/0!	#DIV/0!	#DIV/0!	#DIV/0!
ATP5MC1	sp|P05496|AT5G1_HUMAN; sp|P48201|AT5G3_HUMAN; sp|Q06055|AT5G2_HUMAN	sp|P05496|AT5G1_HUMAN ATP synthase F(0) complex subunit C1, mitochondrial OS=Homo sapiens OX=9606 GN=ATP5MC1 PE=1 SV=2		#DIV/0!	#DIV/0!	#DIV/0!	#DIV/0!	#DIV/0!	#DIV/0!
LCN2	sp|P80188|NGAL_HUMAN	sp|P80188|NGAL_HUMAN Neutrophil gelatinase-associated lipocalin OS=Homo sapiens OX=9606 GN=LCN2 PE=1 SV=2		#DIV/0!	#DIV/0!	#DIV/0!	#DIV/0!	#DIV/0!	#DIV/0!
DKK3	sp|Q9UBP4|DKK3_HUMAN	sp|Q9UBP4|DKK3_HUMAN Dickkopf-related protein 3 OS=Homo sapiens OX=9606 GN=DKK3 PE=1 SV=2		#DIV/0!	#DIV/0!	#DIV/0!	#DIV/0!	#DIV/0!	#DIV/0!
STARD7	sp|Q9NQZ5|STAR7_HUMAN	sp|Q9NQZ5|STAR7_HUMAN StAR-related lipid transfer protein 7, mitochondrial OS=Homo sapiens OX=9606 GN=STARD7 PE=1 SV=2		#DIV/0!	#DIV/0!	#DIV/0!	#DIV/0!	#DIV/0!	#DIV/0!
TRIM56	sp|Q9BRZ2|TRI56_HUMAN	sp|Q9BRZ2|TRI56_HUMAN E3 ubiquitin-protein ligase TRIM56 OS=Homo sapiens OX=9606 GN=TRIM56 PE=1 SV=3		#DIV/0!	#DIV/0!	#DIV/0!	#DIV/0!	#DIV/0!	#DIV/0!
GRTP1	sp|Q5TC63|GRTP1_HUMAN	sp|Q5TC63|GRTP1_HUMAN Growth hormone-regulated TBC protein 1 OS=Homo sapiens OX=9606 GN=GRTP1 PE=1 SV=4		#DIV/0!	#DIV/0!	#DIV/0!	#DIV/0!	#DIV/0!	#DIV/0!
PSMB8	sp|P28062|PSB8_HUMAN	sp|P28062|PSB8_HUMAN Proteasome subunit beta type-8 OS=Homo sapiens OX=9606 GN=PSMB8 PE=1 SV=3		#DIV/0!	#DIV/0!	#DIV/0!	#DIV/0!	#DIV/0!	#DIV/0!
KRIT1	sp|O00522|KRIT1_HUMAN	sp|O00522|KRIT1_HUMAN Krev interaction trapped protein 1 OS=Homo sapiens OX=9606 GN=KRIT1 PE=1 SV=2		#DIV/0!	#DIV/0!	#DIV/0!	#DIV/0!	#DIV/0!	#DIV/0!
EXTL2	sp|Q9UBQ6|EXTL2_HUMAN	sp|Q9UBQ6|EXTL2_HUMAN Exostosin-like 2 OS=Homo sapiens OX=9606 GN=EXTL2 PE=1 SV=1		#DIV/0!	#DIV/0!	#DIV/0!	#DIV/0!	#DIV/0!	#DIV/0!
CLUH	sp|O75153|CLU_HUMAN	sp|O75153|CLU_HUMAN Clustered mitochondria protein homolog OS=Homo sapiens OX=9606 GN=CLUH PE=1 SV=2		#DIV/0!	#DIV/0!	#DIV/0!	#DIV/0!	#DIV/0!	#DIV/0!
LTK	sp|P29376|LTK_HUMAN; sp|Q13164|MK07_HUMAN; sp|Q9UM73|ALK_HUMAN	sp|P29376|LTK_HUMAN Leukocyte tyrosine kinase receptor OS=Homo sapiens OX=9606 GN=LTK PE=1 SV=3		#DIV/0!	#DIV/0!	#DIV/0!	#DIV/0!	#DIV/0!	#DIV/0!
CZIB	sp|Q9NWV4|CZIB_HUMAN	sp|Q9NWV4|CZIB_HUMAN CXXC motif containing zinc binding protein OS=Homo sapiens OX=9606 GN=CZIB PE=1 SV=1		#DIV/0!	#DIV/0!	#DIV/0!	#DIV/0!	#DIV/0!	#DIV/0!
SLC30A1	sp|Q9Y6M5|ZNT1_HUMAN	sp|Q9Y6M5|ZNT1_HUMAN Proton-coupled zinc antiporter SLC30A1 OS=Homo sapiens OX=9606 GN=SLC30A1 PE=1 SV=3		#DIV/0!	#DIV/0!	#DIV/0!	#DIV/0!	#DIV/0!	#DIV/0!
DDX46	sp|Q7L014|DDX46_HUMAN	sp|Q7L014|DDX46_HUMAN Probable ATP-dependent RNA helicase DDX46 OS=Homo sapiens OX=9606 GN=DDX46 PE=1 SV=2		#DIV/0!	#DIV/0!	#DIV/0!	#DIV/0!	#DIV/0!	#DIV/0!
PIP4P2	sp|Q8N4L2|PP4P2_HUMAN	sp|Q8N4L2|PP4P2_HUMAN Type 2 phosphatidylinositol 4,5-bisphosphate 4-phosphatase OS=Homo sapiens OX=9606 GN=PIP4P2 PE=1 SV=1		#DIV/0!	#DIV/0!	#DIV/0!	#DIV/0!	#DIV/0!	#DIV/0!
PREX1	sp|Q8TCU6|PREX1_HUMAN	sp|Q8TCU6|PREX1_HUMAN Phosphatidylinositol 3,4,5-trisphosphate-dependent Rac exchanger 1 protein OS=Homo sapiens OX=9606 GN=PREX1 PE=1 SV=3		#DIV/0!	#DIV/0!	#DIV/0!	#DIV/0!	#DIV/0!	#DIV/0!
AKR1D1	sp|P51857|AK1D1_HUMAN	sp|P51857|AK1D1_HUMAN Aldo-keto reductase family 1 member D1 OS=Homo sapiens OX=9606 GN=AKR1D1 PE=1 SV=1		#DIV/0!	#DIV/0!	#DIV/0!	#DIV/0!	#DIV/0!	#DIV/0!
SEC63	sp|Q9UGP8|SEC63_HUMAN	sp|Q9UGP8|SEC63_HUMAN Translocation protein SEC63 homolog OS=Homo sapiens OX=9606 GN=SEC63 PE=1 SV=2		#DIV/0!	#DIV/0!	#DIV/0!	#DIV/0!	#DIV/0!	#DIV/0!
PTPRM	sp|P28827|PTPRM_HUMAN; sp|Q15262|PTPRK_HUMAN	sp|P28827|PTPRM_HUMAN Receptor-type tyrosine-protein phosphatase mu OS=Homo sapiens OX=9606 GN=PTPRM PE=1 SV=2		#DIV/0!	#DIV/0!	#DIV/0!	#DIV/0!	#DIV/0!	#DIV/0!
MACROD2	sp|A1Z1Q3|MACD2_HUMAN	sp|A1Z1Q3|MACD2_HUMAN ADP-ribose glycohydrolase MACROD2 OS=Homo sapiens OX=9606 GN=MACROD2 PE=1 SV=2		#DIV/0!	#DIV/0!	#DIV/0!	#DIV/0!	#DIV/0!	#DIV/0!
UROD	sp|P06132|DCUP_HUMAN	sp|P06132|DCUP_HUMAN Uroporphyrinogen decarboxylase OS=Homo sapiens OX=9606 GN=UROD PE=1 SV=2		#DIV/0!	#DIV/0!	#DIV/0!	#DIV/0!	#DIV/0!	#DIV/0!
TUFT1	sp|Q9NNX1|TUFT1_HUMAN	sp|Q9NNX1|TUFT1_HUMAN Tuftelin OS=Homo sapiens OX=9606 GN=TUFT1 PE=1 SV=1		#DIV/0!	#DIV/0!	#DIV/0!	#DIV/0!	#DIV/0!	#DIV/0!
VEZT	sp|Q9HBM0|VEZA_HUMAN	sp|Q9HBM0|VEZA_HUMAN Vezatin OS=Homo sapiens OX=9606 GN=VEZT PE=1 SV=3		#DIV/0!	#DIV/0!	#DIV/0!	#DIV/0!	#DIV/0!	#DIV/0!
SEMA5B	sp|Q9P283|SEM5B_HUMAN	sp|Q9P283|SEM5B_HUMAN Semaphorin-5B OS=Homo sapiens OX=9606 GN=SEMA5B PE=2 SV=4		#DIV/0!	#DIV/0!	#DIV/0!	#DIV/0!	#DIV/0!	#DIV/0!
SDK2	sp|Q58EX2|SDK2_HUMAN	sp|Q58EX2|SDK2_HUMAN Protein sidekick-2 OS=Homo sapiens OX=9606 GN=SDK2 PE=1 SV=3		#DIV/0!	#DIV/0!	#DIV/0!	#DIV/0!	#DIV/0!	#DIV/0!
UVRAG	sp|Q9P2Y5|UVRAG_HUMAN	sp|Q9P2Y5|UVRAG_HUMAN UV radiation resistance-associated gene protein OS=Homo sapiens OX=9606 GN=UVRAG PE=1 SV=1		#DIV/0!	#DIV/0!	#DIV/0!	#DIV/0!	#DIV/0!	#DIV/0!
DYNLT3	sp|P51808|DYLT3_HUMAN	sp|P51808|DYLT3_HUMAN Dynein light chain Tctex-type 3 OS=Homo sapiens OX=9606 GN=DYNLT3 PE=1 SV=1		#DIV/0!	#DIV/0!	#DIV/0!	#DIV/0!	#DIV/0!	#DIV/0!
CAMSAP2	sp|Q08AD1|CAMP2_HUMAN	sp|Q08AD1|CAMP2_HUMAN Calmodulin-regulated spectrin-associated protein 2 OS=Homo sapiens OX=9606 GN=CAMSAP2 PE=1 SV=3		#DIV/0!	#DIV/0!	#DIV/0!	#DIV/0!	#DIV/0!	#DIV/0!
U2SURP	sp|O15042|SR140_HUMAN	sp|O15042|SR140_HUMAN U2 snRNP-associated SURP motif-containing protein OS=Homo sapiens OX=9606 GN=U2SURP PE=1 SV=2		#DIV/0!	#DIV/0!	#DIV/0!	#DIV/0!	#DIV/0!	#DIV/0!
AFM	sp|P43652|AFAM_HUMAN	sp|P43652|AFAM_HUMAN Afamin OS=Homo sapiens OX=9606 GN=AFM PE=1 SV=1		#DIV/0!	#DIV/0!	#DIV/0!	#DIV/0!	#DIV/0!	#DIV/0!
DGUOK	sp|Q16854|DGUOK_HUMAN	sp|Q16854|DGUOK_HUMAN Deoxyguanosine kinase, mitochondrial OS=Homo sapiens OX=9606 GN=DGUOK PE=1 SV=2		#DIV/0!	#DIV/0!	#DIV/0!	#DIV/0!	#DIV/0!	#DIV/0!
MX1	sp|P20591|MX1_HUMAN; sp|P20592|MX2_HUMAN	sp|P20591|MX1_HUMAN Interferon-induced GTP-binding protein Mx1 OS=Homo sapiens OX=9606 GN=MX1 PE=1 SV=4		#DIV/0!	#DIV/0!	#DIV/0!	#DIV/0!	#DIV/0!	#DIV/0!
NRGN	sp|Q92686|NEUG_HUMAN	sp|Q92686|NEUG_HUMAN Neurogranin OS=Homo sapiens OX=9606 GN=NRGN PE=1 SV=1		#DIV/0!	#DIV/0!	#DIV/0!	#DIV/0!	#DIV/0!	#DIV/0!
PYCR2	sp|Q96C36|P5CR2_HUMAN	sp|Q96C36|P5CR2_HUMAN Pyrroline-5-carboxylate reductase 2 OS=Homo sapiens OX=9606 GN=PYCR2 PE=1 SV=1		#DIV/0!	#DIV/0!	#DIV/0!	#DIV/0!	#DIV/0!	#DIV/0!
SMARCA5	sp|O60264|SMCA5_HUMAN; sp|P28370|SMCA1_HUMAN	sp|O60264|SMCA5_HUMAN SWI/SNF-related matrix-associated actin-dependent regulator of chromatin subfamily A member 5 OS=Homo sapiens OX=9606 GN=SMARCA5 PE=1 SV=1		#DIV/0!	#DIV/0!	#DIV/0!	#DIV/0!	#DIV/0!	#DIV/0!				305	310														481
ABCA2	sp|Q9BZC7|ABCA2_HUMAN	sp|Q9BZC7|ABCA2_HUMAN ATP-binding cassette sub-family A member 2 OS=Homo sapiens OX=9606 GN=ABCA2 PE=1 SV=4		#DIV/0!	#DIV/0!	#DIV/0!	#DIV/0!	#DIV/0!	#DIV/0!
CTH	sp|P32929|CGL_HUMAN	sp|P32929|CGL_HUMAN Cystathionine gamma-lyase OS=Homo sapiens OX=9606 GN=CTH PE=1 SV=3		#DIV/0!	#DIV/0!	#DIV/0!	#DIV/0!	#DIV/0!	#DIV/0!
COPZ1	sp|P61923|COPZ1_HUMAN	sp|P61923|COPZ1_HUMAN Coatomer subunit zeta-1 OS=Homo sapiens OX=9606 GN=COPZ1 PE=1 SV=1		#DIV/0!	#DIV/0!	#DIV/0!	#DIV/0!	#DIV/0!	#DIV/0!
SNRNP40	sp|Q96DI7|SNR40_HUMAN	sp|Q96DI7|SNR40_HUMAN U5 small nuclear ribonucleoprotein 40 kDa protein OS=Homo sapiens OX=9606 GN=SNRNP40 PE=1 SV=1		#DIV/0!	#DIV/0!	#DIV/0!	#DIV/0!	#DIV/0!	#DIV/0!
AAMP	sp|Q13685|AAMP_HUMAN	sp|Q13685|AAMP_HUMAN Angio-associated migratory cell protein OS=Homo sapiens OX=9606 GN=AAMP PE=1 SV=2		#DIV/0!	#DIV/0!	#DIV/0!	#DIV/0!	#DIV/0!	#DIV/0!
TRAPPC11	sp|Q7Z392|TPC11_HUMAN	sp|Q7Z392|TPC11_HUMAN Trafficking protein particle complex subunit 11 OS=Homo sapiens OX=9606 GN=TRAPPC11 PE=1 SV=2		#DIV/0!	#DIV/0!	#DIV/0!	#DIV/0!	#DIV/0!	#DIV/0!
CREBZF	sp|Q9NS37|ZHANG_HUMAN	sp|Q9NS37|ZHANG_HUMAN CREB/ATF bZIP transcription factor OS=Homo sapiens OX=9606 GN=CREBZF PE=1 SV=2		#DIV/0!	#DIV/0!	#DIV/0!	#DIV/0!	#DIV/0!	#DIV/0!
NUAK1	sp|O60285|NUAK1_HUMAN	sp|O60285|NUAK1_HUMAN NUAK family SNF1-like kinase 1 OS=Homo sapiens OX=9606 GN=NUAK1 PE=1 SV=1		#DIV/0!	#DIV/0!	#DIV/0!	#DIV/0!	#DIV/0!	#DIV/0!
SLC25A42	sp|Q86VD7|S2542_HUMAN	sp|Q86VD7|S2542_HUMAN Mitochondrial coenzyme A transporter SLC25A42 OS=Homo sapiens OX=9606 GN=SLC25A42 PE=1 SV=2		#DIV/0!	#DIV/0!	#DIV/0!	#DIV/0!	#DIV/0!	#DIV/0!
EIF2B5	sp|Q13144|EI2BE_HUMAN	sp|Q13144|EI2BE_HUMAN Translation initiation factor eIF-2B subunit epsilon OS=Homo sapiens OX=9606 GN=EIF2B5 PE=1 SV=3		#DIV/0!	#DIV/0!	#DIV/0!	#DIV/0!	#DIV/0!	#DIV/0!
SNX18	sp|Q96RF0|SNX18_HUMAN	sp|Q96RF0|SNX18_HUMAN Sorting nexin-18 OS=Homo sapiens OX=9606 GN=SNX18 PE=1 SV=2		#DIV/0!	#DIV/0!	#DIV/0!	#DIV/0!	#DIV/0!	#DIV/0!
TCF21	sp|O43680|TCF21_HUMAN	sp|O43680|TCF21_HUMAN Transcription factor 21 OS=Homo sapiens OX=9606 GN=TCF21 PE=1 SV=2		#DIV/0!	#DIV/0!	#DIV/0!	#DIV/0!	#DIV/0!	#DIV/0!
MAP2K7	sp|O14733|MP2K7_HUMAN	sp|O14733|MP2K7_HUMAN Dual specificity mitogen-activated protein kinase kinase 7 OS=Homo sapiens OX=9606 GN=MAP2K7 PE=1 SV=2		#DIV/0!	#DIV/0!	#DIV/0!	#DIV/0!	#DIV/0!	#DIV/0!
SDSL	sp|Q96GA7|SDSL_HUMAN	sp|Q96GA7|SDSL_HUMAN Serine dehydratase-like OS=Homo sapiens OX=9606 GN=SDSL PE=1 SV=1		#DIV/0!	#DIV/0!	#DIV/0!	#DIV/0!	#DIV/0!	#DIV/0!
EMC8	sp|O43402|EMC8_HUMAN	sp|O43402|EMC8_HUMAN ER membrane protein complex subunit 8 OS=Homo sapiens OX=9606 GN=EMC8 PE=1 SV=1		#DIV/0!	#DIV/0!	#DIV/0!	#DIV/0!	#DIV/0!	#DIV/0!
TGM5	sp|O43548|TGM5_HUMAN	sp|O43548|TGM5_HUMAN Protein-glutamine gamma-glutamyltransferase 5 OS=Homo sapiens OX=9606 GN=TGM5 PE=1 SV=4		#DIV/0!	#DIV/0!	#DIV/0!	#DIV/0!	#DIV/0!	#DIV/0!
RALGAPB	sp|Q86X10|RLGPB_HUMAN	sp|Q86X10|RLGPB_HUMAN Ral GTPase-activating protein subunit beta OS=Homo sapiens OX=9606 GN=RALGAPB PE=1 SV=1		#DIV/0!	#DIV/0!	#DIV/0!	#DIV/0!	#DIV/0!	#DIV/0!
XPNPEP3	sp|Q9NQH7|XPP3_HUMAN	sp|Q9NQH7|XPP3_HUMAN Xaa-Pro aminopeptidase 3 OS=Homo sapiens OX=9606 GN=XPNPEP3 PE=1 SV=1		#DIV/0!	#DIV/0!	#DIV/0!	#DIV/0!	#DIV/0!	#DIV/0!
SRSF4	sp|Q08170|SRSF4_HUMAN; sp|Q13247|SRSF6_HUMAN	sp|Q08170|SRSF4_HUMAN Serine/arginine-rich splicing factor 4 OS=Homo sapiens OX=9606 GN=SRSF4 PE=1 SV=2		#DIV/0!	#DIV/0!	#DIV/0!	#DIV/0!	#DIV/0!	#DIV/0!
HYDIN	sp|Q4G0P3|HYDIN_HUMAN	sp|Q4G0P3|HYDIN_HUMAN Hydrocephalus-inducing protein homolog OS=Homo sapiens OX=9606 GN=HYDIN PE=1 SV=3		#DIV/0!	#DIV/0!	#DIV/0!	#DIV/0!	#DIV/0!	#DIV/0!
OPTC	sp|Q9UBM4|OPT_HUMAN	sp|Q9UBM4|OPT_HUMAN Opticin OS=Homo sapiens OX=9606 GN=OPTC PE=1 SV=1		#DIV/0!	#DIV/0!	#DIV/0!	#DIV/0!	#DIV/0!	#DIV/0!
PLEKHA2	sp|Q9HB19|PKHA2_HUMAN	sp|Q9HB19|PKHA2_HUMAN Pleckstrin homology domain-containing family A member 2 OS=Homo sapiens OX=9606 GN=PLEKHA2 PE=1 SV=2		#DIV/0!	#DIV/0!	#DIV/0!	#DIV/0!	#DIV/0!	#DIV/0!
UBE2D1	sp|P51668|UB2D1_HUMAN; sp|Q9Y2X8|UB2D4_HUMAN	sp|P51668|UB2D1_HUMAN Ubiquitin-conjugating enzyme E2 D1 OS=Homo sapiens OX=9606 GN=UBE2D1 PE=1 SV=1		#DIV/0!	#DIV/0!	#DIV/0!	#DIV/0!	#DIV/0!	#DIV/0!
CPTP	sp|Q5TA50|CPTP_HUMAN	sp|Q5TA50|CPTP_HUMAN Ceramide-1-phosphate transfer protein OS=Homo sapiens OX=9606 GN=CPTP PE=1 SV=1		#DIV/0!	#DIV/0!	#DIV/0!	#DIV/0!	#DIV/0!	#DIV/0!
CLSTN3	sp|Q9BQT9|CSTN3_HUMAN	sp|Q9BQT9|CSTN3_HUMAN Calsyntenin-3 OS=Homo sapiens OX=9606 GN=CLSTN3 PE=1 SV=1		#DIV/0!	#DIV/0!	#DIV/0!	#DIV/0!	#DIV/0!	#DIV/0!
LYZ	CON_sp|P00698|LYSC_CHICK	CON_sp|P00698|LYSC_CHICK Lysozyme C OS=Gallus gallus OX=9031 GN=LYZ PE=1 SV=1		#DIV/0!	#DIV/0!	#DIV/0!	#DIV/0!	#DIV/0!	#DIV/0!
TRPV2	sp|Q9Y5S1|TRPV2_HUMAN	sp|Q9Y5S1|TRPV2_HUMAN Transient receptor potential cation channel subfamily V member 2 OS=Homo sapiens OX=9606 GN=TRPV2 PE=1 SV=1		#DIV/0!	#DIV/0!	#DIV/0!	#DIV/0!	#DIV/0!	#DIV/0!
VTI1B	sp|Q9UEU0|VTI1B_HUMAN	sp|Q9UEU0|VTI1B_HUMAN Vesicle transport through interaction with t-SNAREs homolog 1B OS=Homo sapiens OX=9606 GN=VTI1B PE=1 SV=3		#DIV/0!	#DIV/0!	#DIV/0!	#DIV/0!	#DIV/0!	#DIV/0!
COA1	sp|Q9GZY4|COA1_HUMAN	sp|Q9GZY4|COA1_HUMAN Cytochrome c oxidase assembly factor 1 homolog OS=Homo sapiens OX=9606 GN=COA1 PE=1 SV=1		#DIV/0!	#DIV/0!	#DIV/0!	#DIV/0!	#DIV/0!	#DIV/0!
MRPS9	sp|P82933|RT09_HUMAN	sp|P82933|RT09_HUMAN Small ribosomal subunit protein uS9m OS=Homo sapiens OX=9606 GN=MRPS9 PE=1 SV=2		#DIV/0!	#DIV/0!	#DIV/0!	#DIV/0!	#DIV/0!	#DIV/0!
MEST	sp|Q5EB52|MEST_HUMAN	sp|Q5EB52|MEST_HUMAN Mesoderm-specific transcript homolog protein OS=Homo sapiens OX=9606 GN=MEST PE=1 SV=2		#DIV/0!	#DIV/0!	#DIV/0!	#DIV/0!	#DIV/0!	#DIV/0!
WWOX	sp|Q9NZC7|WWOX_HUMAN	sp|Q9NZC7|WWOX_HUMAN WW domain-containing oxidoreductase OS=Homo sapiens OX=9606 GN=WWOX PE=1 SV=1		#DIV/0!	#DIV/0!	#DIV/0!	#DIV/0!	#DIV/0!	#DIV/0!
PGLYRP4	sp|Q96LB8|PGRP4_HUMAN	sp|Q96LB8|PGRP4_HUMAN Peptidoglycan recognition protein 4 OS=Homo sapiens OX=9606 GN=PGLYRP4 PE=1 SV=2		#DIV/0!	#DIV/0!	#DIV/0!	#DIV/0!	#DIV/0!	#DIV/0!
CSN3	CON_sp|P02668|CASK_BOVIN	CON_sp|P02668|CASK_BOVIN Kappa-casein OS=Bos taurus OX=9913 GN=CSN3 PE=1 SV=1		#DIV/0!	#DIV/0!	#DIV/0!	#DIV/0!	#DIV/0!	#DIV/0!
IGLV2-18	sp|A0A075B6J9|LV218_HUMAN	sp|A0A075B6J9|LV218_HUMAN Immunoglobulin lambda variable 2-18 OS=Homo sapiens OX=9606 GN=IGLV2-18 PE=3 SV=2		#DIV/0!	#DIV/0!	#DIV/0!	#DIV/0!	#DIV/0!	#DIV/0!
GIMAP1	sp|Q8WWP7|GIMA1_HUMAN	sp|Q8WWP7|GIMA1_HUMAN GTPase IMAP family member 1 OS=Homo sapiens OX=9606 GN=GIMAP1 PE=1 SV=1		#DIV/0!	#DIV/0!	#DIV/0!	#DIV/0!	#DIV/0!	#DIV/0!
FBLL1	sp|A6NHQ2|FBLL1_HUMAN; sp|P22087|FBRL_HUMAN	sp|A6NHQ2|FBLL1_HUMAN rRNA/tRNA 2'-O-methyltransferase fibrillarin-like protein 1 OS=Homo sapiens OX=9606 GN=FBLL1 PE=3 SV=2		#DIV/0!	#DIV/0!	#DIV/0!	#DIV/0!	#DIV/0!	#DIV/0!
UTRN	sp|P46939|UTRN_HUMAN	sp|P46939|UTRN_HUMAN Utrophin OS=Homo sapiens OX=9606 GN=UTRN PE=1 SV=2		#DIV/0!	#DIV/0!	#DIV/0!	#DIV/0!	#DIV/0!	#DIV/0!
MYO1F	sp|O00160|MYO1F_HUMAN; sp|Q12965|MYO1E_HUMAN	sp|O00160|MYO1F_HUMAN Unconventional myosin-If OS=Homo sapiens OX=9606 GN=MYO1F PE=1 SV=3		#DIV/0!	#DIV/0!	#DIV/0!	#DIV/0!	#DIV/0!	#DIV/0!
RIMS1	sp|Q86UR5|RIMS1_HUMAN	sp|Q86UR5|RIMS1_HUMAN Regulating synaptic membrane exocytosis protein 1 OS=Homo sapiens OX=9606 GN=RIMS1 PE=1 SV=1		#DIV/0!	#DIV/0!	#DIV/0!	#DIV/0!	#DIV/0!	#DIV/0!
MRPL18	sp|Q9H0U6|RM18_HUMAN	sp|Q9H0U6|RM18_HUMAN Large ribosomal subunit protein uL18m OS=Homo sapiens OX=9606 GN=MRPL18 PE=1 SV=1		#DIV/0!	#DIV/0!	#DIV/0!	#DIV/0!	#DIV/0!	#DIV/0!
TMEM151A	sp|Q8N4L1|T151A_HUMAN	sp|Q8N4L1|T151A_HUMAN Transmembrane protein 151A OS=Homo sapiens OX=9606 GN=TMEM151A PE=1 SV=1		#DIV/0!	#DIV/0!	#DIV/0!	#DIV/0!	#DIV/0!	#DIV/0!
SKIC2	sp|Q15477|SKI2_HUMAN	sp|Q15477|SKI2_HUMAN Superkiller complex protein 2 OS=Homo sapiens OX=9606 GN=SKIC2 PE=1 SV=3		#DIV/0!	#DIV/0!	#DIV/0!	#DIV/0!	#DIV/0!	#DIV/0!
MAEA	sp|Q7L5Y9|MAEA_HUMAN	sp|Q7L5Y9|MAEA_HUMAN E3 ubiquitin-protein transferase MAEA OS=Homo sapiens OX=9606 GN=MAEA PE=1 SV=1		#DIV/0!	#DIV/0!	#DIV/0!	#DIV/0!	#DIV/0!	#DIV/0!
SLC2A2	sp|P11168|GTR2_HUMAN	sp|P11168|GTR2_HUMAN Solute carrier family 2, facilitated glucose transporter member 2 OS=Homo sapiens OX=9606 GN=SLC2A2 PE=1 SV=1		#DIV/0!	#DIV/0!	#DIV/0!	#DIV/0!	#DIV/0!	#DIV/0!
COMMD8	sp|Q9NX08|COMD8_HUMAN	sp|Q9NX08|COMD8_HUMAN COMM domain-containing protein 8 OS=Homo sapiens OX=9606 GN=COMMD8 PE=1 SV=1		#DIV/0!	#DIV/0!	#DIV/0!	#DIV/0!	#DIV/0!	#DIV/0!
CYP27A1	sp|Q02318|CP27A_HUMAN	sp|Q02318|CP27A_HUMAN Sterol 26-hydroxylase, mitochondrial OS=Homo sapiens OX=9606 GN=CYP27A1 PE=1 SV=1		#DIV/0!	#DIV/0!	#DIV/0!	#DIV/0!	#DIV/0!	#DIV/0!
PCSK2	sp|P16519|NEC2_HUMAN	sp|P16519|NEC2_HUMAN Neuroendocrine convertase 2 OS=Homo sapiens OX=9606 GN=PCSK2 PE=1 SV=2		#DIV/0!	#DIV/0!	#DIV/0!	#DIV/0!	#DIV/0!	#DIV/0!
OR1L8	sp|Q8NGR8|OR1L8_HUMAN	sp|Q8NGR8|OR1L8_HUMAN Olfactory receptor 1L8 OS=Homo sapiens OX=9606 GN=OR1L8 PE=2 SV=1		#DIV/0!	#DIV/0!	#DIV/0!	#DIV/0!	#DIV/0!	#DIV/0!
SCAF11	sp|Q99590|SCAFB_HUMAN	sp|Q99590|SCAFB_HUMAN Protein SCAF11 OS=Homo sapiens OX=9606 GN=SCAF11 PE=1 SV=2		#DIV/0!	#DIV/0!	#DIV/0!	#DIV/0!	#DIV/0!	#DIV/0!
FAM136A	sp|Q96C01|F136A_HUMAN	sp|Q96C01|F136A_HUMAN Protein FAM136A OS=Homo sapiens OX=9606 GN=FAM136A PE=1 SV=1		#DIV/0!	#DIV/0!	#DIV/0!	#DIV/0!	#DIV/0!	#DIV/0!
ADHFE1	sp|Q8IWW8|HOT_HUMAN	sp|Q8IWW8|HOT_HUMAN Hydroxyacid-oxoacid transhydrogenase, mitochondrial OS=Homo sapiens OX=9606 GN=ADHFE1 PE=1 SV=1		#DIV/0!	#DIV/0!	#DIV/0!	#DIV/0!	#DIV/0!	#DIV/0!
QPRT	sp|Q15274|NADC_HUMAN	sp|Q15274|NADC_HUMAN Nicotinate-nucleotide pyrophosphorylase [carboxylating] OS=Homo sapiens OX=9606 GN=QPRT PE=1 SV=3		#DIV/0!	#DIV/0!	#DIV/0!	#DIV/0!	#DIV/0!	#DIV/0!
SEMA3F	sp|Q13275|SEM3F_HUMAN	sp|Q13275|SEM3F_HUMAN Semaphorin-3F OS=Homo sapiens OX=9606 GN=SEMA3F PE=2 SV=2		#DIV/0!	#DIV/0!	#DIV/0!	#DIV/0!	#DIV/0!	#DIV/0!
KLK15	sp|Q9H2R5|KLK15_HUMAN	sp|Q9H2R5|KLK15_HUMAN Kallikrein-15 OS=Homo sapiens OX=9606 GN=KLK15 PE=1 SV=1		#DIV/0!	#DIV/0!	#DIV/0!	#DIV/0!	#DIV/0!	#DIV/0!
DYNC2I1	sp|Q8WVS4|DC2I1_HUMAN	sp|Q8WVS4|DC2I1_HUMAN Cytoplasmic dynein 2 intermediate chain 1 OS=Homo sapiens OX=9606 GN=DYNC2I1 PE=1 SV=3		#DIV/0!	#DIV/0!	#DIV/0!	#DIV/0!	#DIV/0!	#DIV/0!
MYLK3	sp|Q32MK0|MYLK3_HUMAN; sp|Q86YV6|MYLK4_HUMAN; sp|Q9H1R3|MYLK2_HUMAN	sp|Q32MK0|MYLK3_HUMAN Myosin light chain kinase 3 OS=Homo sapiens OX=9606 GN=MYLK3 PE=1 SV=3		#DIV/0!	#DIV/0!	#DIV/0!	#DIV/0!	#DIV/0!	#DIV/0!
CUTA	sp|O60888|CUTA_HUMAN	sp|O60888|CUTA_HUMAN Protein CutA OS=Homo sapiens OX=9606 GN=CUTA PE=1 SV=2		#DIV/0!	#DIV/0!	#DIV/0!	#DIV/0!	#DIV/0!	#DIV/0!
TTN	sp|Q8WZ42|TITIN_HUMAN	sp|Q8WZ42|TITIN_HUMAN Titin OS=Homo sapiens OX=9606 GN=TTN PE=1 SV=4		#DIV/0!	#DIV/0!	#DIV/0!	#DIV/0!	#DIV/0!	#DIV/0!
TRA2B	sp|P62995|TRA2B_HUMAN	sp|P62995|TRA2B_HUMAN Transformer-2 protein homolog beta OS=Homo sapiens OX=9606 GN=TRA2B PE=1 SV=1		#DIV/0!	#DIV/0!	#DIV/0!	#DIV/0!	#DIV/0!	#DIV/0!
CD53	sp|P19397|CD53_HUMAN	sp|P19397|CD53_HUMAN Leukocyte surface antigen CD53 OS=Homo sapiens OX=9606 GN=CD53 PE=1 SV=1		#DIV/0!	#DIV/0!	#DIV/0!	#DIV/0!	#DIV/0!	#DIV/0!
S100A10	sp|P60903|S10AA_HUMAN	sp|P60903|S10AA_HUMAN Protein S100-A10 OS=Homo sapiens OX=9606 GN=S100A10 PE=1 SV=2		#DIV/0!	#DIV/0!	#DIV/0!	#DIV/0!	#DIV/0!	#DIV/0!
YBX1	sp|P67809|YBOX1_HUMAN	sp|P67809|YBOX1_HUMAN Y-box-binding protein 1 OS=Homo sapiens OX=9606 GN=YBX1 PE=1 SV=3		#DIV/0!	#DIV/0!	#DIV/0!	#DIV/0!	#DIV/0!	#DIV/0!
ATRIP	sp|Q8WXE1|ATRIP_HUMAN	sp|Q8WXE1|ATRIP_HUMAN ATR-interacting protein OS=Homo sapiens OX=9606 GN=ATRIP PE=1 SV=1		#DIV/0!	#DIV/0!	#DIV/0!	#DIV/0!	#DIV/0!	#DIV/0!
SCRN3	sp|Q0VDG4|SCRN3_HUMAN	sp|Q0VDG4|SCRN3_HUMAN Secernin-3 OS=Homo sapiens OX=9606 GN=SCRN3 PE=1 SV=1		#DIV/0!	#DIV/0!	#DIV/0!	#DIV/0!	#DIV/0!	#DIV/0!
LMX1B	sp|O60663|LMX1B_HUMAN	sp|O60663|LMX1B_HUMAN LIM homeobox transcription factor 1-beta OS=Homo sapiens OX=9606 GN=LMX1B PE=1 SV=3		#DIV/0!	#DIV/0!	#DIV/0!	#DIV/0!	#DIV/0!	#DIV/0!
COMMD3	sp|Q9UBI1|COMD3_HUMAN	sp|Q9UBI1|COMD3_HUMAN COMM domain-containing protein 3 OS=Homo sapiens OX=9606 GN=COMMD3 PE=1 SV=1		#DIV/0!	#DIV/0!	#DIV/0!	#DIV/0!	#DIV/0!	#DIV/0!
SRSF5	sp|Q13243|SRSF5_HUMAN	sp|Q13243|SRSF5_HUMAN Serine/arginine-rich splicing factor 5 OS=Homo sapiens OX=9606 GN=SRSF5 PE=1 SV=1		#DIV/0!	#DIV/0!	#DIV/0!	#DIV/0!	#DIV/0!	#DIV/0!
CMIP	sp|Q8IY22|CMIP_HUMAN	sp|Q8IY22|CMIP_HUMAN C-Maf-inducing protein OS=Homo sapiens OX=9606 GN=CMIP PE=1 SV=3		#DIV/0!	#DIV/0!	#DIV/0!	#DIV/0!	#DIV/0!	#DIV/0!
TSPAN3	sp|O60637|TSN3_HUMAN	sp|O60637|TSN3_HUMAN Tetraspanin-3 OS=Homo sapiens OX=9606 GN=TSPAN3 PE=2 SV=1		#DIV/0!	#DIV/0!	#DIV/0!	#DIV/0!	#DIV/0!	#DIV/0!
DPP9	sp|Q86TI2|DPP9_HUMAN	sp|Q86TI2|DPP9_HUMAN Dipeptidyl peptidase 9 OS=Homo sapiens OX=9606 GN=DPP9 PE=1 SV=3		#DIV/0!	#DIV/0!	#DIV/0!	#DIV/0!	#DIV/0!	#DIV/0!
CACNG6	sp|Q9BXT2|CCG6_HUMAN	sp|Q9BXT2|CCG6_HUMAN Voltage-dependent calcium channel gamma-6 subunit OS=Homo sapiens OX=9606 GN=CACNG6 PE=1 SV=1		#DIV/0!	#DIV/0!	#DIV/0!	#DIV/0!	#DIV/0!	#DIV/0!
TIA1	sp|P31483|TIA1_HUMAN; sp|Q01085|TIAR_HUMAN	sp|P31483|TIA1_HUMAN Cytotoxic granule associated RNA binding protein TIA1 OS=Homo sapiens OX=9606 GN=TIA1 PE=1 SV=3		#DIV/0!	#DIV/0!	#DIV/0!	#DIV/0!	#DIV/0!	#DIV/0!
PCDH11X	sp|Q9BZA7|PC11X_HUMAN; sp|Q9BZA8|PC11Y_HUMAN	sp|Q9BZA7|PC11X_HUMAN Protocadherin-11 X-linked OS=Homo sapiens OX=9606 GN=PCDH11X PE=2 SV=1		#DIV/0!	#DIV/0!	#DIV/0!	#DIV/0!	#DIV/0!	#DIV/0!
NAPRT	sp|Q6XQN6|PNCB_HUMAN	sp|Q6XQN6|PNCB_HUMAN Nicotinate phosphoribosyltransferase OS=Homo sapiens OX=9606 GN=NAPRT PE=1 SV=2		#DIV/0!	#DIV/0!	#DIV/0!	#DIV/0!	#DIV/0!	#DIV/0!
RPS6KB1	sp|P23443|KS6B1_HUMAN	sp|P23443|KS6B1_HUMAN Ribosomal protein S6 kinase beta-1 OS=Homo sapiens OX=9606 GN=RPS6KB1 PE=1 SV=2		#DIV/0!	#DIV/0!	#DIV/0!	#DIV/0!	#DIV/0!	#DIV/0!
SLC18B1	sp|Q6NT16|S18B1_HUMAN	sp|Q6NT16|S18B1_HUMAN MFS-type transporter SLC18B1 OS=Homo sapiens OX=9606 GN=SLC18B1 PE=1 SV=1		#DIV/0!	#DIV/0!	#DIV/0!	#DIV/0!	#DIV/0!	#DIV/0!
CWC25	sp|Q9NXE8|CWC25_HUMAN	sp|Q9NXE8|CWC25_HUMAN Pre-mRNA-splicing factor CWC25 homolog OS=Homo sapiens OX=9606 GN=CWC25 PE=1 SV=1		#DIV/0!	#DIV/0!	#DIV/0!	#DIV/0!	#DIV/0!	#DIV/0!
LUZP1	sp|Q86V48|LUZP1_HUMAN	sp|Q86V48|LUZP1_HUMAN Leucine zipper protein 1 OS=Homo sapiens OX=9606 GN=LUZP1 PE=1 SV=2		#DIV/0!	#DIV/0!	#DIV/0!	#DIV/0!	#DIV/0!	#DIV/0!
PSPH	sp|P78330|SERB_HUMAN	sp|P78330|SERB_HUMAN Phosphoserine phosphatase OS=Homo sapiens OX=9606 GN=PSPH PE=1 SV=2		#DIV/0!	#DIV/0!	#DIV/0!	#DIV/0!	#DIV/0!	#DIV/0!
LUC7L	sp|Q9NQ29|LUC7L_HUMAN	sp|Q9NQ29|LUC7L_HUMAN Putative RNA-binding protein Luc7-like 1 OS=Homo sapiens OX=9606 GN=LUC7L PE=1 SV=1		#DIV/0!	#DIV/0!	#DIV/0!	#DIV/0!	#DIV/0!	#DIV/0!
GTF3C1	sp|Q12789|TF3C1_HUMAN	sp|Q12789|TF3C1_HUMAN General transcription factor 3C polypeptide 1 OS=Homo sapiens OX=9606 GN=GTF3C1 PE=1 SV=4		#DIV/0!	#DIV/0!	#DIV/0!	#DIV/0!	#DIV/0!	#DIV/0!
TECPR2	sp|O15040|TCPR2_HUMAN	sp|O15040|TCPR2_HUMAN Tectonin beta-propeller repeat-containing protein 2 OS=Homo sapiens OX=9606 GN=TECPR2 PE=1 SV=4		#DIV/0!	#DIV/0!	#DIV/0!	#DIV/0!	#DIV/0!	#DIV/0!
GFOD1	sp|Q9NXC2|GFOD1_HUMAN	sp|Q9NXC2|GFOD1_HUMAN Glucose-fructose oxidoreductase domain-containing protein 1 OS=Homo sapiens OX=9606 GN=GFOD1 PE=1 SV=1		#DIV/0!	#DIV/0!	#DIV/0!	#DIV/0!	#DIV/0!	#DIV/0!
LRRK1	sp|Q38SD2|LRRK1_HUMAN	sp|Q38SD2|LRRK1_HUMAN Leucine-rich repeat serine/threonine-protein kinase 1 OS=Homo sapiens OX=9606 GN=LRRK1 PE=1 SV=3		#DIV/0!	#DIV/0!	#DIV/0!	#DIV/0!	#DIV/0!	#DIV/0!
ATG16L1	sp|Q676U5|A16L1_HUMAN	sp|Q676U5|A16L1_HUMAN Autophagy-related protein 16-1 OS=Homo sapiens OX=9606 GN=ATG16L1 PE=1 SV=2		#DIV/0!	#DIV/0!	#DIV/0!	#DIV/0!	#DIV/0!	#DIV/0!
DTYMK	sp|P23919|KTHY_HUMAN	sp|P23919|KTHY_HUMAN Thymidylate kinase OS=Homo sapiens OX=9606 GN=DTYMK PE=1 SV=4		#DIV/0!	#DIV/0!	#DIV/0!	#DIV/0!	#DIV/0!	#DIV/0!
BABAM2	sp|Q9NXR7|BABA2_HUMAN	sp|Q9NXR7|BABA2_HUMAN BRISC and BRCA1-A complex member 2 OS=Homo sapiens OX=9606 GN=BABAM2 PE=1 SV=2		#DIV/0!	#DIV/0!	#DIV/0!	#DIV/0!	#DIV/0!	#DIV/0!
MKLN1	sp|Q9UL63|MKLN1_HUMAN	sp|Q9UL63|MKLN1_HUMAN Muskelin OS=Homo sapiens OX=9606 GN=MKLN1 PE=1 SV=2		#DIV/0!	#DIV/0!	#DIV/0!	#DIV/0!	#DIV/0!	#DIV/0!
TOR1A	sp|O14656|TOR1A_HUMAN	sp|O14656|TOR1A_HUMAN Torsin-1A OS=Homo sapiens OX=9606 GN=TOR1A PE=1 SV=1		#DIV/0!	#DIV/0!	#DIV/0!	#DIV/0!	#DIV/0!	#DIV/0!
FAM120B	sp|Q96EK7|F120B_HUMAN	sp|Q96EK7|F120B_HUMAN Constitutive coactivator of peroxisome proliferator-activated receptor gamma OS=Homo sapiens OX=9606 GN=FAM120B PE=1 SV=1		#DIV/0!	#DIV/0!	#DIV/0!	#DIV/0!	#DIV/0!	#DIV/0!
MOGS	sp|Q13724|MOGS_HUMAN	sp|Q13724|MOGS_HUMAN Mannosyl-oligosaccharide glucosidase OS=Homo sapiens OX=9606 GN=MOGS PE=1 SV=5		#DIV/0!	#DIV/0!	#DIV/0!	#DIV/0!	#DIV/0!	#DIV/0!
CTSC	sp|P53634|CATC_HUMAN	sp|P53634|CATC_HUMAN Dipeptidyl peptidase 1 OS=Homo sapiens OX=9606 GN=CTSC PE=1 SV=2		#DIV/0!	#DIV/0!	#DIV/0!	#DIV/0!	#DIV/0!	#DIV/0!
HEBP2	sp|Q9Y5Z4|HEBP2_HUMAN	sp|Q9Y5Z4|HEBP2_HUMAN Heme-binding protein 2 OS=Homo sapiens OX=9606 GN=HEBP2 PE=1 SV=1		#DIV/0!	#DIV/0!	#DIV/0!	#DIV/0!	#DIV/0!	#DIV/0!
TMEM167A	sp|Q8TBQ9|KISHA_HUMAN	sp|Q8TBQ9|KISHA_HUMAN Protein kish-A OS=Homo sapiens OX=9606 GN=TMEM167A PE=1 SV=1		#DIV/0!	#DIV/0!	#DIV/0!	#DIV/0!	#DIV/0!	#DIV/0!
BCO1	sp|Q9HAY6|BCDO1_HUMAN	sp|Q9HAY6|BCDO1_HUMAN Beta,beta-carotene 15,15'-dioxygenase OS=Homo sapiens OX=9606 GN=BCO1 PE=1 SV=1		#DIV/0!	#DIV/0!	#DIV/0!	#DIV/0!	#DIV/0!	#DIV/0!
PRR5	sp|P85299|PRR5_HUMAN	sp|P85299|PRR5_HUMAN Proline-rich protein 5 OS=Homo sapiens OX=9606 GN=PRR5 PE=1 SV=1		#DIV/0!	#DIV/0!	#DIV/0!	#DIV/0!	#DIV/0!	#DIV/0!
ZC3H12D	sp|A2A288|ZC12D_HUMAN	sp|A2A288|ZC12D_HUMAN Probable ribonuclease ZC3H12D OS=Homo sapiens OX=9606 GN=ZC3H12D PE=1 SV=3		#DIV/0!	#DIV/0!	#DIV/0!	#DIV/0!	#DIV/0!	#DIV/0!
NUDT12	sp|Q9BQG2|NUD12_HUMAN	sp|Q9BQG2|NUD12_HUMAN NAD-capped RNA hydrolase NUDT12 OS=Homo sapiens OX=9606 GN=NUDT12 PE=1 SV=1		#DIV/0!	#DIV/0!	#DIV/0!	#DIV/0!	#DIV/0!	#DIV/0!
CMTM4	sp|Q8IZR5|CKLF4_HUMAN	sp|Q8IZR5|CKLF4_HUMAN CKLF-like MARVEL transmembrane domain-containing protein 4 OS=Homo sapiens OX=9606 GN=CMTM4 PE=1 SV=1		#DIV/0!	#DIV/0!	#DIV/0!	#DIV/0!	#DIV/0!	#DIV/0!
CENPF	sp|P49454|CENPF_HUMAN	sp|P49454|CENPF_HUMAN Centromere protein F OS=Homo sapiens OX=9606 GN=CENPF PE=1 SV=3		#DIV/0!	#DIV/0!	#DIV/0!	#DIV/0!	#DIV/0!	#DIV/0!
CASP6	sp|P55212|CASP6_HUMAN	sp|P55212|CASP6_HUMAN Caspase-6 OS=Homo sapiens OX=9606 GN=CASP6 PE=1 SV=2		#DIV/0!	#DIV/0!	#DIV/0!	#DIV/0!	#DIV/0!	#DIV/0!
TTC19	sp|Q6DKK2|TTC19_HUMAN	sp|Q6DKK2|TTC19_HUMAN Tetratricopeptide repeat protein 19, mitochondrial OS=Homo sapiens OX=9606 GN=TTC19 PE=1 SV=4		#DIV/0!	#DIV/0!	#DIV/0!	#DIV/0!	#DIV/0!	#DIV/0!
GTF3C4	sp|Q9UKN8|TF3C4_HUMAN	sp|Q9UKN8|TF3C4_HUMAN General transcription factor 3C polypeptide 4 OS=Homo sapiens OX=9606 GN=GTF3C4 PE=1 SV=2		#DIV/0!	#DIV/0!	#DIV/0!	#DIV/0!	#DIV/0!	#DIV/0!
OR2F2	sp|O95006|OR2F2_HUMAN	sp|O95006|OR2F2_HUMAN Olfactory receptor 2F2 OS=Homo sapiens OX=9606 GN=OR2F2 PE=2 SV=1		#DIV/0!	#DIV/0!	#DIV/0!	#DIV/0!	#DIV/0!	#DIV/0!
MYO9A	sp|B2RTY4|MYO9A_HUMAN	sp|B2RTY4|MYO9A_HUMAN Unconventional myosin-IXa OS=Homo sapiens OX=9606 GN=MYO9A PE=1 SV=2		#DIV/0!	#DIV/0!	#DIV/0!	#DIV/0!	#DIV/0!	#DIV/0!
CHMP7	sp|Q8WUX9|CHMP7_HUMAN	sp|Q8WUX9|CHMP7_HUMAN Charged multivesicular body protein 7 OS=Homo sapiens OX=9606 GN=CHMP7 PE=1 SV=1		#DIV/0!	#DIV/0!	#DIV/0!	#DIV/0!	#DIV/0!	#DIV/0!
PGS1	sp|Q32NB8|PGPS1_HUMAN	sp|Q32NB8|PGPS1_HUMAN CDP-diacylglycerol--glycerol-3-phosphate 3-phosphatidyltransferase, mitochondrial OS=Homo sapiens OX=9606 GN=PGS1 PE=2 SV=1		#DIV/0!	#DIV/0!	#DIV/0!	#DIV/0!	#DIV/0!	#DIV/0!
NLRP13	sp|Q86W25|NAL13_HUMAN	sp|Q86W25|NAL13_HUMAN NACHT, LRR and PYD domains-containing protein 13 OS=Homo sapiens OX=9606 GN=NLRP13 PE=2 SV=2		#DIV/0!	#DIV/0!	#DIV/0!	#DIV/0!	#DIV/0!	#DIV/0!
CELSR3	sp|Q9NYQ7|CELR3_HUMAN	sp|Q9NYQ7|CELR3_HUMAN Cadherin EGF LAG seven-pass G-type receptor 3 OS=Homo sapiens OX=9606 GN=CELSR3 PE=1 SV=2		#DIV/0!	#DIV/0!	#DIV/0!	#DIV/0!	#DIV/0!	#DIV/0!
CNTNAP4	sp|Q9C0A0|CNTP4_HUMAN	sp|Q9C0A0|CNTP4_HUMAN Contactin-associated protein-like 4 OS=Homo sapiens OX=9606 GN=CNTNAP4 PE=1 SV=3		#DIV/0!	#DIV/0!	#DIV/0!	#DIV/0!	#DIV/0!	#DIV/0!
CEP170	sp|Q5SW79|CE170_HUMAN	sp|Q5SW79|CE170_HUMAN Centrosomal protein of 170 kDa OS=Homo sapiens OX=9606 GN=CEP170 PE=1 SV=1		#DIV/0!	#DIV/0!	#DIV/0!	#DIV/0!	#DIV/0!	#DIV/0!
NANP	sp|Q8TBE9|NANP_HUMAN	sp|Q8TBE9|NANP_HUMAN N-acylneuraminate-9-phosphatase OS=Homo sapiens OX=9606 GN=NANP PE=1 SV=1		#DIV/0!	#DIV/0!	#DIV/0!	#DIV/0!	#DIV/0!	#DIV/0!
LRIG1	sp|Q96JA1|LRIG1_HUMAN	sp|Q96JA1|LRIG1_HUMAN Leucine-rich repeats and immunoglobulin-like domains protein 1 OS=Homo sapiens OX=9606 GN=LRIG1 PE=1 SV=2		#DIV/0!	#DIV/0!	#DIV/0!	#DIV/0!	#DIV/0!	#DIV/0!
NUP205	sp|Q92621|NU205_HUMAN	sp|Q92621|NU205_HUMAN Nuclear pore complex protein Nup205 OS=Homo sapiens OX=9606 GN=NUP205 PE=1 SV=3		#DIV/0!	#DIV/0!	#DIV/0!	#DIV/0!	#DIV/0!	#DIV/0!
SLIRP	sp|Q9GZT3|SLIRP_HUMAN	sp|Q9GZT3|SLIRP_HUMAN SRA stem-loop-interacting RNA-binding protein, mitochondrial OS=Homo sapiens OX=9606 GN=SLIRP PE=1 SV=1		#DIV/0!	#DIV/0!	#DIV/0!	#DIV/0!	#DIV/0!	#DIV/0!
C4orf36	sp|Q96KX1|CD036_HUMAN	sp|Q96KX1|CD036_HUMAN Uncharacterized protein C4orf36 OS=Homo sapiens OX=9606 GN=C4orf36 PE=4 SV=2		#DIV/0!	#DIV/0!	#DIV/0!	#DIV/0!	#DIV/0!	#DIV/0!
OXSM	sp|Q9NWU1|OXSM_HUMAN	sp|Q9NWU1|OXSM_HUMAN 3-oxoacyl-[acyl-carrier-protein] synthase, mitochondrial OS=Homo sapiens OX=9606 GN=OXSM PE=1 SV=1		#DIV/0!	#DIV/0!	#DIV/0!	#DIV/0!	#DIV/0!	#DIV/0!
USP54	sp|Q70EL1|UBP54_HUMAN	sp|Q70EL1|UBP54_HUMAN Inactive ubiquitin carboxyl-terminal hydrolase 54 OS=Homo sapiens OX=9606 GN=USP54 PE=1 SV=4		#DIV/0!	#DIV/0!	#DIV/0!	#DIV/0!	#DIV/0!	#DIV/0!
DCUN1D3	sp|Q8IWE4|DCNL3_HUMAN	sp|Q8IWE4|DCNL3_HUMAN DCN1-like protein 3 OS=Homo sapiens OX=9606 GN=DCUN1D3 PE=1 SV=1		#DIV/0!	#DIV/0!	#DIV/0!	#DIV/0!	#DIV/0!	#DIV/0!
GNG10	sp|P50151|GBG10_HUMAN	sp|P50151|GBG10_HUMAN Guanine nucleotide-binding protein G(I)/G(S)/G(O) subunit gamma-10 OS=Homo sapiens OX=9606 GN=GNG10 PE=1 SV=1		#DIV/0!	#DIV/0!	#DIV/0!	#DIV/0!	#DIV/0!	#DIV/0!
ADAR	sp|P55265|DSRAD_HUMAN	sp|P55265|DSRAD_HUMAN Double-stranded RNA-specific adenosine deaminase OS=Homo sapiens OX=9606 GN=ADAR PE=1 SV=4		#DIV/0!	#DIV/0!	#DIV/0!	#DIV/0!	#DIV/0!	#DIV/0!					259
SPRR1B	sp|P22528|SPR1B_HUMAN; sp|P35321|SPR1A_HUMAN	sp|P22528|SPR1B_HUMAN Cornifin-B OS=Homo sapiens OX=9606 GN=SPRR1B PE=1 SV=2		#DIV/0!	#DIV/0!	#DIV/0!	#DIV/0!	#DIV/0!	#DIV/0!
KATNAL1	sp|Q9BW62|KATL1_HUMAN	sp|Q9BW62|KATL1_HUMAN Katanin p60 ATPase-containing subunit A-like 1 OS=Homo sapiens OX=9606 GN=KATNAL1 PE=1 SV=1		#DIV/0!	#DIV/0!	#DIV/0!	#DIV/0!	#DIV/0!	#DIV/0!
IPO9	sp|Q96P70|IPO9_HUMAN	sp|Q96P70|IPO9_HUMAN Importin-9 OS=Homo sapiens OX=9606 GN=IPO9 PE=1 SV=3		#DIV/0!	#DIV/0!	#DIV/0!	#DIV/0!	#DIV/0!	#DIV/0!
RASGRP2	sp|Q7LDG7|GRP2_HUMAN	sp|Q7LDG7|GRP2_HUMAN RAS guanyl-releasing protein 2 OS=Homo sapiens OX=9606 GN=RASGRP2 PE=1 SV=1		#DIV/0!	#DIV/0!	#DIV/0!	#DIV/0!	#DIV/0!	#DIV/0!
NDUFB2	sp|O95178|NDUB2_HUMAN	sp|O95178|NDUB2_HUMAN NADH dehydrogenase [ubiquinone] 1 beta subcomplex subunit 2, mitochondrial OS=Homo sapiens OX=9606 GN=NDUFB2 PE=1 SV=1		#DIV/0!	#DIV/0!	#DIV/0!	#DIV/0!	#DIV/0!	#DIV/0!
GTPBP1	sp|O00178|GTPB1_HUMAN	sp|O00178|GTPB1_HUMAN GTP-binding protein 1 OS=Homo sapiens OX=9606 GN=GTPBP1 PE=1 SV=3		#DIV/0!	#DIV/0!	#DIV/0!	#DIV/0!	#DIV/0!	#DIV/0!
ASTN1	sp|O14525|ASTN1_HUMAN	sp|O14525|ASTN1_HUMAN Astrotactin-1 OS=Homo sapiens OX=9606 GN=ASTN1 PE=1 SV=3		#DIV/0!	#DIV/0!	#DIV/0!	#DIV/0!	#DIV/0!	#DIV/0!
NDUFAF2	sp|Q8N183|NDUF2_HUMAN	sp|Q8N183|NDUF2_HUMAN NADH dehydrogenase [ubiquinone] 1 alpha subcomplex assembly factor 2 OS=Homo sapiens OX=9606 GN=NDUFAF2 PE=1 SV=1		#DIV/0!	#DIV/0!	#DIV/0!	#DIV/0!	#DIV/0!	#DIV/0!
EIF2B2	sp|P49770|EI2BB_HUMAN	sp|P49770|EI2BB_HUMAN Translation initiation factor eIF-2B subunit beta OS=Homo sapiens OX=9606 GN=EIF2B2 PE=1 SV=3		#DIV/0!	#DIV/0!	#DIV/0!	#DIV/0!	#DIV/0!	#DIV/0!
HSD3B1	sp|P14060|3BHS1_HUMAN	sp|P14060|3BHS1_HUMAN 3 beta-hydroxysteroid dehydrogenase/Delta 5-->4-isomerase type 1 OS=Homo sapiens OX=9606 GN=HSD3B1 PE=1 SV=2		#DIV/0!	#DIV/0!	#DIV/0!	#DIV/0!	#DIV/0!	#DIV/0!
SLC25A33	sp|Q9BSK2|S2533_HUMAN	sp|Q9BSK2|S2533_HUMAN Solute carrier family 25 member 33 OS=Homo sapiens OX=9606 GN=SLC25A33 PE=1 SV=1		#DIV/0!	#DIV/0!	#DIV/0!	#DIV/0!	#DIV/0!	#DIV/0!
CCDC91	sp|Q7Z6B0|CCD91_HUMAN	sp|Q7Z6B0|CCD91_HUMAN Coiled-coil domain-containing protein 91 OS=Homo sapiens OX=9606 GN=CCDC91 PE=1 SV=2		#DIV/0!	#DIV/0!	#DIV/0!	#DIV/0!	#DIV/0!	#DIV/0!
CDK5RAP3	sp|Q96JB5|CK5P3_HUMAN	sp|Q96JB5|CK5P3_HUMAN CDK5 regulatory subunit-associated protein 3 OS=Homo sapiens OX=9606 GN=CDK5RAP3 PE=1 SV=2		#DIV/0!	#DIV/0!	#DIV/0!	#DIV/0!	#DIV/0!	#DIV/0!
FDXACB1	sp|Q9BRP7|FDXA1_HUMAN	sp|Q9BRP7|FDXA1_HUMAN Ferredoxin-fold anticodon-binding domain-containing protein 1 OS=Homo sapiens OX=9606 GN=FDXACB1 PE=1 SV=3		#DIV/0!	#DIV/0!	#DIV/0!	#DIV/0!	#DIV/0!	#DIV/0!
CLSTN1	sp|O94985|CSTN1_HUMAN	sp|O94985|CSTN1_HUMAN Calsyntenin-1 OS=Homo sapiens OX=9606 GN=CLSTN1 PE=1 SV=1		#DIV/0!	#DIV/0!	#DIV/0!	#DIV/0!	#DIV/0!	#DIV/0!
PIAS4	sp|Q8N2W9|PIAS4_HUMAN	sp|Q8N2W9|PIAS4_HUMAN E3 SUMO-protein ligase PIAS4 OS=Homo sapiens OX=9606 GN=PIAS4 PE=1 SV=1		#DIV/0!	#DIV/0!	#DIV/0!	#DIV/0!	#DIV/0!	#DIV/0!
GPR180	sp|Q86V85|GP180_HUMAN	sp|Q86V85|GP180_HUMAN Integral membrane protein GPR180 OS=Homo sapiens OX=9606 GN=GPR180 PE=2 SV=1		#DIV/0!	#DIV/0!	#DIV/0!	#DIV/0!	#DIV/0!	#DIV/0!
ABCB6	sp|Q9NP58|ABCB6_HUMAN	sp|Q9NP58|ABCB6_HUMAN ATP-binding cassette sub-family B member 6 OS=Homo sapiens OX=9606 GN=ABCB6 PE=1 SV=1		#DIV/0!	#DIV/0!	#DIV/0!	#DIV/0!	#DIV/0!	#DIV/0!
EVL	sp|Q9UI08|EVL_HUMAN	sp|Q9UI08|EVL_HUMAN Ena/VASP-like protein OS=Homo sapiens OX=9606 GN=EVL PE=1 SV=2		#DIV/0!	#DIV/0!	#DIV/0!	#DIV/0!	#DIV/0!	#DIV/0!
FMR1	sp|Q06787|FMR1_HUMAN	sp|Q06787|FMR1_HUMAN Fragile X messenger ribonucleoprotein 1 OS=Homo sapiens OX=9606 GN=FMR1 PE=1 SV=1		#DIV/0!	#DIV/0!	#DIV/0!	#DIV/0!	#DIV/0!	#DIV/0!
FAM110C	sp|Q1W6H9|F110C_HUMAN	sp|Q1W6H9|F110C_HUMAN Protein FAM110C OS=Homo sapiens OX=9606 GN=FAM110C PE=1 SV=2		#DIV/0!	#DIV/0!	#DIV/0!	#DIV/0!	#DIV/0!	#DIV/0!
ACTR5	sp|Q9H9F9|ARP5_HUMAN	sp|Q9H9F9|ARP5_HUMAN Actin-related protein 5 OS=Homo sapiens OX=9606 GN=ACTR5 PE=1 SV=2		#DIV/0!	#DIV/0!	#DIV/0!	#DIV/0!	#DIV/0!	#DIV/0!
ABCD2	sp|Q9UBJ2|ABCD2_HUMAN	sp|Q9UBJ2|ABCD2_HUMAN ATP-binding cassette sub-family D member 2 OS=Homo sapiens OX=9606 GN=ABCD2 PE=1 SV=1		#DIV/0!	#DIV/0!	#DIV/0!	#DIV/0!	#DIV/0!	#DIV/0!
DCTN6	sp|O00399|DCTN6_HUMAN	sp|O00399|DCTN6_HUMAN Dynactin subunit 6 OS=Homo sapiens OX=9606 GN=DCTN6 PE=1 SV=1		#DIV/0!	#DIV/0!	#DIV/0!	#DIV/0!	#DIV/0!	#DIV/0!
TRNT1	sp|Q96Q11|TRNT1_HUMAN	sp|Q96Q11|TRNT1_HUMAN CCA tRNA nucleotidyltransferase 1, mitochondrial OS=Homo sapiens OX=9606 GN=TRNT1 PE=1 SV=2		#DIV/0!	#DIV/0!	#DIV/0!	#DIV/0!	#DIV/0!	#DIV/0!
MCEE	sp|Q96PE7|MCEE_HUMAN	sp|Q96PE7|MCEE_HUMAN Methylmalonyl-CoA epimerase, mitochondrial OS=Homo sapiens OX=9606 GN=MCEE PE=1 SV=1		#DIV/0!	#DIV/0!	#DIV/0!	#DIV/0!	#DIV/0!	#DIV/0!
CROCC	sp|Q5TZA2|CROCC_HUMAN	sp|Q5TZA2|CROCC_HUMAN Rootletin OS=Homo sapiens OX=9606 GN=CROCC PE=1 SV=2		#DIV/0!	#DIV/0!	#DIV/0!	#DIV/0!	#DIV/0!	#DIV/0!
TMTC2	sp|Q8N394|TMTC2_HUMAN	sp|Q8N394|TMTC2_HUMAN Protein O-mannosyl-transferase TMTC2 OS=Homo sapiens OX=9606 GN=TMTC2 PE=1 SV=1		#DIV/0!	#DIV/0!	#DIV/0!	#DIV/0!	#DIV/0!	#DIV/0!
ECHDC2	sp|Q86YB7|ECHD2_HUMAN	sp|Q86YB7|ECHD2_HUMAN Enoyl-CoA hydratase domain-containing protein 2, mitochondrial OS=Homo sapiens OX=9606 GN=ECHDC2 PE=1 SV=2		#DIV/0!	#DIV/0!	#DIV/0!	#DIV/0!	#DIV/0!	#DIV/0!
CHMP5	sp|Q9NZZ3|CHMP5_HUMAN	sp|Q9NZZ3|CHMP5_HUMAN Charged multivesicular body protein 5 OS=Homo sapiens OX=9606 GN=CHMP5 PE=1 SV=1		#DIV/0!	#DIV/0!	#DIV/0!	#DIV/0!	#DIV/0!	#DIV/0!
OXER1	sp|Q8TDS5|OXER1_HUMAN	sp|Q8TDS5|OXER1_HUMAN Oxoeicosanoid receptor 1 OS=Homo sapiens OX=9606 GN=OXER1 PE=1 SV=1		#DIV/0!	#DIV/0!	#DIV/0!	#DIV/0!	#DIV/0!	#DIV/0!
GRIN2B	sp|Q13224|NMDE2_HUMAN	sp|Q13224|NMDE2_HUMAN Glutamate receptor ionotropic, NMDA 2B OS=Homo sapiens OX=9606 GN=GRIN2B PE=1 SV=3		#DIV/0!	#DIV/0!	#DIV/0!	#DIV/0!	#DIV/0!	#DIV/0!
KHK	sp|P50053|KHK_HUMAN	sp|P50053|KHK_HUMAN Ketohexokinase OS=Homo sapiens OX=9606 GN=KHK PE=1 SV=2		#DIV/0!	#DIV/0!	#DIV/0!	#DIV/0!	#DIV/0!	#DIV/0!
APOA4	sp|P06727|APOA4_HUMAN	sp|P06727|APOA4_HUMAN Apolipoprotein A-IV OS=Homo sapiens OX=9606 GN=APOA4 PE=1 SV=4		#DIV/0!	#DIV/0!	#DIV/0!	#DIV/0!	#DIV/0!	#DIV/0!
IER5	sp|Q5VY09|IER5_HUMAN	sp|Q5VY09|IER5_HUMAN Immediate early response gene 5 protein OS=Homo sapiens OX=9606 GN=IER5 PE=1 SV=3		#DIV/0!	#DIV/0!	#DIV/0!	#DIV/0!	#DIV/0!	#DIV/0!
TRAPPC8	sp|Q9Y2L5|TPPC8_HUMAN	sp|Q9Y2L5|TPPC8_HUMAN Trafficking protein particle complex subunit 8 OS=Homo sapiens OX=9606 GN=TRAPPC8 PE=1 SV=2		#DIV/0!	#DIV/0!	#DIV/0!	#DIV/0!	#DIV/0!	#DIV/0!
LINC00479	sp|Q96M42|CU129_HUMAN	sp|Q96M42|CU129_HUMAN Putative uncharacterized protein encoded by LINC00479 OS=Homo sapiens OX=9606 GN=LINC00479 PE=5 SV=2		#DIV/0!	#DIV/0!	#DIV/0!	#DIV/0!	#DIV/0!	#DIV/0!
HSD11B1	sp|P28845|DHI1_HUMAN	sp|P28845|DHI1_HUMAN 11-beta-hydroxysteroid dehydrogenase 1 OS=Homo sapiens OX=9606 GN=HSD11B1 PE=1 SV=3		#DIV/0!	#DIV/0!	#DIV/0!	#DIV/0!	#DIV/0!	#DIV/0!
SPEN	sp|Q96T58|MINT_HUMAN	sp|Q96T58|MINT_HUMAN Msx2-interacting protein OS=Homo sapiens OX=9606 GN=SPEN PE=1 SV=1		#DIV/0!	#DIV/0!	#DIV/0!	#DIV/0!	#DIV/0!	#DIV/0!
DSTYK	sp|Q6XUX3|DUSTY_HUMAN	sp|Q6XUX3|DUSTY_HUMAN Dual serine/threonine and tyrosine protein kinase OS=Homo sapiens OX=9606 GN=DSTYK PE=1 SV=2		#DIV/0!	#DIV/0!	#DIV/0!	#DIV/0!	#DIV/0!	#DIV/0!
TUT7	sp|Q5VYS8|TUT7_HUMAN	sp|Q5VYS8|TUT7_HUMAN Terminal uridylyltransferase 7 OS=Homo sapiens OX=9606 GN=TUT7 PE=1 SV=1		#DIV/0!	#DIV/0!	#DIV/0!	#DIV/0!	#DIV/0!	#DIV/0!
ITPA	sp|Q9BY32|ITPA_HUMAN	sp|Q9BY32|ITPA_HUMAN Inosine triphosphate pyrophosphatase OS=Homo sapiens OX=9606 GN=ITPA PE=1 SV=2		#DIV/0!	#DIV/0!	#DIV/0!	#DIV/0!	#DIV/0!	#DIV/0!
GPCPD1	sp|Q9NPB8|GPCP1_HUMAN	sp|Q9NPB8|GPCP1_HUMAN Glycerophosphocholine phosphodiesterase GPCPD1 OS=Homo sapiens OX=9606 GN=GPCPD1 PE=1 SV=2		#DIV/0!	#DIV/0!	#DIV/0!	#DIV/0!	#DIV/0!	#DIV/0!
SMCHD1	sp|A6NHR9|SMHD1_HUMAN	sp|A6NHR9|SMHD1_HUMAN Structural maintenance of chromosomes flexible hinge domain-containing protein 1 OS=Homo sapiens OX=9606 GN=SMCHD1 PE=1 SV=2		#DIV/0!	#DIV/0!	#DIV/0!	#DIV/0!	#DIV/0!	#DIV/0!
CCDC154	sp|A6NI56|CC154_HUMAN	sp|A6NI56|CC154_HUMAN Coiled-coil domain-containing protein 154 OS=Homo sapiens OX=9606 GN=CCDC154 PE=2 SV=5		#DIV/0!	#DIV/0!	#DIV/0!	#DIV/0!	#DIV/0!	#DIV/0!
CBLN4	sp|Q9NTU7|CBLN4_HUMAN	sp|Q9NTU7|CBLN4_HUMAN Cerebellin-4 OS=Homo sapiens OX=9606 GN=CBLN4 PE=1 SV=1		#DIV/0!	#DIV/0!	#DIV/0!	#DIV/0!	#DIV/0!	#DIV/0!
MRPL13	sp|Q9BYD1|RM13_HUMAN	sp|Q9BYD1|RM13_HUMAN Large ribosomal subunit protein uL13m OS=Homo sapiens OX=9606 GN=MRPL13 PE=1 SV=1		#DIV/0!	#DIV/0!	#DIV/0!	#DIV/0!	#DIV/0!	#DIV/0!
TMX2	sp|Q9Y320|TMX2_HUMAN	sp|Q9Y320|TMX2_HUMAN Thioredoxin-related transmembrane protein 2 OS=Homo sapiens OX=9606 GN=TMX2 PE=1 SV=1		#DIV/0!	#DIV/0!	#DIV/0!	#DIV/0!	#DIV/0!	#DIV/0!
ZC3H11A	sp|O75152|ZC11A_HUMAN	sp|O75152|ZC11A_HUMAN Zinc finger CCCH domain-containing protein 11A OS=Homo sapiens OX=9606 GN=ZC3H11A PE=1 SV=3		#DIV/0!	#DIV/0!	#DIV/0!	#DIV/0!	#DIV/0!	#DIV/0!
JAKMIP3	sp|Q5VZ66|JKIP3_HUMAN	sp|Q5VZ66|JKIP3_HUMAN Janus kinase and microtubule-interacting protein 3 OS=Homo sapiens OX=9606 GN=JAKMIP3 PE=2 SV=2		#DIV/0!	#DIV/0!	#DIV/0!	#DIV/0!	#DIV/0!	#DIV/0!
ABCB9	sp|Q9NP78|ABCB9_HUMAN	sp|Q9NP78|ABCB9_HUMAN ABC-type oligopeptide transporter ABCB9 OS=Homo sapiens OX=9606 GN=ABCB9 PE=1 SV=1		#DIV/0!	#DIV/0!	#DIV/0!	#DIV/0!	#DIV/0!	#DIV/0!
CCDC88B	sp|A6NC98|CC88B_HUMAN	sp|A6NC98|CC88B_HUMAN Coiled-coil domain-containing protein 88B OS=Homo sapiens OX=9606 GN=CCDC88B PE=1 SV=1		#DIV/0!	#DIV/0!	#DIV/0!	#DIV/0!	#DIV/0!	#DIV/0!
CCNE1	sp|P24864|CCNE1_HUMAN	sp|P24864|CCNE1_HUMAN G1/S-specific cyclin-E1 OS=Homo sapiens OX=9606 GN=CCNE1 PE=1 SV=2		#DIV/0!	#DIV/0!	#DIV/0!	#DIV/0!	#DIV/0!	#DIV/0!
HABP2	sp|Q14520|HABP2_HUMAN	sp|Q14520|HABP2_HUMAN Hyaluronan-binding protein 2 OS=Homo sapiens OX=9606 GN=HABP2 PE=1 SV=1		#DIV/0!	#DIV/0!	#DIV/0!	#DIV/0!	#DIV/0!	#DIV/0!
MTHFD2	sp|P13995|MTDC_HUMAN	sp|P13995|MTDC_HUMAN Bifunctional methylenetetrahydrofolate dehydrogenase/cyclohydrolase, mitochondrial OS=Homo sapiens OX=9606 GN=MTHFD2 PE=1 SV=2		#DIV/0!	#DIV/0!	#DIV/0!	#DIV/0!	#DIV/0!	#DIV/0!
TMEM160	sp|Q9NX00|TM160_HUMAN	sp|Q9NX00|TM160_HUMAN Transmembrane protein 160 OS=Homo sapiens OX=9606 GN=TMEM160 PE=1 SV=1		#DIV/0!	#DIV/0!	#DIV/0!	#DIV/0!	#DIV/0!	#DIV/0!
KIF20B	sp|Q96Q89|KI20B_HUMAN	sp|Q96Q89|KI20B_HUMAN Kinesin-like protein KIF20B OS=Homo sapiens OX=9606 GN=KIF20B PE=1 SV=3		#DIV/0!	#DIV/0!	#DIV/0!	#DIV/0!	#DIV/0!	#DIV/0!
MTSS2	sp|Q765P7|MTSS2_HUMAN	sp|Q765P7|MTSS2_HUMAN Protein MTSS 2 OS=Homo sapiens OX=9606 GN=MTSS2 PE=1 SV=1		#DIV/0!	#DIV/0!	#DIV/0!	#DIV/0!	#DIV/0!	#DIV/0!
TOP2B	sp|Q02880|TOP2B_HUMAN	sp|Q02880|TOP2B_HUMAN DNA topoisomerase 2-beta OS=Homo sapiens OX=9606 GN=TOP2B PE=1 SV=3		#DIV/0!	#DIV/0!	#DIV/0!	#DIV/0!	#DIV/0!	#DIV/0!
ARMH3	sp|Q5T2E6|ARMD3_HUMAN	sp|Q5T2E6|ARMD3_HUMAN Armadillo-like helical domain-containing protein 3 OS=Homo sapiens OX=9606 GN=ARMH3 PE=1 SV=1		#DIV/0!	#DIV/0!	#DIV/0!	#DIV/0!	#DIV/0!	#DIV/0!
ARGLU1	sp|Q9NWB6|ARGL1_HUMAN	sp|Q9NWB6|ARGL1_HUMAN Arginine and glutamate-rich protein 1 OS=Homo sapiens OX=9606 GN=ARGLU1 PE=1 SV=1		#DIV/0!	#DIV/0!	#DIV/0!	#DIV/0!	#DIV/0!	#DIV/0!
BLM	sp|P54132|BLM_HUMAN	sp|P54132|BLM_HUMAN RecQ-like DNA helicase BLM OS=Homo sapiens OX=9606 GN=BLM PE=1 SV=1		#DIV/0!	#DIV/0!	#DIV/0!	#DIV/0!	#DIV/0!	#DIV/0!
LZTS2	sp|Q9BRK4|LZTS2_HUMAN	sp|Q9BRK4|LZTS2_HUMAN Leucine zipper putative tumor suppressor 2 OS=Homo sapiens OX=9606 GN=LZTS2 PE=1 SV=2		#DIV/0!	#DIV/0!	#DIV/0!	#DIV/0!	#DIV/0!	#DIV/0!
USH2A	sp|O75445|USH2A_HUMAN	sp|O75445|USH2A_HUMAN Usherin OS=Homo sapiens OX=9606 GN=USH2A PE=1 SV=3		#DIV/0!	#DIV/0!	#DIV/0!	#DIV/0!	#DIV/0!	#DIV/0!
MYOZ3	sp|Q8TDC0|MYOZ3_HUMAN	sp|Q8TDC0|MYOZ3_HUMAN Myozenin-3 OS=Homo sapiens OX=9606 GN=MYOZ3 PE=1 SV=2		#DIV/0!	#DIV/0!	#DIV/0!	#DIV/0!	#DIV/0!	#DIV/0!
ALX4	sp|Q9H161|ALX4_HUMAN	sp|Q9H161|ALX4_HUMAN Homeobox protein aristaless-like 4 OS=Homo sapiens OX=9606 GN=ALX4 PE=1 SV=2		#DIV/0!	#DIV/0!	#DIV/0!	#DIV/0!	#DIV/0!	#DIV/0!
ATP5MJ	sp|P56378|ATP68_HUMAN	sp|P56378|ATP68_HUMAN ATP synthase subunit ATP5MJ, mitochondrial OS=Homo sapiens OX=9606 GN=ATP5MJ PE=1 SV=1		#DIV/0!	#DIV/0!	#DIV/0!	#DIV/0!	#DIV/0!	#DIV/0!
TIMM10	sp|P62072|TIM10_HUMAN	sp|P62072|TIM10_HUMAN Mitochondrial import inner membrane translocase subunit Tim10 OS=Homo sapiens OX=9606 GN=TIMM10 PE=1 SV=1		#DIV/0!	#DIV/0!	#DIV/0!	#DIV/0!	#DIV/0!	#DIV/0!		390															605
TRAPPC1	sp|Q9Y5R8|TPPC1_HUMAN	sp|Q9Y5R8|TPPC1_HUMAN Trafficking protein particle complex subunit 1 OS=Homo sapiens OX=9606 GN=TRAPPC1 PE=1 SV=1		2154	#DIV/0!	#DIV/0!	#DIV/0!	#DIV/0!	#DIV/0!				471										2154			388		231
SKIC8	sp|Q9GZS3|SKI8_HUMAN	sp|Q9GZS3|SKI8_HUMAN Superkiller complex protein 8 OS=Homo sapiens OX=9606 GN=SKIC8 PE=1 SV=1		728	#DIV/0!	#DIV/0!	#DIV/0!	#DIV/0!	#DIV/0!									728
ARF6	sp|P62330|ARF6_HUMAN	sp|P62330|ARF6_HUMAN ADP-ribosylation factor 6 OS=Homo sapiens OX=9606 GN=ARF6 PE=1 SV=2		460	#DIV/0!	#DIV/0!	#DIV/0!	#DIV/0!	#DIV/0!	678	781							460								813	239
PACSIN3	sp|Q9UKS6|PACN3_HUMAN	sp|Q9UKS6|PACN3_HUMAN Protein kinase C and casein kinase substrate in neurons protein 3 OS=Homo sapiens OX=9606 GN=PACSIN3 PE=1 SV=2		406.5	#DIV/0!	#DIV/0!	#DIV/0!	#DIV/0!	#DIV/0!									605			208
PTGFRN	sp|Q9P2B2|FPRP_HUMAN	sp|Q9P2B2|FPRP_HUMAN Prostaglandin F2 receptor negative regulator OS=Homo sapiens OX=9606 GN=PTGFRN PE=1 SV=2		339	#DIV/0!	#DIV/0!	#DIV/0!	#DIV/0!	#DIV/0!		326								339											850
CYTH1	sp|Q15438|CYH1_HUMAN; sp|Q99418|CYH2_HUMAN	sp|Q15438|CYH1_HUMAN Cytohesin-1 OS=Homo sapiens OX=9606 GN=CYTH1 PE=1 SV=1		301	#DIV/0!	#DIV/0!	#DIV/0!	#DIV/0!	#DIV/0!	650			398	234	204			301						362		410		304
DCPS	sp|Q96C86|DCPS_HUMAN	sp|Q96C86|DCPS_HUMAN m7GpppX diphosphatase OS=Homo sapiens OX=9606 GN=DCPS PE=1 SV=2		301	#DIV/0!	#DIV/0!	#DIV/0!	#DIV/0!	#DIV/0!	305											301
SCP2	sp|P22307|SCP2_HUMAN	sp|P22307|SCP2_HUMAN Sterol carrier protein 2 OS=Homo sapiens OX=9606 GN=SCP2 PE=1 SV=2		298	#DIV/0!	#DIV/0!	#DIV/0!	#DIV/0!	#DIV/0!	408	370		445	487	395	331					298			335			164	246	300	249
H2AZ1	sp|P0C0S5|H2AZ_HUMAN; sp|Q71UI9|H2AV_HUMAN	sp|P0C0S5|H2AZ_HUMAN Histone H2A.Z OS=Homo sapiens OX=9606 GN=H2AZ1 PE=1 SV=2		292	#DIV/0!	#DIV/0!	#DIV/0!	#DIV/0!	#DIV/0!									292											583
PRPS2	sp|P11908|PRPS2_HUMAN	sp|P11908|PRPS2_HUMAN Ribose-phosphate pyrophosphokinase 2 OS=Homo sapiens OX=9606 GN=PRPS2 PE=1 SV=2		286	#DIV/0!	#DIV/0!	#DIV/0!	#DIV/0!	#DIV/0!	297	261		281										286
MTMR9	sp|Q96QG7|MTMR9_HUMAN	sp|Q96QG7|MTMR9_HUMAN Myotubularin-related protein 9 OS=Homo sapiens OX=9606 GN=MTMR9 PE=1 SV=1		261	#DIV/0!	#DIV/0!	#DIV/0!	#DIV/0!	#DIV/0!	442	678			533				261								246		308
SNRPB	sp|P14678|RSMB_HUMAN; sp|P63162|RSMN_HUMAN	sp|P14678|RSMB_HUMAN Small nuclear ribonucleoprotein-associated proteins B and B' OS=Homo sapiens OX=9606 GN=SNRPB PE=1 SV=2		251	#DIV/0!	#DIV/0!	#DIV/0!	#DIV/0!	#DIV/0!	446	635	201	1245	375		394				276		226		416		557
RCAN2	sp|Q14206|RCAN2_HUMAN	sp|Q14206|RCAN2_HUMAN Calcipressin-2 OS=Homo sapiens OX=9606 GN=RCAN2 PE=2 SV=3		241	#DIV/0!	#DIV/0!	#DIV/0!	#DIV/0!	#DIV/0!	482	444		983	601	513	516		241						507		440
ASPA	sp|P45381|ACY2_HUMAN	sp|P45381|ACY2_HUMAN Aspartoacylase OS=Homo sapiens OX=9606 GN=ASPA PE=1 SV=1		238.333	#DIV/0!	#DIV/0!	#DIV/0!	#DIV/0!	#DIV/0!									408			174	133
GSK3B	sp|P49841|GSK3B_HUMAN	sp|P49841|GSK3B_HUMAN Glycogen synthase kinase-3 beta OS=Homo sapiens OX=9606 GN=GSK3B PE=1 SV=2		227	#DIV/0!	#DIV/0!	#DIV/0!	#DIV/0!	#DIV/0!	313			313					227								361	170
S100B	sp|P04271|S100B_HUMAN	sp|P04271|S100B_HUMAN Protein S100-B OS=Homo sapiens OX=9606 GN=S100B PE=1 SV=2		211	#DIV/0!	#DIV/0!	#DIV/0!	#DIV/0!	#DIV/0!	253	387		151					211										291	531	531
SRGAP2	sp|O75044|SRGP2_HUMAN	sp|O75044|SRGP2_HUMAN SLIT-ROBO Rho GTPase-activating protein 2 OS=Homo sapiens OX=9606 GN=SRGAP2 PE=1 SV=3		200	#DIV/0!	#DIV/0!	#DIV/0!	#DIV/0!	#DIV/0!	255	261			236	328		200							342				195
CLCN6	sp|P51797|CLCN6_HUMAN	sp|P51797|CLCN6_HUMAN H(+)/Cl(-) exchange transporter 6 OS=Homo sapiens OX=9606 GN=CLCN6 PE=1 SV=2		193	#DIV/0!	#DIV/0!	#DIV/0!	#DIV/0!	#DIV/0!	195			213					237					149	218		212
MELTF	sp|P08582|TRFM_HUMAN	sp|P08582|TRFM_HUMAN Melanotransferrin OS=Homo sapiens OX=9606 GN=MELTF PE=1 SV=2		181	#DIV/0!	#DIV/0!	#DIV/0!	#DIV/0!	#DIV/0!												181
GIT1	sp|Q9Y2X7|GIT1_HUMAN	sp|Q9Y2X7|GIT1_HUMAN ARF GTPase-activating protein GIT1 OS=Homo sapiens OX=9606 GN=GIT1 PE=1 SV=2		180.5	#DIV/0!	#DIV/0!	#DIV/0!	#DIV/0!	#DIV/0!				331				186					175				212
AKR1C2	sp|P52895|AK1C2_HUMAN	sp|P52895|AK1C2_HUMAN Aldo-keto reductase family 1 member C2 OS=Homo sapiens OX=9606 GN=AKR1C2 PE=1 SV=3		173.333	#DIV/0!	#DIV/0!	#DIV/0!	#DIV/0!	#DIV/0!	265	295		223					295			110		115	255
MOXD1	sp|Q6UVY6|MOXD1_HUMAN	sp|Q6UVY6|MOXD1_HUMAN DBH-like monooxygenase protein 1 OS=Homo sapiens OX=9606 GN=MOXD1 PE=1 SV=1		172	#DIV/0!	#DIV/0!	#DIV/0!	#DIV/0!	#DIV/0!	128							172
CNBP	sp|P62633|CNBP_HUMAN	sp|P62633|CNBP_HUMAN CCHC-type zinc finger nucleic acid binding protein OS=Homo sapiens OX=9606 GN=CNBP PE=1 SV=1		166.5	#DIV/0!	#DIV/0!	#DIV/0!	#DIV/0!	#DIV/0!		177	183		261					182				151
MRPL15	sp|Q9P015|RM15_HUMAN	sp|Q9P015|RM15_HUMAN Large ribosomal subunit protein uL15m OS=Homo sapiens OX=9606 GN=MRPL15 PE=1 SV=1		158	#DIV/0!	#DIV/0!	#DIV/0!	#DIV/0!	#DIV/0!	433	336										158			334		464
TNFAIP8L3	sp|Q5GJ75|TP8L3_HUMAN	sp|Q5GJ75|TP8L3_HUMAN Tumor necrosis factor alpha-induced protein 8-like protein 3 OS=Homo sapiens OX=9606 GN=TNFAIP8L3 PE=1 SV=1		137	#DIV/0!	#DIV/0!	#DIV/0!	#DIV/0!	#DIV/0!				428	401									137
STT3A	sp|P46977|STT3A_HUMAN	sp|P46977|STT3A_HUMAN Dolichyl-diphosphooligosaccharide--protein glycosyltransferase subunit STT3A OS=Homo sapiens OX=9606 GN=STT3A PE=1 SV=2		110	#DIV/0!	#DIV/0!	#DIV/0!	#DIV/0!	#DIV/0!		3110				305							110
WDR82	sp|Q6UXN9|WDR82_HUMAN	sp|Q6UXN9|WDR82_HUMAN WD repeat-containing protein 82 OS=Homo sapiens OX=9606 GN=WDR82 PE=1 SV=1		1827.2	757.5	#DIV/0!	#DIV/0!	#DIV/0!	#DIV/0!	421			914	3960	523	3236			2134	3244	1514	1789	455				2805	2681	3371	569	261		430	163	1913	311	1467
TMED4	sp|Q7Z7H5|TMED4_HUMAN	sp|Q7Z7H5|TMED4_HUMAN Transmembrane emp24 domain-containing protein 4 OS=Homo sapiens OX=9606 GN=TMED4 PE=1 SV=1		538.429	609.333	#DIV/0!	#DIV/0!	#DIV/0!	#DIV/0!	320	299	825	1041	146	847	781	650	373	417	304	1069	810	146	702	481	1240	773	1249	749	917	599	1010	368	347	601		731
ATP1B3	sp|P54709|AT1B3_HUMAN	sp|P54709|AT1B3_HUMAN Sodium/potassium-transporting ATPase subunit beta-3 OS=Homo sapiens OX=9606 GN=ATP1B3 PE=1 SV=1		428	550.5	#DIV/0!	#DIV/0!	#DIV/0!	#DIV/0!	563	356			526	375	464		458			411	465	378	333	298	453	487	495	439			372					729
EMC1	sp|Q8N766|EMC1_HUMAN	sp|Q8N766|EMC1_HUMAN ER membrane protein complex subunit 1 OS=Homo sapiens OX=9606 GN=EMC1 PE=1 SV=1		183.5	468	#DIV/0!	#DIV/0!	#DIV/0!	#DIV/0!	155	314	237	245		503	272					240		127	460	112	358	265	284		910		468
PLCG1	sp|P19174|PLCG1_HUMAN	sp|P19174|PLCG1_HUMAN 1-phosphatidylinositol 4,5-bisphosphate phosphodiesterase gamma-1 OS=Homo sapiens OX=9606 GN=PLCG1 PE=1 SV=1		#DIV/0!	446	#DIV/0!	#DIV/0!	#DIV/0!	#DIV/0!				897	473	410	411												373				446
NDUFB1	sp|O75438|NDUB1_HUMAN	sp|O75438|NDUB1_HUMAN NADH dehydrogenase [ubiquinone] 1 beta subcomplex subunit 1 OS=Homo sapiens OX=9606 GN=NDUFB1 PE=1 SV=1		#DIV/0!	441	#DIV/0!	#DIV/0!	#DIV/0!	#DIV/0!	1109	1108	592	1822	1523	1198	820								757	430	1405	979	1132	637	254		441
NEU3	sp|Q9UQ49|NEUR3_HUMAN	sp|Q9UQ49|NEUR3_HUMAN Sialidase-3 OS=Homo sapiens OX=9606 GN=NEU3 PE=1 SV=1		189	406	#DIV/0!	#DIV/0!	#DIV/0!	#DIV/0!	140		251			182					189						934											406
PGBD5	sp|Q8N414|PGBD5_HUMAN	sp|Q8N414|PGBD5_HUMAN PiggyBac transposable element-derived protein 5 OS=Homo sapiens OX=9606 GN=PGBD5 PE=1 SV=4		287.333	399	#DIV/0!	#DIV/0!	#DIV/0!	#DIV/0!				368		273		381					290	191			198										326	472
PTGR2	sp|Q8N8N7|PTGR2_HUMAN	sp|Q8N8N7|PTGR2_HUMAN Prostaglandin reductase 2 OS=Homo sapiens OX=9606 GN=PTGR2 PE=1 SV=1		325	394	#DIV/0!	#DIV/0!	#DIV/0!	#DIV/0!					483			125				439	411						510		322			442				346
SCN4B	sp|Q8IWT1|SCN4B_HUMAN	sp|Q8IWT1|SCN4B_HUMAN Sodium channel subunit beta-4 OS=Homo sapiens OX=9606 GN=SCN4B PE=1 SV=1		418.4	390	#DIV/0!	#DIV/0!	#DIV/0!	#DIV/0!	804	819	493	832	737	810	1610	459	350	293	598	392			661	678	993	1232	736	983	1258					346		434
RTCA	sp|O00442|RTCA_HUMAN	sp|O00442|RTCA_HUMAN RNA 3'-terminal phosphate cyclase OS=Homo sapiens OX=9606 GN=RTCA PE=1 SV=1		279	380.5	#DIV/0!	#DIV/0!	#DIV/0!	#DIV/0!	493	658	271	687	663	470	329	235	323						639	331	516	451	507	422	409		427					334
RTRAF	sp|Q9Y224|RTRAF_HUMAN	sp|Q9Y224|RTRAF_HUMAN RNA transcription, translation and transport factor protein OS=Homo sapiens OX=9606 GN=RTRAF PE=1 SV=1		441	373.5	#DIV/0!	#DIV/0!	#DIV/0!	#DIV/0!	726	372		851	495							181		701	584						259			434				313
TMLHE	sp|Q9NVH6|TMLH_HUMAN	sp|Q9NVH6|TMLH_HUMAN Trimethyllysine dioxygenase, mitochondrial OS=Homo sapiens OX=9606 GN=TMLHE PE=1 SV=1		159.5	360	#DIV/0!	#DIV/0!	#DIV/0!	#DIV/0!		317	181	470	450	182			101		218				128		477	161			178	360
PFDN2	sp|Q9UHV9|PFD2_HUMAN	sp|Q9UHV9|PFD2_HUMAN Prefoldin subunit 2 OS=Homo sapiens OX=9606 GN=PFDN2 PE=1 SV=1		312	359.5	#DIV/0!	#DIV/0!	#DIV/0!	#DIV/0!	412	566	333		378		461		428			196			393	369					198	154	565
RPS5	sp|P46782|RS5_HUMAN	sp|P46782|RS5_HUMAN Small ribosomal subunit protein uS7 OS=Homo sapiens OX=9606 GN=RPS5 PE=1 SV=4		313.333	342	#DIV/0!	#DIV/0!	#DIV/0!	#DIV/0!	425	359						389	279			272					399						342
TBC1D22A	sp|Q8WUA7|TB22A_HUMAN; sp|Q9NU19|TB22B_HUMAN	sp|Q8WUA7|TB22A_HUMAN TBC1 domain family member 22A OS=Homo sapiens OX=9606 GN=TBC1D22A PE=1 SV=2		457	341	#DIV/0!	#DIV/0!	#DIV/0!	#DIV/0!				411										457										487				195
ARMC8	sp|Q8IUR7|ARMC8_HUMAN	sp|Q8IUR7|ARMC8_HUMAN Armadillo repeat-containing protein 8 OS=Homo sapiens OX=9606 GN=ARMC8 PE=1 SV=2		235	340	#DIV/0!	#DIV/0!	#DIV/0!	#DIV/0!	803	557	229	494	477	540			328					142	630		608	274	297	280	139		417					263
SLC6A11	sp|P48066|S6A11_HUMAN	sp|P48066|S6A11_HUMAN Sodium- and chloride-dependent GABA transporter 3 OS=Homo sapiens OX=9606 GN=SLC6A11 PE=2 SV=1		337	327	#DIV/0!	#DIV/0!	#DIV/0!	#DIV/0!	231	286	187	228	440	469		287	348			537	322	191	242	193	505		850	288	849		327
KPNA3	sp|O00505|IMA4_HUMAN	sp|O00505|IMA4_HUMAN Importin subunit alpha-4 OS=Homo sapiens OX=9606 GN=KPNA3 PE=1 SV=2		471.667	323	#DIV/0!	#DIV/0!	#DIV/0!	#DIV/0!	592	458	263	878	651	283	464	399	689				327		522		489		503	296	431	304	299			337		352
RPL35	sp|P42766|RL35_HUMAN	sp|P42766|RL35_HUMAN Large ribosomal subunit protein uL29 OS=Homo sapiens OX=9606 GN=RPL35 PE=1 SV=2		423.5	321	#DIV/0!	#DIV/0!	#DIV/0!	#DIV/0!	434	791		539	805	836	516	326	837	489	113	296	480		596	310	569	631	660	573	604	552	292	334		345	82
COX7C	sp|P15954|COX7C_HUMAN	sp|P15954|COX7C_HUMAN Cytochrome c oxidase subunit 7C, mitochondrial OS=Homo sapiens OX=9606 GN=COX7C PE=1 SV=1		212.6	308.667	#DIV/0!	#DIV/0!	#DIV/0!	#DIV/0!	344	168	129	167	608	1282	933			265	137	149	284	228		155	218	852	716	650	323		208		390	328
DBN1	sp|Q16643|DREB_HUMAN	sp|Q16643|DREB_HUMAN Drebrin OS=Homo sapiens OX=9606 GN=DBN1 PE=1 SV=4		183	298.75	#DIV/0!	#DIV/0!	#DIV/0!	#DIV/0!	1096	494	164	796	196	741	163	181				211		157	563	497	264	636	1196		167	160	297	120				618
SPR	sp|P35270|SPRE_HUMAN	sp|P35270|SPRE_HUMAN Sepiapterin reductase OS=Homo sapiens OX=9606 GN=SPR PE=1 SV=1		191.5	293.6	#DIV/0!	#DIV/0!	#DIV/0!	#DIV/0!	1195	967	568	1067	667	529	750	262				157	198	149	877		1121	629	719	346	223	207	272			503	266	220
SPARCL1	sp|Q14515|SPRL1_HUMAN	sp|Q14515|SPRL1_HUMAN SPARC-like protein 1 OS=Homo sapiens OX=9606 GN=SPARCL1 PE=1 SV=2		251	286	#DIV/0!	#DIV/0!	#DIV/0!	#DIV/0!		375		533	479	461	650						251		161		576	290	412	314			286
SCYL1	sp|Q96KG9|SCYL1_HUMAN	sp|Q96KG9|SCYL1_HUMAN N-terminal kinase-like protein OS=Homo sapiens OX=9606 GN=SCYL1 PE=1 SV=1		221	281	#DIV/0!	#DIV/0!	#DIV/0!	#DIV/0!											221														358	204
ERH	sp|P84090|ERH_HUMAN	sp|P84090|ERH_HUMAN Enhancer of rudimentary homolog OS=Homo sapiens OX=9606 GN=ERH PE=1 SV=1		148	281	#DIV/0!	#DIV/0!	#DIV/0!	#DIV/0!	220	186		319	393	296	295					148			202		158		283	212	253							281
RPS23	sp|P62266|RS23_HUMAN	sp|P62266|RS23_HUMAN Small ribosomal subunit protein uS12 OS=Homo sapiens OX=9606 GN=RPS23 PE=1 SV=3		225	280.5	#DIV/0!	#DIV/0!	#DIV/0!	#DIV/0!	729	789	475	1024	819	289	672	225							707	396	702	584		507	493	232	329
EIF3L	sp|Q9Y262|EIF3L_HUMAN	sp|Q9Y262|EIF3L_HUMAN Eukaryotic translation initiation factor 3 subunit L OS=Homo sapiens OX=9606 GN=EIF3L PE=1 SV=1		525.5	280	#DIV/0!	#DIV/0!	#DIV/0!	#DIV/0!	1491	808		1349	796	289	603	258				793			1244	335	632	278	434		568		280
GNB3	sp|P16520|GBB3_HUMAN	sp|P16520|GBB3_HUMAN Guanine nucleotide-binding protein G(I)/G(S)/G(T) subunit beta-3 OS=Homo sapiens OX=9606 GN=GNB3 PE=1 SV=1		581	276	#DIV/0!	#DIV/0!	#DIV/0!	#DIV/0!						876		789				373														276
SETD7	sp|Q8WTS6|SETD7_HUMAN	sp|Q8WTS6|SETD7_HUMAN Histone-lysine N-methyltransferase SETD7 OS=Homo sapiens OX=9606 GN=SETD7 PE=1 SV=1		636	270	#DIV/0!	#DIV/0!	#DIV/0!	#DIV/0!													636						438			270
TMEM50A	sp|O95807|TM50A_HUMAN	sp|O95807|TM50A_HUMAN Transmembrane protein 50A OS=Homo sapiens OX=9606 GN=TMEM50A PE=1 SV=1		388.5	261	#DIV/0!	#DIV/0!	#DIV/0!	#DIV/0!	759	479	403	514	908	616			371			406			473	316	893		474	861	656							261
MT-ND5	sp|P03915|NU5M_HUMAN	sp|P03915|NU5M_HUMAN NADH-ubiquinone oxidoreductase chain 5 OS=Homo sapiens OX=9606 GN=MT-ND5 PE=1 SV=2		#DIV/0!	260	#DIV/0!	#DIV/0!	#DIV/0!	#DIV/0!	1220	449		1342		829	109								670		511	128	307	220			260
PTPRA	sp|P18433|PTPRA_HUMAN	sp|P18433|PTPRA_HUMAN Receptor-type tyrosine-protein phosphatase alpha OS=Homo sapiens OX=9606 GN=PTPRA PE=1 SV=3		242	251	#DIV/0!	#DIV/0!	#DIV/0!	#DIV/0!	170	113		269	105				242						267		154				260		251
ARL1	sp|P40616|ARL1_HUMAN	sp|P40616|ARL1_HUMAN ADP-ribosylation factor-like protein 1 OS=Homo sapiens OX=9606 GN=ARL1 PE=1 SV=1		258	250	#DIV/0!	#DIV/0!	#DIV/0!	#DIV/0!				511	445		496					258						361	381	293	214		260			250		240
AP3M1	sp|Q9Y2T2|AP3M1_HUMAN	sp|Q9Y2T2|AP3M1_HUMAN AP-3 complex subunit mu-1 OS=Homo sapiens OX=9606 GN=AP3M1 PE=1 SV=1		#DIV/0!	246	#DIV/0!	#DIV/0!	#DIV/0!	#DIV/0!	294	152		272	249	220	140								190		207	229	205	140			246
GAD2	sp|Q05329|DCE2_HUMAN	sp|Q05329|DCE2_HUMAN Glutamate decarboxylase 2 OS=Homo sapiens OX=9606 GN=GAD2 PE=1 SV=1		189.6	244.75	#DIV/0!	#DIV/0!	#DIV/0!	#DIV/0!	464			866		119			166	211		234	94	243	169		276						177			216	183	403
TP53I3	sp|Q53FA7|QORX_HUMAN	sp|Q53FA7|QORX_HUMAN Quinone oxidoreductase PIG3 OS=Homo sapiens OX=9606 GN=TP53I3 PE=1 SV=2		269.8	243	#DIV/0!	#DIV/0!	#DIV/0!	#DIV/0!		339				439			178	206		287	420	258			445	225			318	175	312			249		236
RAB30	sp|Q15771|RAB30_HUMAN	sp|Q15771|RAB30_HUMAN Ras-related protein Rab-30 OS=Homo sapiens OX=9606 GN=RAB30 PE=1 SV=2		248	241.25	#DIV/0!	#DIV/0!	#DIV/0!	#DIV/0!						154	264	207	203				334									188	254			280	243
UQCRQ	sp|O14949|QCR8_HUMAN	sp|O14949|QCR8_HUMAN Cytochrome b-c1 complex subunit 8 OS=Homo sapiens OX=9606 GN=UQCRQ PE=1 SV=4		666	240.333	#DIV/0!	#DIV/0!	#DIV/0!	#DIV/0!	2247	2797	1229				2777	745		311		1186	587	501	1360	1618	3139	1611	335	1196			306	220		195
WASHC5	sp|Q12768|WASC5_HUMAN	sp|Q12768|WASC5_HUMAN WASH complex subunit 5 OS=Homo sapiens OX=9606 GN=WASHC5 PE=1 SV=1		281.667	237.5	#DIV/0!	#DIV/0!	#DIV/0!	#DIV/0!				243	276		311	248	277			320					278	252		292			199			276
GMPPA	sp|Q96IJ6|GMPPA_HUMAN	sp|Q96IJ6|GMPPA_HUMAN Mannose-1-phosphate guanyltransferase alpha OS=Homo sapiens OX=9606 GN=GMPPA PE=1 SV=1		244.75	235	#DIV/0!	#DIV/0!	#DIV/0!	#DIV/0!		126						351	275		245			108				191	195			264	267		167	229		248
CLCN4	sp|P51793|CLCN4_HUMAN	sp|P51793|CLCN4_HUMAN H(+)/Cl(-) exchange transporter 4 OS=Homo sapiens OX=9606 GN=CLCN4 PE=1 SV=2		391	226	#DIV/0!	#DIV/0!	#DIV/0!	#DIV/0!		558		591	512	120		123	844				206		411	120		222	159	336		226
ARPC1B	sp|O15143|ARC1B_HUMAN	sp|O15143|ARC1B_HUMAN Actin-related protein 2/3 complex subunit 1B OS=Homo sapiens OX=9606 GN=ARPC1B PE=1 SV=3		#DIV/0!	223	#DIV/0!	#DIV/0!	#DIV/0!	#DIV/0!		363		212																		223
YIPF5	sp|Q969M3|YIPF5_HUMAN	sp|Q969M3|YIPF5_HUMAN Protein YIPF5 OS=Homo sapiens OX=9606 GN=YIPF5 PE=1 SV=1		#DIV/0!	223	#DIV/0!	#DIV/0!	#DIV/0!	#DIV/0!					383																189							223
GRM1	sp|Q13255|GRM1_HUMAN	sp|Q13255|GRM1_HUMAN Metabotropic glutamate receptor 1 OS=Homo sapiens OX=9606 GN=GRM1 PE=1 SV=3		#DIV/0!	222.5	#DIV/0!	#DIV/0!	#DIV/0!	#DIV/0!	114			219	151	277											187		145				264					181
SNX32	sp|Q86XE0|SNX32_HUMAN	sp|Q86XE0|SNX32_HUMAN Sorting nexin-32 OS=Homo sapiens OX=9606 GN=SNX32 PE=1 SV=1		465	217	#DIV/0!	#DIV/0!	#DIV/0!	#DIV/0!	396	495	351	484			330	264	666						466	423	517			455		217
AMACR	sp|Q9UHK6|AMACR_HUMAN	sp|Q9UHK6|AMACR_HUMAN Alpha-methylacyl-CoA racemase OS=Homo sapiens OX=9606 GN=AMACR PE=1 SV=2		123	213	#DIV/0!	#DIV/0!	#DIV/0!	#DIV/0!	230	195		302	260							123					223		208		106							213
FAM98B	sp|Q52LJ0|FA98B_HUMAN	sp|Q52LJ0|FA98B_HUMAN Protein FAM98B OS=Homo sapiens OX=9606 GN=FAM98B PE=1 SV=2		181.714	202.667	#DIV/0!	#DIV/0!	#DIV/0!	#DIV/0!	132			260	263	208	108	161	183	197	147	246	208	130	131			154	174	723	166	161	231	213		184	183	244
PDE12	sp|Q6L8Q7|PDE12_HUMAN	sp|Q6L8Q7|PDE12_HUMAN 2',5'-phosphodiesterase 12 OS=Homo sapiens OX=9606 GN=PDE12 PE=1 SV=2		168.75	193	#DIV/0!	#DIV/0!	#DIV/0!	#DIV/0!	293	186		214	230		174	178	145				168	184		119	307	221					187			199
EPS15	sp|P42566|EPS15_HUMAN	sp|P42566|EPS15_HUMAN Epidermal growth factor receptor substrate 15 OS=Homo sapiens OX=9606 GN=EPS15 PE=1 SV=2		202.5	191.5	#DIV/0!	#DIV/0!	#DIV/0!	#DIV/0!	222	296		216	217			212				193					321		240							191		192
GLRX	sp|P35754|GLRX1_HUMAN	sp|P35754|GLRX1_HUMAN Glutaredoxin-1 OS=Homo sapiens OX=9606 GN=GLRX PE=1 SV=2		180	190.5	#DIV/0!	#DIV/0!	#DIV/0!	#DIV/0!	248		257		322	442		180							204		371	370	400	1730	202		178					203
RABGGTB	sp|P53611|PGTB2_HUMAN	sp|P53611|PGTB2_HUMAN Geranylgeranyl transferase type-2 subunit beta OS=Homo sapiens OX=9606 GN=RABGGTB PE=1 SV=2		#DIV/0!	187	#DIV/0!	#DIV/0!	#DIV/0!	#DIV/0!	318	275		537	466										278		349	250	343				187
CNKSR2	sp|Q8WXI2|CNKR2_HUMAN	sp|Q8WXI2|CNKR2_HUMAN Connector enhancer of kinase suppressor of ras 2 OS=Homo sapiens OX=9606 GN=CNKSR2 PE=1 SV=1		200	185	#DIV/0!	#DIV/0!	#DIV/0!	#DIV/0!	604	186		204	460	288						200			592	367	562	719	339	217		123	247
DYNLL2	sp|Q96FJ2|DYL2_HUMAN	sp|Q96FJ2|DYL2_HUMAN Dynein light chain 2, cytoplasmic OS=Homo sapiens OX=9606 GN=DYNLL2 PE=1 SV=1		219.8	181	#DIV/0!	#DIV/0!	#DIV/0!	#DIV/0!	204			504	178	104		229		182		190	253	245			157				136			143	229		122	230
AKR7A3	sp|O95154|ARK73_HUMAN	sp|O95154|ARK73_HUMAN Aflatoxin B1 aldehyde reductase member 3 OS=Homo sapiens OX=9606 GN=AKR7A3 PE=1 SV=2		192.333	179	#DIV/0!	#DIV/0!	#DIV/0!	#DIV/0!												159	239	179														179
ABCF3	sp|Q9NUQ8|ABCF3_HUMAN	sp|Q9NUQ8|ABCF3_HUMAN ATP-binding cassette sub-family F member 3 OS=Homo sapiens OX=9606 GN=ABCF3 PE=1 SV=2		#DIV/0!	178	#DIV/0!	#DIV/0!	#DIV/0!	#DIV/0!		177		263	274										213								178
STRN	sp|O43815|STRN_HUMAN	sp|O43815|STRN_HUMAN Striatin OS=Homo sapiens OX=9606 GN=STRN PE=1 SV=4		190.5	175	#DIV/0!	#DIV/0!	#DIV/0!	#DIV/0!					391	221						197		184							195							175
MMP1	sp|P03956|MMP1_HUMAN	sp|P03956|MMP1_HUMAN Interstitial collagenase OS=Homo sapiens OX=9606 GN=MMP1 PE=1 SV=3		206.75	174.333	#DIV/0!	#DIV/0!	#DIV/0!	#DIV/0!	128	208				155	349	399	146			157		125	167	172					500	119	149	220		286	159	113
KCNA2	sp|P16389|KCNA2_HUMAN	sp|P16389|KCNA2_HUMAN Potassium voltage-gated channel subfamily A member 2 OS=Homo sapiens OX=9606 GN=KCNA2 PE=1 SV=2		159	174	#DIV/0!	#DIV/0!	#DIV/0!	#DIV/0!	192			286	243								159				177			192	140							174
FCGR1A	sp|P12314|FCGR1_HUMAN	sp|P12314|FCGR1_HUMAN High affinity immunoglobulin gamma Fc receptor I OS=Homo sapiens OX=9606 GN=FCGR1A PE=1 SV=2		279.667	171	#DIV/0!	#DIV/0!	#DIV/0!	#DIV/0!								295	384			160							180					171
MT-ND1	sp|P03886|NU1M_HUMAN	sp|P03886|NU1M_HUMAN NADH-ubiquinone oxidoreductase chain 1 OS=Homo sapiens OX=9606 GN=MT-ND1 PE=1 SV=1		#DIV/0!	166	#DIV/0!	#DIV/0!	#DIV/0!	#DIV/0!	181														217		273						166
MPZL1	sp|O95297|MPZL1_HUMAN	sp|O95297|MPZL1_HUMAN Myelin protein zero-like protein 1 OS=Homo sapiens OX=9606 GN=MPZL1 PE=1 SV=1		658	159	#DIV/0!	#DIV/0!	#DIV/0!	#DIV/0!				172					612		704									254								159
CYBB	sp|P04839|CY24B_HUMAN	sp|P04839|CY24B_HUMAN Cytochrome b-245 heavy chain OS=Homo sapiens OX=9606 GN=CYBB PE=1 SV=2		424.5	158	#DIV/0!	#DIV/0!	#DIV/0!	#DIV/0!		123		140	446		1570		680	169								240	539		167		158
MRI1	sp|Q9BV20|MTNA_HUMAN	sp|Q9BV20|MTNA_HUMAN Methylthioribose-1-phosphate isomerase OS=Homo sapiens OX=9606 GN=MRI1 PE=1 SV=1		212.5	156	#DIV/0!	#DIV/0!	#DIV/0!	#DIV/0!					266	163	292			157		268						177				156
CORO6	sp|Q6QEF8|CORO6_HUMAN	sp|Q6QEF8|CORO6_HUMAN Coronin-6 OS=Homo sapiens OX=9606 GN=CORO6 PE=1 SV=2		#DIV/0!	155	#DIV/0!	#DIV/0!	#DIV/0!	#DIV/0!																			299									155
SRP72	sp|O76094|SRP72_HUMAN	sp|O76094|SRP72_HUMAN Signal recognition particle subunit SRP72 OS=Homo sapiens OX=9606 GN=SRP72 PE=1 SV=3		191.5	154	#DIV/0!	#DIV/0!	#DIV/0!	#DIV/0!			333	346		522	360	125						258							217				154
GAD1	sp|Q99259|DCE1_HUMAN	sp|Q99259|DCE1_HUMAN Glutamate decarboxylase 1 OS=Homo sapiens OX=9606 GN=GAD1 PE=1 SV=1		#DIV/0!	149	#DIV/0!	#DIV/0!	#DIV/0!	#DIV/0!																					104							149
NUDT21	sp|O43809|CPSF5_HUMAN	sp|O43809|CPSF5_HUMAN Cleavage and polyadenylation specificity factor subunit 5 OS=Homo sapiens OX=9606 GN=NUDT21 PE=1 SV=1		335	145	#DIV/0!	#DIV/0!	#DIV/0!	#DIV/0!		117		678	407		333							335			317	467	310						145
ABCD3	sp|P28288|ABCD3_HUMAN	sp|P28288|ABCD3_HUMAN ATP-binding cassette sub-family D member 3 OS=Homo sapiens OX=9606 GN=ABCD3 PE=1 SV=1		236	141.5	#DIV/0!	#DIV/0!	#DIV/0!	#DIV/0!	314			582	686	103		148			142	240	414		219		208		599	155			135			148
ATP5PF	sp|P18859|ATP5J_HUMAN	sp|P18859|ATP5J_HUMAN ATP synthase-coupling factor 6, mitochondrial OS=Homo sapiens OX=9606 GN=ATP5PF PE=1 SV=1		#DIV/0!	135	#DIV/0!	#DIV/0!	#DIV/0!	#DIV/0!	355	359	269	456	328	443	284								313	157	381	317	275	268	286		135
PTPRN	sp|Q16849|PTPRN_HUMAN	sp|Q16849|PTPRN_HUMAN Receptor-type tyrosine-protein phosphatase-like N OS=Homo sapiens OX=9606 GN=PTPRN PE=1 SV=1		#DIV/0!	135	#DIV/0!	#DIV/0!	#DIV/0!	#DIV/0!	221			243	182		194								169			150	166									135
PRKACB	sp|P22694|KAPCB_HUMAN	sp|P22694|KAPCB_HUMAN cAMP-dependent protein kinase catalytic subunit beta OS=Homo sapiens OX=9606 GN=PRKACB PE=1 SV=2		561	134	#DIV/0!	#DIV/0!	#DIV/0!	#DIV/0!	1345	970	254	1370	398	964	262		561						364	308	1168	746	314	226	275		134
USP9X	sp|Q93008|USP9X_HUMAN	sp|Q93008|USP9X_HUMAN Probable ubiquitin carboxyl-terminal hydrolase FAF-X OS=Homo sapiens OX=9606 GN=USP9X PE=1 SV=4		128	122	#DIV/0!	#DIV/0!	#DIV/0!	#DIV/0!				420	398	568	314						128							284	365		122
TBC1D13	sp|Q9NVG8|TBC13_HUMAN	sp|Q9NVG8|TBC13_HUMAN TBC1 domain family member 13 OS=Homo sapiens OX=9606 GN=TBC1D13 PE=1 SV=3		#DIV/0!	111	#DIV/0!	#DIV/0!	#DIV/0!	#DIV/0!					216																							111
TNPO2	sp|O14787|TNPO2_HUMAN	sp|O14787|TNPO2_HUMAN Transportin-2 OS=Homo sapiens OX=9606 GN=TNPO2 PE=1 SV=3		#DIV/0!	109	#DIV/0!	#DIV/0!	#DIV/0!	#DIV/0!	192	156	89	263	262	242									242	154	160		229				109
MCAM	sp|P43121|MUC18_HUMAN	sp|P43121|MUC18_HUMAN Cell surface glycoprotein MUC18 OS=Homo sapiens OX=9606 GN=MCAM PE=1 SV=2		689	98	#DIV/0!	#DIV/0!	#DIV/0!	#DIV/0!									689																		98
CSTB	sp|P04080|CYTB_HUMAN	sp|P04080|CYTB_HUMAN Cystatin-B OS=Homo sapiens OX=9606 GN=CSTB PE=1 SV=2		384.333	418	1471	#DIV/0!	#DIV/0!	#DIV/0!	823	561		993	281		230	562	303		380	261	442	358	211	483		325	634	272	198	416	245		530	566		333			1471
SERBP1	sp|Q8NC51|SERB1_HUMAN	sp|Q8NC51|SERB1_HUMAN SERPINE1 mRNA-binding protein 1 OS=Homo sapiens OX=9606 GN=SERBP1 PE=1 SV=2		#DIV/0!	#DIV/0!	1460	#DIV/0!	#DIV/0!	#DIV/0!																														1460
FBXL18	sp|Q96ME1|FXL18_HUMAN	sp|Q96ME1|FXL18_HUMAN F-box/LRR-repeat protein 18 OS=Homo sapiens OX=9606 GN=FBXL18 PE=1 SV=3		#DIV/0!	#DIV/0!	1148	#DIV/0!	#DIV/0!	#DIV/0!																			244												1148
PGM3	sp|O95394|AGM1_HUMAN	sp|O95394|AGM1_HUMAN Phosphoacetylglucosamine mutase OS=Homo sapiens OX=9606 GN=PGM3 PE=1 SV=1		250.5	323.667	1115	#DIV/0!	#DIV/0!	#DIV/0!		367			952							229	272				508				211	364	274					333		147	2083
CRNN	sp|Q9UBG3|CRNN_HUMAN	sp|Q9UBG3|CRNN_HUMAN Cornulin OS=Homo sapiens OX=9606 GN=CRNN PE=1 SV=1		160	#DIV/0!	1097	#DIV/0!	#DIV/0!	#DIV/0!										160																					1097
PRH1	sp|P02810|PRPC_HUMAN	sp|P02810|PRPC_HUMAN Salivary acidic proline-rich phosphoprotein 1/2 OS=Homo sapiens OX=9606 GN=PRH1 PE=1 SV=3		#DIV/0!	181	814	#DIV/0!	#DIV/0!	#DIV/0!																							181								814
SCGB2A1	sp|O75556|SG2A1_HUMAN	sp|O75556|SG2A1_HUMAN Mammaglobin-B OS=Homo sapiens OX=9606 GN=SCGB2A1 PE=1 SV=1		#DIV/0!	#DIV/0!	791	#DIV/0!	#DIV/0!	#DIV/0!																															791
DBI	sp|P07108|ACBP_HUMAN	sp|P07108|ACBP_HUMAN Acyl-CoA-binding protein OS=Homo sapiens OX=9606 GN=DBI PE=1 SV=2		#DIV/0!	163	740	#DIV/0!	#DIV/0!	#DIV/0!																		268					163							373	1107
GDPD3	sp|Q7L5L3|GDPD3_HUMAN	sp|Q7L5L3|GDPD3_HUMAN Lysophospholipase D GDPD3 OS=Homo sapiens OX=9606 GN=GDPD3 PE=1 SV=3		#DIV/0!	#DIV/0!	732	#DIV/0!	#DIV/0!	#DIV/0!																															732
HNRNPC	sp|P07910|HNRPC_HUMAN	sp|P07910|HNRPC_HUMAN Heterogeneous nuclear ribonucleoproteins C1/C2 OS=Homo sapiens OX=9606 GN=HNRNPC PE=1 SV=4		176	#DIV/0!	698	#DIV/0!	#DIV/0!	#DIV/0!	1645	1431	457	1328	854	667	762		176						860	336	781	745	727	559	384									698
NEU2	sp|Q9Y3R4|NEUR2_HUMAN	sp|Q9Y3R4|NEUR2_HUMAN Sialidase-2 OS=Homo sapiens OX=9606 GN=NEU2 PE=1 SV=2		#DIV/0!	#DIV/0!	647	#DIV/0!	#DIV/0!	#DIV/0!																	192														647
IVL	sp|P07476|INVO_HUMAN	sp|P07476|INVO_HUMAN Involucrin OS=Homo sapiens OX=9606 GN=IVL PE=1 SV=2		106	137	647	#DIV/0!	#DIV/0!	#DIV/0!												154	72	92						229		137									647
TM9SF4	sp|Q92544|TM9S4_HUMAN	sp|Q92544|TM9S4_HUMAN Transmembrane 9 superfamily member 4 OS=Homo sapiens OX=9606 GN=TM9SF4 PE=1 SV=2		652.5	258.5	501	#DIV/0!	#DIV/0!	#DIV/0!		450							963			342				229				322	178		245				272				501
CREG1	sp|O75629|CREG1_HUMAN	sp|O75629|CREG1_HUMAN Protein CREG1 OS=Homo sapiens OX=9606 GN=CREG1 PE=1 SV=1		270.333	#DIV/0!	450	#DIV/0!	#DIV/0!	#DIV/0!		373						211	423					177	433	399					172										450
RPL15	sp|P61313|RL15_HUMAN	sp|P61313|RL15_HUMAN Large ribosomal subunit protein eL15 OS=Homo sapiens OX=9606 GN=RPL15 PE=1 SV=2		#DIV/0!	#DIV/0!	397	#DIV/0!	#DIV/0!	#DIV/0!	88	179		167																										397
CRABP2	sp|P29373|RABP2_HUMAN	sp|P29373|RABP2_HUMAN Cellular retinoic acid-binding protein 2 OS=Homo sapiens OX=9606 GN=CRABP2 PE=1 SV=2		#DIV/0!	#DIV/0!	367	#DIV/0!	#DIV/0!	#DIV/0!																															367
CST2	sp|P09228|CYTT_HUMAN	sp|P09228|CYTT_HUMAN Cystatin-SA OS=Homo sapiens OX=9606 GN=CST2 PE=1 SV=1		#DIV/0!	#DIV/0!	353	#DIV/0!	#DIV/0!	#DIV/0!																															563	143
RPL6	sp|Q02878|RL6_HUMAN	sp|Q02878|RL6_HUMAN Large ribosomal subunit protein eL6 OS=Homo sapiens OX=9606 GN=RPL6 PE=1 SV=3		#DIV/0!	#DIV/0!	339	#DIV/0!	#DIV/0!	#DIV/0!																														339
ATP6V0C	sp|P27449|VATL_HUMAN	sp|P27449|VATL_HUMAN V-type proton ATPase 16 kDa proteolipid subunit c OS=Homo sapiens OX=9606 GN=ATP6V0C PE=1 SV=1		#DIV/0!	#DIV/0!	285	#DIV/0!	#DIV/0!	#DIV/0!	607	1830		692											257	167	295														285
LYRM7	sp|Q5U5X0|LYRM7_HUMAN	sp|Q5U5X0|LYRM7_HUMAN Complex III assembly factor LYRM7 OS=Homo sapiens OX=9606 GN=LYRM7 PE=1 SV=1		#DIV/0!	#DIV/0!	284	#DIV/0!	#DIV/0!	#DIV/0!		427															333													284
MRPL38	sp|Q96DV4|RM38_HUMAN	sp|Q96DV4|RM38_HUMAN Large ribosomal subunit protein mL38 OS=Homo sapiens OX=9606 GN=MRPL38 PE=1 SV=2		#DIV/0!	#DIV/0!	269	#DIV/0!	#DIV/0!	#DIV/0!	317	256		440																											269
SERPINB14	CON_sp|P01012|OVAL_CHICK	CON_sp|P01012|OVAL_CHICK Ovalbumin OS=Gallus gallus OX=9031 GN=SERPINB14 PE=1 SV=2		#DIV/0!	#DIV/0!	266.667	#DIV/0!	#DIV/0!	#DIV/0!																														283	340	177
TJP2	sp|Q9UDY2|ZO2_HUMAN	sp|Q9UDY2|ZO2_HUMAN Tight junction protein ZO-2 OS=Homo sapiens OX=9606 GN=TJP2 PE=1 SV=2		309	224	266	#DIV/0!	#DIV/0!	#DIV/0!								210	408														224								266
MPO	sp|P05164|PERM_HUMAN	sp|P05164|PERM_HUMAN Myeloperoxidase OS=Homo sapiens OX=9606 GN=MPO PE=1 SV=1		#DIV/0!	#DIV/0!	260	#DIV/0!	#DIV/0!	#DIV/0!		258		133		145									149		149			349											260
VGF	sp|O15240|VGF_HUMAN	sp|O15240|VGF_HUMAN Neurosecretory protein VGF OS=Homo sapiens OX=9606 GN=VGF PE=1 SV=2		131	#DIV/0!	252	#DIV/0!	#DIV/0!	#DIV/0!										131																					252
COPS7B	sp|Q9H9Q2|CSN7B_HUMAN	sp|Q9H9Q2|CSN7B_HUMAN COP9 signalosome complex subunit 7b OS=Homo sapiens OX=9606 GN=COPS7B PE=1 SV=1		132	136	252	#DIV/0!	#DIV/0!	#DIV/0!	146			425	483	501	818				75	225		96		228	112		451		1155		183				89					252
FCHSD1	sp|Q86WN1|FCSD1_HUMAN	sp|Q86WN1|FCSD1_HUMAN F-BAR and double SH3 domains protein 1 OS=Homo sapiens OX=9606 GN=FCHSD1 PE=1 SV=1		122	#DIV/0!	235.5	#DIV/0!	#DIV/0!	#DIV/0!														122																	311	160
RPL12	sp|P30050|RL12_HUMAN	sp|P30050|RL12_HUMAN Large ribosomal subunit protein uL11 OS=Homo sapiens OX=9606 GN=RPL12 PE=1 SV=1		104	#DIV/0!	221	#DIV/0!	#DIV/0!	#DIV/0!	451	443		466	192	304	158		104						373		181		285											221
CFH	sp|P08603|CFAH_HUMAN	sp|P08603|CFAH_HUMAN Complement factor H OS=Homo sapiens OX=9606 GN=CFH PE=1 SV=4		#DIV/0!	#DIV/0!	215	#DIV/0!	#DIV/0!	#DIV/0!					592	230	252												281													215
LYG1	sp|Q8N1E2|LYG1_HUMAN	sp|Q8N1E2|LYG1_HUMAN Lysozyme g-like protein 1 OS=Homo sapiens OX=9606 GN=LYG1 PE=1 SV=1		#DIV/0!	#DIV/0!	211	#DIV/0!	#DIV/0!	#DIV/0!																															211
NDUFA2	sp|O43678|NDUA2_HUMAN	sp|O43678|NDUA2_HUMAN NADH dehydrogenase [ubiquinone] 1 alpha subcomplex subunit 2 OS=Homo sapiens OX=9606 GN=NDUFA2 PE=1 SV=3		292.333	259.5	204	#DIV/0!	#DIV/0!	#DIV/0!	817	735	570	989	1005	1251	656	255				454	168		397	405	856	448	757	523	453		369					150			204
C1orf167	sp|Q5SNV9|CA167_HUMAN	sp|Q5SNV9|CA167_HUMAN Uncharacterized protein C1orf167 OS=Homo sapiens OX=9606 GN=C1orf167 PE=2 SV=2		#DIV/0!	#DIV/0!	203	#DIV/0!	#DIV/0!	#DIV/0!	307	423													352	304	197	550	384	663	246											203
AK2	sp|P54819|KAD2_HUMAN	sp|P54819|KAD2_HUMAN Adenylate kinase 2, mitochondrial OS=Homo sapiens OX=9606 GN=AK2 PE=1 SV=2		529.25	274.833	202	#DIV/0!	#DIV/0!	#DIV/0!		99		194	201	178	327				460	516	722	419			202	198	253	263	355		213	178	415	119	346	378			202
RBBP4	sp|Q09028|RBBP4_HUMAN	sp|Q09028|RBBP4_HUMAN Histone-binding protein RBBP4 OS=Homo sapiens OX=9606 GN=RBBP4 PE=1 SV=3		#DIV/0!	#DIV/0!	195	#DIV/0!	#DIV/0!	#DIV/0!																														195
ACP1	sp|P24666|PPAC_HUMAN	sp|P24666|PPAC_HUMAN Low molecular weight phosphotyrosine protein phosphatase OS=Homo sapiens OX=9606 GN=ACP1 PE=1 SV=3		165.25	137	195	#DIV/0!	#DIV/0!	#DIV/0!	167			279	87					137	111		252	161	154		208	195					137								195
RPS27	sp|P42677|RS27_HUMAN	sp|P42677|RS27_HUMAN Small ribosomal subunit protein eS27 OS=Homo sapiens OX=9606 GN=RPS27 PE=1 SV=3		146	126.5	188	#DIV/0!	#DIV/0!	#DIV/0!	220	401	169	442	113	198	295	123					169		406	298	271		241	270	283			119				134			188
CDK3	sp|Q00526|CDK3_HUMAN	sp|Q00526|CDK3_HUMAN Cyclin-dependent kinase 3 OS=Homo sapiens OX=9606 GN=CDK3 PE=1 SV=1		134	#DIV/0!	169	#DIV/0!	#DIV/0!	#DIV/0!		406				1299				134																					169
TIMM13	sp|Q9Y5L4|TIM13_HUMAN	sp|Q9Y5L4|TIM13_HUMAN Mitochondrial import inner membrane translocase subunit Tim13 OS=Homo sapiens OX=9606 GN=TIMM13 PE=1 SV=1		#DIV/0!	149	166	#DIV/0!	#DIV/0!	#DIV/0!	236	300															248						149								166
STRN3	sp|Q13033|STRN3_HUMAN	sp|Q13033|STRN3_HUMAN Striatin-3 OS=Homo sapiens OX=9606 GN=STRN3 PE=1 SV=3		216	#DIV/0!	160	#DIV/0!	#DIV/0!	#DIV/0!	310								216								313														160
RPS18	sp|P62269|RS18_HUMAN	sp|P62269|RS18_HUMAN Small ribosomal subunit protein uS13 OS=Homo sapiens OX=9606 GN=RPS18 PE=1 SV=3		278.667	181.333	141.5	#DIV/0!	#DIV/0!	#DIV/0!	642	160	397	581	460	487	581	307				226		303	299	295	417	486	519	352	264		172			212		160		158		125
SFPQ	sp|P23246|SFPQ_HUMAN	sp|P23246|SFPQ_HUMAN Splicing factor, proline- and glutamine-rich OS=Homo sapiens OX=9606 GN=SFPQ PE=1 SV=2		#DIV/0!	#DIV/0!	134	#DIV/0!	#DIV/0!	#DIV/0!	262	224		285		392									206		205		155		304										134
SNTB2	sp|Q13425|SNTB2_HUMAN	sp|Q13425|SNTB2_HUMAN Beta-2-syntrophin OS=Homo sapiens OX=9606 GN=SNTB2 PE=1 SV=1		419.5	311.667	133	#DIV/0!	#DIV/0!	#DIV/0!	345	178		275		387		373	614	301			390						305			245	302					388				133
STK38L	sp|Q9Y2H1|ST38L_HUMAN	sp|Q9Y2H1|ST38L_HUMAN Serine/threonine-protein kinase 38-like OS=Homo sapiens OX=9606 GN=STK38L PE=1 SV=3		317	#DIV/0!	119	#DIV/0!	#DIV/0!	#DIV/0!									317																							119
TRAPPC13	sp|A5PLN9|TPC13_HUMAN	sp|A5PLN9|TPC13_HUMAN Trafficking protein particle complex subunit 13 OS=Homo sapiens OX=9606 GN=TRAPPC13 PE=1 SV=2		#DIV/0!	355	111	#DIV/0!	#DIV/0!	#DIV/0!				204	326														195				355							111
PRAF2	sp|O60831|PRAF2_HUMAN	sp|O60831|PRAF2_HUMAN PRA1 family protein 2 OS=Homo sapiens OX=9606 GN=PRAF2 PE=1 SV=1		168.5	376	110	#DIV/0!	#DIV/0!	#DIV/0!			192					220		117					160			162			164		376							110
IGBP1	sp|P78318|IGBP1_HUMAN	sp|P78318|IGBP1_HUMAN Immunoglobulin-binding protein 1 OS=Homo sapiens OX=9606 GN=IGBP1 PE=1 SV=1		#DIV/0!	286	90	#DIV/0!	#DIV/0!	#DIV/0!					242		276																		286					90
STX12	sp|Q86Y82|STX12_HUMAN	sp|Q86Y82|STX12_HUMAN Syntaxin-12 OS=Homo sapiens OX=9606 GN=STX12 PE=1 SV=1		711.5	190	81	#DIV/0!	#DIV/0!	#DIV/0!	775	1055	254	775				245	1178						693	274	692			398								190	81
NT5C2	sp|P49902|5NTC_HUMAN	sp|P49902|5NTC_HUMAN Cytosolic purine 5'-nucleotidase OS=Homo sapiens OX=9606 GN=NT5C2 PE=1 SV=1		#DIV/0!	#DIV/0!	78	#DIV/0!	#DIV/0!	#DIV/0!				645																									78
PHKB	sp|Q93100|KPBB_HUMAN	sp|Q93100|KPBB_HUMAN Phosphorylase b kinase regulatory subunit beta OS=Homo sapiens OX=9606 GN=PHKB PE=1 SV=3		180.5	244	78	#DIV/0!	#DIV/0!	#DIV/0!			95			264	163			133	100		258	231		138		122	248	168	144		197			190	155	434			78
LDHD	sp|Q86WU2|LDHD_HUMAN	sp|Q86WU2|LDHD_HUMAN Probable D-lactate dehydrogenase, mitochondrial OS=Homo sapiens OX=9606 GN=LDHD PE=1 SV=1		314.667	235.2	#DIV/0!	6557	#DIV/0!	#DIV/0!	284	361	136	264	373	242	312		170				487	287			366	331	252	243	270	199	172			339	221	245					6557
PRXL2A	sp|Q9BRX8|PXL2A_HUMAN	sp|Q9BRX8|PXL2A_HUMAN Peroxiredoxin-like 2A OS=Homo sapiens OX=9606 GN=PRXL2A PE=1 SV=3		375.5	447.667	225	4961	#DIV/0!	#DIV/0!	1804	1027	270	1657	365	721	446					337	414		771	196	324	434	325		551		1004	178				161			225		4961
ATAT1	sp|Q5SQI0|ATAT_HUMAN	sp|Q5SQI0|ATAT_HUMAN Alpha-tubulin N-acetyltransferase 1 OS=Homo sapiens OX=9606 GN=ATAT1 PE=1 SV=1		245.5	#DIV/0!	#DIV/0!	4088	#DIV/0!	#DIV/0!		255		383		397		301						190	233	301		127			161												4088
EIF2A	sp|Q9BY44|EIF2A_HUMAN	sp|Q9BY44|EIF2A_HUMAN Eukaryotic translation initiation factor 2A OS=Homo sapiens OX=9606 GN=EIF2A PE=1 SV=3		339	248	#DIV/0!	1798	#DIV/0!	#DIV/0!				378		402								339	169			411	308		276			248									1798
SLC25A23	sp|Q9BV35|SCMC3_HUMAN	sp|Q9BV35|SCMC3_HUMAN Mitochondrial adenyl nucleotide antiporter SLC25A23 OS=Homo sapiens OX=9606 GN=SLC25A23 PE=1 SV=2		#DIV/0!	282	116	1727	#DIV/0!	#DIV/0!	640	476	253	575		524	321								430	373	550	407	382		107							282			116		1727
USP11	sp|P51784|UBP11_HUMAN	sp|P51784|UBP11_HUMAN Ubiquitin carboxyl-terminal hydrolase 11 OS=Homo sapiens OX=9606 GN=USP11 PE=1 SV=3		#DIV/0!	135	#DIV/0!	1387	#DIV/0!	#DIV/0!	181		195	334		337	189												319		176	135			96			174					1387
CAB39L	sp|Q9H9S4|CB39L_HUMAN	sp|Q9H9S4|CB39L_HUMAN Calcium-binding protein 39-like OS=Homo sapiens OX=9606 GN=CAB39L PE=1 SV=3		158	228	#DIV/0!	1157	#DIV/0!	#DIV/0!	378	303		369	412	329	213	158							316		420	301	338	150	100							228					1157
CNR1	sp|P21554|CNR1_HUMAN	sp|P21554|CNR1_HUMAN Cannabinoid receptor 1 OS=Homo sapiens OX=9606 GN=CNR1 PE=1 SV=1		630.5	654.25	#DIV/0!	1023	#DIV/0!	#DIV/0!	407		394	676		758		599	849	637	451	404		843	504	328	490	656	468		307	369	795	461				992						1023
EIF4G3	sp|O43432|IF4G3_HUMAN	sp|O43432|IF4G3_HUMAN Eukaryotic translation initiation factor 4 gamma 3 OS=Homo sapiens OX=9606 GN=EIF4G3 PE=1 SV=2		156.2	178.75	330	1014	#DIV/0!	#DIV/0!				423	339	478		89	135		200	202		155	251	220	336	309	410	172	209		194			154	117	250			330		1014
TUBG1	sp|P23258|TBG1_HUMAN; sp|Q9NRH3|TBG2_HUMAN	sp|P23258|TBG1_HUMAN Tubulin gamma-1 chain OS=Homo sapiens OX=9606 GN=TUBG1 PE=1 SV=2		340	270	#DIV/0!	1007	#DIV/0!	#DIV/0!		555		615	276	554			340										168	293			270										1007
RBM8A	sp|Q9Y5S9|RBM8A_HUMAN	sp|Q9Y5S9|RBM8A_HUMAN RNA-binding protein 8A OS=Homo sapiens OX=9606 GN=RBM8A PE=1 SV=1		#DIV/0!	131	189	989	#DIV/0!	#DIV/0!																			167				131							189					989
FHIP2A	sp|Q5W0V3|FHI2A_HUMAN	sp|Q5W0V3|FHI2A_HUMAN FHF complex subunit HOOK interacting protein 2A OS=Homo sapiens OX=9606 GN=FHIP2A PE=1 SV=1		221.5	#DIV/0!	#DIV/0!	988	#DIV/0!	#DIV/0!	193	170	202	134	254	174	204		254			189			229		582	266	234	225	119												988
PLEKHM2	sp|Q8IWE5|PKHM2_HUMAN	sp|Q8IWE5|PKHM2_HUMAN Pleckstrin homology domain-containing family M member 2 OS=Homo sapiens OX=9606 GN=PLEKHM2 PE=1 SV=2		#DIV/0!	#DIV/0!	#DIV/0!	987	#DIV/0!	#DIV/0!				596											339																		987
SEC11A	sp|P67812|SC11A_HUMAN	sp|P67812|SC11A_HUMAN Signal peptidase complex catalytic subunit SEC11A OS=Homo sapiens OX=9606 GN=SEC11A PE=1 SV=1		189	211.5	#DIV/0!	864	#DIV/0!	#DIV/0!	342	457		361	345	651		148	124			225	176	272	143	195	210	268	249	273	284		220	178		202		246					864
WDR26	sp|Q9H7D7|WDR26_HUMAN	sp|Q9H7D7|WDR26_HUMAN WD repeat-containing protein 26 OS=Homo sapiens OX=9606 GN=WDR26 PE=1 SV=3		160	#DIV/0!	#DIV/0!	837	#DIV/0!	#DIV/0!	389	189	292	409	507	355	402	160							403	289	403	239	376	317													837
MRPL12	sp|P52815|RM12_HUMAN	sp|P52815|RM12_HUMAN Large ribosomal subunit protein bL12m OS=Homo sapiens OX=9606 GN=MRPL12 PE=1 SV=2		255	149	107	743	#DIV/0!	#DIV/0!	398	376		324	421		295					255			225		279		932	320	186					149					139	75	743
EXOC5	sp|O00471|EXOC5_HUMAN	sp|O00471|EXOC5_HUMAN Exocyst complex component 5 OS=Homo sapiens OX=9606 GN=EXOC5 PE=1 SV=1		191	525	#DIV/0!	722	#DIV/0!	#DIV/0!	318	330		686	170				181					201	480		311			207	254		525										722
IQSEC2	sp|Q5JU85|IQEC2_HUMAN	sp|Q5JU85|IQEC2_HUMAN IQ motif and SEC7 domain-containing protein 2 OS=Homo sapiens OX=9606 GN=IQSEC2 PE=1 SV=2		#DIV/0!	167.5	134	675	#DIV/0!	#DIV/0!	198	215		287	299	186									339		340		378			160	175						134				675
ARL3	sp|P36405|ARL3_HUMAN	sp|P36405|ARL3_HUMAN ADP-ribosylation factor-like protein 3 OS=Homo sapiens OX=9606 GN=ARL3 PE=1 SV=2		467.5	#DIV/0!	161	637	#DIV/0!	#DIV/0!	1128	990		1717	297	384	114	301	634						332		480	322	319	253	244									161			637
FBXO3	sp|Q9UK99|FBX3_HUMAN	sp|Q9UK99|FBX3_HUMAN F-box only protein 3 OS=Homo sapiens OX=9606 GN=FBXO3 PE=1 SV=3		275.667	238.667	#DIV/0!	612	#DIV/0!	#DIV/0!	589	278	130	614	642	296	336		183			449		195	343	193		229		145			213	233				270					612
DPM1	sp|O60762|DPM1_HUMAN	sp|O60762|DPM1_HUMAN Dolichol-phosphate mannosyltransferase subunit 1 OS=Homo sapiens OX=9606 GN=DPM1 PE=1 SV=1		148.5	#DIV/0!	#DIV/0!	584	#DIV/0!	#DIV/0!	200		195		219	255	351					111		186	190			186		311													584
RIC8A	sp|Q9NPQ8|RIC8A_HUMAN	sp|Q9NPQ8|RIC8A_HUMAN Synembryn-A OS=Homo sapiens OX=9606 GN=RIC8A PE=1 SV=3		405	#DIV/0!	115	580	#DIV/0!	#DIV/0!	376						266		405																					115			580
SYT5	sp|O00445|SYT5_HUMAN	sp|O00445|SYT5_HUMAN Synaptotagmin-5 OS=Homo sapiens OX=9606 GN=SYT5 PE=1 SV=2		290	273.2	161	573	#DIV/0!	#DIV/0!					311			233	268		389	237	402	211			151				159	312	149	167			289	449	161				573
VKORC1L1	sp|Q8N0U8|VKORL_HUMAN	sp|Q8N0U8|VKORL_HUMAN Vitamin K epoxide reductase complex subunit 1-like protein 1 OS=Homo sapiens OX=9606 GN=VKORC1L1 PE=1 SV=2		184.5	162	110	573	#DIV/0!	#DIV/0!	183	195		625		219	343						251	118			198	211					218	106							110		573
ELMO1	sp|Q92556|ELMO1_HUMAN	sp|Q92556|ELMO1_HUMAN Engulfment and cell motility protein 1 OS=Homo sapiens OX=9606 GN=ELMO1 PE=1 SV=2		469.4	287.167	175	562	#DIV/0!	#DIV/0!	345	404	743	296	420	242	276	452	1031	351	181	332				282	369	250	335	441	247	327	399	359		265	131	242			175		562
TBCD	sp|Q9BTW9|TBCD_HUMAN	sp|Q9BTW9|TBCD_HUMAN Tubulin-specific chaperone D OS=Homo sapiens OX=9606 GN=TBCD PE=1 SV=2		395.667	341.167	#DIV/0!	557	#DIV/0!	#DIV/0!	280	376	125	662	633	1073	298	353	402		281	442	522	374	342	147	633	528	355	328	668	244	536	354		313	203	397					557
CIAO1	sp|O76071|CIAO1_HUMAN	sp|O76071|CIAO1_HUMAN Probable cytosolic iron-sulfur protein assembly protein CIAO1 OS=Homo sapiens OX=9606 GN=CIAO1 PE=1 SV=1		309	233	#DIV/0!	533	#DIV/0!	#DIV/0!	804	519		313	292	560	334	298	308			316	314		182		806			413	339		336			130							533
VAC14	sp|Q08AM6|VAC14_HUMAN	sp|Q08AM6|VAC14_HUMAN Protein VAC14 homolog OS=Homo sapiens OX=9606 GN=VAC14 PE=1 SV=1		#DIV/0!	#DIV/0!	#DIV/0!	523	#DIV/0!	#DIV/0!	334																																523
RPS14	sp|P62263|RS14_HUMAN	sp|P62263|RS14_HUMAN Small ribosomal subunit protein uS11 OS=Homo sapiens OX=9606 GN=RPS14 PE=1 SV=3		245	#DIV/0!	290.5	509	#DIV/0!	#DIV/0!	332	166	1576	577	754	1286	673	245							2411		786	1602	660											175	406			509
ITPK1	sp|Q13572|ITPK1_HUMAN	sp|Q13572|ITPK1_HUMAN Inositol-tetrakisphosphate 1-kinase OS=Homo sapiens OX=9606 GN=ITPK1 PE=1 SV=2		274.714	258.667	138	470	#DIV/0!	#DIV/0!	548	1069	734	1103	423	163	423	278	392	218	253	249	220	313	320	365	390	168	901	544	170	142	231	198		322	275	384			138		470
POF1B	sp|Q8WVV4|POF1B_HUMAN	sp|Q8WVV4|POF1B_HUMAN Protein POF1B OS=Homo sapiens OX=9606 GN=POF1B PE=1 SV=3		#DIV/0!	#DIV/0!	3424	435	#DIV/0!	#DIV/0!					123																530									1009	5839		768		102
ABHD12	sp|Q8N2K0|ABD12_HUMAN	sp|Q8N2K0|ABD12_HUMAN Lysophosphatidylserine lipase ABHD12 OS=Homo sapiens OX=9606 GN=ABHD12 PE=1 SV=2		173	340	#DIV/0!	432	#DIV/0!	#DIV/0!	757	592	284	781	527	640	468		217				129		633	233	629		157		506	237	443										760			104
LAMP2	sp|P13473|LAMP2_HUMAN	sp|P13473|LAMP2_HUMAN Lysosome-associated membrane glycoprotein 2 OS=Homo sapiens OX=9606 GN=LAMP2 PE=1 SV=2		448.75	399	320	430	#DIV/0!	#DIV/0!	442	618	620	1496	1587	189	1372		545			736	272	242	497		654	1058	1378	1407	940	297	512					388			320		430
BRK1	sp|Q8WUW1|BRK1_HUMAN	sp|Q8WUW1|BRK1_HUMAN Protein BRICK1 OS=Homo sapiens OX=9606 GN=BRK1 PE=1 SV=1		135	#DIV/0!	#DIV/0!	421	#DIV/0!	#DIV/0!	281	396		325	224	255						135					336		122	235													421
PALM2	sp|Q8IXS6|PALM2_HUMAN	sp|Q8IXS6|PALM2_HUMAN Paralemmin-2 OS=Homo sapiens OX=9606 GN=PALM2 PE=1 SV=3		392.333	343	136.5	415.5	#DIV/0!	#DIV/0!	296	284		263				337	621					219	230		245	178									343		101			172	647	184
RNPEP	sp|Q9H4A4|AMPB_HUMAN	sp|Q9H4A4|AMPB_HUMAN Aminopeptidase B OS=Homo sapiens OX=9606 GN=RNPEP PE=1 SV=2		542.857	410.167	450.5	405	#DIV/0!	#DIV/0!	820	466		774	301	919	504	445	585	493	307	409	660	901	153		268	302	199	145	392	225	281	703		107	749	396			751	150	707		103
PTDSS2	sp|Q9BVG9|PTSS2_HUMAN	sp|Q9BVG9|PTSS2_HUMAN Phosphatidylserine synthase 2 OS=Homo sapiens OX=9606 GN=PTDSS2 PE=1 SV=1		202	224	#DIV/0!	365	#DIV/0!	#DIV/0!	228	254	240	270		133		240	131					235	201	253	289	173	152	148	316						190	258					365
GABRA3	sp|P34903|GBRA3_HUMAN	sp|P34903|GBRA3_HUMAN Gamma-aminobutyric acid receptor subunit alpha-3 OS=Homo sapiens OX=9606 GN=GABRA3 PE=1 SV=1		#DIV/0!	202	#DIV/0!	358	#DIV/0!	#DIV/0!	244	228		388	339	264	150								289	305	292		289		363	202											358
COQ9	sp|O75208|COQ9_HUMAN	sp|O75208|COQ9_HUMAN Ubiquinone biosynthesis protein COQ9, mitochondrial OS=Homo sapiens OX=9606 GN=COQ9 PE=1 SV=1		244	210	459	355	#DIV/0!	#DIV/0!	362	428		646	442	429						255	233				534	368	421	300			222					198		459					355
PTPN9	sp|P43378|PTN9_HUMAN	sp|P43378|PTN9_HUMAN Tyrosine-protein phosphatase non-receptor type 9 OS=Homo sapiens OX=9606 GN=PTPN9 PE=1 SV=1		317	168	80	344	#DIV/0!	#DIV/0!					345	183								317														168				80	344
ACOX1	sp|Q15067|ACOX1_HUMAN	sp|Q15067|ACOX1_HUMAN Peroxisomal acyl-coenzyme A oxidase 1 OS=Homo sapiens OX=9606 GN=ACOX1 PE=1 SV=3		337.75	254.667	#DIV/0!	342	#DIV/0!	#DIV/0!	363	313		506	484	272	178		233			278	597	243			282			497						228	192	344							342
MRPS23	sp|Q9Y3D9|RT23_HUMAN	sp|Q9Y3D9|RT23_HUMAN Small ribosomal subunit protein mS23 OS=Homo sapiens OX=9606 GN=MRPS23 PE=1 SV=2		#DIV/0!	155	#DIV/0!	334	#DIV/0!	#DIV/0!	322	302	187	376	257	160	2572								243		261		2953	1976	2241	155											334
ARMT1	sp|Q9H993|ARMT1_HUMAN	sp|Q9H993|ARMT1_HUMAN Damage-control phosphatase ARMT1 OS=Homo sapiens OX=9606 GN=ARMT1 PE=1 SV=1		#DIV/0!	81	170	329.5	#DIV/0!	#DIV/0!	563	374	189	648	491										235		222	121	206									81	97	243			558	101
APOC3	sp|P02656|APOC3_HUMAN	sp|P02656|APOC3_HUMAN Apolipoprotein C-III OS=Homo sapiens OX=9606 GN=APOC3 PE=1 SV=1		246.333	253	664	322.5	#DIV/0!	#DIV/0!	509	267	329	172	254	83	206	358	304	168	292	212		144	152	443		384	307	142	136	316	508	114				74				664	426	219
ILF2	sp|Q12905|ILF2_HUMAN	sp|Q12905|ILF2_HUMAN Interleukin enhancer-binding factor 2 OS=Homo sapiens OX=9606 GN=ILF2 PE=1 SV=2		371.333	264.667	#DIV/0!	317	#DIV/0!	#DIV/0!	597	539	194	861	707	140	647	130				432	552		832	759	350	895	857	733	204		237			185		372					317
MRPL3	sp|P09001|RM03_HUMAN	sp|P09001|RM03_HUMAN Large ribosomal subunit protein uL3m OS=Homo sapiens OX=9606 GN=MRPL3 PE=1 SV=1		278	#DIV/0!	767	310	#DIV/0!	#DIV/0!	395	415	247	324	373	396	322					278			310		287														767		310
ZG16B	sp|Q96DA0|ZG16B_HUMAN	sp|Q96DA0|ZG16B_HUMAN Zymogen granule protein 16 homolog B OS=Homo sapiens OX=9606 GN=ZG16B PE=1 SV=3		#DIV/0!	#DIV/0!	1092.5	305	#DIV/0!	#DIV/0!				1148			442								169		136													229	1956				305
VPS35L	sp|Q7Z3J2|VP35L_HUMAN	sp|Q7Z3J2|VP35L_HUMAN VPS35 endosomal protein-sorting factor-like OS=Homo sapiens OX=9606 GN=VPS35L PE=1 SV=2		#DIV/0!	213	204	305	#DIV/0!	#DIV/0!	164	188		229	249	135									166		116		149									213			204		305
ITGB1	sp|P05556|ITB1_HUMAN	sp|P05556|ITB1_HUMAN Integrin beta-1 OS=Homo sapiens OX=9606 GN=ITGB1 PE=1 SV=2		233	#DIV/0!	#DIV/0!	278	#DIV/0!	#DIV/0!								233																									278
KRT73	sp|Q86Y46|K2C73_HUMAN	sp|Q86Y46|K2C73_HUMAN Keratin, type II cytoskeletal 73 OS=Homo sapiens OX=9606 GN=KRT73 PE=1 SV=1		#DIV/0!	#DIV/0!	382	273	#DIV/0!	#DIV/0!																															382				273
ADK	sp|P55263|ADK_HUMAN	sp|P55263|ADK_HUMAN Adenosine kinase OS=Homo sapiens OX=9606 GN=ADK PE=1 SV=2		572.429	398.4	160	271	#DIV/0!	#DIV/0!	461	195	141	696			297	635	470	343	415	551	896	697	519	219	404	512		296	494	224	531	239		326		672	160				271
EPS15L1	sp|Q9UBC2|EP15R_HUMAN	sp|Q9UBC2|EP15R_HUMAN Epidermal growth factor receptor substrate 15-like 1 OS=Homo sapiens OX=9606 GN=EPS15L1 PE=1 SV=1		359.2	553.5	224	265	#DIV/0!	#DIV/0!	195	210	193	598	786	644	358	260	477			459	449	151	376		167	671	659				324					783		293	155		265
EHD4	sp|Q9H223|EHD4_HUMAN	sp|Q9H223|EHD4_HUMAN EH domain-containing protein 4 OS=Homo sapiens OX=9606 GN=EHD4 PE=1 SV=1		178.333	188	211	259.5	#DIV/0!	#DIV/0!	152		213		392	175	82		120	190			225		226	126		556	99	252		240		136							211		296			223
RBBP7	sp|Q16576|RBBP7_HUMAN	sp|Q16576|RBBP7_HUMAN Histone-binding protein RBBP7 OS=Homo sapiens OX=9606 GN=RBBP7 PE=1 SV=1		#DIV/0!	#DIV/0!	#DIV/0!	252	#DIV/0!	#DIV/0!																																			252
ELAVL1	sp|Q15717|ELAV1_HUMAN	sp|Q15717|ELAV1_HUMAN ELAV-like protein 1 OS=Homo sapiens OX=9606 GN=ELAVL1 PE=1 SV=2		149	186	204.25	250.75	#DIV/0!	#DIV/0!	201	254	360	257	398	648	504	137						161	536		239		454	321	395	140		220		198			254	213	167	183	230	281	223	269
RFC2	sp|P35250|RFC2_HUMAN	sp|P35250|RFC2_HUMAN Replication factor C subunit 2 OS=Homo sapiens OX=9606 GN=RFC2 PE=1 SV=3		813.4	1038.4	#DIV/0!	249	#DIV/0!	#DIV/0!	654	825	445	302		494		1610	639			165	1270	383	676	457	487	290	404	195		1293	1840			848	974	237					249
PRPSAP1	sp|Q14558|KPRA_HUMAN	sp|Q14558|KPRA_HUMAN Phosphoribosyl pyrophosphate synthase-associated protein 1 OS=Homo sapiens OX=9606 GN=PRPSAP1 PE=1 SV=2		#DIV/0!	#DIV/0!	#DIV/0!	236	#DIV/0!	#DIV/0!	207	199		302	258		217								126		228	204	205														236
ERMP1	sp|Q7Z2K6|ERMP1_HUMAN	sp|Q7Z2K6|ERMP1_HUMAN Endoplasmic reticulum metallopeptidase 1 OS=Homo sapiens OX=9606 GN=ERMP1 PE=1 SV=2		114	142	130	230	#DIV/0!	#DIV/0!					322	396	329							114				172		283								142			130		230
BAG6	sp|P46379|BAG6_HUMAN	sp|P46379|BAG6_HUMAN Large proline-rich protein BAG6 OS=Homo sapiens OX=9606 GN=BAG6 PE=1 SV=2		#DIV/0!	#DIV/0!	#DIV/0!	222	#DIV/0!	#DIV/0!	202					148									154		155																222
CDSN	sp|Q15517|CDSN_HUMAN	sp|Q15517|CDSN_HUMAN Corneodesmosin OS=Homo sapiens OX=9606 GN=CDSN PE=1 SV=3		#DIV/0!	#DIV/0!	1178	213.5	#DIV/0!	#DIV/0!																														314	3046	174			290	137
SNX30	sp|Q5VWJ9|SNX30_HUMAN	sp|Q5VWJ9|SNX30_HUMAN Sorting nexin-30 OS=Homo sapiens OX=9606 GN=SNX30 PE=1 SV=1		#DIV/0!	315	115	209	#DIV/0!	#DIV/0!	198			244											175		235						260	259				426			115			209
HDGF	sp|P51858|HDGF_HUMAN	sp|P51858|HDGF_HUMAN Hepatoma-derived growth factor OS=Homo sapiens OX=9606 GN=HDGF PE=1 SV=1		221	181	152	207.5	#DIV/0!	#DIV/0!		145	223		142	108		269	173														181							152			155		260
RAB25	sp|P57735|RAB25_HUMAN	sp|P57735|RAB25_HUMAN Ras-related protein Rab-25 OS=Homo sapiens OX=9606 GN=RAB25 PE=1 SV=2		144	#DIV/0!	719	205	#DIV/0!	#DIV/0!				105		130	120						144								176										719		205
RETREG1	sp|Q9H6L5|RETR1_HUMAN	sp|Q9H6L5|RETR1_HUMAN Reticulophagy regulator 1 OS=Homo sapiens OX=9606 GN=RETREG1 PE=1 SV=1		220.6	#DIV/0!	#DIV/0!	204	#DIV/0!	#DIV/0!	240		171	259		430	131		184		186	410	186	137			220			419													204
LEMD2	sp|Q8NC56|LEMD2_HUMAN	sp|Q8NC56|LEMD2_HUMAN LEM domain-containing protein 2 OS=Homo sapiens OX=9606 GN=LEMD2 PE=1 SV=1		210	213.667	#DIV/0!	204	#DIV/0!	#DIV/0!					243	305	250					198		222				256		333	317			184			267	190					204
NUCKS1	sp|Q9H1E3|NUCKS_HUMAN	sp|Q9H1E3|NUCKS_HUMAN Nuclear ubiquitous casein and cyclin-dependent kinase substrate 1 OS=Homo sapiens OX=9606 GN=NUCKS1 PE=1 SV=1		#DIV/0!	#DIV/0!	#DIV/0!	202	#DIV/0!	#DIV/0!																																			202
APEX1	sp|P27695|APEX1_HUMAN	sp|P27695|APEX1_HUMAN DNA-(apurinic or apyrimidinic site) endonuclease OS=Homo sapiens OX=9606 GN=APEX1 PE=1 SV=2		#DIV/0!	487	#DIV/0!	198	#DIV/0!	#DIV/0!		413														187				320	190	487														198
GSTM1	sp|P09488|GSTM1_HUMAN	sp|P09488|GSTM1_HUMAN Glutathione S-transferase Mu 1 OS=Homo sapiens OX=9606 GN=GSTM1 PE=1 SV=3		#DIV/0!	148	#DIV/0!	198	#DIV/0!	#DIV/0!																							148										198
VPS11	sp|Q9H270|VPS11_HUMAN	sp|Q9H270|VPS11_HUMAN Vacuolar protein sorting-associated protein 11 homolog OS=Homo sapiens OX=9606 GN=VPS11 PE=1 SV=1		#DIV/0!	181.5	228	198	#DIV/0!	#DIV/0!					233	377																	263	100							228		198
BTN3A3	sp|O00478|BT3A3_HUMAN; sp|P78410|BT3A2_HUMAN	sp|O00478|BT3A3_HUMAN Butyrophilin subfamily 3 member A3 OS=Homo sapiens OX=9606 GN=BTN3A3 PE=1 SV=1		1317	136	#DIV/0!	197	#DIV/0!	#DIV/0!	198				455	261			1317						158		177	349	117				136										197
GATD3B	sp|A0A0B4J2D5|GAL3B_HUMAN; sp|P0DPI2|GAL3A_HUMAN	sp|A0A0B4J2D5|GAL3B_HUMAN Putative glutamine amidotransferase-like class 1 domain-containing protein 3B, mitochondrial OS=Homo sapiens OX=9606 GN=GATD3B PE=5 SV=1		1099.14	669.833	186	196	#DIV/0!	#DIV/0!	1538	1408	1440	1913	1653	1496	1110	1139	653	1052	1382	1202	1310	956	854	1056	1484	1200	1477	971	702	110	1007		707	1080	159	956			234	138	196
PLD3	sp|Q8IV08|PLD3_HUMAN	sp|Q8IV08|PLD3_HUMAN 5'-3' exonuclease PLD3 OS=Homo sapiens OX=9606 GN=PLD3 PE=1 SV=1		166	347	179.5	187	#DIV/0!	#DIV/0!	582	384	170	389	222	215	231	166							458	163	400	193	190	263	240		230		130			681		215	144		187
LEPROTL1	sp|O95214|LERL1_HUMAN	sp|O95214|LERL1_HUMAN Leptin receptor overlapping transcript-like 1 OS=Homo sapiens OX=9606 GN=LEPROTL1 PE=1 SV=2		247.667	210.5	#DIV/0!	186	#DIV/0!	#DIV/0!		129	219	302	313	247	149	246				240	257		173		292				298	159	311		215			157					186
VPS4B	sp|O75351|VPS4B_HUMAN	sp|O75351|VPS4B_HUMAN Vacuolar protein sorting-associated protein 4B OS=Homo sapiens OX=9606 GN=VPS4B PE=1 SV=2		175.75	221.667	#DIV/0!	183	#DIV/0!	#DIV/0!	117	510	140	312	569	476	381	119	124			249	211		134	186	147	167		372	357	110	302		111	202	229	376					210		201	138
MT-CO3	sp|P00414|COX3_HUMAN	sp|P00414|COX3_HUMAN Cytochrome c oxidase subunit 3 OS=Homo sapiens OX=9606 GN=MT-CO3 PE=1 SV=2		705.5	295.5	248	182.5	#DIV/0!	#DIV/0!	166	395		574			311		254			1515	583	470	257		460	314		443					484			107	265		357	122		93		272
GAPVD1	sp|Q14C86|GAPD1_HUMAN	sp|Q14C86|GAPD1_HUMAN GTPase-activating protein and VPS9 domain-containing protein 1 OS=Homo sapiens OX=9606 GN=GAPVD1 PE=1 SV=2		174	136	#DIV/0!	179	#DIV/0!	#DIV/0!	369	274	261	127	383	309	164	206	174			142			348	192	121		153	302	187							136					179
DAGLA	sp|Q9Y4D2|DGLA_HUMAN	sp|Q9Y4D2|DGLA_HUMAN Diacylglycerol lipase-alpha OS=Homo sapiens OX=9606 GN=DAGLA PE=1 SV=3		199	228	#DIV/0!	169	#DIV/0!	#DIV/0!	322	289	380	172	241	289	368	170			188	239				269	402	201	169	437			187					269					169
ASAP1	sp|Q9ULH1|ASAP1_HUMAN	sp|Q9ULH1|ASAP1_HUMAN Arf-GAP with SH3 domain, ANK repeat and PH domain-containing protein 1 OS=Homo sapiens OX=9606 GN=ASAP1 PE=1 SV=4		330.8	362.5	#DIV/0!	168	#DIV/0!	#DIV/0!	378	296	113	454	330	349	266	520	240			349	187	358	641	485	348	468	271	289	227		460			265							168
TMED9	sp|Q9BVK6|TMED9_HUMAN	sp|Q9BVK6|TMED9_HUMAN Transmembrane emp24 domain-containing protein 9 OS=Homo sapiens OX=9606 GN=TMED9 PE=1 SV=2		163	#DIV/0!	251	168	#DIV/0!	#DIV/0!	383	358	239	164	240	167	259	163							382	207	370	159	237	364	338									131	371		168
AP3B1	sp|O00203|AP3B1_HUMAN	sp|O00203|AP3B1_HUMAN AP-3 complex subunit beta-1 OS=Homo sapiens OX=9606 GN=AP3B1 PE=1 SV=3		204.6	218.667	#DIV/0!	166	#DIV/0!	#DIV/0!	188	204		157	229	149	198	240	214			154	197	218	133		196	183		124		169	289					198					166
GART	sp|P22102|PUR2_HUMAN	sp|P22102|PUR2_HUMAN Trifunctional purine biosynthetic protein adenosine-3 OS=Homo sapiens OX=9606 GN=GART PE=1 SV=1		226	159.333	#DIV/0!	166	#DIV/0!	#DIV/0!	191	157			314		103				214	285	240	165			246				191	163				128		187					166
ARCN1	sp|P48444|COPD_HUMAN	sp|P48444|COPD_HUMAN Coatomer subunit delta OS=Homo sapiens OX=9606 GN=ARCN1 PE=1 SV=1		#DIV/0!	#DIV/0!	#DIV/0!	160	#DIV/0!	#DIV/0!	337	439		590	532	255	343								269		436		361	348													160
FBXL20	sp|Q96IG2|FXL20_HUMAN	sp|Q96IG2|FXL20_HUMAN F-box/LRR-repeat protein 20 OS=Homo sapiens OX=9606 GN=FBXL20 PE=1 SV=2		320	#DIV/0!	#DIV/0!	155	#DIV/0!	#DIV/0!	178				283				320								239																155
YARS2	sp|Q9Y2Z4|SYYM_HUMAN	sp|Q9Y2Z4|SYYM_HUMAN Tyrosine--tRNA ligase, mitochondrial OS=Homo sapiens OX=9606 GN=YARS2 PE=1 SV=2		#DIV/0!	#DIV/0!	#DIV/0!	152	#DIV/0!	#DIV/0!		607		822	415	311	320										260		267	339													152
FAM83G	sp|A6ND36|FA83G_HUMAN	sp|A6ND36|FA83G_HUMAN Protein FAM83G OS=Homo sapiens OX=9606 GN=FAM83G PE=1 SV=2		196.5	129.5	489	149	#DIV/0!	#DIV/0!	164	114		260	170	120	111					159	234		78		148	164	89		102		133					126			489		149
SEC24B	sp|O95487|SC24B_HUMAN	sp|O95487|SC24B_HUMAN Protein transport protein Sec24B OS=Homo sapiens OX=9606 GN=SEC24B PE=1 SV=2		#DIV/0!	#DIV/0!	#DIV/0!	146	#DIV/0!	#DIV/0!				296																													146
GMPS	sp|P49915|GUAA_HUMAN	sp|P49915|GUAA_HUMAN GMP synthase [glutamine-hydrolyzing] OS=Homo sapiens OX=9606 GN=GMPS PE=1 SV=1		#DIV/0!	#DIV/0!	#DIV/0!	142	#DIV/0!	#DIV/0!	339		164	363	350	250	319								250	359			270	481	210												142
SLC16A7	sp|O60669|MOT2_HUMAN	sp|O60669|MOT2_HUMAN Monocarboxylate transporter 2 OS=Homo sapiens OX=9606 GN=SLC16A7 PE=1 SV=2		#DIV/0!	140	#DIV/0!	142	#DIV/0!	#DIV/0!	462			592	407	254	234										418		426		229							140					142
SPART	sp|Q8N0X7|SPART_HUMAN	sp|Q8N0X7|SPART_HUMAN Spartin OS=Homo sapiens OX=9606 GN=SPART PE=1 SV=1		236.667	278.5	#DIV/0!	139	#DIV/0!	#DIV/0!							240	164	330	216					133		202						326					231					139
LARP1	sp|Q6PKG0|LARP1_HUMAN	sp|Q6PKG0|LARP1_HUMAN La-related protein 1 OS=Homo sapiens OX=9606 GN=LARP1 PE=1 SV=2		#DIV/0!	99.5	110	137	#DIV/0!	#DIV/0!	307	178		496	364		143								298		281		327							92		107			110		137
IMPA2	sp|O14732|IMPA2_HUMAN	sp|O14732|IMPA2_HUMAN Inositol monophosphatase 2 OS=Homo sapiens OX=9606 GN=IMPA2 PE=1 SV=1		#DIV/0!	184	308.5	135	#DIV/0!	#DIV/0!	67				178	118											226											184			369	248	101		169
ACAA1	sp|P09110|THIK_HUMAN	sp|P09110|THIK_HUMAN 3-ketoacyl-CoA thiolase, peroxisomal OS=Homo sapiens OX=9606 GN=ACAA1 PE=1 SV=2		266.5	368	151	135	#DIV/0!	#DIV/0!	735	812	359	1241	1011	461	504	352					181		663		1825	602	540	511		286	408					410		87	215					135
DLGAP3	sp|O95886|DLGP3_HUMAN	sp|O95886|DLGP3_HUMAN Disks large-associated protein 3 OS=Homo sapiens OX=9606 GN=DLGAP3 PE=1 SV=3		144	180.5	#DIV/0!	134	#DIV/0!	#DIV/0!	1015	772	133	177	812	1120	191	177					111		737	540	886	694	736	532	371		213					148					134
SLC14A1	sp|Q13336|UT1_HUMAN	sp|Q13336|UT1_HUMAN Urea transporter 1 OS=Homo sapiens OX=9606 GN=SLC14A1 PE=1 SV=2		1306.25	1367.4	#DIV/0!	133	#DIV/0!	#DIV/0!			117	814	634	306	375				887	1497	1714	1127		319	273	647	163		553		543	1189		1528	1699	1878					133
CBARP	sp|Q8N350|CBARP_HUMAN	sp|Q8N350|CBARP_HUMAN Voltage-dependent calcium channel beta subunit-associated regulatory protein OS=Homo sapiens OX=9606 GN=CBARP PE=1 SV=3		191.5	101	153	133	#DIV/0!	#DIV/0!	446					358							210	173							95							101		153			133
TPM4	sp|P67936|TPM4_HUMAN	sp|P67936|TPM4_HUMAN Tropomyosin alpha-4 chain OS=Homo sapiens OX=9606 GN=TPM4 PE=1 SV=3		485.143	417.143	#DIV/0!	132	#DIV/0!	#DIV/0!	1179	1457	673	1406	1303	638	910	651	437	216	395	549	758	390	797	756	1375	638	913	773	1314	412	749	414	216	331	278	520					172		92
MYL6B	sp|P14649|MYL6B_HUMAN	sp|P14649|MYL6B_HUMAN Myosin light chain 6B OS=Homo sapiens OX=9606 GN=MYL6B PE=1 SV=1		197	119	#DIV/0!	131.5	#DIV/0!	#DIV/0!	304	219	147	322	290	260	134		197						266	166	204	188	207		167							119					143			120
CABP1	sp|Q9NZU7|CABP1_HUMAN	sp|Q9NZU7|CABP1_HUMAN Calcium-binding protein 1 OS=Homo sapiens OX=9606 GN=CABP1 PE=1 SV=5		162	187	#DIV/0!	130	#DIV/0!	#DIV/0!	290	280	352	839	246	298	179		149				175		89	349	283	251	181	200	275		187										130
MERTK	sp|Q12866|MERTK_HUMAN	sp|Q12866|MERTK_HUMAN Tyrosine-protein kinase Mer OS=Homo sapiens OX=9606 GN=MERTK PE=1 SV=2		268.5	#DIV/0!	124	128	#DIV/0!	#DIV/0!			230	237	308		104		313				224					136													124		128
NDUFAF6	sp|Q330K2|NDUF6_HUMAN	sp|Q330K2|NDUF6_HUMAN NADH dehydrogenase (ubiquinone) complex I, assembly factor 6 OS=Homo sapiens OX=9606 GN=NDUFAF6 PE=1 SV=2		#DIV/0!	#DIV/0!	#DIV/0!	126	#DIV/0!	#DIV/0!	243	403																			187												126
LEPROT	sp|O15243|OBRG_HUMAN	sp|O15243|OBRG_HUMAN Leptin receptor gene-related protein OS=Homo sapiens OX=9606 GN=LEPROT PE=1 SV=1		187.8	230	#DIV/0!	125.333	#DIV/0!	#DIV/0!		132		450	241	266	89	153	60			261	277	188						184	125	216	336				194	174					154	113		109
ENPP4	sp|Q9Y6X5|ENPP4_HUMAN	sp|Q9Y6X5|ENPP4_HUMAN Bis(5'-adenosyl)-triphosphatase ENPP4 OS=Homo sapiens OX=9606 GN=ENPP4 PE=1 SV=3		176	180	#DIV/0!	125	#DIV/0!	#DIV/0!	374	476	307	360	389	274	298		222			130			310		428	223	393	391	298		155					205					125
TUBGCP3	sp|Q96CW5|GCP3_HUMAN	sp|Q96CW5|GCP3_HUMAN Gamma-tubulin complex component 3 OS=Homo sapiens OX=9606 GN=TUBGCP3 PE=1 SV=2		#DIV/0!	#DIV/0!	#DIV/0!	124	#DIV/0!	#DIV/0!	171	228																															124
HP1BP3	sp|Q5SSJ5|HP1B3_HUMAN	sp|Q5SSJ5|HP1B3_HUMAN Heterochromatin protein 1-binding protein 3 OS=Homo sapiens OX=9606 GN=HP1BP3 PE=1 SV=1		#DIV/0!	#DIV/0!	#DIV/0!	123	#DIV/0!	#DIV/0!	465	395		255		263									495		199	239	297	228	257												123
DUT	sp|P33316|DUT_HUMAN	sp|P33316|DUT_HUMAN Deoxyuridine 5'-triphosphate nucleotidohydrolase, mitochondrial OS=Homo sapiens OX=9606 GN=DUT PE=1 SV=4		#DIV/0!	#DIV/0!	107	122.5	#DIV/0!	#DIV/0!																															107		146		99
ZMPSTE24	sp|O75844|FACE1_HUMAN	sp|O75844|FACE1_HUMAN CAAX prenyl protease 1 homolog OS=Homo sapiens OX=9606 GN=ZMPSTE24 PE=1 SV=2		227	329.667	105	118	#DIV/0!	#DIV/0!	590		357	1107	526	802	811	434		139	108				755	337	543	731	425	812	1239	459	260	474	136	444		205				105		96		140
NBEA	sp|Q8NFP9|NBEA_HUMAN	sp|Q8NFP9|NBEA_HUMAN Neurobeachin OS=Homo sapiens OX=9606 GN=NBEA PE=1 SV=3		284	387	#DIV/0!	117	#DIV/0!	#DIV/0!	708	842		1342	1288	1143	516		330	129		289		388	1478	183	779	731	847	627	382		432	476		435		205					117
ATG3	sp|Q9NT62|ATG3_HUMAN	sp|Q9NT62|ATG3_HUMAN Ubiquitin-like-conjugating enzyme ATG3 OS=Homo sapiens OX=9606 GN=ATG3 PE=1 SV=1		#DIV/0!	#DIV/0!	#DIV/0!	116	#DIV/0!	#DIV/0!	316	184		425	295	228	124								247		105	190	212														116
MRPL24	sp|Q96A35|RM24_HUMAN	sp|Q96A35|RM24_HUMAN Large ribosomal subunit protein uL24m OS=Homo sapiens OX=9606 GN=MRPL24 PE=1 SV=1		#DIV/0!	225	107.333	116	#DIV/0!	#DIV/0!	295	700		599	155										278	270	252			171	394	205						245	127	122		73				116
SELENOO	sp|Q9BVL4|SELO_HUMAN	sp|Q9BVL4|SELO_HUMAN Protein adenylyltransferase SelO, mitochondrial OS=Homo sapiens OX=9606 GN=SELENOO PE=1 SV=3		149	149	168	111	#DIV/0!	#DIV/0!	326			251	304	172						149					154				188							149			168		111
SCGB1D1	sp|O95968|SG1D1_HUMAN	sp|O95968|SG1D1_HUMAN Secretoglobin family 1D member 1 OS=Homo sapiens OX=9606 GN=SCGB1D1 PE=1 SV=1		346	627.667	1264	104	#DIV/0!	#DIV/0!		195		88	92		457	63			629					235				2937		795		905				183			1264		104
FAIM2	sp|Q9BWQ8|LFG2_HUMAN	sp|Q9BWQ8|LFG2_HUMAN Protein lifeguard 2 OS=Homo sapiens OX=9606 GN=FAIM2 PE=1 SV=1		1088	143	166	103	#DIV/0!	#DIV/0!			121			1353			1088								110		659						143						166					103
ATP6V1F	sp|Q16864|VATF_HUMAN	sp|Q16864|VATF_HUMAN V-type proton ATPase subunit F OS=Homo sapiens OX=9606 GN=ATP6V1F PE=1 SV=2		179.5	147.667	89	101	#DIV/0!	#DIV/0!	237	599	113	436		470	295	216	218	219	125	182		117	196	157	633	120	105	131	123			121			99	223				89	106			96
TM9SF2	sp|Q99805|TM9S2_HUMAN	sp|Q99805|TM9S2_HUMAN Transmembrane 9 superfamily member 2 OS=Homo sapiens OX=9606 GN=TM9SF2 PE=1 SV=1		#DIV/0!	#DIV/0!	#DIV/0!	98	#DIV/0!	#DIV/0!				370	427										337		280	325		237																98
EIF3H	sp|O15372|EIF3H_HUMAN	sp|O15372|EIF3H_HUMAN Eukaryotic translation initiation factor 3 subunit H OS=Homo sapiens OX=9606 GN=EIF3H PE=1 SV=1		224.8	271.333	#DIV/0!	98	#DIV/0!	#DIV/0!	465				368	274		120		216		298	97	393	225					220	249		208		281	325								98
SNAPIN	sp|O95295|SNAPN_HUMAN	sp|O95295|SNAPN_HUMAN SNARE-associated protein Snapin OS=Homo sapiens OX=9606 GN=SNAPIN PE=1 SV=1		156.5	#DIV/0!	249	88	#DIV/0!	#DIV/0!						84						158	155																		240	258	88
CYBC1	sp|Q9BQA9|CYBC1_HUMAN	sp|Q9BQA9|CYBC1_HUMAN Cytochrome b-245 chaperone 1 OS=Homo sapiens OX=9606 GN=CYBC1 PE=1 SV=1		#DIV/0!	#DIV/0!	96	87	#DIV/0!	#DIV/0!				251											526																93	99				87
RGS7BP	sp|Q6MZT1|R7BP_HUMAN	sp|Q6MZT1|R7BP_HUMAN Regulator of G-protein signaling 7-binding protein OS=Homo sapiens OX=9606 GN=RGS7BP PE=2 SV=3		#DIV/0!	#DIV/0!	#DIV/0!	86	#DIV/0!	#DIV/0!	880														1076		831																			86
CPLX1	sp|O14810|CPLX1_HUMAN	sp|O14810|CPLX1_HUMAN Complexin-1 OS=Homo sapiens OX=9606 GN=CPLX1 PE=1 SV=1		182.333	#DIV/0!	#DIV/0!	86	#DIV/0!	#DIV/0!	871	469	369		692	287			316				122	109		447	918	191	189	611														86
NCSTN	sp|Q92542|NICA_HUMAN	sp|Q92542|NICA_HUMAN Nicastrin OS=Homo sapiens OX=9606 GN=NCSTN PE=1 SV=2		256.667	226	212	78	#DIV/0!	#DIV/0!	117	117		160	134		214	311	359	258		380	137	95	118		287	222	244	336	305		251			201					212		78
SNRPF	sp|P62306|RUXF_HUMAN	sp|P62306|RUXF_HUMAN Small nuclear ribonucleoprotein F OS=Homo sapiens OX=9606 GN=SNRPF PE=1 SV=1		171	81	#DIV/0!	75.5	#DIV/0!	#DIV/0!					191	83		171													161							81					67			84
SLC27A4	sp|Q6P1M0|S27A4_HUMAN	sp|Q6P1M0|S27A4_HUMAN Long-chain fatty acid transport protein 4 OS=Homo sapiens OX=9606 GN=SLC27A4 PE=1 SV=1		341.333	406.5	#DIV/0!	73	#DIV/0!	#DIV/0!	673	682	262	1115	725	709	575	201	548			275			558	330	790		180	477			470					343					73
TESC	sp|Q96BS2|CHP3_HUMAN	sp|Q96BS2|CHP3_HUMAN Calcineurin B homologous protein 3 OS=Homo sapiens OX=9606 GN=TESC PE=1 SV=3		#DIV/0!	#DIV/0!	#DIV/0!	64	#DIV/0!	#DIV/0!	199	196		298																													64
PSMC4	sp|P43686|PRS6B_HUMAN	sp|P43686|PRS6B_HUMAN 26S proteasome regulatory subunit 6B OS=Homo sapiens OX=9606 GN=PSMC4 PE=1 SV=2		532.25	325.667	274	95	2115	#DIV/0!	607	475	349	1503	1525	1603	643		932		217	230		750	779	458	951	250	2030	1700	383	280	304	219		461	254	436			274		95				5546	667	132
UBE4A	sp|Q14139|UBE4A_HUMAN	sp|Q14139|UBE4A_HUMAN Ubiquitin conjugation factor E4 A OS=Homo sapiens OX=9606 GN=UBE4A PE=1 SV=2		294	232	339.5	525.5	1317	#DIV/0!		223		1384	334	818		294							214		297		429		319	252	398		99		179			429	250		1236	193	339	334	1317
GNA11	sp|P29992|GNA11_HUMAN	sp|P29992|GNA11_HUMAN Guanine nucleotide-binding protein subunit alpha-11 OS=Homo sapiens OX=9606 GN=GNA11 PE=1 SV=2		937.286	828.714	403	120	1049	#DIV/0!	246	1126	1029	2228	2829	1507	1794	240	1823	1563	419	948	1418	150	1983	1250	1023	450	1605	1938	927	666	181	1023	751	1248	995	937	549			257	120						1049
RPL19	sp|P84098|RL19_HUMAN	sp|P84098|RL19_HUMAN Large ribosomal subunit protein eL19 OS=Homo sapiens OX=9606 GN=RPL19 PE=1 SV=1		123.5	173	386	#DIV/0!	827	#DIV/0!	205	257	238	309	348	217	104		89			147	116	142	184		173	152	225	190	114							173			386						827
TPT1	sp|P13693|TCTP_HUMAN	sp|P13693|TCTP_HUMAN Translationally-controlled tumor protein OS=Homo sapiens OX=9606 GN=TPT1 PE=1 SV=1		631.714	624.857	308.5	#DIV/0!	659.5	#DIV/0!	1733	1173	1498	1190	5844	4961	3855	206	1390	1649	199	325	411	242	153	962	1137	5633	674	4530	1110	205	1009	320	1161	616	267	796			375	242					1016	303
H2AC6	sp|Q93077|H2A1C_HUMAN	sp|Q93077|H2A1C_HUMAN Histone H2A type 1-C OS=Homo sapiens OX=9606 GN=H2AC6 PE=1 SV=3		124	83	281.5	326	625.5	#DIV/0!														124													83			277	286		326				1061		190
PIGS	sp|Q96S52|PIGS_HUMAN	sp|Q96S52|PIGS_HUMAN GPI transamidase component PIG-S OS=Homo sapiens OX=9606 GN=PIGS PE=1 SV=3		1511.29	1256.14	142	254.5	587	#DIV/0!	2906	2633	1764	898	4237	5206	3272	1867	886	1213	1384	3322	524	1383	2506	1827	3511	2025	2890	2572	511	657	317	1828	687	560	876	3868				142	431			78		611	563
NME2P1	sp|O60361|NDK8_HUMAN	sp|O60361|NDK8_HUMAN Putative nucleoside diphosphate kinase OS=Homo sapiens OX=9606 GN=NME2P1 PE=5 SV=1		117	204	478	#DIV/0!	573	#DIV/0!	601	451		566	267							117			408			386	440		906							204	459			497					573
UMPS	sp|P11172|UMPS_HUMAN	sp|P11172|UMPS_HUMAN Uridine 5'-monophosphate synthase OS=Homo sapiens OX=9606 GN=UMPS PE=1 SV=1		166	280	142	#DIV/0!	569	#DIV/0!	354	354		292	276		252		166						199		387					280									142								569
UQCRB	sp|P14927|QCR7_HUMAN	sp|P14927|QCR7_HUMAN Cytochrome b-c1 complex subunit 7 OS=Homo sapiens OX=9606 GN=UQCRB PE=1 SV=2		1649	1585.71	#DIV/0!	283	525	#DIV/0!	3345	3728	2717	5243	3163	4761	3281	1842	531	552	2003	2767	2114	1734	2402	2169	4309	3121	3035	2559	2497	1194	3210	957	1669	1672	1202	1196					283				405		645
KDSR	sp|Q06136|KDSR_HUMAN	sp|Q06136|KDSR_HUMAN 3-ketodihydrosphingosine reductase OS=Homo sapiens OX=9606 GN=KDSR PE=1 SV=1		380.333	211	#DIV/0!	#DIV/0!	513	#DIV/0!	443		259	510	696		229	476		198		467			326		321		233	302								211											513
RABL6	sp|Q3YEC7|RABL6_HUMAN	sp|Q3YEC7|RABL6_HUMAN Rab-like protein 6 OS=Homo sapiens OX=9606 GN=RABL6 PE=1 SV=2		391.714	240.8	427.5	864	498	#DIV/0!	641	515	188		474	601	451	668	847	389	139	228	221	250	395	772	526	417	336	524	683	320		228		182	172	302			272	583	864					498
MRPS26	sp|Q9BYN8|RT26_HUMAN	sp|Q9BYN8|RT26_HUMAN Small ribosomal subunit protein mS26 OS=Homo sapiens OX=9606 GN=MRPS26 PE=1 SV=1		253	195	90	143.667	487.5	#DIV/0!	186			136	229	912	235	141		313	255		303		158		206	378					218			244	123				90		175	79	177		833	142
MYH14	sp|Q7Z406|MYH14_HUMAN	sp|Q7Z406|MYH14_HUMAN Myosin-14 OS=Homo sapiens OX=9606 GN=MYH14 PE=1 SV=2		458.333	398.857	777	577	479	#DIV/0!	159	125	176	323	139	167	499	454	164		290	987	460	395	166	169	108		255	168	579	152	568	208	172	395	696	601			777		920	234			479
IGHV4-4	sp|A0A075B6R2|HV404_HUMAN	sp|A0A075B6R2|HV404_HUMAN Immunoglobulin heavy variable 4-4 OS=Homo sapiens OX=9606 GN=IGHV4-4 PE=3 SV=2		#DIV/0!	140	542	#DIV/0!	458	#DIV/0!																											140					542					367	549
STK39	sp|Q9UEW8|STK39_HUMAN	sp|Q9UEW8|STK39_HUMAN STE20/SPS1-related proline-alanine-rich protein kinase OS=Homo sapiens OX=9606 GN=STK39 PE=1 SV=3		468.2	431	295.5	436	446.667	#DIV/0!	1859	1636	1057	1493	1660	776	1020	582	805	198			402	354	1510	1034	1484	1499	1311	939	481	354	701	257	770		252	252			383	208	436				320	623	397
VAPA	sp|Q9P0L0|VAPA_HUMAN	sp|Q9P0L0|VAPA_HUMAN Vesicle-associated membrane protein-associated protein A OS=Homo sapiens OX=9606 GN=VAPA PE=1 SV=3		1403	225	#DIV/0!	348	418	#DIV/0!	674	508	409	424	302		197	494	2312						806	584	437	422	425	248			225										348					122	714
PITPNM2	sp|Q9BZ72|PITM2_HUMAN	sp|Q9BZ72|PITM2_HUMAN Membrane-associated phosphatidylinositol transfer protein 2 OS=Homo sapiens OX=9606 GN=PITPNM2 PE=1 SV=1		264.714	237.667	401	#DIV/0!	412	#DIV/0!		258	360	1166				81	611	186	148	96	464	267	236		99		114		136		129	534	113	149	284	217		538	264								412
MACROH2A1	sp|O75367|H2AY_HUMAN	sp|O75367|H2AY_HUMAN Core histone macro-H2A.1 OS=Homo sapiens OX=9606 GN=MACROH2A1 PE=1 SV=5		375	505	565	#DIV/0!	400	#DIV/0!	782	401	615	1142	922	350	410	288		530		307			663			1069	746	245	1124		176			698	641				933	197					197	246	757
CSPG5	sp|O95196|CSPG5_HUMAN	sp|O95196|CSPG5_HUMAN Chondroitin sulfate proteoglycan 5 OS=Homo sapiens OX=9606 GN=CSPG5 PE=1 SV=3		679.5	#DIV/0!	125	#DIV/0!	372	#DIV/0!		396	530	752	554		228	425	934						393		621		350												125							372
ACSS1	sp|Q9NUB1|ACS2L_HUMAN	sp|Q9NUB1|ACS2L_HUMAN Acetyl-coenzyme A synthetase 2-like, mitochondrial OS=Homo sapiens OX=9606 GN=ACSS1 PE=1 SV=2		474.833	335	#DIV/0!	86	365.667	#DIV/0!	885	243	207	1040	343		386	545	368	740	475	284	437		209	347		313		398		328	455			422		135					86				712	196	189
AKR1C3	sp|P42330|AK1C3_HUMAN; sp|Q04828|AK1C1_HUMAN	sp|P42330|AK1C3_HUMAN Aldo-keto reductase family 1 member C3 OS=Homo sapiens OX=9606 GN=AKR1C3 PE=1 SV=4		471.333	573	#DIV/0!	#DIV/0!	357	#DIV/0!	603				396				803				331	280			228		316							528		618											357
SMG1	sp|Q96Q15|SMG1_HUMAN	sp|Q96Q15|SMG1_HUMAN Serine/threonine-protein kinase SMG1 OS=Homo sapiens OX=9606 GN=SMG1 PE=1 SV=3		221.5	398	142.5	217	357	#DIV/0!				432	579	374	215	223	225	135		269	284	193			384	126		270	329		370	451		373			110			175	217				357
IGHE	sp|P01854|IGHE_HUMAN; sp|P0DOX4|IGE_HUMAN	sp|P01854|IGHE_HUMAN Immunoglobulin heavy constant epsilon OS=Homo sapiens OX=9606 GN=IGHE PE=1 SV=2		266	184.5	#DIV/0!	#DIV/0!	351.5	#DIV/0!					154	243		340				192					348						199					170									378	325
UBXN6	sp|Q9BZV1|UBXN6_HUMAN	sp|Q9BZV1|UBXN6_HUMAN UBX domain-containing protein 6 OS=Homo sapiens OX=9606 GN=UBXN6 PE=1 SV=1		332.5	313	274	367	343	#DIV/0!		264	139	278	2130	1952			603	183		375	169		307			641	1380		717			116				510			365	183	367				507	179
CPB1	sp|P15086|CBPB1_HUMAN	sp|P15086|CBPB1_HUMAN Carboxypeptidase B OS=Homo sapiens OX=9606 GN=CPB1 PE=1 SV=4		176	245	#DIV/0!	876	336.5	#DIV/0!	311	205	117	896			114	320	134	108		142			140	198	215	226			121	242	287			206							876				524		149
EIF2B1	sp|Q14232|EI2BA_HUMAN	sp|Q14232|EI2BA_HUMAN Translation initiation factor eIF-2B subunit alpha OS=Homo sapiens OX=9606 GN=EIF2B1 PE=1 SV=1		245.5	74	92	274	333	#DIV/0!		455	323			403	134		381					110	534			364	168				74						92				274				333
UPF1	sp|Q92900|RENT1_HUMAN	sp|Q92900|RENT1_HUMAN Regulator of nonsense transcripts 1 OS=Homo sapiens OX=9606 GN=UPF1 PE=1 SV=2		281	268.667	#DIV/0!	230	331.5	#DIV/0!	258	758		360	790	848	169		251			243	349		309	697	354	193	451	765	601			248	322	236							230					531	132
RRAS2	sp|P62070|RRAS2_HUMAN	sp|P62070|RRAS2_HUMAN Ras-related protein R-Ras2 OS=Homo sapiens OX=9606 GN=RRAS2 PE=1 SV=1		321.857	320	#DIV/0!	3849	330	#DIV/0!	461		285	250		437	153	288	308	226	214	249	546	422			352				167	233		344				383					7609	89				436	224
COQ3	sp|Q9NZJ6|COQ3_HUMAN	sp|Q9NZJ6|COQ3_HUMAN Ubiquinone biosynthesis O-methyltransferase, mitochondrial OS=Homo sapiens OX=9606 GN=COQ3 PE=1 SV=3		#DIV/0!	237	#DIV/0!	#DIV/0!	323	#DIV/0!				365																			237																323
STS	sp|P08842|STS_HUMAN	sp|P08842|STS_HUMAN Steryl-sulfatase OS=Homo sapiens OX=9606 GN=STS PE=1 SV=2		154	169	#DIV/0!	#DIV/0!	323	#DIV/0!	314	344	295	370	427	355	230			192				116	233	157	406	345		142	426		169														323
F8A1	sp|P23610|HAP40_HUMAN	sp|P23610|HAP40_HUMAN 40-kDa huntingtin-associated protein OS=Homo sapiens OX=9606 GN=F8A1 PE=1 SV=2		214	346.5	#DIV/0!	148	312	#DIV/0!	250	321	140	510	357	203	184		284			144			217		296	145		229	170		459					234					148				170	164	602
SLC9A1	sp|P19634|SL9A1_HUMAN	sp|P19634|SL9A1_HUMAN Sodium/hydrogen exchanger 1 OS=Homo sapiens OX=9606 GN=SLC9A1 PE=1 SV=2		225	#DIV/0!	#DIV/0!	126	309	#DIV/0!	376	458	215	989		335						225			377		609	410		267													126				309
TJP1	sp|Q07157|ZO1_HUMAN	sp|Q07157|ZO1_HUMAN Tight junction protein ZO-1 OS=Homo sapiens OX=9606 GN=TJP1 PE=1 SV=3		677.2	678.25	259	#DIV/0!	307	#DIV/0!							227		997		1120	261	177	831								292		1318	292			811			259							307
NHERF2	sp|Q15599|NHRF2_HUMAN	sp|Q15599|NHRF2_HUMAN Na(+)/H(+) exchange regulatory cofactor NHE-RF2 OS=Homo sapiens OX=9606 GN=NHERF2 PE=1 SV=2		853	#DIV/0!	201	127	307	#DIV/0!									853																					101	301		127					206	408
IGKV2D-29	sp|A0A075B6S2|KVD29_HUMAN; sp|A2NJV5|KV229_HUMAN	sp|A0A075B6S2|KVD29_HUMAN Immunoglobulin kappa variable 2D-29 OS=Homo sapiens OX=9606 GN=IGKV2D-29 PE=3 SV=1		#DIV/0!	#DIV/0!	#DIV/0!	96	305	#DIV/0!																					227												96				319	291
RPL7	sp|P18124|RL7_HUMAN	sp|P18124|RL7_HUMAN Large ribosomal subunit protein uL30 OS=Homo sapiens OX=9606 GN=RPL7 PE=1 SV=1		#DIV/0!	318	1116.5	370	303	#DIV/0!	280	370	1202	1382	1513	969									797		120	103	503		161							318		1186	1047		370					303
SERPINI1	sp|Q99574|NEUS_HUMAN	sp|Q99574|NEUS_HUMAN Neuroserpin OS=Homo sapiens OX=9606 GN=SERPINI1 PE=1 SV=1		241.143	316.6	199	409	293	#DIV/0!	620	1373	352	632	449	348	126	253	301	154	192	315	323	150	254		1227	533	173	588	164		598	143	396	189	257					199	409				293
TXNDC12	sp|O95881|TXD12_HUMAN	sp|O95881|TXD12_HUMAN Thioredoxin domain-containing protein 12 OS=Homo sapiens OX=9606 GN=TXNDC12 PE=1 SV=1		303.8	347.667	287	242	281	#DIV/0!	184		323	119	319	268	298	225	246			311	357	380	149		170	314	279		399		323			372		348				287	221			263		281
SCARB2	sp|Q14108|SCRB2_HUMAN	sp|Q14108|SCRB2_HUMAN Lysosome membrane protein 2 OS=Homo sapiens OX=9606 GN=SCARB2 PE=1 SV=2		219	145.75	127	83	278	#DIV/0!	416			991	191	1032	272					219			239		136		220	511	726			120	195	182	86				127		83					292	264
SLC9A2	sp|Q9UBY0|SL9A2_HUMAN	sp|Q9UBY0|SL9A2_HUMAN Sodium/hydrogen exchanger 2 OS=Homo sapiens OX=9606 GN=SLC9A2 PE=2 SV=1		464.8	454	#DIV/0!	129.5	273	#DIV/0!		896	898	1119	1079	1722	824	463	248			522	734	357	1259	1196	1390	1449	1408	283	819	540	414	374			488						140	119					273
SYNJ2BP	sp|P57105|SYJ2B_HUMAN	sp|P57105|SYJ2B_HUMAN Synaptojanin-2-binding protein OS=Homo sapiens OX=9606 GN=SYNJ2BP PE=1 SV=2		#DIV/0!	#DIV/0!	#DIV/0!	#DIV/0!	265	#DIV/0!	432	372		443													567			233	114																265
DTNA	sp|Q9Y4J8|DTNA_HUMAN	sp|Q9Y4J8|DTNA_HUMAN Dystrobrevin alpha OS=Homo sapiens OX=9606 GN=DTNA PE=1 SV=2		453.5	345.333	#DIV/0!	456	260	#DIV/0!	282	151	216	607	186								444	463	164			212	210				139				340	557					456					411	109
PRKACA	sp|P17612|KAPCA_HUMAN	sp|P17612|KAPCA_HUMAN cAMP-dependent protein kinase catalytic subunit alpha OS=Homo sapiens OX=9606 GN=PRKACA PE=1 SV=2		230	#DIV/0!	#DIV/0!	#DIV/0!	254	#DIV/0!	425	348		317					230						328	163	375																					254
SLC25A10	sp|Q9UBX3|DIC_HUMAN	sp|Q9UBX3|DIC_HUMAN Mitochondrial dicarboxylate carrier OS=Homo sapiens OX=9606 GN=SLC25A10 PE=1 SV=2		654.833	342.167	178	601.5	250	#DIV/0!	1175	485	447	757	170				463	499	707	1198	604	458	624		1659		131	250	199		832	222	153	216	346	284	217	104	213		1087	116			182	334	234
DCTN5	sp|Q9BTE1|DCTN5_HUMAN	sp|Q9BTE1|DCTN5_HUMAN Dynactin subunit 5 OS=Homo sapiens OX=9606 GN=DCTN5 PE=1 SV=1		220	301.333	#DIV/0!	3937	249	#DIV/0!	546	245		654	350	548	234					220						108	425				166			289		449					3937					249
TBRG4	sp|Q969Z0|FAKD4_HUMAN	sp|Q969Z0|FAKD4_HUMAN FAST kinase domain-containing protein 4 OS=Homo sapiens OX=9606 GN=TBRG4 PE=1 SV=1		357	#DIV/0!	396	#DIV/0!	248	#DIV/0!	263			143	393	516		443	271										135											396								248
KCNC1	sp|P48547|KCNC1_HUMAN	sp|P48547|KCNC1_HUMAN Potassium voltage-gated channel subfamily C member 1 OS=Homo sapiens OX=9606 GN=KCNC1 PE=1 SV=1		220	387.5	342	#DIV/0!	245.667	#DIV/0!	569		472	1164	699	460	759		220						454	208	787	181	541		401	98	677						342								74	359	304
CAPZA2	sp|P47755|CAZA2_HUMAN	sp|P47755|CAZA2_HUMAN F-actin-capping protein subunit alpha-2 OS=Homo sapiens OX=9606 GN=CAPZA2 PE=1 SV=3		582.667	561.833	102	104	235.333	#DIV/0!	3080	2622	940	3083	1552	1054	839	970	1144		170	651	258	303	2288	691	2159	1297	1291	626	939	736	1392	202		183	170	688			102		104				298	225	183
RPS11	sp|P62280|RS11_HUMAN	sp|P62280|RS11_HUMAN Small ribosomal subunit protein uS17 OS=Homo sapiens OX=9606 GN=RPS11 PE=1 SV=3		487.5	358.857	503.667	151	232.5	#DIV/0!	966	629	444	1290	218	419	925	595	364		475	511	613	367	1006	795	713	779	550	848	346	496	236	395	308	373	265	439		690	355	466			191	111		184	281
PRPS1	sp|P60891|PRPS1_HUMAN	sp|P60891|PRPS1_HUMAN Ribose-phosphate pyrophosphokinase 1 OS=Homo sapiens OX=9606 GN=PRPS1 PE=1 SV=2		#DIV/0!	#DIV/0!	#DIV/0!	#DIV/0!	230	#DIV/0!	883	703	179	846	497		778								1005	428	636	359	681	484																	230
MOSPD2	sp|Q8NHP6|MSPD2_HUMAN	sp|Q8NHP6|MSPD2_HUMAN Motile sperm domain-containing protein 2 OS=Homo sapiens OX=9606 GN=MOSPD2 PE=1 SV=1		323.5	320.2	#DIV/0!	#DIV/0!	230	#DIV/0!	287	333					390	303	268	428		295			511		413		313		379	358	352	321		301		269											230
PTPA	sp|Q15257|PTPA_HUMAN	sp|Q15257|PTPA_HUMAN Serine/threonine-protein phosphatase 2A activator OS=Homo sapiens OX=9606 GN=PTPA PE=1 SV=3		706.143	622.4	157	138.667	230	#DIV/0!	2440	2011	889	4201	3005	1420	850	1165	2000	228	174	592	483	301	1811	1010	2072	1641	2212	943	725	748	1216	287		176		685				157	183	92	141			230
NDUFAF7	sp|Q7L592|NDUF7_HUMAN	sp|Q7L592|NDUF7_HUMAN Protein arginine methyltransferase NDUFAF7, mitochondrial OS=Homo sapiens OX=9606 GN=NDUFAF7 PE=1 SV=1		120	#DIV/0!	#DIV/0!	#DIV/0!	229	#DIV/0!	259	356	246	616	332	342						120					352																					299	159
RPL7A	sp|P62424|RL7A_HUMAN	sp|P62424|RL7A_HUMAN Large ribosomal subunit protein eL8 OS=Homo sapiens OX=9606 GN=RPL7A PE=1 SV=2		264.857	309.8	826	119	226.333	#DIV/0!	765	608	445	1815	1735		928	140	373	163	250	420	331	177	936	626	1262	775	637	1054	719	306	713	245		139		146		322	1330		119				217	152	310
METAP2	sp|P50579|MAP2_HUMAN	sp|P50579|MAP2_HUMAN Methionine aminopeptidase 2 OS=Homo sapiens OX=9606 GN=METAP2 PE=1 SV=1		#DIV/0!	#DIV/0!	#DIV/0!	#DIV/0!	225	#DIV/0!		220		145	366															300																		225
PPAT	sp|Q06203|PUR1_HUMAN	sp|Q06203|PUR1_HUMAN Amidophosphoribosyltransferase OS=Homo sapiens OX=9606 GN=PPAT PE=1 SV=1		212.75	106.333	431	154	225	#DIV/0!		393						131	319			184	217		334	269	98						175			86	58		431				154					225
LAMA2	sp|P24043|LAMA2_HUMAN	sp|P24043|LAMA2_HUMAN Laminin subunit alpha-2 OS=Homo sapiens OX=9606 GN=LAMA2 PE=1 SV=4		245.333	394	117	#DIV/0!	222	#DIV/0!	408	275	262	289	258	326	868			440		187	109		300			205		676								394			117						222
PSMD12	sp|O00232|PSD12_HUMAN	sp|O00232|PSD12_HUMAN 26S proteasome non-ATPase regulatory subunit 12 OS=Homo sapiens OX=9606 GN=PSMD12 PE=1 SV=3		865.714	819.857	110	123	222	#DIV/0!	1440	1068	821	1056	1506	1843	545	1338	1394	707	660	501	940	520	1160	1164	1411	971	1226	1060	625	1558	941	749	347	1011	433	700			110	110	123					124	320
PPFIA2	sp|O75334|LIPA2_HUMAN	sp|O75334|LIPA2_HUMAN Liprin-alpha-2 OS=Homo sapiens OX=9606 GN=PPFIA2 PE=1 SV=2		#DIV/0!	#DIV/0!	#DIV/0!	#DIV/0!	220.333	#DIV/0!		154		223		95									196																						137	347	177
SDR9C7	sp|Q8NEX9|DR9C7_HUMAN	sp|Q8NEX9|DR9C7_HUMAN Short-chain dehydrogenase/reductase family 9C member 7 OS=Homo sapiens OX=9606 GN=SDR9C7 PE=1 SV=1		275	261.25	2541	959	220	#DIV/0!	533	694	605	646	589	449	593	296	98			284	530	167	327	349	524	344	1464	655	70	163	252				476	154			4831	251	959				220
KRT6A	sp|P02538|K2C6A_HUMAN	sp|P02538|K2C6A_HUMAN Keratin, type II cytoskeletal 6A OS=Homo sapiens OX=9606 GN=KRT6A PE=1 SV=3		462	450	66	119	220	#DIV/0!	159	185	99	250	281				814					110	192		150	163	121	210	133		450								66		119					220
KIF3A	sp|Q9Y496|KIF3A_HUMAN	sp|Q9Y496|KIF3A_HUMAN Kinesin-like protein KIF3A OS=Homo sapiens OX=9606 GN=KIF3A PE=1 SV=4		227.75	377	289	495	219.5	#DIV/0!	530	352	204	514	915	318	492		310			260	153	188	561	246	422	332	543	193	181		230					524			229	349	254			736	269	170
GNG3	sp|P63215|GBG3_HUMAN	sp|P63215|GBG3_HUMAN Guanine nucleotide-binding protein G(I)/G(S)/G(O) subunit gamma-3 OS=Homo sapiens OX=9606 GN=GNG3 PE=1 SV=1		452.167	253.333	388	273	217.667	#DIV/0!	1008	829	481	737	215	123	483	833	770	96	402	446	166		505	583	540		473	466	349	420	576	154	74		114	182				388	273				448	112	93
PRUNE1	sp|Q86TP1|PRUN1_HUMAN	sp|Q86TP1|PRUN1_HUMAN Exopolyphosphatase PRUNE1 OS=Homo sapiens OX=9606 GN=PRUNE1 PE=1 SV=2		234	310.333	85	#DIV/0!	213	#DIV/0!	311	231	184	373	328	133	234	221	281			213	225	230	248		220	107	340	308	161	325	281					325			85								213
CST3	sp|P01034|CYTC_HUMAN	sp|P01034|CYTC_HUMAN Cystatin-C OS=Homo sapiens OX=9606 GN=CST3 PE=1 SV=1		275	345	#DIV/0!	104	212	#DIV/0!		398		323				275							293		602					308	382												104			298	126
VPS33A	sp|Q96AX1|VP33A_HUMAN	sp|Q96AX1|VP33A_HUMAN Vacuolar protein sorting-associated protein 33A OS=Homo sapiens OX=9606 GN=VPS33A PE=1 SV=1		396.5	323.5	#DIV/0!	6012	210	#DIV/0!	282	349	323	432	724	758	350	329		207	342	860	451	190	337	269	361	1081	772	674	368		266	216		242		570					6012						210
GPR37	sp|O15354|GPR37_HUMAN	sp|O15354|GPR37_HUMAN Prosaposin receptor GPR37 OS=Homo sapiens OX=9606 GN=GPR37 PE=1 SV=2		200.333	#DIV/0!	#DIV/0!	#DIV/0!	205	#DIV/0!	439	430		516	643		223	190	272			139			323	215	575	245	276	398	349																	205
ASMTL	sp|O95671|ASML_HUMAN	sp|O95671|ASML_HUMAN Probable bifunctional dTTP/UTP pyrophosphatase/methyltransferase protein OS=Homo sapiens OX=9606 GN=ASMTL PE=1 SV=3		271	#DIV/0!	111.5	151	205	#DIV/0!												271								100									118			105	151				205
MVD	sp|P53602|MVD1_HUMAN	sp|P53602|MVD1_HUMAN Diphosphomevalonate decarboxylase OS=Homo sapiens OX=9606 GN=MVD PE=1 SV=1		506.667	717.5	#DIV/0!	484	204	#DIV/0!	528	349		518			381	512	310	720	213		169	1116	216	421	682	489		451	161	829	496	328		539	1452	661					484				231	177
EPHB2	sp|P29323|EPHB2_HUMAN	sp|P29323|EPHB2_HUMAN Ephrin type-B receptor 2 OS=Homo sapiens OX=9606 GN=EPHB2 PE=1 SV=5		345.4	210	130.5	722.333	201	#DIV/0!	184	189	418	223	1800		230	235	722	364	161		245		148	293	341				182	195	289			146					110	151	1639	136		392			201
PIR	sp|O00625|PIR_HUMAN	sp|O00625|PIR_HUMAN Pirin OS=Homo sapiens OX=9606 GN=PIR PE=1 SV=1		430	319.4	#DIV/0!	1537	198	#DIV/0!	633	517		177	135	278							514	346	179			310	748	460		256	270	301			435	335					1537						198
DDT	sp|P30046|DOPD_HUMAN	sp|P30046|DOPD_HUMAN D-dopachrome decarboxylase OS=Homo sapiens OX=9606 GN=DDT PE=1 SV=3		289	513.5	#DIV/0!	102	192	#DIV/0!	2167	638		3198	1305	98	383		289						260		325	331	235	894			963				64						102				313		71
SLC25A20	sp|O43772|MCAT_HUMAN	sp|O43772|MCAT_HUMAN Mitochondrial carnitine/acylcarnitine carrier protein OS=Homo sapiens OX=9606 GN=SLC25A20 PE=1 SV=1		524.667	237.333	#DIV/0!	#DIV/0!	191	#DIV/0!	387	446	343	709	215	510	336	268		478		828			290	357	364	292	246	376	387		317				151	244										191
GALK1	sp|P51570|GALK1_HUMAN	sp|P51570|GALK1_HUMAN Galactokinase OS=Homo sapiens OX=9606 GN=GALK1 PE=1 SV=1		319	#DIV/0!	#DIV/0!	2474.5	189	#DIV/0!	528	920			340		149	714	216	105		241					348	1255	237		273												4819			130		189
PNPLA8	sp|Q9NP80|PLPL8_HUMAN	sp|Q9NP80|PLPL8_HUMAN Calcium-independent phospholipase A2-gamma OS=Homo sapiens OX=9606 GN=PNPLA8 PE=1 SV=1		#DIV/0!	249	127	242	186	#DIV/0!	215					208	107										348		117	228			249								127		242				186
IMPDH2	sp|P12268|IMDH2_HUMAN	sp|P12268|IMDH2_HUMAN Inosine-5'-monophosphate dehydrogenase 2 OS=Homo sapiens OX=9606 GN=IMPDH2 PE=1 SV=2		223.25	183.667	640	419	185.5	#DIV/0!	531	413	229	931	908	639	219	478	149				151	115	336		386	554	652		157	184	196					171		213	1067		718		120		260	111
HMGCL	sp|P35914|HMGCL_HUMAN	sp|P35914|HMGCL_HUMAN Hydroxymethylglutaryl-CoA lyase, mitochondrial OS=Homo sapiens OX=9606 GN=HMGCL PE=1 SV=2		1164.14	872.286	184	497.333	182	#DIV/0!	1354	384		170	169	220	351	384	3183	572	950	403	1267	1390		311	472	408	97	328		207	1719	525	1666	666	622	701			172	196	1060	188		244	182
BPIFB1	sp|Q8TDL5|BPIB1_HUMAN	sp|Q8TDL5|BPIB1_HUMAN BPI fold-containing family B member 1 OS=Homo sapiens OX=9606 GN=BPIFB1 PE=1 SV=1		253.833	227.6	2285.5	369.5	182	#DIV/0!			151		305	255	449		220	210	250	192	303	348	162				430	118			406	143	211	207	171				4261	310	373	366			177	187
PLXNB2	sp|O15031|PLXB2_HUMAN	sp|O15031|PLXB2_HUMAN Plexin-B2 OS=Homo sapiens OX=9606 GN=PLXNB2 PE=1 SV=3		408.833	328	316.5	193	182	#DIV/0!	1358	1877	1239	2614	2089	1717	1300	420	802	291		234	384	322	1449	398	1881	1453	1588	1421	1114	343	351	252		507	204	311			276	357	193					182
CCDC136	sp|Q96JN2|CC136_HUMAN	sp|Q96JN2|CC136_HUMAN Coiled-coil domain-containing protein 136 OS=Homo sapiens OX=9606 GN=CCDC136 PE=1 SV=3		301	170.8	1305	131	176	#DIV/0!	283	206	273	492	249				274			433	196				139		331				198		151	117	184	204			1305		131				176
PLXNA4	sp|Q9HCM2|PLXA4_HUMAN	sp|Q9HCM2|PLXA4_HUMAN Plexin-A4 OS=Homo sapiens OX=9606 GN=PLXNA4 PE=1 SV=4		632.6	406.833	#DIV/0!	161	175	#DIV/0!				469	363	1365	86	563	1334		311		453	502	238		277	164	177	140		226	591	290		330	259	745					161				175
SF3B3	sp|Q15393|SF3B3_HUMAN	sp|Q15393|SF3B3_HUMAN Splicing factor 3B subunit 3 OS=Homo sapiens OX=9606 GN=SF3B3 PE=1 SV=4		559.5	134	#DIV/0!	#DIV/0!	170	#DIV/0!	563	454	293	574	627		438		955				164		324		329	425	812	345		134																	170
EIF2AK2	sp|P19525|E2AK2_HUMAN	sp|P19525|E2AK2_HUMAN Interferon-induced, double-stranded RNA-activated protein kinase OS=Homo sapiens OX=9606 GN=EIF2AK2 PE=1 SV=2		125	104	105	253	170	#DIV/0!	403	176		3310	856	269	1350					125			401		472	182	484	1832	530		104						105				432	74			170
EIF3K	sp|Q9UBQ5|EIF3K_HUMAN	sp|Q9UBQ5|EIF3K_HUMAN Eukaryotic translation initiation factor 3 subunit K OS=Homo sapiens OX=9606 GN=EIF3K PE=1 SV=1		448.2	499	#DIV/0!	165	169	#DIV/0!	305			695	645			530	592			562	297	260		333						372	626										255		75		169
HSPA13	sp|P48723|HSP13_HUMAN	sp|P48723|HSP13_HUMAN Heat shock 70 kDa protein 13 OS=Homo sapiens OX=9606 GN=HSPA13 PE=1 SV=1		507.571	415	#DIV/0!	#DIV/0!	167	#DIV/0!	788	732		1440	848	149	504	452	1465	319	151	369	443	354	517	206	704	426	449	306	304		750	269		273		368										167
NTM	sp|Q9P121|NTRI_HUMAN	sp|Q9P121|NTRI_HUMAN Neurotrimin OS=Homo sapiens OX=9606 GN=NTM PE=1 SV=1		434.75	156	224	#DIV/0!	167	#DIV/0!	2102	1998	475	841	488			224	1251			145		119	1793	1122	2111	362	651							184	128			224								128	206
	CON_sp|P00761|TRYP_PIG	CON_sp|P00761|TRYP_PIG Trypsin OS=Sus scrofa OX=9823 PE=1 SV=1		1098.4	1078	3536	1676	167	#DIV/0!	4700	3708	1379	5044	2398	3675	2824		1021	1983		1736	217	535	4852	1611	1678	2686	1903	3217	3092		442	1614	1148	1108				3536					1676			167
SLC7A10	sp|Q9NS82|AAA1_HUMAN	sp|Q9NS82|AAA1_HUMAN Asc-type amino acid transporter 1 OS=Homo sapiens OX=9606 GN=SLC7A10 PE=1 SV=1		271.8	212.75	#DIV/0!	#DIV/0!	166	#DIV/0!	250	231		324	222	101		233	172			208	482	264		181	205	172	302	163	140	156	358				69	268											166
CDK18	sp|Q07002|CDK18_HUMAN	sp|Q07002|CDK18_HUMAN Cyclin-dependent kinase 18 OS=Homo sapiens OX=9606 GN=CDK18 PE=1 SV=4		162	109	123	#DIV/0!	166	#DIV/0!	124	308		318					201				123		243		175			200	107						139	79			123						166
EPB41	sp|P11171|EPB41_HUMAN	sp|P11171|EPB41_HUMAN Protein 4.1 OS=Homo sapiens OX=9606 GN=EPB41 PE=1 SV=4		#DIV/0!	#DIV/0!	81	265	166	#DIV/0!				445	211		366								277		416			154										70	92		265				166
RPS21	sp|P63220|RS21_HUMAN	sp|P63220|RS21_HUMAN Small ribosomal subunit protein eS21 OS=Homo sapiens OX=9606 GN=RPS21 PE=1 SV=1		#DIV/0!	#DIV/0!	394	112	166	#DIV/0!																															394		112				166
NAPEPLD	sp|Q6IQ20|NAPEP_HUMAN	sp|Q6IQ20|NAPEP_HUMAN N-acyl-phosphatidylethanolamine-hydrolyzing phospholipase D OS=Homo sapiens OX=9606 GN=NAPEPLD PE=1 SV=2		361.667	372.5	779	894.667	164	#DIV/0!	235	297	175	552	72	289	255	532	340	285	213	434		366	289	174	332	105		350	383		396	263			292	539		779			401		463	1820	164
FGF12	sp|P61328|FGF12_HUMAN; sp|Q92915|FGF14_HUMAN	sp|P61328|FGF12_HUMAN Fibroblast growth factor 12 OS=Homo sapiens OX=9606 GN=FGF12 PE=1 SV=1		777.714	923.429	244	#DIV/0!	163.5	#DIV/0!	1361	1300	1236	1405	694	593	972	978	881	540	929	845	375	896	1092	992	1163	985	799	1278	629	886	1396	827	1001	917	621	816			244							149	178
MAP1LC3A	sp|Q9H492|MLP3A_HUMAN	sp|Q9H492|MLP3A_HUMAN Microtubule-associated proteins 1A/1B light chain 3A OS=Homo sapiens OX=9606 GN=MAP1LC3A PE=1 SV=2		282	#DIV/0!	#DIV/0!	#DIV/0!	163	#DIV/0!	651	633							282								479																						163
PPM1E	sp|Q8WY54|PPM1E_HUMAN	sp|Q8WY54|PPM1E_HUMAN Protein phosphatase 1E OS=Homo sapiens OX=9606 GN=PPM1E PE=1 SV=3		363.2	251.571	154	205.5	163	#DIV/0!	493	362	276	748	322	144	519	493	378		267	404		274	541	111	495	544	535	408	356	114	282	303	289	129	266	378		143	179	140	283	258	128	153	130	237	122
NUMBL	sp|Q9Y6R0|NUMBL_HUMAN	sp|Q9Y6R0|NUMBL_HUMAN Numb-like protein OS=Homo sapiens OX=9606 GN=NUMBL PE=1 SV=1		188.857	156.833	#DIV/0!	4034	162.5	#DIV/0!	463	340		903	635	592	213	130	211	220	231	206	175	149	447	272	620	287		112	145		145	146	139	181	143	187					4034				152	173
MTX2	sp|O75431|MTX2_HUMAN	sp|O75431|MTX2_HUMAN Metaxin-2 OS=Homo sapiens OX=9606 GN=MTX2 PE=1 SV=1		225.8	199	327	120	162	#DIV/0!	1059	858	664	782	1174	1326	797	167		122	294	102	444		562	697	844	333	360	617	111		230	213			242	111		496	158		120					162
ACYP1	sp|P07311|ACYP1_HUMAN	sp|P07311|ACYP1_HUMAN Acylphosphatase-1 OS=Homo sapiens OX=9606 GN=ACYP1 PE=1 SV=2		236	176.5	#DIV/0!	#DIV/0!	160	#DIV/0!	298		225										236		205		360					183	270	119				134										160
RAB15	sp|P59190|RAB15_HUMAN	sp|P59190|RAB15_HUMAN Ras-related protein Rab-15 OS=Homo sapiens OX=9606 GN=RAB15 PE=1 SV=1		184.5	202	#DIV/0!	212	158.5	#DIV/0!		142		172		461					244			125				219			149		140			368		98					212				181		136
CRYZL1	sp|O95825|QORL1_HUMAN	sp|O95825|QORL1_HUMAN Quinone oxidoreductase-like protein 1 OS=Homo sapiens OX=9606 GN=CRYZL1 PE=1 SV=2		298	167	#DIV/0!	#DIV/0!	158	#DIV/0!					276	274		298									233				219			167														158
SERINC1	sp|Q9NRX5|SERC1_HUMAN	sp|Q9NRX5|SERC1_HUMAN Serine incorporator 1 OS=Homo sapiens OX=9606 GN=SERINC1 PE=1 SV=1		318	388.857	135	#DIV/0!	156	#DIV/0!	352	345	290	498	602	659	302	184	235		194	297	422	576	436	340		629	406	368	449	255	386	512	314	334	302	619			135							156
GSPT1	sp|P15170|ERF3A_HUMAN	sp|P15170|ERF3A_HUMAN Eukaryotic peptide chain release factor GTP-binding subunit ERF3A OS=Homo sapiens OX=9606 GN=GSPT1 PE=1 SV=1		430.667	505.6	166	504	155	#DIV/0!	411	274	149		357	323		369		612	464	369	346	424	309							565	421	413	498	631						166	504					155
EEF1E1	sp|O43324|MCA3_HUMAN	sp|O43324|MCA3_HUMAN Eukaryotic translation elongation factor 1 epsilon-1 OS=Homo sapiens OX=9606 GN=EEF1E1 PE=1 SV=1		185.5	164	162	175	155	#DIV/0!	511		72	195	246	302	382	199	172						281		159	360	210	172	192							164			162		175				155
PISD	sp|Q9UG56|PISD_HUMAN	sp|Q9UG56|PISD_HUMAN Phosphatidylserine decarboxylase proenzyme, mitochondrial OS=Homo sapiens OX=9606 GN=PISD PE=1 SV=4		278	319.5	#DIV/0!	79	153	#DIV/0!	370	145	154	343	1621	739	261						278		182		251	1095	955	196	489	419						220					79					153
WASF3	sp|Q9UPY6|WASF3_HUMAN	sp|Q9UPY6|WASF3_HUMAN Actin-binding protein WASF3 OS=Homo sapiens OX=9606 GN=WASF3 PE=1 SV=2		642.5	517.429	260.333	193.5	151	#DIV/0!	656	187	335	178	817	810		659	1137	351		123	399	1186	672		591	339	111		395	788	945	583	273	366	303	364		116	492	173			170	217		151
OSBPL1A	sp|Q9BXW6|OSBL1_HUMAN	sp|Q9BXW6|OSBL1_HUMAN Oxysterol-binding protein-related protein 1 OS=Homo sapiens OX=9606 GN=OSBPL1A PE=1 SV=2		341	201	#DIV/0!	#DIV/0!	150	#DIV/0!		482		464					341						790										201														150
SNX17	sp|Q15036|SNX17_HUMAN	sp|Q15036|SNX17_HUMAN Sorting nexin-17 OS=Homo sapiens OX=9606 GN=SNX17 PE=1 SV=1		336.571	280.8	537	296.5	149	#DIV/0!	261	129	352	649	557	639	214	377	311	289	576	225	231	347	323	164	295	239	283	583	213	369	406	166		326	137				537		495		98		149
AARSD1	sp|Q9BTE6|AASD1_HUMAN	sp|Q9BTE6|AASD1_HUMAN Alanyl-tRNA editing protein Aarsd1 OS=Homo sapiens OX=9606 GN=AARSD1 PE=1 SV=2		285.5	186.667	#DIV/0!	#DIV/0!	147	#DIV/0!	320	505			165	144						189		382	288	123	265						193			275		92										147
PRKAB2	sp|O43741|AAKB2_HUMAN	sp|O43741|AAKB2_HUMAN 5'-AMP-activated protein kinase subunit beta-2 OS=Homo sapiens OX=9606 GN=PRKAB2 PE=1 SV=1		277	289	#DIV/0!	#DIV/0!	146	#DIV/0!	270	416		393	487	229		193	361						272		474						310					268									146
DNAJB6	sp|O75190|DNJB6_HUMAN	sp|O75190|DNJB6_HUMAN DnaJ homolog subfamily B member 6 OS=Homo sapiens OX=9606 GN=DNAJB6 PE=1 SV=2		404.8	290.714	358	6082	146	#DIV/0!	581	693	458	739	757	992	517	707	557	211		421	128		519		548	682	612	633		136	501	183	161	113	151	790			358		6082				146
CSN1S2	CON_sp|P02663|CASA2_BOVIN	CON_sp|P02663|CASA2_BOVIN Alpha-S2-casein OS=Bos taurus OX=9913 GN=CSN1S2 PE=1 SV=2		453	472.75	2921.5	726	146	#DIV/0!	197			111	199			120	418			1090	184				122			90	126		107	110	1550			124	242	805	7646	2993	863	919	396			126	166
CPNE9	sp|Q8IYJ1|CPNE9_HUMAN	sp|Q8IYJ1|CPNE9_HUMAN Copine-9 OS=Homo sapiens OX=9606 GN=CPNE9 PE=1 SV=3		219.5	231	#DIV/0!	#DIV/0!	145	#DIV/0!		384		484	181	264	234	158	404			153	163		211	187			262				304				158												145
DPY19L1	sp|Q2PZI1|D19L1_HUMAN	sp|Q2PZI1|D19L1_HUMAN Probable C-mannosyltransferase DPY19L1 OS=Homo sapiens OX=9606 GN=DPY19L1 PE=2 SV=1		#DIV/0!	192	#DIV/0!	#DIV/0!	145	#DIV/0!	195		153	288	392	331	139								265		251			175						192													145
CBR4	sp|Q8N4T8|CBR4_HUMAN	sp|Q8N4T8|CBR4_HUMAN 3-oxoacyl-[acyl-carrier-protein] reductase OS=Homo sapiens OX=9606 GN=CBR4 PE=1 SV=3		359.333	365.25	8194	109	145	#DIV/0!	404	230	182		260	420	212		129	178	180	617	601	451	290	318	372		261		415			378	142	587	354				8194			109					145
ISOC1	sp|Q96CN7|ISOC1_HUMAN	sp|Q96CN7|ISOC1_HUMAN Isochorismatase domain-containing protein 1 OS=Homo sapiens OX=9606 GN=ISOC1 PE=1 SV=3		159	375.5	#DIV/0!	#DIV/0!	144.5	#DIV/0!	244	253		364					148					170					249								616	135									64		225
MRPS27	sp|Q92552|RT27_HUMAN	sp|Q92552|RT27_HUMAN Small ribosomal subunit protein mS27 OS=Homo sapiens OX=9606 GN=MRPS27 PE=1 SV=3		352.2	369.167	211	326	142	#DIV/0!		731	416		298	365	343	181		211	632	198		539			167	388			299		380	343	342	496	281	373			211		495			157	142
PIP	sp|P12273|PIP_HUMAN	sp|P12273|PIP_HUMAN Prolactin-inducible protein OS=Homo sapiens OX=9606 GN=PIP PE=1 SV=1		146	322	497.5	264.5	142	#DIV/0!	145			206	191	105			146						129		169	137	231	136								322		556	439		347		182		142
MT-CYB	sp|P00156|CYB_HUMAN	sp|P00156|CYB_HUMAN Cytochrome b OS=Homo sapiens OX=9606 GN=MT-CYB PE=1 SV=2		217	262	#DIV/0!	176	141.5	#DIV/0!	811	384	860	1042	917	1016	372	276				322	211	59	629	393	697	536	677	693	316		262										176				122	161
DNM2	sp|P50570|DYN2_HUMAN	sp|P50570|DYN2_HUMAN Dynamin-2 OS=Homo sapiens OX=9606 GN=DNM2 PE=1 SV=2		479.571	436.8	173	280.5	141	#DIV/0!		236	190	404	461	151	219	389	947	871	404	145	423	178	396	310		484	431		246	531	274			799	326	254		188	158		415			146		141
MRPL45	sp|Q9BRJ2|RM45_HUMAN	sp|Q9BRJ2|RM45_HUMAN Large ribosomal subunit protein mL45 OS=Homo sapiens OX=9606 GN=MRPL45 PE=1 SV=2		#DIV/0!	#DIV/0!	#DIV/0!	223	136	#DIV/0!	181	162		421	233	333	140								219		266	161	202														223				136
VPS53	sp|Q5VIR6|VPS53_HUMAN	sp|Q5VIR6|VPS53_HUMAN Vacuolar protein sorting-associated protein 53 homolog OS=Homo sapiens OX=9606 GN=VPS53 PE=1 SV=2		323	#DIV/0!	#DIV/0!	112	136	#DIV/0!	621	228	154	627	314	248	216		323						198	214	615	170	367	204													112					136
IGHV5-51	sp|A0A0C4DH38|HV551_HUMAN	sp|A0A0C4DH38|HV551_HUMAN Immunoglobulin heavy variable 5-51 OS=Homo sapiens OX=9606 GN=IGHV5-51 PE=3 SV=1		#DIV/0!	#DIV/0!	#DIV/0!	#DIV/0!	134	#DIV/0!	98																	125																			78	190
EPHX2	sp|P34913|HYES_HUMAN	sp|P34913|HYES_HUMAN Bifunctional epoxide hydrolase 2 OS=Homo sapiens OX=9606 GN=EPHX2 PE=1 SV=2		467.333	526.667	#DIV/0!	#DIV/0!	129	#DIV/0!	375				516	305		463	451	254		566	683	387	180			263	277		290					533	405	642									129
EIF6	sp|P56537|IF6_HUMAN	sp|P56537|IF6_HUMAN Eukaryotic translation initiation factor 6 OS=Homo sapiens OX=9606 GN=EIF6 PE=1 SV=1		#DIV/0!	119	294	164.5	128	#DIV/0!	404	264		2761	480	154	168												279	464	426							119		294			161		168		128
DMWD	sp|Q09019|DMWD_HUMAN	sp|Q09019|DMWD_HUMAN Dystrophia myotonica WD repeat-containing protein OS=Homo sapiens OX=9606 GN=DMWD PE=1 SV=3		#DIV/0!	#DIV/0!	#DIV/0!	#DIV/0!	126	#DIV/0!				172	969														964																			126
BCR	sp|P11274|BCR_HUMAN	sp|P11274|BCR_HUMAN Breakpoint cluster region protein OS=Homo sapiens OX=9606 GN=BCR PE=1 SV=2		236	289.5	73	769	126	#DIV/0!				231	159	271		269	96		105	315		395	228		80	268	275				290					289			73		769						126
SCN3B	sp|Q9NY72|SCN3B_HUMAN	sp|Q9NY72|SCN3B_HUMAN Sodium channel subunit beta-3 OS=Homo sapiens OX=9606 GN=SCN3B PE=1 SV=1		268.2	276	301	240	125	#DIV/0!	1050	550		1038	959	448	391	298	366			208	236	233	795	376	362			327		163	346			199		396			301		240				125
DNPEP	sp|Q9ULA0|DNPEP_HUMAN	sp|Q9ULA0|DNPEP_HUMAN Aspartyl aminopeptidase OS=Homo sapiens OX=9606 GN=DNPEP PE=1 SV=2		112	124.333	#DIV/0!	196	125	#DIV/0!	283	233	90		283		304						122	102	180		308	302	264	263	92	128	117					128					196					125
FUS	sp|P35637|FUS_HUMAN; sp|Q92804|RBP56_HUMAN	sp|P35637|FUS_HUMAN RNA-binding protein FUS OS=Homo sapiens OX=9606 GN=FUS PE=1 SV=1		209.75	188	#DIV/0!	#DIV/0!	119	#DIV/0!	432	409	365	378	389	575	275		207	249		208	175		361	346		220	431	280	315							188									93	145
COPE	sp|O14579|COPE_HUMAN	sp|O14579|COPE_HUMAN Coatomer subunit epsilon OS=Homo sapiens OX=9606 GN=COPE PE=1 SV=3		#DIV/0!	#DIV/0!	#DIV/0!	#DIV/0!	117	#DIV/0!					531	146													349																			117
PRKAA1	sp|Q13131|AAPK1_HUMAN	sp|Q13131|AAPK1_HUMAN 5'-AMP-activated protein kinase catalytic subunit alpha-1 OS=Homo sapiens OX=9606 GN=PRKAA1 PE=1 SV=4		454.5	314.4	212	361	116	#DIV/0!	219	160	239			252	314	451	467		343	634	454	378	170	139		177		290	386	284		175		341	252	520			212		361					97	135
ELMO2	sp|Q96JJ3|ELMO2_HUMAN	sp|Q96JJ3|ELMO2_HUMAN Engulfment and cell motility protein 2 OS=Homo sapiens OX=9606 GN=ELMO2 PE=1 SV=2		238.2	215.2	#DIV/0!	80	115	#DIV/0!	201	255		526	168	320		196	379	174			241	201	184	150	239	137	199	172	153	124	299	169		247	237						80					115
UBL3	sp|O95164|UBL3_HUMAN	sp|O95164|UBL3_HUMAN Ubiquitin-like protein 3 OS=Homo sapiens OX=9606 GN=UBL3 PE=1 SV=1		201.333	125.333	169	#DIV/0!	114	#DIV/0!	230	331	137	177	174	222	133	187	178			239			148		143	184	139		254	207	101					68		63	275						129	99
RPL38	sp|P63173|RL38_HUMAN	sp|P63173|RL38_HUMAN Large ribosomal subunit protein eL38 OS=Homo sapiens OX=9606 GN=RPL38 PE=1 SV=2		168	142.667	319	170	114	#DIV/0!				116								168						208	251			141	203					84		381	257		170				114
RLBP1	sp|P12271|RLBP1_HUMAN	sp|P12271|RLBP1_HUMAN Retinaldehyde-binding protein 1 OS=Homo sapiens OX=9606 GN=RLBP1 PE=1 SV=2		427.2	485.75	#DIV/0!	#DIV/0!	111	#DIV/0!	425	430	348	436		470	458	311			286	564	740	235		266	388				681		452			416	352	723										111
PDLIM5	sp|Q96HC4|PDLI5_HUMAN	sp|Q96HC4|PDLI5_HUMAN PDZ and LIM domain protein 5 OS=Homo sapiens OX=9606 GN=PDLIM5 PE=1 SV=5		326.6	343	#DIV/0!	194	108.5	#DIV/0!	157	108	116	471	242	134	258	180	357			383	383	330			161		172		513	73						613					194				68	149
MAST1	sp|Q9Y2H9|MAST1_HUMAN	sp|Q9Y2H9|MAST1_HUMAN Microtubule-associated serine/threonine-protein kinase 1 OS=Homo sapiens OX=9606 GN=MAST1 PE=1 SV=2		#DIV/0!	#DIV/0!	#DIV/0!	#DIV/0!	107	#DIV/0!	217			275		112																															107
PRPF8	sp|Q6P2Q9|PRP8_HUMAN	sp|Q6P2Q9|PRP8_HUMAN Pre-mRNA-processing-splicing factor 8 OS=Homo sapiens OX=9606 GN=PRPF8 PE=1 SV=2		156	111.333	191	161	106	#DIV/0!					569	177	137					156				254		151		142			128			91		115			191					161	106
ATP5MF	sp|P56134|ATPK_HUMAN	sp|P56134|ATPK_HUMAN ATP synthase subunit f, mitochondrial OS=Homo sapiens OX=9606 GN=ATP5MF PE=1 SV=3		258	822	#DIV/0!	#DIV/0!	102	#DIV/0!	2023	1881	1034	2363	642	2505	1569		258						1693	303	2578	1657	932	836	683		1341					303									102
EPN1	sp|Q9Y6I3|EPN1_HUMAN	sp|Q9Y6I3|EPN1_HUMAN Epsin-1 OS=Homo sapiens OX=9606 GN=EPN1 PE=1 SV=2		233	#DIV/0!	137	237	102	#DIV/0!	380			261			130		233								299	280	145													137	237				102
DIP2B	sp|Q9P265|DIP2B_HUMAN	sp|Q9P265|DIP2B_HUMAN Disco-interacting protein 2 homolog B OS=Homo sapiens OX=9606 GN=DIP2B PE=1 SV=3		323.5	277.75	#DIV/0!	302	101	#DIV/0!	380			134	299	397	247	244			188	393		469		313		210	304	322	222	267	389			262		193					302				101
RPL23	sp|P62829|RL23_HUMAN	sp|P62829|RL23_HUMAN Large ribosomal subunit protein uL14 OS=Homo sapiens OX=9606 GN=RPL23 PE=1 SV=1		#DIV/0!	#DIV/0!	#DIV/0!	#DIV/0!	99	#DIV/0!	352																																				99
KLHL22	sp|Q53GT1|KLH22_HUMAN	sp|Q53GT1|KLH22_HUMAN Kelch-like protein 22 OS=Homo sapiens OX=9606 GN=KLHL22 PE=1 SV=2		141	108	#DIV/0!	#DIV/0!	99	#DIV/0!	184	157		205	192	165	122				160	120		143	169		159		146									108									99
SAE1	sp|Q9UBE0|SAE1_HUMAN	sp|Q9UBE0|SAE1_HUMAN SUMO-activating enzyme subunit 1 OS=Homo sapiens OX=9606 GN=SAE1 PE=1 SV=1		#DIV/0!	108	#DIV/0!	#DIV/0!	98	#DIV/0!				509		182												205			123							108										98
SNU13	sp|P55769|NH2L1_HUMAN	sp|P55769|NH2L1_HUMAN NHP2-like protein 1 OS=Homo sapiens OX=9606 GN=SNU13 PE=1 SV=3		145	131	#DIV/0!	162	97	#DIV/0!							356					145			166		204			243		131											128	196			103		91
NSFL1C	sp|Q9UNZ2|NSF1C_HUMAN	sp|Q9UNZ2|NSF1C_HUMAN NSFL1 cofactor p47 OS=Homo sapiens OX=9606 GN=NSFL1C PE=1 SV=2		274	196	#DIV/0!	115	97	#DIV/0!	302	292	221	313	201	145	251	201	453			168			264	150	269						196										115					97
COL1A1	sp|P02452|CO1A1_HUMAN	sp|P02452|CO1A1_HUMAN Collagen alpha-1(I) chain OS=Homo sapiens OX=9606 GN=COL1A1 PE=1 SV=6		115	#DIV/0!	#DIV/0!	392	96	#DIV/0!							402						115																				392				115	77
RPS15A	sp|P62244|RS15A_HUMAN	sp|P62244|RS15A_HUMAN Small ribosomal subunit protein uS8 OS=Homo sapiens OX=9606 GN=RPS15A PE=1 SV=2		237.5	267	829	652	90	#DIV/0!	399	160		381			203	297				230	265	158	269		392		272				330					204		829					652		90
KCNJ10	sp|P78508|KCJ10_HUMAN	sp|P78508|KCJ10_HUMAN ATP-sensitive inward rectifier potassium channel 10 OS=Homo sapiens OX=9606 GN=KCNJ10 PE=1 SV=1		212.75	229	130	102.5	87	#DIV/0!				152		150			128		63	399	261								150		472	111			104		90	187		113	144		61			87
BCS1L	sp|Q9Y276|BCS1_HUMAN	sp|Q9Y276|BCS1_HUMAN Mitochondrial chaperone BCS1 OS=Homo sapiens OX=9606 GN=BCS1L PE=1 SV=1		325	289.429	183	206	78	#DIV/0!	318	219	216	176	607	274	433	259		285	134	374	505	393	233	446	268	402	179	302	347	234	322	201	287	461	295	226			183		206					78
PRELP	sp|P51888|PRELP_HUMAN	sp|P51888|PRELP_HUMAN Prolargin OS=Homo sapiens OX=9606 GN=PRELP PE=1 SV=1		172	#DIV/0!	197	117	75	#DIV/0!	186	200		690	316		987		172								175			263												197	117				75
RPL13A	sp|P40429|RL13A_HUMAN	sp|P40429|RL13A_HUMAN Large ribosomal subunit protein uL13 OS=Homo sapiens OX=9606 GN=RPL13A PE=1 SV=2		1022.75	616.4	#DIV/0!	193	73	#DIV/0!	2463	554	364	1233	853	229	387	2049	1460	148				434	1380		2409	217	1199	306	330	937	300		315		372	1158					193				73
DHRS1	sp|Q96LJ7|DHRS1_HUMAN	sp|Q96LJ7|DHRS1_HUMAN Dehydrogenase/reductase SDR family member 1 OS=Homo sapiens OX=9606 GN=DHRS1 PE=1 SV=1		877.167	150.667	136	1424.5	70	#DIV/0!		268	226	281	153	284	693	417	468	257	321		1764	2036	184		207		337	145	957	137		80	133	254	97	203			122	150	2629			220	70
CKM	CON_sp|P06732|KCRM_HUMAN	CON_sp|P06732|KCRM_HUMAN Creatine kinase M-type OS=Homo sapiens OX=9606 GN=CKM PE=1 SV=2		243	#DIV/0!	571.5	#DIV/0!	69	#DIV/0!	334													243			144													87	1056						69
SPTA1	sp|P02549|SPTA1_HUMAN	sp|P02549|SPTA1_HUMAN Spectrin alpha chain, erythrocytic 1 OS=Homo sapiens OX=9606 GN=SPTA1 PE=1 SV=5		114	260	#DIV/0!	171	68	#DIV/0!														114				95							260								97	245			68
TF	CON_sp|P02787|TRFE_HUMAN	CON_sp|P02787|TRFE_HUMAN Serotransferrin OS=Homo sapiens OX=9606 GN=TF PE=1 SV=4		35577.4	31479	78558	90293.8	431831	485855	8326	77347	20563	33291	29268	20086	26122	25174	38769	11451	32127	62356	51886	27279	18799	8489	117092	47110	25798	50723	37502	18080	42804	22373	19255	41069	38647	38125	35086	119311	72917	86918	110009	76585	116932	57649	487042	516284	292168	404958
HPX	sp|P02790|HEMO_HUMAN	sp|P02790|HEMO_HUMAN Hemopexin OS=Homo sapiens OX=9606 GN=HPX PE=1 SV=2		1732.57	1234	27704	22453.5	184493	149602	884	1748	1062	1915	1186	1383	601	1986	3585	146	839	1934	2224	1414	317	299	1794	1944	842	3196	1382	1157	2063	526	974	765	679	2474	13136	76041	10392	11247	23760	25086	29681	11287	223152	221862	108464	159214
CNP	sp|P09543|CN37_HUMAN	sp|P09543|CN37_HUMAN 2',3'-cyclic-nucleotide 3'-phosphodiesterase OS=Homo sapiens OX=9606 GN=CNP PE=1 SV=2		226671	203488	40167.5	25825	77982.7	74051.3	183573	211620	126940	155296	194304	132548	190937	284537	285115	284732	179875	215672	189118	147648	185623	184481	160113	189080	180305	189523	199686	278320	212607	246901	166942	203971	159977	155697	72257	11967	32014	44432	7290	33851	24720	37439	25073	92505	116370	57213
CFI	sp|P05156|CFAI_HUMAN	sp|P05156|CFAI_HUMAN Complement factor I OS=Homo sapiens OX=9606 GN=CFI PE=1 SV=2		1814.43	1941.29	1320.25	1337.25	75584.7	70713.3	4690	745	733	3119	455	1206	848	1735	2296	1144	3174	931	2094	1327	5850	535	2060	2065	3336	1439	804	3718	1175	845	1532	1545	2524	2250	207	2370	1817	887	1763	889	862	1835	112588	100629	13537	46833
VCAN	sp|P13611|CSPG2_HUMAN	sp|P13611|CSPG2_HUMAN Versican core protein OS=Homo sapiens OX=9606 GN=VCAN PE=1 SV=3		37493.7	32606.7	3098.5	3635.25	161744	70184.7	7593	11212	6667	5406	14789	4235	8981	22344	30214	16923	30015	35730	59816	67414	6631	11636	10232	11133	11145	10770	26507	22938	38325	34138	13425	40903	39715	38803	3002	6016	1838	1538	3544	3054	3613	4330	150719	151329	183184	120800
NCAN	sp|O14594|NCAN_HUMAN	sp|O14594|NCAN_HUMAN Neurocan core protein OS=Homo sapiens OX=9606 GN=NCAN PE=1 SV=3		13054.7	10970	2830	1813.75	141056	62553	5661	4209	2191	4447	3770	2717	8440	10875	7945	11383	11280	11364	20000	18536	3748	3619	5245	3756	4259	10177	10671	12008	10647	9752	4100	7773	15638	16872	1223	1832	374	7891	2684	1939	1289	1343	109866	115271	198032	110624
KRT9	CON_sp|P35527|K1C9_HUMAN	CON_sp|P35527|K1C9_HUMAN Keratin, type I cytoskeletal 9 OS=Homo sapiens OX=9606 GN=KRT9 PE=1 SV=3		67202.9	47304	84820	82715.2	56726.3	44565.7	8865	7984	9737	38781	19319	19584	18976	54585	30437	36140	65277	79424	163068	41489	16230	10591	28223	24497	15311	28743	24832	16473	20889	30395	65490	61130	60355	76396	43743	86717	128342	80478	66002	129895	110330	24634	56223	83672	30284	37069
KRT1	CON_sp|P04264|K2C1_HUMAN	CON_sp|P04264|K2C1_HUMAN Keratin, type II cytoskeletal 1 OS=Homo sapiens OX=9606 GN=KRT1 PE=1 SV=6		35281.4	28573.9	71557.2	78974.8	43624.7	36873.3	13542	6597	9543	34945	20757	15019	15189	39153	25153	27006	25789	39138	60822	29909	16685	13960	28754	22138	16784	21948	19320	14964	14792	30910	41002	25498	33513	39338	28817	70158	115017	72237	73333	103161	94064	45341	50157	56963	23754	33251
CFB	sp|P00751|CFAB_HUMAN	sp|P00751|CFAB_HUMAN Complement factor B OS=Homo sapiens OX=9606 GN=CFB PE=1 SV=2		3388	5136.57	2462.75	1533.25	72207.3	35645.3	4179	2614	4711	4759	4939	5611	5416	2663	6606	1385	1991	3405	4910	2756	1864	2661	4673	6862	1812	4763	1413	1498	9449	7482	3255	3425	4162	6685	270	7541	1236	804	3493	1108	1339	193	107382	100678	8562	22342
HAPLN2	sp|Q9GZV7|HPLN2_HUMAN	sp|Q9GZV7|HPLN2_HUMAN Hyaluronan and proteoglycan link protein 2 OS=Homo sapiens OX=9606 GN=HAPLN2 PE=1 SV=1		38698	35659.1	2836.5	2434.75	96885.3	35002.7	5288	3819	3810	2695	5428	1248	4833	34827	35986	20205	50542	37678	60877	30771	4667	4808	4640	6435	5084	5990	7534	34043	33214	34552	7025	32948	49504	58328	1681	5854	1518	2293	1533	1857	2465	3884	91740	88281	110635	56526
KRT2	CON_sp|P35908|K22E_HUMAN	CON_sp|P35908|K22E_HUMAN Keratin, type II cytoskeletal 2 epidermal OS=Homo sapiens OX=9606 GN=KRT2 PE=1 SV=2		28089	27407.9	64606.5	67190.2	40624.7	30808	7860	4723	6981	25310	7694	5138	6349	30714	11600	15304	16660	28044	70029	24272	10550	8754	12930	9012	9252	12284	22675	15289	7258	58102	26833	17430	31643	35300	41982	54972	88745	72727	27098	110377	99889	31397	42711	60985	18178	25055
DPYSL2	sp|Q16555|DPYL2_HUMAN	sp|Q16555|DPYL2_HUMAN Dihydropyrimidinase-related protein 2 OS=Homo sapiens OX=9606 GN=DPYSL2 PE=1 SV=1		29017.3	21281.9	5392.5	8744.25	16452	30791.3	55973	46582	25583	48531	43373	27455	29934	28975	72968	20713	10781	23630	23842	22212	43479	27158	45224	36864	35307	27171	12549	21782	31526	8964	11809	28672	13030	33190	7103	3119	5334	6014	8217	9034	6074	11652	7813	20872	20671	13344
STXBP1	sp|P61764|STXB1_HUMAN	sp|P61764|STXB1_HUMAN Syntaxin-binding protein 1 OS=Homo sapiens OX=9606 GN=STXBP1 PE=1 SV=1		96256.1	81417.3	6168.25	5358	36974.7	29499.7	111920	94955	69160	132961	112645	94788	69905	119304	180321	68492	67055	79244	80286	79091	92628	77382	111755	97262	87099	73006	61664	86754	137825	69018	43959	72673	48030	111662	7066	4504	6886	6217	3050	7107	5060	6215	25001	48975	36948	21531
ALB	CON_sp|P02768|ALBU_HUMAN	CON_sp|P02768|ALBU_HUMAN Albumin OS=Homo sapiens OX=9606 GN=ALB PE=1 SV=2		18968.9	17374	34068	8091.75	30090.7	27297	7918	10124	2647	23356	17541	6723	7118	19982	14557	4675	10101	11473	47823	24171	8054	4579	15897	18508	15354	11845	5951	14272	15838	6319	6919	6003	29792	42475	1234	15096	7270	112672	5878	13300	7513	5676	48965	27647	13660	15447
PKM	sp|P14618|KPYM_HUMAN	sp|P14618|KPYM_HUMAN Pyruvate kinase PKM OS=Homo sapiens OX=9606 GN=PKM PE=1 SV=4		71526	62656	10071.8	7684.75	22645	23058.7	91300	63013	46027	100621	82309	80607	56724	73630	84235	62265	42969	70883	81983	84717	68069	50769	68327	69965	78917	51674	48353	62424	76702	63375	33435	62232	61443	78981	5657	6554	18078	9998	7268	9441	5265	8765	17850	18746	31339	16711
SPTBN1	sp|Q01082|SPTB2_HUMAN	sp|Q01082|SPTB2_HUMAN Spectrin beta chain, non-erythrocytic 1 OS=Homo sapiens OX=9606 GN=SPTBN1 PE=1 SV=2		46282.4	34393.7	3913.25	6454	18177.7	21547	37652	56655	27393	67217	63436	79489	33139	40167	68926	26772	39136	60645	51183	37148	42639	40700	66834	41503	53593	41983	27450	25999	56699	17318	20617	45852	26660	47611	3608	2933	5113	3999	10033	5221	4940	5622	11858	14427	28248	16907
KRT10	CON_sp|P13645|K1C10_HUMAN	CON_sp|P13645|K1C10_HUMAN Keratin, type I cytoskeletal 10 OS=Homo sapiens OX=9606 GN=KRT10 PE=1 SV=6		16302.7	10550.3	45913	48689	26034	20141.7	14672	7114	3566	12589	7427	3672	5934	18096	14056	11674	7970	23266	27572	11485	5377	3498	6388	10534	4703	7945	5383	8069	6389	14503	9123	7675	12099	15994	20632	56971	62943	43106	21849	58653	86447	27807	29689	31450	16963	11062
ATP5F1A	sp|P25705|ATPA_HUMAN	sp|P25705|ATPA_HUMAN ATP synthase subunit alpha, mitochondrial OS=Homo sapiens OX=9606 GN=ATP5F1A PE=1 SV=1		44102	43965.3	6410.5	14233.8	18544.3	18319.3	83331	73307	52602	81952	75680	78733	57805	46715	11630	34304	44449	73403	49241	48972	75109	49335	81325	65395	52515	60861	55969	39944	67529	25986	24082	57087	27383	65746	7784	2629	9515	5714	15038	14432	6994	20471	2957	28496	24180	5905
LDHB	sp|P07195|LDHB_HUMAN	sp|P07195|LDHB_HUMAN L-lactate dehydrogenase B chain OS=Homo sapiens OX=9606 GN=LDHB PE=1 SV=2		34140.7	28892.3	2691.5	3498.75	19028.7	17735.3	32106	31240	21761	39562	30185	20678	24065	32322	51992	18233	25674	39795	38679	32290	23209	21659	29824	23082	24943	21243	18626	27450	42674	20217	12521	27782	24961	46641	1095	1044	4749	3878	2809	4077	1952	5157	14928	18087	24071	13313
BCAN	sp|Q96GW7|PGCB_HUMAN	sp|Q96GW7|PGCB_HUMAN Brevican core protein OS=Homo sapiens OX=9606 GN=BCAN PE=1 SV=2		2995.57	2221.71	822	3065	41183	17638	3703	2721	2292	4516	4293	2430	2221	5130	2824	2145	1522	2095	3197	4056	3080	3834	4585	3144	3919	3226	4665	2349	3459	1346	507	2000	1737	4154	261	760	1475	792	10287	851	335	787	46022	33036	44491	26937
IGHG4	sp|P01861|IGHG4_HUMAN	sp|P01861|IGHG4_HUMAN Immunoglobulin heavy constant gamma 4 OS=Homo sapiens OX=9606 GN=IGHG4 PE=1 SV=2		202	213.6	3499.25	527	20152.7	17584.7	110	255	370		385		119				233	286		87	251		575	244	149	857		204	134		352	131		247	303	1798	1841	10055	599	69	193	1247	35583	22191	2684	9790
IGHG2	sp|P01859|IGHG2_HUMAN	sp|P01859|IGHG2_HUMAN Immunoglobulin heavy constant gamma 2 OS=Homo sapiens OX=9606 GN=IGHG2 PE=1 SV=3		20005.9	14361.3	2104.33	680	14920.7	15820.7	25440	25397	25291	272	457	995	25179	18990	14040	32605	231	301	32605	41269	25652		18990	257	25349	32604		188	790	25179	32605	365	41269	133		685	822	4806	493	687	419	1121	33082	4999	6681	21329
GPM6A	sp|P51674|GPM6A_HUMAN	sp|P51674|GPM6A_HUMAN Neuronal membrane glycoprotein M6-a OS=Homo sapiens OX=9606 GN=GPM6A PE=1 SV=2		39632.1	31331.6	2641	2455	25274.3	15789.3	50995	48433	41834	51186	50297	53212	41511	45569	75677	21979	22575	33597	48554	29474	49758	37236	60912	42325	45272	30190	35376	33854	51162	28216	14196	26054	22663	43176	3286	4668	2009	601	1210	3202	4719	689	18264	17532	40027	30018
GNAO1	sp|P09471|GNAO_HUMAN	sp|P09471|GNAO_HUMAN Guanine nucleotide-binding protein G(o) subunit alpha OS=Homo sapiens OX=9606 GN=GNAO1 PE=1 SV=4		21461.9	14840	3294.5	4790.75	10653	15730	25991	21040	12761	28187	21686	16158	12517	21114	45335	17548	8633	20168	20629	16806	21586	13166	25637	18210	16536	14092	9803	13485	17264	13074	4851	19293	10785	25128	3029	3826	3763	2560	1896	5102	5360	6805	4324	10137	17498	9118
SPTAN1	sp|Q13813|SPTN1_HUMAN	sp|Q13813|SPTN1_HUMAN Spectrin alpha chain, non-erythrocytic 1 OS=Homo sapiens OX=9606 GN=SPTAN1 PE=1 SV=3		24844.1	10953.6	2828.5	5684.25	8205	14499.7	18494	30847	18995	44022	36368	85712	17162	19459	39244	12694	21782	38656	30421	11653	22562	37649	68361	20767	30397	27852	24558	7406	18352	5883	5662	12234	9242	17896	834	1744	6042	2694	16306	2164	1773	2494	6276	10477	7862	7744
GNB1	sp|P62873|GBB1_HUMAN	sp|P62873|GBB1_HUMAN Guanine nucleotide-binding protein G(I)/G(S)/G(T) subunit beta-1 OS=Homo sapiens OX=9606 GN=GNB1 PE=1 SV=3		17269.3	15323.9	2399.5	2700.5	7203.67	14301.3	18561	14760	12382	23651	18331	10802	13067	23356	22569	14193	14500	14685	17320	14262	17138	12480	18198	15226	13019	10086	12663	18193	19996	14241	13945	12085	13945	14862	4230	1408	1902	2058	811	4031	1444	4516	5153	5765	10693	8252
ENO1	sp|P06733|ENOA_HUMAN	sp|P06733|ENOA_HUMAN Alpha-enolase OS=Homo sapiens OX=9606 GN=ENO1 PE=1 SV=2		43811.7	40299.7	8990	5453.75	15415.7	14282	21105	17328	11992	24480	19784	18192	13113	50037	58039	32636	31504	37655	48239	48572	18552	13293	17170	19956	18904	12871	12938	35564	50181	33225	22644	40462	43392	56630	3679	5531	20616	6134	3027	8631	4842	5315	8105	10821	27321	13403
ACAN	sp|P16112|PGCA_HUMAN	sp|P16112|PGCA_HUMAN Aggrecan core protein OS=Homo sapiens OX=9606 GN=ACAN PE=1 SV=3		4062.14	3421.14	617.25	577.333	53600	13817	4422	739	967	770	1610	1001	1199	12615	2033	1521	2041	3193	3118	3914	891	962	628	1290	1691	1326	1959	9939	1803	2743	1019	2786	2286	3372	465	1108	274	622	1462		143	127	59147	48753	52900	19048
HSPA8	sp|P11142|HSP7C_HUMAN	sp|P11142|HSP7C_HUMAN Heat shock cognate 71 kDa protein OS=Homo sapiens OX=9606 GN=HSPA8 PE=1 SV=1		23504.6	17662.4	3415.75	2573	9427.67	12967.3	42850	33136	22750	49903	39668	30634	23824	28924	50989	17348	13851	18694	18928	15798	34419	24228	35653	26089	24116	25030	13442	19965	25277	11968	9197	17107	11571	28552	3278	1933	4483	3969	2304	3703	1368	2917	3847	11895	12541	4620
ANXA6	sp|P08133|ANXA6_HUMAN	sp|P08133|ANXA6_HUMAN Annexin A6 OS=Homo sapiens OX=9606 GN=ANXA6 PE=1 SV=3		49456.9	30284.4	1804	4090.75	18569.3	11870.7	67612	70968	36739	77403	67455	51612	50521	58548	162877	24808	21689	27840	22893	27543	62519	37300	77073	46084	54346	50811	25877	39635	66306	24072	4908	23504	17865	35701	438	1725	3903	1150	7234	3181	2113	3835	9946	17232	28530	10700
VDAC1	sp|P21796|VDAC1_HUMAN	sp|P21796|VDAC1_HUMAN Voltage-dependent anion-selective channel protein 1 OS=Homo sapiens OX=9606 GN=VDAC1 PE=1 SV=2		26435.1	26707.7	2217.5	1944.5	10897.3	11767	63194	58689	43712	73668	69459	49671	44928	29966	9810	16080	26844	39083	36239	27024	56974	36176	70808	46615	53198	47618	34436	22731	43393	13693	16106	33480	18347	39204	3133	1233	2446	2058	1567	2079	1511	2621	4190	15010	13492	5856
ITIH4	sp|Q14624|ITIH4_HUMAN	sp|Q14624|ITIH4_HUMAN Inter-alpha-trypsin inhibitor heavy chain H4 OS=Homo sapiens OX=9606 GN=ITIH4 PE=1 SV=4		391.833	291.333	987.75	1341	21340.3	11723	240	185	104	1183	299	109	260	325	216	292	145	1106	267		244	99		248	402	308	101		435			127		312	348	1712	719	1172	2005		677		37719	25186	1116	4368
COX7B	sp|P24311|COX7B_HUMAN	sp|P24311|COX7B_HUMAN Cytochrome c oxidase subunit 7B, mitochondrial OS=Homo sapiens OX=9606 GN=COX7B PE=1 SV=2		642	939	983	758	7289	11603.3	1240	182	152	2704	1407	2214	1422	766	131	734	495	899	894	575	408	795	1969		837	971	1493	407	2815	1084	405	384	325	1153		145	769	2035	580	637	551	1264	10102	5224	6541	10102
SLC1A2	sp|P43004|EAA2_HUMAN	sp|P43004|EAA2_HUMAN Excitatory amino acid transporter 2 OS=Homo sapiens OX=9606 GN=SLC1A2 PE=1 SV=2		18591.9	11815.7	2172.75	4070	9788	11410	13015	8315	5659	13300	9831	7368	3225	26245	32641	8238	7112	15157	26379	14371	11397	8958	12559	6911	6048	5201	3656	15345	19710	10908	3654	9892	9235	13966	1968	3056	2464	1203	1713	5125	4078	5364	5007	7158	17199	6947
TKT	sp|P29401|TKT_HUMAN	sp|P29401|TKT_HUMAN Transketolase OS=Homo sapiens OX=9606 GN=TKT PE=1 SV=3		24287.1	19834.4	2159.75	5840.75	11209.3	11304	24198	21216	12469	23633	13664	13302	14404	31310	37973	15896	17588	27718	19771	19754	16168	12985	20392	11722	13550	12979	10997	22269	25384	11289	11580	27735	17926	22658	3528	737	2290	2084	14164	3863	789	4547	7339	11268	15021	6167
MDH1	sp|P40925|MDHC_HUMAN	sp|P40925|MDHC_HUMAN Malate dehydrogenase, cytoplasmic OS=Homo sapiens OX=9606 GN=MDH1 PE=1 SV=4		14134.3	11615	1205.5	1364.5	4760.33	10581.7	14962	14612	7471	16763	9467	6654	6924	10623	20212	6901	7844	17580	14490	21290	12131	5462	14103	12694	10287	8651	7502	7307	12822	12262	5231	12687	18639	12357	895	130	2820	977	760	2082	990	1626	3690	6064	4527	5361
ATP1A1	sp|P05023|AT1A1_HUMAN	sp|P05023|AT1A1_HUMAN Sodium/potassium-transporting ATPase subunit alpha-1 OS=Homo sapiens OX=9606 GN=ATP1A1 PE=1 SV=1		27140.6	15935	3906.75	6860.25	9237.33	10213.7	24943	21643	19121	33102	34991	44641	19100	34337	45270	24658	14777	25834	24232	20876	28586	24068	33219	22659	28313	21106	15119	17013	20348	12472	11097	15332	12374	22909	4782	1230	4962	4653	15296	6915	2250	2980	3520	9034	15158	7101
CA2	CON_sp|P00918|CAH2_HUMAN	CON_sp|P00918|CAH2_HUMAN Carbonic anhydrase 2 OS=Homo sapiens OX=9606 GN=CA2 PE=1 SV=2		16644.3	12456.7	1222	2135.5	4872.67	9775	7326	9922	3146	5607	4110	3930	4436	24058	18947	12529	11082	19534	17023	13337	7294	4445	8501	3458	2274	5387	5370	13816	17242	15389	5943	12127	11759	10921	983	663	1669	1573	1802	3671	1135	1934	2704	5178	6736	2817
PLEC	sp|Q15149|PLEC_HUMAN	sp|Q15149|PLEC_HUMAN Plectin OS=Homo sapiens OX=9606 GN=PLEC PE=1 SV=3		9251.86	8966.29	2615.75	3790	11207.3	9692	18108	8904	7667	21181	15851	18816	8341	9998	16207	5430	3304	9524	11018	9282	16506	9979	13665	12729	14159	7615	13953	7235	15152	4143	7410	7001	3108	18715	1655	1014	5554	2240	12606	800	145	1609	18843	8188	6591	11605
GLUD1	sp|P00367|DHE3_HUMAN	sp|P00367|DHE3_HUMAN Glutamate dehydrogenase 1, mitochondrial OS=Homo sapiens OX=9606 GN=GLUD1 PE=1 SV=2		29431.3	26506.4	2747	7118	17666.7	9632	45888	46876	35557	61220	40229	30028	38052	32575	10182	21118	27486	44373	42163	28122	37139	31483	48035	31003	34559	38879	33891	36438	46204	10460	9548	26790	19019	37086	804	1970	6846	1368	6935	5920	6189	9428	9665	17971	25364	6038
YWHAG	sp|P61981|1433G_HUMAN	sp|P61981|1433G_HUMAN 14-3-3 protein gamma OS=Homo sapiens OX=9606 GN=YWHAG PE=1 SV=2		45396.3	47814.1	5760.25	4670.5	8909.67	9578.67	41284	34722	30110	47695	56508	55300	25943	55967	46672	36695	47877	43215	44996	42352	33417	21197	40561	53059	54019	26519	28060	32948	60966	44016	37462	59264	40582	59461	7962	1396	7869	5814	2440	5270	1922	9050	3826	10575	12328	7992
ATP1B1	sp|P05026|AT1B1_HUMAN	sp|P05026|AT1B1_HUMAN Sodium/potassium-transporting ATPase subunit beta-1 OS=Homo sapiens OX=9606 GN=ATP1B1 PE=1 SV=1		17886.6	13568.9	1241.25	2316	6294.33	9551.33	30108	24929	16738	32535	34399	42080	32510	20922	22869	12058	13901	20382	18904	16170	24250	17852	28628	30329	30651	24287	23658	13702	20775	4571	5520	15051	7273	28090	1556	1073	1124	1212	965	2711	1610	3978	5390	6112	7381	3258
MAP1B	sp|P46821|MAP1B_HUMAN	sp|P46821|MAP1B_HUMAN Microtubule-associated protein 1B OS=Homo sapiens OX=9606 GN=MAP1B PE=1 SV=2		11400.1	10690.1	1132.5	1574.75	5311.67	9195.67	23644	22004	11656	37274	31833	20119	16270	13751	18843	7135	7237	10890	12462	9483	25021	15144	25530	18677	25405	14717	16935	10659	18940	7239	3630	12140	6448	15775	597	183	1795	1955	2942	1036	680	1641	3950	7333	4652	2983
CYFIP1	sp|Q7L576|CYFP1_HUMAN	sp|Q7L576|CYFP1_HUMAN Cytoplasmic FMR1-interacting protein 1 OS=Homo sapiens OX=9606 GN=CYFIP1 PE=1 SV=1		603.833	609	283	1952	466.333	9166.67	584	506	481	723	275	638	264	1314	230	372	925		296	486	306	187	324	589	151	205	775	634	266	969	556	729	705	404		164	402		5379		216	261	320	684	395	287
HAPLN1	sp|P10915|HPLN1_HUMAN	sp|P10915|HPLN1_HUMAN Hyaluronan and proteoglycan link protein 1 OS=Homo sapiens OX=9606 GN=HAPLN1 PE=2 SV=2		1814.33	901.571	1069.25	716.667	46011	9133.67	3193	2669	958	2143	2233	1640	1167	1873	4351		130	2215	2095	222	1119	873	1714	810	1238	1668	745	1950	1621	457	121	237	146	1779	566	3302	172	237	1620	452	78		38843	51106	48084	7930
ATP5F1B	sp|P06576|ATPB_HUMAN	sp|P06576|ATPB_HUMAN ATP synthase subunit beta, mitochondrial OS=Homo sapiens OX=9606 GN=ATP5F1B PE=1 SV=3		20734.1	22503.1	2687.25	13770.8	9721.33	9079.67	119368	100888	76392	111576	86398	60267	86499	23174	8359	13992	14498	39647	23201	22268	98691	55849	102014	83809	97026	80362	61874	21270	42090	9205	10994	25861	11009	37093	2660	3093	2530	2466	38216	5964	4015	6888	3703	13006	12455	3982
ATP6V1A	sp|P38606|VATA_HUMAN	sp|P38606|VATA_HUMAN V-type proton ATPase catalytic subunit A OS=Homo sapiens OX=9606 GN=ATP6V1A PE=1 SV=2		30087.1	27885	2207	2936	7201.33	9037.33	44989	40028	27991	53465	43924	40398	24629	31226	48390	22608	22914	28454	25562	31456	42512	28066	46570	36619	37948	27617	27356	23596	37980	24899	16932	31019	21765	39004	3625	582	3015	1606	3679	2745	1715	3605	5108	8448	8048	7346
ALB	CON_sp|P02769|ALBU_BOVIN	CON_sp|P02769|ALBU_BOVIN Albumin OS=Bos taurus OX=9913 GN=ALB PE=1 SV=4		8548.14	2670.43	7087.5	11688.5	14796.7	8971	2304	2616	1846	6486	4326	1572	1065	2804	6418	3114	2492	5172	37674	2163	2298	1296	1958	3469	1785	1692	1609	1584	2929	3135	5652	551	1170	3672	1886	8435	9461	8568	3881	23723	11694	7456	37153	5378	1859	6936
GOT2	sp|P00505|AATM_HUMAN	sp|P00505|AATM_HUMAN Aspartate aminotransferase, mitochondrial OS=Homo sapiens OX=9606 GN=GOT2 PE=1 SV=3		16603.1	17122	2254	3695.5	10032.3	8881	27182	22254	20039	33683	29466	19475	22326	18427	8937	6617	17291	33086	14964	16900	20190	15890	27014	22674	24120	23705	19547	13113	24653	8478	12230	21767	8146	31467	711	1517	3368	3420	7528	3286	1005	2963	4835	14547	10715	6411
VDAC2	sp|P45880|VDAC2_HUMAN	sp|P45880|VDAC2_HUMAN Voltage-dependent anion-selective channel protein 2 OS=Homo sapiens OX=9606 GN=VDAC2 PE=1 SV=2		12913.6	14781.1	1041.5	1236.5	6846.33	8585.33	43241	42955	25984	60781	48697	41441	38513	18201	6249	7059	12136	19457	16534	10759	36730	20156	44707	33367	54658	36835	14982	13678	29999	5931	6782	18170	7598	21310	1533	396	1173	1064	283	2434	364	1865	1861	10858	7820	2698
GAPDH	sp|P04406|G3P_HUMAN	sp|P04406|G3P_HUMAN Glyceraldehyde-3-phosphate dehydrogenase OS=Homo sapiens OX=9606 GN=GAPDH PE=1 SV=3		28847.4	24937.4	4921.5	3106.75	9222.33	8541.33	43222	34040	15778	46963	30030	18742	32335	37474	54527	25537	10012	30126	23702	20554	38780	19790	35441	29161	23421	32909	15410	27356	43341	24714	19446	23762	12529	23414	832	5997	9230	3627	3842	3524	2922	2139	8877	9930	8860	4635
ATP1A3	sp|P13637|AT1A3_HUMAN	sp|P13637|AT1A3_HUMAN Sodium/potassium-transporting ATPase subunit alpha-3 OS=Homo sapiens OX=9606 GN=ATP1A3 PE=1 SV=3		25712.3	12427.1	1675.75	3177.25	5639.67	8431.33	22758	20624	12535	39660	32932	34706	11631	31098	45817	24571	17090	21889	22569	16952	26289	20144	34232	23010	21939	19488	17187	14792	9727	8573	13318	12822	8108	19650	1648	1092	2421	1542	2441	5561	2240	2467	3139	9004	4776	3420
DYNC1H1	sp|Q14204|DYHC1_HUMAN	sp|Q14204|DYHC1_HUMAN Cytoplasmic dynein 1 heavy chain 1 OS=Homo sapiens OX=9606 GN=DYNC1H1 PE=1 SV=5		22002.3	17215.9	4781.5	7567.5	5713.67	8340.33	44683	49440	28058	57244	46332	68131	44472	24296	18524	9965	16550	27577	34687	22417	44979	35563	49199	31014	45384	42837	38829	19347	26769	13923	9901	22071	11517	16983	2312	2741	7036	7037	21954	1454	1159	5703	5110	7052	4979	4263
ENO2	sp|P09104|ENOG_HUMAN	sp|P09104|ENOG_HUMAN Gamma-enolase OS=Homo sapiens OX=9606 GN=ENO2 PE=1 SV=3		24818.6	23748.9	5271	4353.25	11799.7	8293.67	21830	21278	14914	22591	18818	22109	11815	24635	47681	13966	17636	22168	20776	26868	18344	12245	22965	18891	15558	14526	17187	19987	29111	20457	17925	27582	20253	30927	2244	2233	6645	9962	3411	3676	2006	8320	7687	11684	16028	9831
CKB	sp|P12277|KCRB_HUMAN	sp|P12277|KCRB_HUMAN Creatine kinase B-type OS=Homo sapiens OX=9606 GN=CKB PE=1 SV=1		30187.3	22555	2515.75	3720.75	8133.67	8159.33	51244	44495	25052	72162	46146	34358	20528	38920	61206	18453	14444	30658	28179	19451	46418	29599	41310	38740	42884	19014	24968	27296	45286	13236	5583	15674	11646	39164	1128	1924	4413	2598	3461	5232	3457	2733	5264	10425	8712	3182
PLP1	sp|P60201|MYPR_HUMAN	sp|P60201|MYPR_HUMAN Myelin proteolipid protein OS=Homo sapiens OX=9606 GN=PLP1 PE=1 SV=2		17813.9	15225.1	6217	2942	7204.33	8020.67	29500	28844	9613	28491	30339	30086	26294	25261	25637	12985	10935	23769	19961	6149	31092	22974	31655	28515	26326	29283	36217	23303	20907	19185	9741	7003	8670	17767	17997	1477	1291	4103	3830	5161	1299	1478	7913	10699	3001	2970
ANXA4	sp|P09525|ANXA4_HUMAN	sp|P09525|ANXA4_HUMAN Annexin A4 OS=Homo sapiens OX=9606 GN=ANXA4 PE=1 SV=4		3745.57	3454.43	930.75	1019	1905.33	7942.67	2104	1334	1414	2678	2508	2140	2482	3543	7212	2305	2449	2843	4501	3366	925	1234	1545	1832	1703	2198	6482	5056	3880	2327	1338	4021	3425	4134	184	119	3151	269	2525	267	545	739	2619	892	2205	644
STX1A	sp|Q16623|STX1A_HUMAN	sp|Q16623|STX1A_HUMAN Syntaxin-1A OS=Homo sapiens OX=9606 GN=STX1A PE=1 SV=1		19942.9	17399.3	8169.75	12190.5	16621.3	7796	34275	31194	17146	33595	27053	24849	15911	20268	36371	15563	10657	19781	18741	18219	26900	16988	32867	18419	19897	20197	21113	11886	26104	13697	10438	17683	19876	22111	1955	13129	2026	15569	12666	10264	13241	12591	12050	16085	21729	8428
MBP	sp|P02686|MBP_HUMAN	sp|P02686|MBP_HUMAN Myelin basic protein OS=Homo sapiens OX=9606 GN=MBP PE=1 SV=3		6764.14	4701.29	4222.75	1729.75	5133.33	7777.33	14855	23266	9751	18742	25479	18415	20074	5234	8621	6365	2891	9178	9566	5494	14405	11840	18787	23591	23346	26048	39956	3190	4313	3950	1272	5667	5346	9171	5296	969	1295	9331	4459	608	885	967	1799	8817	4784	4270
KRT16	sp|P08779|K1C16_HUMAN	sp|P08779|K1C16_HUMAN Keratin, type I cytoskeletal 16 OS=Homo sapiens OX=9606 GN=KRT16 PE=1 SV=4		4997.71	2291.14	23577.5	8166.25	2297.33	7740.67	1145	508	713	3090	1173	1396	1980	1780	2487	1106	13302	5647	6798	3864	528	1159	1631	7714	500	994	1923	991	2188	2715	2226	2514	2596	2808	543	41294	39223	13250	8681	10408	6978	6598	2610	3836	446	8860
HSP90AA1	sp|P07900|HS90A_HUMAN	sp|P07900|HS90A_HUMAN Heat shock protein HSP 90-alpha OS=Homo sapiens OX=9606 GN=HSP90AA1 PE=1 SV=5		28080.1	24052.6	2928.75	2336.75	4143	7719.67	28441	22372	12956	34132	36460	39077	18329	28335	33763	26699	21237	29283	30448	26796	29412	22480	26562	29517	34143	24091	27753	25070	27764	27490	14921	24247	19075	29801	2597	1745	4433	2940	3372	1446	2009	2520	2533	4493	5403	3023
NCAM1	sp|P13591|NCAM1_HUMAN	sp|P13591|NCAM1_HUMAN Neural cell adhesion molecule 1 OS=Homo sapiens OX=9606 GN=NCAM1 PE=1 SV=3		25471	12440.4	1890	1591.25	6734	7345	11676	20796	12633	24065	17807	27303	15038	26092	48049	16317	20089	27016	25522	15212	14688	21830	31257	14137	12930	16924	16930	9129	21006	4525	8334	11193	14295	18601		322	2198	3150	2522	1232	478	2133	3458	7649	9095	4605
DSP	sp|P15924|DESP_HUMAN	sp|P15924|DESP_HUMAN Desmoplakin OS=Homo sapiens OX=9606 GN=DSP PE=1 SV=3		4182.86	2493.57	52242	9247.75	2752.33	7259.67	5111	5732	4930	5262	4639	5524	5374	4135	4926	1930	1602	4980	8832	2875	3699	2624	5690	1950	2348	4683	4646	3504	2470	1937	1414	1104	1279	5747	1742	36837	162882	7507	6450	16465	12135	1941	2853	3478	1926	2589
MDH2	sp|P40926|MDHM_HUMAN	sp|P40926|MDHM_HUMAN Malate dehydrogenase, mitochondrial OS=Homo sapiens OX=9606 GN=MDH2 PE=1 SV=3		14387.7	12489.1	2048.5	2749.75	4879	7018.33	68172	57751	46317	75229	58075	46596	44455	17013	6015	7995	15919	22849	17624	13299	54158	25398	74035	38024	40104	37962	26679	9806	29307	5261	5737	14239	5782	17292	2818	1312	2572	1492	2186	4351	797	3665	1684	6054	6899	5783
AP2A1	sp|O95782|AP2A1_HUMAN	sp|O95782|AP2A1_HUMAN AP-2 complex subunit alpha-1 OS=Homo sapiens OX=9606 GN=AP2A1 PE=1 SV=3		4628.57	3042.29	858.75	1352	6324.67	6980.67	12114	8624	3862	15176	10956	9814	4968	6507	8854	2316	3064	5325	3084	3250	8860	6291	11923	6206	7277	5780	3672	2797	5621	1718	1199	2791	1964	5206	239	1112	1198	886	1105	885	3073	345	8673	8863	1438	1349
CLTC	sp|Q00610|CLH1_HUMAN	sp|Q00610|CLH1_HUMAN Clathrin heavy chain 1 OS=Homo sapiens OX=9606 GN=CLTC PE=1 SV=5		17829	12944.4	1801.5	2254.75	5673	6970	40812	36997	21945	58373	40850	63911	23085	21533	32607	8485	13675	19779	14785	13939	37387	28050	47538	35431	36006	25706	23080	12883	23812	8374	8933	10042	7703	18864	1723	1248	2596	1639	4132	1328	913	2646	3611	7889	5519	2571
IGLL5	sp|B9A064|IGLL5_HUMAN; sp|P0DOX8|IGL1_HUMAN	sp|B9A064|IGLL5_HUMAN Immunoglobulin lambda-like polypeptide 5 OS=Homo sapiens OX=9606 GN=IGLL5 PE=1 SV=2		530.167	419.8	1971	479.667	12858	6938.33	320	264	142	202	114	226	260	597	466	1076		208	428	406	320			135		3764	204	208	948			585	185	173		474	2360	3079	657	612	170		21365	15026	2183	6087
ANK2	sp|Q01484|ANK2_HUMAN	sp|Q01484|ANK2_HUMAN Ankyrin-2 OS=Homo sapiens OX=9606 GN=ANK2 PE=1 SV=4		14617.6	9935.43	1505	2903	5573.67	6761	19523	15886	9893	42851	17923	33328	8891	24975	24093	6991	12512	11957	11600	10195	17911	9745	18323	15773	14510	8751	27035	8383	16864	4028	4835	10134	7102	18202	1148	258	3106	1508	6617	983		1109	2969	5200	8552	2967
AP1B1	sp|Q10567|AP1B1_HUMAN	sp|Q10567|AP1B1_HUMAN AP-1 complex subunit beta-1 OS=Homo sapiens OX=9606 GN=AP1B1 PE=1 SV=3		1534.71	1328.14	237.333	675.333	416	6645	4105	2682	1697	4047	3877	3115	2125	1917	2399	642	497	1882	1787	1619	3363	2473	3952	1974	2695	2322	1525	1049	2557	1488	537	630	553	2483		287	135	290	1429	318	279		628	529	91	190
UCHL1	sp|P09936|UCHL1_HUMAN	sp|P09936|UCHL1_HUMAN Ubiquitin carboxyl-terminal hydrolase isozyme L1 OS=Homo sapiens OX=9606 GN=UCHL1 PE=1 SV=2		27440.4	22165.4	1610.25	2610.25	5690.67	6484.67	27323	21824	12335	34125	22161	21418	17528	38115	44693	19812	21388	26870	22732	18473	22260	19688	27075	19525	19475	12653	9203	25607	33267	12422	11614	23883	15459	32906	3545	543	1106	1247	1293	2759	1694	4695	3389	4720	8963	6010
PRDX1	CON_sp|Q06830|PRDX1_HUMAN	CON_sp|Q06830|PRDX1_HUMAN Peroxiredoxin-1 OS=Homo sapiens OX=9606 GN=PRDX1 PE=1 SV=1		23182.7	19473	3464.25	2710.75	8255.67	6474	13747	13260	8551	15052	12176	8683	11671	20473	19361	11377	15173	30752	31774	33369	11165	8178	13211	11076	8990	6923	11781	15190	22057	13936	9627	18843	25438	31220	678	1323	8027	3829	3041	2920	2311	2571	7342	7352	10073	4852
ABCB8	sp|Q9NUT2|MITOS_HUMAN	sp|Q9NUT2|MITOS_HUMAN Mitochondrial potassium channel ATP-binding subunit OS=Homo sapiens OX=9606 GN=ABCB8 PE=1 SV=3		10222.9	9325	418.333	1540	393.5	6438	8504	1050	7249	20797	20335	17613	1967	20322	13441	1970	537	10625	13999	10666	13530	6740	15649	18520	17880	4150	16213	18088	9437	13345	1322	609	4701	17773	194		104	957	1908			1172		178	609	426
ATP6V0A1	sp|Q93050|VPP1_HUMAN	sp|Q93050|VPP1_HUMAN V-type proton ATPase 116 kDa subunit a 1 OS=Homo sapiens OX=9606 GN=ATP6V0A1 PE=1 SV=3		17519.1	13081	1404.25	2392	7054.67	6403.33	21783	20910	15942	33746	23048	34479	13539	18750	33157	11503	11863	16993	16921	13447	19381	14033	31836	19488	21635	14923	10160	8328	25558	6224	6271	10601	9903	24682	1316	1033	1915	1353	2499	3092	1131	2846	3989	8876	8299	4213
TPI1	sp|P60174|TPIS_HUMAN	sp|P60174|TPIS_HUMAN Triosephosphate isomerase OS=Homo sapiens OX=9606 GN=TPI1 PE=1 SV=4		28734	23056.6	5953.5	4263	4787.33	6364.33	22437	19011	18052	25021	20919	25072	14827	29293	40184	13471	26568	28186	33488	29948	19193	14341	25292	16734	13768	14165	17508	22929	29909	19456	12156	20806	20714	35426	762	4147	16112	2793	7351	4239	899	4563	943	2860	10559	7623
PPM1F	sp|P49593|PPM1F_HUMAN	sp|P49593|PPM1F_HUMAN Protein phosphatase 1F OS=Homo sapiens OX=9606 GN=PPM1F PE=1 SV=3		242	#DIV/0!	872	2326	#DIV/0!	6317									242																					872					2326
PGK1	sp|P00558|PGK1_HUMAN	sp|P00558|PGK1_HUMAN Phosphoglycerate kinase 1 OS=Homo sapiens OX=9606 GN=PGK1 PE=1 SV=3		30129.9	25025.1	5504.5	2747.5	8596.33	6174.33	34625	27347	18306	37844	30858	23221	23500	29986	47134	24302	24604	28784	30079	26020	29378	20605	26892	29156	26011	23798	12037	28233	32098	16287	11449	26806	19114	41189	5309	1674	10847	4188	3288	3030	1024	3648	8484	10013	7292	3341
ATG2B	sp|Q96BY7|ATG2B_HUMAN	sp|Q96BY7|ATG2B_HUMAN Autophagy-related protein 2 homolog B OS=Homo sapiens OX=9606 GN=ATG2B PE=1 SV=5		171	170.5	#DIV/0!	1181	#DIV/0!	6165	383	695		521	187	406							182	160		400	603				160	104	237										1181
GDI1	sp|P31150|GDIA_HUMAN	sp|P31150|GDIA_HUMAN Rab GDP dissociation inhibitor alpha OS=Homo sapiens OX=9606 GN=GDI1 PE=1 SV=2		33677.3	30589.9	1994.25	2181.25	8540	6102.67	43295	32218	22712	50944	41237	34065	24879	41856	51432	22080	19836	31355	40026	29156	35027	22152	42181	30957	32516	26048	26950	33955	39020	27593	13679	26070	27745	46067	2014	623	2690	2650	2788	2110	1344	2483	6950	7893	10777	6078
KRT5	sp|P13647|K2C5_HUMAN	sp|P13647|K2C5_HUMAN Keratin, type II cytoskeletal 5 OS=Homo sapiens OX=9606 GN=KRT5 PE=1 SV=3		6122.14	4132.57	31898.2	16102.8	6335.33	6066	2420	1255	1622	4014	3370	1393	1630	4982	4720	3078	4789	7042	14932	3312	1715	1386	2904	2234	1961	3152	1638	1503	1571	8143	3292	3538	5807	5074	11625	22442	67559	25967	5616	35032	20739	3024	6250	10117	2639	4053
STX1B	sp|P61266|STX1B_HUMAN	sp|P61266|STX1B_HUMAN Syntaxin-1B OS=Homo sapiens OX=9606 GN=STX1B PE=1 SV=1		18878	15394.7	1665.75	1870.75	4322.67	6026.33	17497	14648	11322	20011	16688	22412	11557	15340	36960	15030	13276	17986	15654	17900	13196	10208	18153	11592	12539	12558	14605	11703	26839	8806	8878	18387	11023	22127	2359	899	1913	1492	1181	1777	2080	2445	1798	4185	6985	2638
MOG	sp|Q16653|MOG_HUMAN	sp|Q16653|MOG_HUMAN Myelin-oligodendrocyte glycoprotein OS=Homo sapiens OX=9606 GN=MOG PE=1 SV=2		13578.1	9559.29	1346.5	1492.25	6275	6002.67	12745	22333	11244	20040	16479	7656	16115	18552	16940	14097	7457	18957	13315	5729	12058	11790	19489	12106	13508	20468	16871	10395	9931	7876	3268	13610	7742	14093	430	2080	1784	1092	1678	881	1815	1595	3762	8943	6120	2132
CD9	sp|P21926|CD9_HUMAN	sp|P21926|CD9_HUMAN CD9 antigen OS=Homo sapiens OX=9606 GN=CD9 PE=1 SV=4		7499.86	4941.14	823	786.5	2142.67	5949.33	6575	6597	3468	4058	6173	2251	5204	9948	12250	6641	4578	7070	6021	5991	4349	5575	6516	4719	5129	6571	3763	6137	6417	4675	2720	5633	2536	6470	1585	326	552	829	220	1641	436	849	802	3788	1838	942
CRKL	sp|P46109|CRKL_HUMAN	sp|P46109|CRKL_HUMAN Crk-like protein OS=Homo sapiens OX=9606 GN=CRKL PE=1 SV=1		517.429	402.667	369.333	171	105	5940	1201	1055	362	1194	1028	264	96	763	919	78	86	715	655	406	546	109	542	707	207				411		481			316	482		403	223	171				127	117	71
CAP1	sp|Q01518|CAP1_HUMAN	sp|Q01518|CAP1_HUMAN Adenylyl cyclase-associated protein 1 OS=Homo sapiens OX=9606 GN=CAP1 PE=1 SV=5		4846.14	3709	1000	270.25	5620.67	5890.33	3090	4654	1866	4377	4897	1954	1367	6596	6918	5068	2548	4037	4885	3871	3373	2651	4480	2703	1785	3359	2153	5349	5395	4305	599	3403	3011	3901		130	1870		352	396	133	200	15639	522	701	737
ATP1A2	sp|P50993|AT1A2_HUMAN	sp|P50993|AT1A2_HUMAN Sodium/potassium-transporting ATPase subunit alpha-2 OS=Homo sapiens OX=9606 GN=ATP1A2 PE=1 SV=1		12704.3	6794.14	1427.75	3355.25	7422.67	5882.33	10816	5890	4097	10604	9493	13917	7470	18606	18536	5507	8189	12662	18026	7404	8421	5878	9228	7684	10099	7935	3412	8210	12297	4808	3353	4711	4900	9280	497	3022	1357	835	2816	2320	923	7362	6634	8918	6716	1966
PYGM	sp|P11217|PYGM_HUMAN	sp|P11217|PYGM_HUMAN Glycogen phosphorylase, muscle form OS=Homo sapiens OX=9606 GN=PYGM PE=1 SV=6		5504.43	3984	1691.75	2555.5	2806	5867.33	4754	1842	2751	5633	5469	2783	2806	4409	5839	3680	3661	7093	9357	4492	2427	2456	3252	4035	4680	3877	2690	3469	4326	2277	2373	4187	4457	6799	380	1243	3561	1583	6136	481	1979	1626	3087	2621	2710	2761
TNR	sp|Q92752|TENR_HUMAN	sp|Q92752|TENR_HUMAN Tenascin-R OS=Homo sapiens OX=9606 GN=TNR PE=1 SV=3		2114.71	2463.57	686.667	901.5	4864.67	5771.67	1841	1775	1451	1964	1954	4972	912	2239	2455	2274	1396	830	2005	3604	1903	2925	3711	2284	3019	2376	1622	1352	2124	452	3615	4604	3826	1272		212	1144	704	1307			496	4036	2029	8529	8792
TUBA4A	sp|P68366|TBA4A_HUMAN	sp|P68366|TBA4A_HUMAN Tubulin alpha-4A chain OS=Homo sapiens OX=9606 GN=TUBA4A PE=1 SV=1		19935.7	18318.1	2660	1519.25	5329.67	5746	20294	17987	13054	14114	12824	13393	12490	22502	21397	16095	16049	21922	20922	20663	18339	16936	18982	16632	12488	16102	17111	21329	24079	15783	12093	21581	12093	21269	2971	1244	4309	2116	661	2215	990	2211	2083	6992	6914	3622
FASN	sp|P49327|FAS_HUMAN	sp|P49327|FAS_HUMAN Fatty acid synthase OS=Homo sapiens OX=9606 GN=FASN PE=1 SV=3		6361	4148.14	1924.75	2855.5	4416	5717.67	9304	6000	4075	11068	10007	10059	6866	6263	6037	4373	4690	9500	8621	5043	8601	5387	7630	6112	6594	5791	5556	4176	6194	3369	1229	5158	3675	5236	295	1082	3149	3173	9002	950	310	1160	6314	4951	1983	4083
SIRT2	sp|Q8IXJ6|SIR2_HUMAN	sp|Q8IXJ6|SIR2_HUMAN NAD-dependent protein deacetylase sirtuin-2 OS=Homo sapiens OX=9606 GN=SIRT2 PE=1 SV=2		27082.4	24335.4	3597.25	3234.5	5317.67	5644.67	21485	25318	13596	14780	22102	8849	18356	25358	33077	31816	22711	27768	22987	25860	20111	16827	20415	17689	15393	21487	20652	26817	18680	30650	23747	29503	27503	13448	9990	218	2578	1603	2099	3793	2471	4575	1860	4741	9352	5759
LMNA	sp|P02545|LMNA_HUMAN	sp|P02545|LMNA_HUMAN Prelamin-A/C OS=Homo sapiens OX=9606 GN=LMNA PE=1 SV=1		3316.29	2346.71	4975.25	3296.25	9111	5541	6689	2578	3865	7172	2897	2875	5948	5320	3719	1074	2954	4498	4019	1630	5670	1831	4384	1620	4056	4518	5167	2152	5155	2057	268	1283	2103	3409	140	2934	13150	3677	10483	895	1224	583	7844	8227	11262	2219
HSPA9	sp|P38646|GRP75_HUMAN	sp|P38646|GRP75_HUMAN Stress-70 protein, mitochondrial OS=Homo sapiens OX=9606 GN=HSPA9 PE=1 SV=2		12067.4	12334.1	2049.75	3173.5	4060.67	5499.33	25553	27628	19271	35028	31717	32060	20542	15667	3991	9972	11936	16996	13374	12536	28857	19815	31205	22958	25371	23711	18443	9853	22198	7702	7139	11353	8667	19427	2545	1003	2178	2473	5709	3007	1588	2390	2799	4782	4601	1910
GPI	sp|P06744|G6PI_HUMAN	sp|P06744|G6PI_HUMAN Glucose-6-phosphate isomerase OS=Homo sapiens OX=9606 GN=GPI PE=1 SV=4		14178.3	8121.57	661	1436.5	4577.33	5360	26524	24120	14151	26609	18656	13775	14310	17139	44886	2737	9523	9588	9180	6195	23030	14502	26059	17984	16617	14439	8257	12065	19678	1626	2986	8314	2419	9763		315	1209	459	3598	1121	765	262	2937	5669	5126	1614
IGKV3-15	sp|P01624|KV315_HUMAN	sp|P01624|KV315_HUMAN Immunoglobulin kappa variable 3-15 OS=Homo sapiens OX=9606 GN=IGKV3-15 PE=1 SV=2		346.25	199.5	810	183	5681.67	5342					246					303		204	448	430					134	1146			126				273			288	817	1325		183			7462	7462	2121	5740
PSAT1	sp|Q9Y617|SERC_HUMAN	sp|Q9Y617|SERC_HUMAN Phosphoserine aminotransferase OS=Homo sapiens OX=9606 GN=PSAT1 PE=1 SV=2		14005.1	11391	866.333	944	3865.67	5325	10941	9329	4994	13029	13162	3700	10321	10908	12866	8834	11257	18814	20137	15220	6674	5049	9597	8332	6944	8081	6944	10488	11111	9625	6527	12898	14466	14622	110		1809	680	2136	885	155	600	2647	3048	5902	3633
SLC25A3	sp|Q00325|S25A3_HUMAN	sp|Q00325|S25A3_HUMAN Solute carrier family 25 member 3 OS=Homo sapiens OX=9606 GN=SLC25A3 PE=1 SV=2		13584.7	13632.6	2371.5	1901.25	4876	5322.67	27268	22056	13142	30290	21703	21601	15682	15228	4028	10036	12181	21724	18270	13626	24021	13751	23720	17717	18327	15808	12430	12488	18863	7243	7178	15475	11409	22772	1946	654	2907	3979	867	2827	1418	2493	2717	4249	7662	3490
HK1	sp|P19367|HXK1_HUMAN	sp|P19367|HXK1_HUMAN Hexokinase-1 OS=Homo sapiens OX=9606 GN=HK1 PE=1 SV=3		15643.6	13352.6	1357.5	3437	3799	5274.33	25993	30830	18578	37407	30856	34862	24866	21690	5002	11437	15896	21814	19423	14243	28405	26623	41177	26197	29254	27084	20659	10297	24053	7313	9715	15835	8145	18110	1310	483	2456	1181	6303	2212	3263	1970	862	4711	5824	3475
GSTM2	sp|P28161|GSTM2_HUMAN	sp|P28161|GSTM2_HUMAN Glutathione S-transferase Mu 2 OS=Homo sapiens OX=9606 GN=GSTM2 PE=1 SV=2		557.429	460.571	646.25	654.333	5962	5123.33	1680	1263	692	2404	1817	1930	1322	1026	415	604	114	278	762	703	974	305	1635	1096	1524	421	855	288	616	561	158	178	160	1263	467	1437	192	489	962	505	496		623	14212	3051	7103
UQCRC2	sp|P22695|QCR2_HUMAN	sp|P22695|QCR2_HUMAN Cytochrome b-c1 complex subunit 2, mitochondrial OS=Homo sapiens OX=9606 GN=UQCRC2 PE=1 SV=3		14727.9	17922	2188	2128.75	6165.33	5044	42469	39220	28454	44663	35929	19395	27277	14734	3716	10224	21421	18395	17599	17006	31227	20657	39564	29332	37055	28803	18880	15965	21831	11452	19319	18954	17154	20779	2515	1186	3846	1205	838	2205	1679	3793	8224	6478	3794	3414
ACO2	sp|Q99798|ACON_HUMAN	sp|Q99798|ACON_HUMAN Aconitate hydratase, mitochondrial OS=Homo sapiens OX=9606 GN=ACO2 PE=1 SV=2		7399.43	6218.86	1331.25	2185.5	2892.67	5032.33	27760	25172	13504	31594	24807	33853	14396	10907	4306	5063	2923	13619	10020	4958	29286	17352	38398	21637	24165	16894	13538	6212	14758	1727	1745	6216	2632	10242	587	1576	1979	1183	2474	1815	2015	2438	1387	4052	3239	1955
CNTN1	sp|Q12860|CNTN1_HUMAN	sp|Q12860|CNTN1_HUMAN Contactin-1 OS=Homo sapiens OX=9606 GN=CNTN1 PE=1 SV=1		8443	3878.43	617.5	1961	3354.33	4964	6415	4481	3046	5744	4090	25962	2400	11240	13896	6290	5311	8916	9422	4026	7284	6672	9823	2659	4291	5707	6755	3779	7982	3708	1818	3268	2429	4165			1119	116	4859	2183	441	361	2642	3368	4053	5018
CNDP2	sp|Q96KP4|CNDP2_HUMAN	sp|Q96KP4|CNDP2_HUMAN Cytosolic non-specific dipeptidase OS=Homo sapiens OX=9606 GN=CNDP2 PE=1 SV=2		12635.9	10070.9	899.75	1463.75	4132.33	4956	13341	10934	4130	13758	7545	5519	5840	16552	22647	8925	7855	11700	11590	9182	10289	5524	9809	6193	6676	6022	7215	12025	14445	9843	3230	9429	8760	12764	909	195	1430	1065	3890	493	452	1020	2116	5489	4792	2007
YWHAE	sp|P62258|1433E_HUMAN	sp|P62258|1433E_HUMAN 14-3-3 protein epsilon OS=Homo sapiens OX=9606 GN=YWHAE PE=1 SV=1		21143.4	18167.9	3752.25	3724.5	5236.33	4898	23562	21130	18510	35495	29424	23961	19282	24730	23957	11338	21360	23579	25415	17625	16651	15683	26478	22423	22145	19525	20349	15230	32719	14414	9380	20932	14215	20285	5124	1515	8025	345	1640	4300	2557	6401	3656	5494	6559	3479
PPIA	CON_sp|P62937|PPIA_HUMAN	CON_sp|P62937|PPIA_HUMAN Peptidyl-prolyl cis-trans isomerase A OS=Homo sapiens OX=9606 GN=PPIA PE=1 SV=2		9124.29	7119	3190.75	1218	2595	4886.33	13785	12162	6886	15838	14056	9433	7401	11655	16020	4188	3758	9455	10086	8708	9464	6377	13989	9969	9301	5321	9366	5210	10062	8058	3662	7173	5318	10350	645	2073	8987	1058	1247	1660	722	1243	1159	4301	2325	1352
DLD	sp|P09622|DLDH_HUMAN	sp|P09622|DLDH_HUMAN Dihydrolipoyl dehydrogenase, mitochondrial OS=Homo sapiens OX=9606 GN=DLD PE=1 SV=2		12650.9	16142.4	1296.25	1697.5	3250.67	4804.33	27749	23989	12147	23810	14929	11309	17392	25954	1575	7400	18204	16873	9702	8848	19559	13667	27167	13547	15634	17703	9081	22096	35328	8464	11616	15504	9083	10906	1659	136	1650	1740	1801	2262	1022	1705	1282	3839	4631	2690
GSN	CON_sp|P06396|GELS_HUMAN	CON_sp|P06396|GELS_HUMAN Gelsolin OS=Homo sapiens OX=9606 GN=GSN PE=1 SV=1		16091.7	11729.7	2511.25	1272.5	4526	4796.33	4364	5064	5151	2377	3197	739	5419	27477	21678	17962	11896	12802	11413	9414	7562	8336	3986	5025	3955	6667	4449	25656	17768	8464	2534	10215	9579	7892	2334	846	2996	3869	518	902	1234	2436	2204	4243	7131	2788
TUBB4A	sp|P04350|TBB4A_HUMAN	sp|P04350|TBB4A_HUMAN Tubulin beta-4A chain OS=Homo sapiens OX=9606 GN=TUBB4A PE=1 SV=2		14889.6	12730	1682.25	1741	6539.67	4782	23117	22761	15849	27110	24845	10768	18877	18992	22132	9494	12713	15306	13822	11768	22096	18490	23121	21625	21735	18846	17115	16606	22090	9039	6541	12367	6896	15571	2807	786	1218	1918	1314	1834	1505	2311	5428	8535	5656	1945
GNAI2	sp|P04899|GNAI2_HUMAN	sp|P04899|GNAI2_HUMAN Guanine nucleotide-binding protein G(i) subunit alpha-2 OS=Homo sapiens OX=9606 GN=GNAI2 PE=1 SV=3		14827.9	12476.9	759.75	752.75	5628	4751	10985	9281	5453	11449	10018	9224	6668	17187	26494	10927	8820	11434	15827	13106	9578	6370	11329	7094	7841	7764	9134	14102	19407	12259	5802	10407	10561	14800	823	724	473	1019	861	797	435	918	3091	4266	9527	5006
AP2M1	sp|Q96CW1|AP2M1_HUMAN	sp|Q96CW1|AP2M1_HUMAN AP-2 complex subunit mu OS=Homo sapiens OX=9606 GN=AP2M1 PE=1 SV=2		16688.1	13507.7	849.667	2020.75	4678	4695	29987	23718	16440	35540	29271	26854	15610	19427	29321	12831	13829	20159	11493	9757	24201	16914	29950	23459	22834	15906	10889	16648	21340	9661	7459	12613	9331	17502	943	368	1238		6263	1074	229	517	2266	4804	6964	2584
ALDH2	sp|P05091|ALDH2_HUMAN	sp|P05091|ALDH2_HUMAN Aldehyde dehydrogenase, mitochondrial OS=Homo sapiens OX=9606 GN=ALDH2 PE=1 SV=2		16610.7	15804.9	1892.25	3798	4971	4633.33	17558	14240	10980	17335	15023	10973	12184	14176	2516	14542	15160	27842	23784	18255	15042	10775	15736	9560	13705	13965	11857	15626	16186	8508	12144	23496	16662	18012	1717	301	3920	1631	8255	2267	1008	3662	1363	4086	9464	2903
SPTBN2	sp|O15020|SPTN2_HUMAN	sp|O15020|SPTN2_HUMAN Spectrin beta chain, non-erythrocytic 2 OS=Homo sapiens OX=9606 GN=SPTBN2 PE=1 SV=3		1851	2205.29	902.25	1000.75	2327.33	4628.67	4886	3701	2173	8337	3637	4651	2938	1639	1257	1750	1216	2093	2129	2873	3972	1891	4125	4472	3887	2442	2407	1079	1925	2909	1351	1900	1916	4357	90	558	1550	1411	3034	230	366	373	772	4795	1415	6099
ATP6V1C1	sp|P21283|VATC1_HUMAN	sp|P21283|VATC1_HUMAN V-type proton ATPase subunit C 1 OS=Homo sapiens OX=9606 GN=ATP6V1C1 PE=1 SV=4		5437.29	4520	386	1231.5	2141.33	4598.67	10587	7877	3929	12160	10193	10383	5690	10555	9453	3080	2896	4380	4068	3629	7347	4547	7748	7075	6658	5199	3787	4698	12738	2813	1135	2695	1572	5989		200	572		2364	99			1462	1886	3076	1050
PSMD2	sp|Q13200|PSMD2_HUMAN	sp|Q13200|PSMD2_HUMAN 26S proteasome non-ATPase regulatory subunit 2 OS=Homo sapiens OX=9606 GN=PSMD2 PE=1 SV=3		1388.29	825.6	539	259.667	320.333	4598	1853	1762	458	1996	1508	2481	207	1263	2420	1514	985	1594	1379	563	1495	1964	1295	1199	1601	810	1024	827	761	964		591		985			785	293	446	123		210	153	433	375	173
QDPR	sp|P09417|DHPR_HUMAN	sp|P09417|DHPR_HUMAN Dihydropteridine reductase OS=Homo sapiens OX=9606 GN=QDPR PE=1 SV=2		19337.6	14862.1	1367.25	1194.75	4362.67	4597.67	17722	17597	13107	16191	16242	7376	21814	25058	18269	15194	16644	23180	21795	15223	11508	7414	15649	11437	11640	19101	13166	15790	13611	14290	13010	17809	15734	13791	1999	393	1916	1161	1080	656	885	2158	1956	6209	4923	2520
EPB41L3	sp|Q9Y2J2|E41L3_HUMAN	sp|Q9Y2J2|E41L3_HUMAN Band 4.1-like protein 3 OS=Homo sapiens OX=9606 GN=EPB41L3 PE=1 SV=2		10428	8992.71	952	1417	3098	4574.67	16803	14370	8876	25233	18601	16308	8458	11472	19188	4359	5921	10451	11034	10571	12950	9325	15439	15480	18456	9882	9632	7785	12488	4841	4926	8666	6145	18098	702	644	1477	985	3387	1119	144	1018	1492	3531	4271	2855
PRDX2	sp|P32119|PRDX2_HUMAN	sp|P32119|PRDX2_HUMAN Peroxiredoxin-2 OS=Homo sapiens OX=9606 GN=PRDX2 PE=1 SV=5		34307.1	27712.1	4507.75	4408.25	7457.67	4548	24397	23791	16424	26740	18783	16147	13261	26184	37352	22235	38318	23064	49219	43778	18850	17535	23772	16301	16659	13036	10974	22666	28934	18890	15893	31034	32266	44302	841	3349	10576	3265	3664	6979	3279	3711	4048	6183	12142	7090
CAP2	sp|P40123|CAP2_HUMAN	sp|P40123|CAP2_HUMAN Adenylyl cyclase-associated protein 2 OS=Homo sapiens OX=9606 GN=CAP2 PE=1 SV=1		8157.29	6190.29	658	689.25	3072	4525	10595	8511	4663	12592	12561	6554	4759	8398	19365	7289	4315	6774	6688	4272	9610	6064	10214	6536	6360	5179	3663	7525	8749	5293	3503	5876	2978	9408	523		610	841	1544	769	145	299	1587	3320	4309	1708
NSF	sp|P46459|NSF_HUMAN	sp|P46459|NSF_HUMAN Vesicle-fusing ATPase OS=Homo sapiens OX=9606 GN=NSF PE=1 SV=3		28032.1	25462.9	1461	1619.75	5395.33	4446	41790	40435	28604	58561	49360	54066	34618	28796	39233	15992	22383	31464	29808	28549	41842	31806	42700	36352	40961	33843	35659	21635	34863	21669	15102	26719	16856	41396	1883	386	2399	1176	788	2259	571	2861	1932	8133	6121	2439
ENPP2	sp|Q13822|ENPP2_HUMAN	sp|Q13822|ENPP2_HUMAN Ectonucleotide pyrophosphatase/phosphodiesterase family member 2 OS=Homo sapiens OX=9606 GN=ENPP2 PE=1 SV=3		1000.14	958.857	498	501	4884.67	4443	1862	2378	813	1348	2054	2119	1547	979	110	1474	377	1850	1345	866	1611	1222	1993	1824	1477	1477	1783	1014	807	1415	322	790	763	1601		612	772	110	1239	104	160		6858	6927	869	1115
SYN1	sp|P17600|SYN1_HUMAN	sp|P17600|SYN1_HUMAN Synapsin-1 OS=Homo sapiens OX=9606 GN=SYN1 PE=1 SV=3		17425.1	15966	1698.75	3280.5	4124.33	4425.33	34104	28408	19009	32605	23920	33948	20306	14760	33566	10783	19471	16939	13732	12725	30482	22124	35421	22404	20844	20531	12632	12010	21250	13122	14286	19199	10781	21114	4513	492	1086	704	8610	1068	1299	2145	2246	5623	4504	2615
DMKN	sp|Q6E0U4|DMKN_HUMAN	sp|Q6E0U4|DMKN_HUMAN Dermokine OS=Homo sapiens OX=9606 GN=DMKN PE=1 SV=3		898.333	979.2	4624	906	4148.67	4421.67	1018	404	1068	732	289	160	213	3163	984	358		358	273	254	2324		212	1026	199	1025	3260	1640	2762		125		212	157		2314	11091	467	396	166	2662	400	9136	685	2625	451
CRMP1	sp|Q14194|DPYL1_HUMAN	sp|Q14194|DPYL1_HUMAN Dihydropyrimidinase-related protein 1 OS=Homo sapiens OX=9606 GN=CRMP1 PE=1 SV=1		12255.1	11522.3	655.75	1921	4376.67	4411.67	22217	16477	9862	22156	18296	18727	8937	13465	22004	6812	8565	12529	12458	9953	16601	12871	20748	13811	13794	11762	10717	11720	18836	7577	5594	11571	8397	16961	401	284	1565	373	5085	667	737	1195	4312	3431	5387	2567
AQP4	sp|P55087|AQP4_HUMAN	sp|P55087|AQP4_HUMAN Aquaporin-4 OS=Homo sapiens OX=9606 GN=AQP4 PE=1 SV=2		6435.29	5661.57	689	965	6286.33	4411	2405	1701	1804	2237	3109	3212	504	7669	12435	7068	2447	1979	1944	11505	1473	1832	3245	2881	2509	2993	5641	5082	7710	9116	1358	3261	11401	1703	832	1131	532	261	1038	2056	267	499	1789	2468	14602	7627
NHERF1	sp|O14745|NHRF1_HUMAN	sp|O14745|NHRF1_HUMAN Na(+)/H(+) exchange regulatory cofactor NHE-RF1 OS=Homo sapiens OX=9606 GN=NHERF1 PE=1 SV=4		4682.57	4150.86	514.75	607	5359	4407.33	3365	3652	1517	1758	1399	2792	1312	6439	12131	4040	1218	2162	3750	3038	1984	2259	3371	1291	850	1675	2377	5409	8088	6291	1016	2407	2649	3196	710	470	481	398	401	430	738	859	1592	1158	13327	8348
CCT3	sp|P49368|TCPG_HUMAN	sp|P49368|TCPG_HUMAN T-complex protein 1 subunit gamma OS=Homo sapiens OX=9606 GN=CCT3 PE=1 SV=4		4887	3817.71	818.25	986.25	9663.33	4374	12983	8387	5384	10576	9102	9089	6602	5948	9813	4109	2234	4717	3811	3577	10265	6205	8817	6375	6228	6438	5359	4052	6169	4214	1832	4027	2244	4186	1112	460	732	969	3227	392	181	145	1644	24187	3159	8227
HBA1	CON_sp|P69905|HBA_HUMAN	CON_sp|P69905|HBA_HUMAN Hemoglobin subunit alpha OS=Homo sapiens OX=9606 GN=HBA1 PE=1 SV=2		6540.71	4917.14	4042.75	10216.8	4313	4334	28817	20174	9506	34014	33442	18724	17337	6490	6777	3968	4153	5577	11304	7516	25906	12479	18375	26275	36833	11954	11089	3080	6663	2365	1227	6505	3663	10917	2040	2087	7314	4730	1947	35017	2237	1666	4265	5639	3035	2137
CPB2	sp|Q96IY4|CBPB2_HUMAN	sp|Q96IY4|CBPB2_HUMAN Carboxypeptidase B2 OS=Homo sapiens OX=9606 GN=CPB2 PE=1 SV=2		790.667	907.429	487.5	958.5	7882	4314.67	731	1629	394	926	388	988	688	905	887	191		1061	257	1443	337	245	1014	479	906	925	607	1360	853	2037	256	237	750	859	380			595	1371			546	11341	11336	969	4109
IGHA1	sp|P01876|IGHA1_HUMAN	sp|P01876|IGHA1_HUMAN Immunoglobulin heavy constant alpha 1 OS=Homo sapiens OX=9606 GN=IGHA1 PE=1 SV=3		269.333	292	1204.33	420	9254	4306.33	939	894	420	427	255	92		347	104	169		207	532	257	1044			103	261	3824	248	258	360	216		242	333	343		263	2084	1266	448	392			16289	10208	1265	3231
ATP2A2	sp|P16615|AT2A2_HUMAN	sp|P16615|AT2A2_HUMAN Sarcoplasmic/endoplasmic reticulum calcium ATPase 2 OS=Homo sapiens OX=9606 GN=ATP2A2 PE=1 SV=1		11385.4	10980.7	2330.25	1882	2303.67	4273.67	14337	16409	7847	15954	15883	19275	12809	22878	8865	7836	9874	12929	9175	8141	17107	11998	14219	11139	13067	14098	16117	13266	13821	14295	8073	11362	9212	6836	3652	1488	2146	2035	2520	2102	1037	1869	2170	2279	2462	1753
SCRN1	sp|Q12765|SCRN1_HUMAN	sp|Q12765|SCRN1_HUMAN Secernin-1 OS=Homo sapiens OX=9606 GN=SCRN1 PE=1 SV=2		11387	9632	672	945	3195.33	4266	8520	6017	4209	9775	6429	2481	5562	15618	14096	8488	7760	11875	11849	10023	7334	6873	8909	6194	5728	3999	5745	13430	12373	6325	4746	9303	7068	14179	923	655	592	518	987	1104	238	1451	633	4561	4392	2259
IMMT	sp|Q16891|MIC60_HUMAN	sp|Q16891|MIC60_HUMAN MICOS complex subunit MIC60 OS=Homo sapiens OX=9606 GN=IMMT PE=1 SV=1		5012.86	4911.57	1351.25	1467.67	7235.67	4261	9995	10080	6077	18578	12599	14483	6619	4079	1129	3454	5378	9952	5904	5194	13516	8364	17012	10900	12297	11463	7009	3320	7777	3460	3443	6175	3568	6638	595	301	3173	1336	1964	1625		814	10947	7855	2905	3804
ACOT1	sp|Q86TX2|ACOT1_HUMAN	sp|Q86TX2|ACOT1_HUMAN Acyl-coenzyme A thioesterase 1 OS=Homo sapiens OX=9606 GN=ACOT1 PE=1 SV=1		746	633.143	322.5	175.5	2867.5	4251	772	506	772	1010	1164	660	811	298	87	326	573	1477	1323	1138	753	427	736	852	590	753	870	523	239	390	608	904	673	1095			500	145	250			101		5131	604	11715
HSPD1	sp|P10809|CH60_HUMAN	sp|P10809|CH60_HUMAN 60 kDa heat shock protein, mitochondrial OS=Homo sapiens OX=9606 GN=HSPD1 PE=1 SV=2		9912.71	9992.71	2906.75	3682.25	3462.67	4243.67	23159	20602	13493	24475	16041	30667	13382	10525	3558	10395	8308	15516	11436	9651	19543	14200	19755	20652	17592	14665	10943	10314	14202	4727	5366	13553	6854	14933	4412	1819	2772	2624	6313	2432	1825	4159	1581	5621	3186	1405
SH3BGRL3	sp|Q9H299|SH3L3_HUMAN	sp|Q9H299|SH3L3_HUMAN SH3 domain-binding glutamic acid-rich-like protein 3 OS=Homo sapiens OX=9606 GN=SH3BGRL3 PE=1 SV=1		1109.5	1096.29	1349.67	422.667	364.667	4165	1420	1623	769		1073	801	1210	259	1407		1215	1017	1701	1058	561			866	199	914	1055	726	1402	1190	1071	1245	1129	911		160	3634	255	572	229		467	609	166	319	2045
KLKB1	sp|P03952|KLKB1_HUMAN	sp|P03952|KLKB1_HUMAN Plasma kallikrein OS=Homo sapiens OX=9606 GN=KLKB1 PE=1 SV=1		293.25	544	361.5	166.25	4034.33	4155		189	226		393	691			420			83	272	398	231		122	382	645		310		832			488		312		391	332		120	250	91	204	6092	5917	94	2055
GDI2	sp|P50395|GDIB_HUMAN	sp|P50395|GDIB_HUMAN Rab GDP dissociation inhibitor beta OS=Homo sapiens OX=9606 GN=GDI2 PE=1 SV=2		10233.7	8599.29	1568.75	1007.25	3434	4149.67	14103	12852	5442	14323	10745	10246	8022	13564	16908	7623	4043	13159	7954	8385	12320	5539	12316	9348	9080	8004	10771	10938	12199	6060	3752	8501	8790	9955	363	1360	3544	1008	1640	667	754	968	3469	3710	3123	1764
FSCN1	sp|Q16658|FSCN1_HUMAN	sp|Q16658|FSCN1_HUMAN Fascin OS=Homo sapiens OX=9606 GN=FSCN1 PE=1 SV=3		21263.3	17827.9	696.75	857.75	3578.67	4112	18845	16205	11747	20222	19999	9158	19401	18513	28782	21411	14094	24550	22802	18691	22268	11934	20247	18091	16733	20216	15472	24171	21027	18923	10138	17192	14468	18876	601	453	1050	683	1160	895	264	1112	3315	3099	4322	5536
LTA4H	sp|P09960|LKHA4_HUMAN	sp|P09960|LKHA4_HUMAN Leukotriene A-4 hydrolase OS=Homo sapiens OX=9606 GN=LTA4H PE=1 SV=2		1731.71	1676.14	442.333	440	1001.33	4093.33	2750	2206	1274	3254	2000	1239	1784	2040	3454	1550	804	726	2125	1423	2149	1442	2160	954	1174	1583	909	1732	2044	1398	827	2096	1494	2142		187	1017	123	715	193	221	631	645	1519	840	2832
RAB3A	sp|P20336|RAB3A_HUMAN	sp|P20336|RAB3A_HUMAN Ras-related protein Rab-3A OS=Homo sapiens OX=9606 GN=RAB3A PE=1 SV=1		13383.4	13559.6	923.25	1300.5	2634.67	4060.67	14030	11517	7072	15855	11160	15596	7306	15261	16955	8213	9525	15693	13644	14393	9358	6648	12714	9077	8685	6656	6546	9681	21744	10942	8976	12255	10138	21181	1401	234	1219	839	783	1525	980	1914	1053	2804	4047	3339
APOD	sp|P05090|APOD_HUMAN	sp|P05090|APOD_HUMAN Apolipoprotein D OS=Homo sapiens OX=9606 GN=APOD PE=1 SV=1		592.571	578.667	655.667	904.667	337	4000	443	552	422	522	694	488	679	582	297	302	313	889	1079	686	748	308	476	346	376	351	1073	376	781		202	1079	323	711		79	173	1715	2042	470		202	431	243		242
ATP1B2	sp|P14415|AT1B2_HUMAN	sp|P14415|AT1B2_HUMAN Sodium/potassium-transporting ATPase subunit beta-2 OS=Homo sapiens OX=9606 GN=ATP1B2 PE=1 SV=3		13657.6	8277.86	366	1071.25	7244	3997	9339	8845	5190	11293	8304	6936	5379	13842	21731	5641	8632	15076	21786	8895	7529	7267	12021	6078	6509	6453	2142	7789	14968	3175	2838	8531	7333	13311	565		167		627	1897	688	1073	2710	7081	11941	2646
PLAA	sp|Q9Y263|PLAP_HUMAN	sp|Q9Y263|PLAP_HUMAN Phospholipase A-2-activating protein OS=Homo sapiens OX=9606 GN=PLAA PE=1 SV=2		963.286	917.667	394.333	2193.75	1957.67	3952	633	298	495	832	1519	965	778	687	1528	712	894	1234	815	873	189	819	447	720	825	769	260	913	884	743		904	655	1407		193	457	533	493	8008	114	160	433	4460	980	551
CDC42	sp|P60953|CDC42_HUMAN	sp|P60953|CDC42_HUMAN Cell division control protein 42 homolog OS=Homo sapiens OX=9606 GN=CDC42 PE=1 SV=2		9845.29	8861.86	1056.75	2482.5	3161	3925.33	7095	6494	3126	8877	5018	3796	4055	12353	12084	6942	7203	9092	10590	10653	6783	4208	8106	5474	2065	5018	5965	9410	9432	11139	5791	6776	7971	11514	1465	386	1454	922	7154	605	559	1612	1994	2356	5133	4163
KIF2A	sp|O00139|KIF2A_HUMAN	sp|O00139|KIF2A_HUMAN Kinesin-like protein KIF2A OS=Homo sapiens OX=9606 GN=KIF2A PE=1 SV=3		4072	4806.14	460	544.333	431.333	3919.33	4294	5668	1476	5452	6337	3496	3679	2529	7277	613	1672	7326	5766	3321	3000	2338	4359	2752	2427	4335	2533	6827	8479	7310	546	1926	1484	7071			804	116	1254	233		146	494	583	217	3450
ALDOC	sp|P09972|ALDOC_HUMAN	sp|P09972|ALDOC_HUMAN Fructose-bisphosphate aldolase C OS=Homo sapiens OX=9606 GN=ALDOC PE=1 SV=2		5239.29	4470.86	697	1025.75	2712	3879.33	6599	4111	2193	7099	3076	3160	2715	5219	11020	4201	3887	4047	5012	3289	5080	2959	4470	5654	5434	2760	3664	3436	11935	642	1589	5043	2392	6259	242	101	1836	609	1385	1011	219	1488	2542	2485	3109	1344
PITPNA	sp|Q00169|PIPNA_HUMAN	sp|Q00169|PIPNA_HUMAN Phosphatidylinositol transfer protein alpha isoform OS=Homo sapiens OX=9606 GN=PITPNA PE=1 SV=2		1127.57	839.571	391	896	383.333	3835.5	1840	1613	820	1870	1562	1393	507	1220	1107	1401	125	1097	1320	1623	1714	1224	1271	1348	1696	688	676	753	1011	955	508	1375	1016	259			391		1014	778			773	243	134	342
DPP10	sp|Q8N608|DPP10_HUMAN	sp|Q8N608|DPP10_HUMAN Inactive dipeptidyl peptidase 10 OS=Homo sapiens OX=9606 GN=DPP10 PE=1 SV=2		6514.71	4981.43	2609.75	987.333	2583.67	3835.33	8607	6155	1667	7638	4996	4337	3267	3909	12526	1922	3041	4123	18653	1429	6242	3422	6416	3674	4474	3708	1814	1266	3659	1351	1538	1608	1347	24101	402	626	2202	7209	2354	289		319	2917	1658	3176	2475
IGHV1-69	sp|P01742|HV169_HUMAN	sp|P01742|HV169_HUMAN Immunoglobulin heavy variable 1-69 OS=Homo sapiens OX=9606 GN=IGHV1-69 PE=1 SV=2		525.143	1167.29	684.75	968	3135.33	3833.33	833	1049	356	231	202	1345	626	320	645	589	145	674	701	602	568		155	137	560	197	424	401	540	556	5694	388	207	385	369	117	328	1925	968				5088	3455	863	4472
ENPP6	sp|Q6UWR7|ENPP6_HUMAN	sp|Q6UWR7|ENPP6_HUMAN Glycerophosphocholine cholinephosphodiesterase ENPP6 OS=Homo sapiens OX=9606 GN=ENPP6 PE=1 SV=2		6397.57	2902.29	606.333	837.333	2827.67	3758.67	3355	5692	751	2873	2075	624	1194	7247	21899	5061	872	3550	3788	2366	4020	1157	3745	939	899	1594	2886	4092	4688	933	756	3400	2146	4301	288	1298	233		1070	438	1004		1248	4591	2644	1117
MAOB	sp|P27338|AOFB_HUMAN	sp|P27338|AOFB_HUMAN Amine oxidase [flavin-containing] B OS=Homo sapiens OX=9606 GN=MAOB PE=1 SV=3		7847	7961.71	1015.5	1123.5	3100.33	3722.67	14179	12167	6207	19530	15013	8618	7959	7388	3045	4041	5454	9711	12809	12481	12615	8662	14604	12531	12272	10005	2862	8158	8419	3339	3495	8260	12100	11961	570	163	2384	945	1011	1834	100	1549	2439	3849	3013	1695
SORT1	sp|Q99523|SORT_HUMAN	sp|Q99523|SORT_HUMAN Sortilin OS=Homo sapiens OX=9606 GN=SORT1 PE=1 SV=3		266.5	195	188.5	268.5	248.667	3718.67	262	152		719	1005	579	157	248		217	298	133	620	83	537	192	1025	381	310	767	568	108	393	178	145		151		229			148	476	61			296	351	99	401
RAB10	sp|P61026|RAB10_HUMAN	sp|P61026|RAB10_HUMAN Ras-related protein Rab-10 OS=Homo sapiens OX=9606 GN=RAB10 PE=1 SV=1		16961.9	16239.4	1476	735.75	4006	3712.67	18023	15269	10612	16748	21685	15234	13069	11433	20298	10577	11358	13665	23739	27663	13984	10773	10511	8369	13438	12877	12895	14057	18680	14788	6421	19714	16370	23646	1456	287	2365	1796	696	628	412	1207	2464	3496	6058	4789
GNAS	sp|P63092|GNAS2_HUMAN; sp|Q5JWF2|GNAS1_HUMAN	sp|P63092|GNAS2_HUMAN Guanine nucleotide-binding protein G(s) subunit alpha isoforms short OS=Homo sapiens OX=9606 GN=GNAS PE=1 SV=1		11036.4	9480	645	1154.5	3002	3708.67	8957	7668	6497	10439	8164	9902	6473	12836	21915	7381	6310	8391	11053	9369	6777	6405	8773	6398	5412	6049	8715	11059	12870	8808	3542	8503	8500	13078		328	1004	603	2081	522	723	1292	1344	2422	5240	3203
IGHV2-5	sp|P01817|HV205_HUMAN	sp|P01817|HV205_HUMAN Immunoglobulin heavy variable 2-5 OS=Homo sapiens OX=9606 GN=IGHV2-5 PE=1 SV=2		#DIV/0!	#DIV/0!	#DIV/0!	#DIV/0!	675	3690																																					816	534
ATP2B2	sp|Q01814|AT2B2_HUMAN	sp|Q01814|AT2B2_HUMAN Plasma membrane calcium-transporting ATPase 2 OS=Homo sapiens OX=9606 GN=ATP2B2 PE=1 SV=2		10101.4	7939	3140	1827.75	4825.67	3683.67	11892	7829	7960	11075	11905	17518	7277	12484	14536	4941	7013	10793	11085	9858	9786	8946	12374	7904	10095	8274	7307	8092	14721	3883	4874	6510	5162	12331	874	1252	3526	6908	4267	1522	185	1337	2457	7613	4407	3277
PEBP1	sp|P30086|PEBP1_HUMAN	sp|P30086|PEBP1_HUMAN Phosphatidylethanolamine-binding protein 1 OS=Homo sapiens OX=9606 GN=PEBP1 PE=1 SV=3		11496	11162.4	2243.25	1745.75	4661.67	3683.67	19276	18838	11763	18265	13617	10738	9719	12567	18123	8486	12048	6300	10781	12167	13461	11923	17441	13510	12820	9205	7889	13139	12823	4836	13913	9787	12803	10836	2566	1191	3389	1827	875	1998	1215	2895	2563	4348	7074	4845
CSRP1	sp|P21291|CSRP1_HUMAN	sp|P21291|CSRP1_HUMAN Cysteine and glycine-rich protein 1 OS=Homo sapiens OX=9606 GN=CSRP1 PE=1 SV=3		6397.71	5051.86	593.25	521.667	5393	3673	5024	4070	3240	4549	4677	3648	4453	8630	9511	5317	4004	5983	6700	4639	4341	2707	5078	3005	3560	4224	4415	4970	6179	5011	3102	6150	4287	5664	229	437	1102	605	565	869		131	2602	10797	2780	803
KBTBD11	sp|O94819|KBTBB_HUMAN	sp|O94819|KBTBB_HUMAN Kelch repeat and BTB domain-containing protein 11 OS=Homo sapiens OX=9606 GN=KBTBD11 PE=1 SV=1		4493.43	3734.14	1058	673.667	3357.67	3670.33	6008	4962	3119	7336	7486	8463	4616	3701	7884	3080	2776	4518	4760	4735	4589	4313	5631	5708	4245	5006	4496	3232	6628	3125	1544	3648	2595	5367			587	1529	1846	98	77		3963	4073	2037	6093
ALDH6A1	sp|Q02252|MMSA_HUMAN	sp|Q02252|MMSA_HUMAN Methylmalonate-semialdehyde dehydrogenase [acylating], mitochondrial OS=Homo sapiens OX=9606 GN=ALDH6A1 PE=1 SV=2		7690.57	6529.14	1012	2230	3526	3647.67	10740	8808	5574	9739	8126	6292	8339	6150	2339	6472	6087	15042	11858	5886	7856	5246	9592	6180	6544	9306	6002	7140	8714	3468	3742	9103	6391	7146	1351	430	1473	794	4245	1892	956	1827	1654	4344	4580	1649
RUVBL1	sp|Q9Y265|RUVB1_HUMAN	sp|Q9Y265|RUVB1_HUMAN RuvB-like 1 OS=Homo sapiens OX=9606 GN=RUVBL1 PE=1 SV=1		780.857	953.286	1919.33	2700	1120.33	3633.67	1777	819	331	1293	954	1373	1022	514	1510	657	419	866	682	818	1431	761	1516	886	1079	827	606	823	1122	834	705	1021	718	1450		1904	3106	748	6873	1233	1999	695	875	1172	1314	890
PDIA3	sp|P30101|PDIA3_HUMAN	sp|P30101|PDIA3_HUMAN Protein disulfide-isomerase A3 OS=Homo sapiens OX=9606 GN=PDIA3 PE=1 SV=4		9419.86	9423.86	2336.5	2864.5	4238	3580.33	14195	11412	7576	18164	15421	12223	10266	8010	9296	7900	8262	10261	12101	10109	12719	8413	11500	10593	12241	11378	13228	8638	13150	6616	6173	12483	7989	10918	1397	2458	3908	1583	4833	2391	2175	2059	3359	4333	5022	2691
CKMT1A	sp|P12532|KCRU_HUMAN	sp|P12532|KCRU_HUMAN Creatine kinase U-type, mitochondrial OS=Homo sapiens OX=9606 GN=CKMT1A PE=1 SV=1		4118.57	7322.14	449.25	652.75	2734.67	3552.67	27420	24893	11675	21685	17164	27816	26703	12320	1525	1588	2656	5351	4082	1308	19302	13797	34895	29276	25607	6595	6940	9526	27966	272	516	1031	511	11433	173	340	873	411	884	505	519	703	1433	3866	2905	1757
GNB2	sp|P62879|GBB2_HUMAN	sp|P62879|GBB2_HUMAN Guanine nucleotide-binding protein G(I)/G(S)/G(T) subunit beta-2 OS=Homo sapiens OX=9606 GN=GNB2 PE=1 SV=3		9198	7933.57	339.667	568.75	3502.67	3549	7419	6584	5186	8862	7346	4690	4059	14191	12423	6544	7069	8070	9478	6611	7569	4895	7880	5995	6054	5835	5765	9966	10242	9242	5927	5737	6240	8181	428		254	337	295	780	276	924	1831	4177	4500	4403
SYP	sp|P08247|SYPH_HUMAN	sp|P08247|SYPH_HUMAN Synaptophysin OS=Homo sapiens OX=9606 GN=SYP PE=1 SV=3		13869.3	12891.9	812	1611	4262	3534.67	14987	14574	13165	13211	13550	16126	10329	12796	16992	9408	11308	16681	15017	14883	13104	12680	17768	11308	11008	12055	8080	9387	13527	8397	13529	13874	10994	20535	1949	248	208	843	810	2265	999	2370	1834	2393	8559	6318
BRAF	sp|P15056|BRAF_HUMAN	sp|P15056|BRAF_HUMAN Serine/threonine-protein kinase B-raf OS=Homo sapiens OX=9606 GN=BRAF PE=1 SV=4		1130	982.143	336	498	496.667	3511.33	1354	1359	1074	770	1071	1259	888	1072	1832	671	755	1482	1282	816	564	487	976	703	841	1295	1254	217	1971	1035	276	1185	938	1253			336		498				532	436	522	309
CPNE1	sp|Q99829|CPNE1_HUMAN	sp|Q99829|CPNE1_HUMAN Copine-1 OS=Homo sapiens OX=9606 GN=CPNE1 PE=1 SV=1		997.714	1082.86	483.667	657	2072.67	3482.33	1519	1555	722	1045	273	639	968	1294	2029	883	684	815	697	582	1455	734	1257	581	429	868	1098	1515	1313	1477	822	830	537	1086		369	634	448	999	196		776	4961	582	675	1480
EEF1B2	sp|P24534|EF1B_HUMAN	sp|P24534|EF1B_HUMAN Elongation factor 1-beta OS=Homo sapiens OX=9606 GN=EEF1B2 PE=1 SV=3		934.286	1457.83	122	#DIV/0!	1937.5	3482	1224	1277	855	565	894	733	605	91	4021	404	286	611	324	803	1417	290	366	595	8966	699	790	2954	199	3605	443	345	1201				122							104	3771	3482
ANXA5	CON_sp|P08758|ANXA5_HUMAN	CON_sp|P08758|ANXA5_HUMAN Annexin A5 OS=Homo sapiens OX=9606 GN=ANXA5 PE=1 SV=2		9904.57	5998.86	602.333	878.667	4833	3453	7152	9001	4925	7599	6622	4076	7398	11629	24786	4716	3382	9702	9320	5797	5502	3574	7675	4057	6121	7899	7252	6485	11398	3474	1260	6890	3211	9274		130	1438	239	1728	170		738	2028	5561	6910	2710
CRYAB	sp|P02511|CRYAB_HUMAN	sp|P02511|CRYAB_HUMAN Alpha-crystallin B chain OS=Homo sapiens OX=9606 GN=CRYAB PE=1 SV=2		8200.14	5934.29	1875.75	1944.33	3943	3438.33	15422	19285	8580	24391	17810	7918	24612	11123	11136	3627	5614	12168	9590	4143	15124	9074	13260	20270	19196	22753	23893	8180	6884	4360	3333	8257	5066	5460	604	1094	4936	869	1323		3066	1444	4111	6543	1175	3857
DLST	sp|P36957|ODO2_HUMAN	sp|P36957|ODO2_HUMAN Dihydrolipoyllysine-residue succinyltransferase component of 2-oxoglutarate dehydrogenase complex, mitochondrial OS=Homo sapiens OX=9606 GN=DLST PE=1 SV=4		7348.14	7383.86	1294.5	2988.5	3285	3435	20195	17696	13588	20442	18819	16104	11454	7348	1720	4430	6593	13418	9603	8325	16104	10674	19682	13085	13795	15002	12378	5652	13354	3314	3440	9655	4221	12051	1518	148	1927	1585	5301	1399	557	4697	1498	4241	4116	2570
APOH	sp|P02749|APOH_HUMAN	sp|P02749|APOH_HUMAN Beta-2-glycoprotein 1 OS=Homo sapiens OX=9606 GN=APOH PE=1 SV=3		337.143	369	556.333	653.75	1783	3424		115	182	1118	168	193	181	523	536	601	176	216	111	197	384		219	415	511	234	339	356	199	221	281	287	286	953		323	304	1042	2047	241	202	125	3698	1249	402	1013
PFKP	sp|Q01813|PFKAP_HUMAN	sp|Q01813|PFKAP_HUMAN ATP-dependent 6-phosphofructokinase, platelet type OS=Homo sapiens OX=9606 GN=PFKP PE=1 SV=2		11201.6	6089.14	1280	1100.25	1578.67	3402	15781	12087	6796	15518	15773	14834	10293	7090	36002	6994	4516	8735	7543	7531	15433	8782	16574	10285	12156	10002	4085	6475	9072	4140	4522	5895	3514	9006	502	564	3518	536	3128	173	160	940	875	1960	1901	1175
SEPTIN7	sp|Q16181|SEPT7_HUMAN	sp|Q16181|SEPT7_HUMAN Septin-7 OS=Homo sapiens OX=9606 GN=SEPTIN7 PE=1 SV=2		17120.6	16712.3	1193.75	2386.75	4390	3400.67	22838	17020	10098	18463	16044	20750	11364	25330	21484	12031	11270	15909	19448	14372	17472	15479	20535	16540	19808	12524	15635	22801	25993	13285	7903	13747	11984	21273	1685	668	959	1463	5573	911	1731	1332	3624	4596	4950	2479
ACSF3	sp|Q4G176|ACSF3_HUMAN	sp|Q4G176|ACSF3_HUMAN Malonate--CoA ligase ACSF3, mitochondrial OS=Homo sapiens OX=9606 GN=ACSF3 PE=1 SV=3		533.4	350.833	1176	1217	198	3398.5	225		339		352	987	637			166	410	837	817	437	308	273	373	126	918	507	384		252	450	440	387	396	180			1176		1217						198	3706
PPP3CA	sp|Q08209|PP2BA_HUMAN	sp|Q08209|PP2BA_HUMAN Protein phosphatase 3 catalytic subunit alpha OS=Homo sapiens OX=9606 GN=PPP3CA PE=1 SV=1		6621.71	3902.29	759.5	713.333	2184	3372	5811	4341	4454	6812	2418	2344	2594	6636	18117	2310	3593	6444	3072	6180	7494	5230	7598	2009	2399	3113	2162	1814	4196	527	2311	6611	2454	9403			1027	492	1395	449		296	2053	2153	2346	1103
SCN2B	sp|O60939|SCN2B_HUMAN	sp|O60939|SCN2B_HUMAN Sodium channel subunit beta-2 OS=Homo sapiens OX=9606 GN=SCN2B PE=1 SV=1		848.2	529.25	166.5	221	282	3370.5	1363	1774	339	1389	1708	1123	151	977	2237		186	340		501	1331	641	1618	853	1396	277	404	380	1344			289		104			197	136	217		225		265	145	436	5780
IGSF8	sp|Q969P0|IGSF8_HUMAN	sp|Q969P0|IGSF8_HUMAN Immunoglobulin superfamily member 8 OS=Homo sapiens OX=9606 GN=IGSF8 PE=1 SV=1		11162.9	6726	833	1003	3859.33	3351.33	16547	12090	7634	16918	11751	5918	9627	12456	31177	7440	3536	9162	8542	5827	14260	8060	13545	9838	8254	11740	5347	8574	10574	5187	2032	7100	3645	9970	638	436	1477	781	557	664	784	2007	2609	3074	5895	2260
HADHA	sp|P40939|ECHA_HUMAN	sp|P40939|ECHA_HUMAN Trifunctional enzyme subunit alpha, mitochondrial OS=Homo sapiens OX=9606 GN=HADHA PE=1 SV=2		11607.6	11400.9	914.75	1284.75	3195.67	3322	10747	7632	5190	9729	9806	12178	8475	11296	3088	12475	8385	17655	16943	11411	8680	6941	9993	8601	8916	9350	11741	15437	14531	8598	6148	14219	9753	11120	522	504	1391	1242	2706	1164	291	978	1660	2877	5050	4051
VCL	sp|P18206|VINC_HUMAN	sp|P18206|VINC_HUMAN Vinculin OS=Homo sapiens OX=9606 GN=VCL PE=1 SV=4		928.571	2474.29	2284.5	601.667	2728.33	3262.33	210	701	248	715	2181	25305	919	803	866	943	508	1282	297	1801	880	556	688	19022	839	1541	1023	718	665	6811	4058	3345	809	914	175	1268	7045	650	1159	491	155		3284	3836	1065	406
ACTN4	sp|O43707|ACTN4_HUMAN	sp|O43707|ACTN4_HUMAN Alpha-actinin-4 OS=Homo sapiens OX=9606 GN=ACTN4 PE=1 SV=2		6157.86	2711.43	1919	759.25	2031.67	3235.67	3594	9043	3220	6554	6623	4617	2354	5727	8525	4875	4230	10323	6169	3256	4310	3173	8108	4257	4951	5452	4131	2409	4798	1699	1425	3429	1871	3349	387	1198	3376	2715	649	1266	676	446	1587	2690	1818	1344
HSPA1B	sp|P0DMV9|HS71B_HUMAN	sp|P0DMV9|HS71B_HUMAN Heat shock 70 kDa protein 1B OS=Homo sapiens OX=9606 GN=HSPA1B PE=1 SV=1		9211.14	9917.57	2117.5	1172	2465.33	3230.67	5845	5077	3812	2769	5269	4492	3994	7488	10696	8516	5686	12292	11342	8458	5625	3274	6135	4788	4716	4503	6032	6781	7553	10082	5968	14830	11275	12934	2510	1055	2711	2194	1422	1520	622	1124	1805	2165	3426	1537
ACTR1B	sp|P42025|ACTY_HUMAN	sp|P42025|ACTY_HUMAN Beta-centractin OS=Homo sapiens OX=9606 GN=ACTR1B PE=1 SV=1		1154.5	1558	297	736.5	178	3200	362	487		1098	751	606	835		495		3025	133		965	568		337		270	148						2543		573				297	1091	382					178
VAT1	sp|Q99536|VAT1_HUMAN	sp|Q99536|VAT1_HUMAN Synaptic vesicle membrane protein VAT-1 homolog OS=Homo sapiens OX=9606 GN=VAT1 PE=1 SV=2		8845.57	6362.71	1418.25	1324	2701.67	3179	4654	5599	3318	6847	6202	2224	4888	7254	12357	4636	5167	11140	12002	9363	2968	3092	4649	3936	4324	5438	4388	4775	5403	4041	3652	8960	7829	9879	1900	326	2053	1394	1813	740		1419	1851	3435	2819	1212
DPYSL3	sp|Q14195|DPYL3_HUMAN	sp|Q14195|DPYL3_HUMAN Dihydropyrimidinase-related protein 3 OS=Homo sapiens OX=9606 GN=DPYSL3 PE=1 SV=1		5600.57	4353.57	835.333	881.667	3187.67	3177.33	10788	7811	3191	10346	6739	4633	3704	4915	16051	2102	2715	3799	4723	4899	7164	4483	9413	4582	4446	4558	2638	5079	7715	3148	1961	3690	3394	5488	289		1831	386	1845		270	530	4282	2000	3281	3106
SYNJ1	sp|O43426|SYNJ1_HUMAN	sp|O43426|SYNJ1_HUMAN Synaptojanin-1 OS=Homo sapiens OX=9606 GN=SYNJ1 PE=1 SV=2		7521.43	6865.71	817	1579.25	2199	3173	10421	10460	5705	12146	13056	17956	7392	8996	9326	5111	5112	8587	7989	7529	9479	6541	12434	10543	10501	7652	7029	5330	12238	4881	4012	5577	4128	11894	363	580	998	1327	4402	939	257	719	1278	3721	1598	1824
ATG7	sp|O95352|ATG7_HUMAN	sp|O95352|ATG7_HUMAN Ubiquitin-like modifier-activating enzyme ATG7 OS=Homo sapiens OX=9606 GN=ATG7 PE=1 SV=1		751.5	387	306.5	299	356.333	3145.5	1346	1076	339	421	1539	1364	746		1462	232	1305	776	281	453	1298	997	1221	398	3048	776		481	683	183	173	415					443	170	137		426	334	202	242	625	182
CAT	CON_sp|P04040|CATA_HUMAN	CON_sp|P04040|CATA_HUMAN Catalase OS=Homo sapiens OX=9606 GN=CAT PE=1 SV=3		5815.86	4262.29	3615	3791.25	2454.67	3129	2875	4131	2732	4575	4390	3343	3148	5472	2411	2793	6189	6727	7138	9981	3116	1985	2653	3002	3371	3502	4368	3161	3375	7000	2044	5413	3942	4901	886	2496	6733	4345	4232	6013	3393	1527	1878	3063	2423	1914
SRI	sp|P30626|SORCN_HUMAN	sp|P30626|SORCN_HUMAN Sorcin OS=Homo sapiens OX=9606 GN=SRI PE=1 SV=1		10976.9	8647.57	888.5	573	2848	3120.33	6304	6363	6523	5900	5634	7024	8054	11938	12449	8852	9955	10135	11893	11616	4378	4186	6027	5479	5877	6724	5307	7146	9758	8735	4764	11775	9608	8747	681	1123	1249	501	1110	283	326		673	1625	6246	6260
HSPA5	sp|P11021|BIP_HUMAN	sp|P11021|BIP_HUMAN Endoplasmic reticulum chaperone BiP OS=Homo sapiens OX=9606 GN=HSPA5 PE=1 SV=2		5730.14	5846.71	8129	2239.75	2483.67	3118.33	13287	12416	7885	14287	14442	11509	10444	5311	4963	5951	3504	8170	6671	5541	14605	7566	11411	7855	12924	14428	7432	6399	8174	4037	2339	8136	4185	7657	1096	7482	20528	3410	1874	2425	2898	1762	2820	2607	2024	1119
DNM1	sp|Q05193|DYN1_HUMAN	sp|Q05193|DYN1_HUMAN Dynamin-1 OS=Homo sapiens OX=9606 GN=DNM1 PE=1 SV=2		13541.3	11113.3	2958.75	4306.25	3512.67	3082	24460	18709	13530	37797	31718	26997	15511	14417	24010	11443	11264	11905	10694	11056	29655	17336	28100	27567	29762	19913	12430	10694	17126	9451	5621	11851	6937	16113	837	6898	2971	1129	11194	2797	414	2820	2380	4747	3411	2313
SACM1L	sp|Q9NTJ5|SAC1_HUMAN	sp|Q9NTJ5|SAC1_HUMAN Phosphatidylinositol-3-phosphatase SAC1 OS=Homo sapiens OX=9606 GN=SACM1L PE=1 SV=2		1619.43	1535.71	200.5	2002.67	476.333	3081.67	4923	5250	3396	5644	4312	4396	2300	1886	3281	920	964	1319	1483	1483	4826	3982	4768	3075	3534	3731	2121	1205	3354	169	421	1989	969	2643		207		194	5752	97		159	596	239	594	395
VCP	sp|P55072|TERA_HUMAN	sp|P55072|TERA_HUMAN Transitional endoplasmic reticulum ATPase OS=Homo sapiens OX=9606 GN=VCP PE=1 SV=4		12143	8778.57	3446.5	1993.75	2942	3054.67	8554	8225	5842	10385	8138	8226	4214	11766	16558	16377	7251	8835	13569	10645	11270	7508	10889	5634	7600	6381	6684	12517	10309	12339	3742	5371	7862	9310	1141	1396	8864	2385	4121	1831	981	1042	4405	1831	2590	3085
ATP6V1H	sp|Q9UI12|VATH_HUMAN	sp|Q9UI12|VATH_HUMAN V-type proton ATPase subunit H OS=Homo sapiens OX=9606 GN=ATP6V1H PE=1 SV=1		7200	6085.57	435.5	577	1415.67	3054.33	13948	9527	4459	15987	14194	9132	5249	9340	12732	4784	5105	7543	5697	5199	9503	6735	11209	6921	9102	8379	9672	6082	10177	6880	3677	4736	2648	8399	413	933	286	110	1245	108	378		1017	1968	1262	858
CTSD	CON_sp|P07339|CATD_HUMAN	CON_sp|P07339|CATD_HUMAN Cathepsin D OS=Homo sapiens OX=9606 GN=CTSD PE=1 SV=1		3377	3315.86	1590	1150.75	1967.33	3054	8674	7978	7240	11686	11242	8382	9882	4404	3218	2185	2327	4324	4603	2578	8966	4996	6575	7967	10147	9660	8609	4575	5541	2840	1101	2843	2377	3934	502	1389	3095	1374	2197	649	1034	723	1974	2475	1453	1434
SEPTIN11	sp|Q9NVA2|SEP11_HUMAN	sp|Q9NVA2|SEP11_HUMAN Septin-11 OS=Homo sapiens OX=9606 GN=SEPTIN11 PE=1 SV=3		6713.29	5274.14	2686.25	1423.25	900.333	3042.33	5390	3316	509	5859	1371	1428	1020	8703	8365	3458	3825	7036	8229	7377	4522	2917	5767	1676	550	1309	1218	4753	9317	520	2051	5145	5027	10106	1231	261	7947	1306	2642	1143	574	1334	1850	565	286	1420
CALR	sp|P27797|CALR_HUMAN	sp|P27797|CALR_HUMAN Calreticulin OS=Homo sapiens OX=9606 GN=CALR PE=1 SV=1		3277.14	3158.57	830	1128	4211	3035.67	8269	8886	6559	10977	11329	6024	10303	3022	1763	2042	2243	5806	4616	3448	7645	5119	12191	5793	7254	11409	13057	3790	4258	1343	2215	4946	1485	4073	74	1335	1450	461	2040	351	1447	674	1545	1439	9649	507
PLXNA1	sp|Q9UIW2|PLXA1_HUMAN	sp|Q9UIW2|PLXA1_HUMAN Plexin-A1 OS=Homo sapiens OX=9606 GN=PLXNA1 PE=1 SV=3		841.429	517.286	532.667	366.25	261.333	2980.33	1122	1020	445	951	818	1270	512	1015	1351	200	452	585	436	1851	855	227	1109	324	164	504	411	181	1227	1048	168	137	136	724		658	435	505	593	286	178	408	553	94	137	1001
GLUL	sp|P15104|GLNA_HUMAN	sp|P15104|GLNA_HUMAN Glutamine synthetase OS=Homo sapiens OX=9606 GN=GLUL PE=1 SV=4		4264.71	3253.29	1766.33	1468.33	496.667	2972.67	4063	1935	557	4785	2838	680	837	5894	7155	2233	1129	4275	5402	3765	1998	1001	2609	2825	2108	853	597	6004	7802	1263	999	2254	3089	1362	2976		949	1374	665	3385		355	553	368	569	184
	sp|P0DOX3|IGD_HUMAN	sp|P0DOX3|IGD_HUMAN Immunoglobulin delta heavy chain OS=Homo sapiens OX=9606 PE=1 SV=1		263.6	176.6	635.25	958.333	5462.33	2969.33	326	278	350	161	369	349	172	553			123	245	160	237	548	283	337	131	349		420		137	117		91	389	149	996	227	941	377	2370	318	187		9837	5873	677	468
MYH9	sp|P35579|MYH9_HUMAN	sp|P35579|MYH9_HUMAN Myosin-9 OS=Homo sapiens OX=9606 GN=MYH9 PE=1 SV=4		968.143	738.714	1504.75	2589.25	1027.67	2964	3656	3420	1042	3454	2172	4818	2606	994	2052	486	473	953	856	963	2475	949	1159	1755	2424	2208	3993	519	1298	659	473	464	275	1483	204	1584	3382	849	9757	181	148	271	709	1508	866	555
SHBG	sp|P04278|SHBG_HUMAN	sp|P04278|SHBG_HUMAN Sex hormone-binding globulin OS=Homo sapiens OX=9606 GN=SHBG PE=1 SV=2		250.4	218.4	448.667	2064	#DIV/0!	2957.33	438	259		540		850	117		187	170	198	323		374	381	120	156	433	163	1418	434		112		235	266	159	320		116	349	881	5944	138		110				104
ARF5	sp|P84085|ARF5_HUMAN	sp|P84085|ARF5_HUMAN ADP-ribosylation factor 5 OS=Homo sapiens OX=9606 GN=ARF5 PE=1 SV=2		736.571	674	166	462	1045	2945.33	1154	1160	741	1803	1042	608	1006	268	1421	493	220	1006	792	956	1282	347	771	471	698	490	476	233	678	487	469	692	591	1568			166		462				1231	1553	351	946
CCT8	sp|P50990|TCPQ_HUMAN	sp|P50990|TCPQ_HUMAN T-complex protein 1 subunit theta OS=Homo sapiens OX=9606 GN=CCT8 PE=1 SV=4		8883.29	7638.86	1097	2117.33	2781	2938.67	23071	11606	6377	19039	16793	14955	12762	10243	13855	7938	5676	10384	6587	7500	17430	9458	11912	8778	12632	11889	10217	7876	10643	6748	4286	9668	4960	9291	640	466	2378	904	4683	615		1054	1535	3911	2897	2294
ATP6V1B2	sp|P21281|VATB2_HUMAN	sp|P21281|VATB2_HUMAN V-type proton ATPase subunit B, brain isoform OS=Homo sapiens OX=9606 GN=ATP6V1B2 PE=1 SV=3		7799	6065.86	853.333	998.5	2195.33	2936.67	13974	9360	6233	14503	11962	4983	4642	10113	17367	3887	3510	7363	6918	5435	11154	6125	11600	9074	7719	5653	4298	7216	10424	4196	1458	4750	2442	11975	579		1298	683	2032	751	360	851	900	2994	2692	1408
KRT84	CON_sp|Q9NSB2|KRT84_HUMAN	CON_sp|Q9NSB2|KRT84_HUMAN Keratin, type II cuticular Hb4 OS=Homo sapiens OX=9606 GN=KRT84 PE=2 SV=2		5020.4	1126	16665	1066	275.333	2930	155	363		91		150		202			11490	397	4730	8283	261	119					1320	245	313	2500		249	1648	1801		6684	26646		2738	114	346		498	162	166	4493
PADI2	sp|Q9Y2J8|PADI2_HUMAN	sp|Q9Y2J8|PADI2_HUMAN Protein-arginine deiminase type-2 OS=Homo sapiens OX=9606 GN=PADI2 PE=1 SV=2		4234.57	3425	328.5	642.333	2384.33	2919.33	2965	3507	1892	5143	2465	2401	3676	4580	6295	6489	1597	3929	4194	2558	3724	1261	4895	1693	2757	4389	5644	4315	4011	921	1607	3334	5313	4474	527	122	358	307	1458	349		120	1946	3649	1558	457
HSP90AB1	sp|P08238|HS90B_HUMAN	sp|P08238|HS90B_HUMAN Heat shock protein HSP 90-beta OS=Homo sapiens OX=9606 GN=HSP90AB1 PE=1 SV=4		6484.71	4403.86	2483.25	1487.75	1381	2919	8994	7498	4548	14226	11975	8852	7258	5928	8019	5231	6918	8302	5997	4998	8834	5587	9279	7211	8987	5912	3262	3632	6129	4148	1936	5089	2225	7668	1097	5840	1663	1333	1139	1437	1952	1423	776	1681	1686	2173
ANXA1	sp|P04083|ANXA1_HUMAN	sp|P04083|ANXA1_HUMAN Annexin A1 OS=Homo sapiens OX=9606 GN=ANXA1 PE=1 SV=2		2589	2122.57	7528.75	1195.5	644	2904	2732	4735	1641	2604	1994	1697	2123	3464	4714	1862	989	2396	2530	2168	1987	1613	2507	1555	2196	1714	1705	2301	4048	2565	696	1285	2401	1562	81	3934	25319	781	1471	419	2033	859	878	490	564	836
ME2	sp|P23368|MAOM_HUMAN	sp|P23368|MAOM_HUMAN NAD-dependent malic enzyme, mitochondrial OS=Homo sapiens OX=9606 GN=ME2 PE=1 SV=1		1849.86	1491.57	413.25	989	1323	2899	3081	3876	1225	3743	3976	4514	1584	2359	1714	862	455	2239	1621	3699	3806	1998	3950	1996	2758	2430	1646	1302	1717	1692	688	2135	1091	1816	382	179	517	575	989				1922	849	1198	377
GNAI1	sp|P63096|GNAI1_HUMAN	sp|P63096|GNAI1_HUMAN Guanine nucleotide-binding protein G(i) subunit alpha-1 OS=Homo sapiens OX=9606 GN=GNAI1 PE=1 SV=2		9512.71	6990.71	752.75	332.75	1689.67	2876.67	7989	6908	4217	9128	8234	6353	4014	11973	16643	6163	5725	7704	10822	7559	5727	4858	6178	6686	5356	4993	5014	7192	7771	7503	4929	4786	6762	9992	301	1051	1357	302	374	497	276	184	904	1262	2903	2255
ECH1	sp|Q13011|ECH1_HUMAN	sp|Q13011|ECH1_HUMAN Delta(3,5)-Delta(2,4)-dienoyl-CoA isomerase, mitochondrial OS=Homo sapiens OX=9606 GN=ECH1 PE=1 SV=2		4631.29	3773.29	376.25	458.25	1204.67	2856	2738	3084	1599	2968	4545	1282	2334	4361	471	2260	5773	7952	6746	4856	2166	1480	3699	3090	2558	2635	2045	2861	4813	2560	1446	6755	3586	4392	471	107	417	510	734	721	92	286	282	1798	1534	4916
SNAP25	sp|P60880|SNP25_HUMAN	sp|P60880|SNP25_HUMAN Synaptosomal-associated protein 25 OS=Homo sapiens OX=9606 GN=SNAP25 PE=1 SV=1		14296	8981.86	1620.75	2284.25	3673.67	2846.67	24101	20768	14653	25352	23408	26577	13861	15411	29202	10319	7635	14595	13125	9785	14399	11062	20116	15938	18533	14121	12126	7201	13576	6983	2374	13015	5416	14308	1497	1694	2578	714	3218	1743	1894	2282	3268	3505	4248	2209
NCKAP1	sp|Q9Y2A7|NCKP1_HUMAN	sp|Q9Y2A7|NCKP1_HUMAN Nck-associated protein 1 OS=Homo sapiens OX=9606 GN=NCKAP1 PE=1 SV=1		2015	1564.71	513.75	810.75	545.333	2842.67	6125	5315	3920	8275	5833	6688	3840	1996	6349	697	826	1391	1519	1327	8116	4508	6514	3367	3986	2995	3207	924	6409	579	392	473	868	1308	122	595	953	385	1705	512	299	727	835	361	440	691
APOA2	sp|P02652|APOA2_HUMAN	sp|P02652|APOA2_HUMAN Apolipoprotein A-II OS=Homo sapiens OX=9606 GN=APOA2 PE=1 SV=1		171	143.5	1064	439.5	3985.5	2832								172						170						174		180					107				389	1739	637	242			4810	3161		394
SEPTIN2	sp|Q15019|SEPT2_HUMAN	sp|Q15019|SEPT2_HUMAN Septin-2 OS=Homo sapiens OX=9606 GN=SEPTIN2 PE=1 SV=1		4553.29	2777.29	714.25	1120.25	2779	2806.67	5395	5017	3403	7488	6523	3094	4071	5471	11121	2572	1377	4703	3202	3427	5780	3939	6237	3418	4889	5573	3063	2214	5174	741	1315	4123	1981	3893	235	706	1011	905	1071	1972	154	1284	2190	2286	3861	563
DSG1	sp|Q02413|DSG1_HUMAN	sp|Q02413|DSG1_HUMAN Desmoglein-1 OS=Homo sapiens OX=9606 GN=DSG1 PE=1 SV=2		2155.71	2875.14	26100.5	7405.75	2283.33	2802.67	1756	1458	1090	4827	2294	1434	1716	1839	1770	1501	1047	3284	4006	1643	1919	1571	3122	2298	2672	1513	4466	842	866	13447	547	518	1224	2682	1259	19310	74005	9828	1719	11651	12432	3821	2499	2807	1544	2169
CD47	sp|Q08722|CD47_HUMAN	sp|Q08722|CD47_HUMAN Leukocyte surface antigen CD47 OS=Homo sapiens OX=9606 GN=CD47 PE=1 SV=1		484.6	337	#DIV/0!	302	#DIV/0!	2765	88								917	326	534	266	380										337											302
NEFM	sp|P07197|NFM_HUMAN	sp|P07197|NFM_HUMAN Neurofilament medium polypeptide OS=Homo sapiens OX=9606 GN=NEFM PE=1 SV=3		14258	11385.7	2732.75	1288.75	2786.67	2764.67	31228	27274	13507	36152	29216	21588	22746	17798	7820	19442	12907	14885	13422	13532	27838	24656	19982	23796	28020	25182	30218	16366	10979	13640	5973	14329	8227	10186	3247	1664	1611	4409	1838	1593	989	735	2658	3743	1959	2285
XPO1	sp|O14980|XPO1_HUMAN	sp|O14980|XPO1_HUMAN Exportin-1 OS=Homo sapiens OX=9606 GN=XPO1 PE=1 SV=1		813.286	607.429	790.667	1628.67	5335.33	2759.67	2646	1996	1412	3286	2965	2435	1710	1428	1147	936	146	852	842	342	2399	1010	2575	1449	2037	1242	1673	530	1236	445	69	930	117	925		1177	703	492	1442	1223	2221		888	3407	11711	6776
HSPA2	sp|P54652|HSP72_HUMAN	sp|P54652|HSP72_HUMAN Heat shock-related 70 kDa protein 2 OS=Homo sapiens OX=9606 GN=HSPA2 PE=1 SV=1		10811.3	9691.14	2031.25	897.5	2736.33	2759.67	3316	3403	2557	4829	4321	2327	3970	10149	14263	7782	7249	11114	13437	11685	3716	1865	2127	3347	3617	4733	7055	8759	8263	11382	5934	10757	13062	9681	976	469	5576	1104	2117	615	381	477	1168	2555	4486	811
CYC1	sp|P08574|CY1_HUMAN	sp|P08574|CY1_HUMAN Cytochrome c1, heme protein, mitochondrial OS=Homo sapiens OX=9606 GN=CYC1 PE=1 SV=3		3363.43	3706.29	487.5	484.5	1703	2749	14395	16136	9212	21490	16869	5601	11295	6226	1277	2009	3600	2557	6510	1365	13365	8161	24706	11206	15085	12002	6626	3680	6122	2146	3164	3009	2294	5529	518	233	686	513	965	199	585	189	523	3184	1402	1123
HSPA12A	sp|O43301|HS12A_HUMAN	sp|O43301|HS12A_HUMAN Heat shock 70 kDa protein 12A OS=Homo sapiens OX=9606 GN=HSPA12A PE=1 SV=2		13194.7	13154.6	872.25	1336.25	2563	2720	33284	28529	13832	34199	22374	23786	19959	17364	18620	10273	12425	14114	8372	11195	30408	22882	29962	19725	18520	18873	15204	15237	19129	11873	6479	15473	8421	15470	1109	719	564	1097	2390	1067	1166	722	724	3066	3899	2194
PRKDC	sp|P78527|PRKDC_HUMAN	sp|P78527|PRKDC_HUMAN DNA-dependent protein kinase catalytic subunit OS=Homo sapiens OX=9606 GN=PRKDC PE=1 SV=3		1566.71	979.857	672	1621.5	688	2715.5	2957	3275	1491	4579	4736	3729	1983	1718	2623	167	1505	2035	2390	529	4276	1270	3582	3158	3312	3225	2191	1425	1749	620	404	324	639	1698		252	1428	336	2756		487		894	776	394
PAFAH1B1	sp|P43034|LIS1_HUMAN	sp|P43034|LIS1_HUMAN Platelet-activating factor acetylhydrolase IB subunit beta OS=Homo sapiens OX=9606 GN=PAFAH1B1 PE=1 SV=2		5165.86	4607.43	720.333	1685	2485	2712	7229	8138	3836	10524	7467	4717	3990	4624	9724	3961	2434	5964	5298	4156	6905	4638	7882	5813	6225	5832	6246	3648	9447	3994	1325	5261	3282	5295		188	1673	300	5712	493	325	210	2364	2660	2431	545
RAB14	sp|P61106|RAB14_HUMAN	sp|P61106|RAB14_HUMAN Ras-related protein Rab-14 OS=Homo sapiens OX=9606 GN=RAB14 PE=1 SV=4		11291.1	9292.14	1538.5	1712.75	5182.67	2699.33	23140	17235	9057	20353	10198	9888	8799	18005	23326	6335	5980	9542	8282	7568	15091	14209	23253	8115	9484	7383	5725	9739	17465	6397	5610	7177	6150	12507	176	2887	1962	1129	2206	1458	1200	1987	2535	8754	4259	2189
IDH2	sp|P48735|IDHP_HUMAN	sp|P48735|IDHP_HUMAN Isocitrate dehydrogenase [NADP], mitochondrial OS=Homo sapiens OX=9606 GN=IDH2 PE=1 SV=2		7363.57	6362.57	694.5	2982.75	2646.67	2692.67	22758	20014	8834	27855	14489	14690	9034	10013	7713	2916	4529	10501	10625	5248	17157	11577	23211	13082	10380	10669	10160	7623	11860	4275	1874	4268	3622	11016	524	198	1331	725	9841	751	374	965	2006	3577	2357	1059
VDAC3	sp|Q9Y277|VDAC3_HUMAN	sp|Q9Y277|VDAC3_HUMAN Voltage-dependent anion-selective channel protein 3 OS=Homo sapiens OX=9606 GN=VDAC3 PE=1 SV=1		10874.3	9841.57	465	664	3569	2680.33	20730	19828	15593	26970	28232	25129	29434	12646	3555	6133	14037	14111	15327	10311	16894	11236	22046	27184	34354	17124	9051	8903	18043	4329	6515	12758	6645	11698	640	283	527	410	1447	503	119	587	1242	4405	5060	2472
NAPB	sp|Q9H115|SNAB_HUMAN	sp|Q9H115|SNAB_HUMAN Beta-soluble NSF attachment protein OS=Homo sapiens OX=9606 GN=NAPB PE=1 SV=2		12994.4	9997.43	1174.25	1815.5	2689.33	2677.33	23697	17374	11724	27373	25214	17122	11083	18544	25280	7909	8935	10465	10448	9380	20260	15683	22513	16805	16449	12843	10053	11639	18100	6272	4507	7975	5368	16121	740	751	1890	1316	4442	957	812	1051	1707	3142	3219	1775
MAP7D2	sp|Q96T17|MA7D2_HUMAN	sp|Q96T17|MA7D2_HUMAN MAP7 domain-containing protein 2 OS=Homo sapiens OX=9606 GN=MAP7D2 PE=1 SV=2		3305.71	3301.14	3214.25	5529.5	3988.67	2641	1894	1726	2769	2216	178	3141	245	1398	683	361	5651	4261	4602	6184	131	1870	160	3639	3327	250	4244	282	283	4753	280	5884	6459	5167	95	5740	6608	414	3028	5969	6643	6478	3701	2368	5897	190
CRYL1	sp|Q9Y2S2|CRYL1_HUMAN	sp|Q9Y2S2|CRYL1_HUMAN Lambda-crystallin homolog OS=Homo sapiens OX=9606 GN=CRYL1 PE=1 SV=3		2752.14	2200.71	411.5	439	648	2635.33	1359	8029	766	1865	2337	901	1801	2793	2074	1814	2340	3977	3609	2658	970	758	1066	2119	1704	1680	2131	1998	287	1786	1261	3449	3537	3087			648	175	594			284	252	842	850	500
HSD17B4	sp|P51659|DHB4_HUMAN	sp|P51659|DHB4_HUMAN Peroxisomal multifunctional enzyme type 2 OS=Homo sapiens OX=9606 GN=HSD17B4 PE=1 SV=3		3317.29	2191.43	827	815.667	990	2620.67	4380	4095	3098	4883	4314	3902	3716	2627	7309	1503	3130	3411	2702	2539	3981	2799	4384	2814	3759	3782	2803	2200	3738	1693	855	2607	1353	2894	165	210	2591	342	1780	484		183	731	1031	1208	142
PHYHIPL	sp|Q96FC7|PHIPL_HUMAN	sp|Q96FC7|PHIPL_HUMAN Phytanoyl-CoA hydroxylase-interacting protein-like OS=Homo sapiens OX=9606 GN=PHYHIPL PE=1 SV=3		9454.43	8837.14	398.25	713.25	2644.67	2608	14403	3902	1962	17141	16286	10249	12628	12193	18874	4635	4233	6193	8301	11752	9626	9123	10849	8673	9666	11407	15550	14551	6317	6943	2296	4936	16826	9991	234	454	638	267	2117	245	283	208	2407	2943	2584	6083
SLC25A5	sp|P05141|ADT2_HUMAN	sp|P05141|ADT2_HUMAN ADP/ATP translocase 2 OS=Homo sapiens OX=9606 GN=SLC25A5 PE=1 SV=7		2021.43	2216.86	724.75	716	1478.67	2604	10416	8247	3791	11949	9088	7133	4431	2465	487	1187	965	4509	2708	1829	5929	3643	9439	5324	6294	4760	2536	1986	5474	574	418	1988	841	4237	410	804	832	853	286	880	658	1040	474	2338	1624	950
CNTNAP1	sp|P78357|CNTP1_HUMAN	sp|P78357|CNTP1_HUMAN Contactin-associated protein 1 OS=Homo sapiens OX=9606 GN=CNTNAP1 PE=1 SV=1		7894.86	5396	816.5	1101.5	1724.67	2603	5828	7515	5322	7577	7929	15292	7697	7061	13924	5406	5348	10114	7211	6200	4853	6429	9890	5030	5619	9584	6402	4843	8736	3284	3398	5394	3381	8736	833	478	1203	752	1856	496	429	1625	529	2101	2544	2060
AP1G1	sp|O43747|AP1G1_HUMAN	sp|O43747|AP1G1_HUMAN AP-1 complex subunit gamma-1 OS=Homo sapiens OX=9606 GN=AP1G1 PE=1 SV=5		1732.29	1108.29	167	7592	373.333	2601.33	3739	3089	1347	4220	5576	3860	2259	1882	3287	368	628	2816	1292	1853	2331	778	3266	4712	7688	2309	2198	1241	2131	609	455	1616	92	1614			160	174	7592				628	128	364	1088
MAP2K6	sp|P52564|MP2K6_HUMAN	sp|P52564|MP2K6_HUMAN Dual specificity mitogen-activated protein kinase kinase 6 OS=Homo sapiens OX=9606 GN=MAP2K6 PE=1 SV=1		257.2	204.667	#DIV/0!	260	96	2590.5	335	220		227	308	417	222	194	247			281	314	250	219	239	200			222	310	169	235	215	140		250	219					260				70	122		155
ATP2B1	sp|P20020|AT2B1_HUMAN	sp|P20020|AT2B1_HUMAN Plasma membrane calcium-transporting ATPase 1 OS=Homo sapiens OX=9606 GN=ATP2B1 PE=1 SV=4		5271.86	4094.71	642.5	1628.25	1497	2585.33	4188	3789	2473	6158	5908	8582	2988	5326	5720	2700	2991	7088	7486	5592	4050	3221	5723	3569	3591	2687	1845	3362	5494	2072	2789	4577	3067	7302	939	119	774	738	4625	1026	263	599	774	2141	1576	1201
BASP1	sp|P80723|BASP1_HUMAN	sp|P80723|BASP1_HUMAN Brain acid soluble protein 1 OS=Homo sapiens OX=9606 GN=BASP1 PE=1 SV=2		21542.7	18116.6	1258	1093.75	2236.67	2585	14259	16347	13188	17441	23530	19986	12492	21100	28699	27064	21587	19067	16021	17261	15071	13467	25046	13550	20090	14706	18056	15623	25494	21689	17411	18435	12563	15601	686		1830		499	1996	1030	850	705	3512	2493	4872
RFTN2	sp|Q52LD8|RFTN2_HUMAN	sp|Q52LD8|RFTN2_HUMAN Raftlin-2 OS=Homo sapiens OX=9606 GN=RFTN2 PE=1 SV=3		368.286	305.429	187.667	149	1431.33	2525.33	1046		1072	181	172			477	829	290	145	260	239	338	595	136	294			252	195	491	214	423	301	335	142	232		303	121	139		191	107		1245	2832	217	299
NDUFS1	sp|P28331|NDUS1_HUMAN	sp|P28331|NDUS1_HUMAN NADH-ubiquinone oxidoreductase 75 kDa subunit, mitochondrial OS=Homo sapiens OX=9606 GN=NDUFS1 PE=1 SV=3		12582.7	10339.4	1033	1456.25	4200.33	2522.67	18389	24820	17559	23119	17240	22768	9692	15876	9057	8934	14113	11875	14822	13402	17511	23334	21408	14156	13509	12010	10058	16130	13535	7974	4274	6852	6957	16654	2080	234	1002	816	1908	1097	713	2107	4231	3473	4897	2446
GLS	sp|O94925|GLSK_HUMAN	sp|O94925|GLSK_HUMAN Glutaminase kidney isoform, mitochondrial OS=Homo sapiens OX=9606 GN=GLS PE=1 SV=1		4581.14	4550.86	446.667	830.667	1516	2519.33	17440	13694	6597	17065	11025	9127	8538	5802	1501	3308	3353	7868	6081	4155	13848	8334	17631	9276	9325	9306	5413	4860	6912	2888	2942	5244	2202	6808	249		696	395	1587	331		574	1373	1154	2021	1260
APOE	sp|P02649|APOE_HUMAN	sp|P02649|APOE_HUMAN Apolipoprotein E OS=Homo sapiens OX=9606 GN=APOE PE=1 SV=1		2840.57	2386.14	897.5	1151.25	5171.67	2506.67	5815	2641	1270	4204	2717	3000	2255	5363	4336	3070	953	1823	2263	2076	3853	2359	4378	2116	1787	2016	1666	4287	4305	3138	320	1086	1279	2288			701	1094	3989	182	229	205	8531	5840	1144	1829
BIN1	sp|O00499|BIN1_HUMAN	sp|O00499|BIN1_HUMAN Myc box-dependent-interacting protein 1 OS=Homo sapiens OX=9606 GN=BIN1 PE=1 SV=1		2981.86	2373.29	746.25	883	973.667	2500.67	4275	5764	2420	7635	3714	2094	2632	7109	5272	907	787	3154	2461	1183	6683	4789	5243	3165	2567	2202	4542	4381	4672	2019	327	1420	1655	2139	395	1767	489	334	2349	388	412	383	513	1081	1327	848
KRT17	sp|Q04695|K1C17_HUMAN	sp|Q04695|K1C17_HUMAN Keratin, type I cytoskeletal 17 OS=Homo sapiens OX=9606 GN=KRT17 PE=1 SV=2		652.857	459.6	6363	1873.5	759.333	2497	851	1145	426	1851	964	517	574	500	816	542	902	519	958	333	1110		1169	968	4552	513	661		742	581		152	290	533	429	10118	6232	8673	1412	2191	1952	1939	764	745	769	1515
SARS1	sp|P49591|SYSC_HUMAN	sp|P49591|SYSC_HUMAN Serine--tRNA ligase, cytoplasmic OS=Homo sapiens OX=9606 GN=SARS1 PE=1 SV=3		5233.71	1566.86	513	2012	790.333	2483	7031	4749	2468	7395	5932	2066	2627	3362	24221	2033	1541	1572	1949	1958	6232	2524	5467	3471	5020	1886	1507	2192	4215	1437	386	1204	888	646			752	274	3712		312		470	1195	706	859
VPS26B	sp|Q4G0F5|VP26B_HUMAN	sp|Q4G0F5|VP26B_HUMAN Vacuolar protein sorting-associated protein 26B OS=Homo sapiens OX=9606 GN=VPS26B PE=1 SV=2		1591	1522.14	155.333	398	2184.33	2472.67	3604	2995	2168	4814	2797	1844	2229	2152	3161	899	1042	1331	1464	1088	2685	2505	3141	2169	1875	1846	476	1468	2744	487	776	1486	1251	2443		266	119	81	637	56		501	3712	1973	868	773
HAPLN4	sp|Q86UW8|HPLN4_HUMAN	sp|Q86UW8|HPLN4_HUMAN Hyaluronan and proteoglycan link protein 4 OS=Homo sapiens OX=9606 GN=HAPLN4 PE=2 SV=1		752.429	522.667	411.667	282.5	8020.33	2470.67	1027	1435	560	1386	1368	942	1006	831	442	665	559	1259	603	908	809	357	416	1072	1107	721	1531	329	513	114		715	606	859		374	716	145	454			111	5564	6289	12208	3144
COX4I1	sp|P13073|COX41_HUMAN	sp|P13073|COX41_HUMAN Cytochrome c oxidase subunit 4 isoform 1, mitochondrial OS=Homo sapiens OX=9606 GN=COX4I1 PE=1 SV=1		12516.6	12202.3	1162.75	3774.75	3389	2470.33	25367	25249	18129	36317	25947	39291	25458	11902	2139	7422	15356	18490	17165	15142	20400	16663	29165	32494	24670	22237	19088	6510	14928	6712	11656	15467	11021	19122	705	882	1636	1428	11905	1034	321	1839	1394	4357	4416	1448
TECR	sp|Q9NZ01|TECR_HUMAN	sp|Q9NZ01|TECR_HUMAN Very-long-chain enoyl-CoA reductase OS=Homo sapiens OX=9606 GN=TECR PE=1 SV=1		558.857	392.8	#DIV/0!	310	160.667	2463.33		1953	635	2282	774	1071	995	522	115	1354	452	396	410	663	1048	110	1340	775	138	1224	1023	106		766	468	537		87					310				160	102	220	205
FUCA1	sp|P04066|FUCO_HUMAN	sp|P04066|FUCO_HUMAN Tissue alpha-L-fucosidase OS=Homo sapiens OX=9606 GN=FUCA1 PE=1 SV=4		598.143	899.857	513.25	2419.33	514.333	2460.33	911	1838	1025	318	727	2759	288	779	381	899	161	649	659	659	1488	507	336	186	161	658	1179	1371	1195	1446	382	618	409	878	472	1045	148	388	6572		258	428	281	603	659	6775
ACAD9	sp|Q9H845|ACAD9_HUMAN	sp|Q9H845|ACAD9_HUMAN Complex I assembly factor ACAD9, mitochondrial OS=Homo sapiens OX=9606 GN=ACAD9 PE=1 SV=1		347	374.8	156.5	115	1671.67	2434	898	1191	426	1749	472	896		836	441	104	57	148	608	235	144	363	1086	438	480	442	385	444	448			284	173	525			197	116	104	126			867	1263	2885	1287
MYH10	sp|P35580|MYH10_HUMAN	sp|P35580|MYH10_HUMAN Myosin-10 OS=Homo sapiens OX=9606 GN=MYH10 PE=1 SV=3		1443.71	1409.43	562.75	1089	883.667	2433.33	2243	2771	795	3778	3098	9130	1553	2053	1179	545	905	2596	1157	1671	2218	2334	2977	2216	2612	2567	3389	1307	1799	1365	705	1448	951	2291	108	473	1285	385	2217	903	299	937	773	598	1280	4144
CAPZB	sp|P47756|CAPZB_HUMAN	sp|P47756|CAPZB_HUMAN F-actin-capping protein subunit beta OS=Homo sapiens OX=9606 GN=CAPZB PE=1 SV=5		7531	6330.86	993.25	595.5	2635	2420.67	10569	6782	5215	10088	8956	5942	6039	10202	8399	4471	5342	7659	9502	7142	7895	5157	9736	7043	5922	5095	3955	6584	7874	5595	3008	6634	5509	9112	230	317	1856	1570	1030	893	76	383	3055	2653	2197	2252
NUDC	sp|Q9Y266|NUDC_HUMAN	sp|Q9Y266|NUDC_HUMAN Nuclear migration protein nudC OS=Homo sapiens OX=9606 GN=NUDC PE=1 SV=1		626.143	513.571	168.667	447.5	491.667	2407.33	1819	1517	1176	1242	829	996	1297	1480	1064	313	163	560	373	430	1399	1008	1649	621	785	865	416	1001	977	234	236	307	201	639		107	290	109	676			219	530	642	303	301
TANC2	sp|Q9HCD6|TANC2_HUMAN	sp|Q9HCD6|TANC2_HUMAN Protein TANC2 OS=Homo sapiens OX=9606 GN=TANC2 PE=1 SV=3		#DIV/0!	#DIV/0!	#DIV/0!	117	233	2403	166					317																												117				233
TUBB4B	sp|P68371|TBB4B_HUMAN	sp|P68371|TBB4B_HUMAN Tubulin beta-4B chain OS=Homo sapiens OX=9606 GN=TUBB4B PE=1 SV=1		11179.3	10917.7	1101.5	812	3275	2401.67	12813	12813	8991	12813	12813	12813	10689	12981	10689	8991	8991	12961	12813	10829	12813	10689	12813	10689	12813	8991	9219	10689	12813	8991	7717	12813	7902	15499	1016	466	1839	1085	476	1343	833	596	811	3981	5033	2250
PIP4K2B	sp|P78356|PI42B_HUMAN	sp|P78356|PI42B_HUMAN Phosphatidylinositol 5-phosphate 4-kinase type-2 beta OS=Homo sapiens OX=9606 GN=PIP4K2B PE=1 SV=1		2550.86	1824.57	836.75	1159.33	2170.33	2401	6675	5086	3588	6634	5894	7537	3622	2915	5831	1620	1105	2187	2253	1945	5386	3787	6062	5250	4662	3681	4021	1670	4140	819	730	1542	1162	2709	357	352	805	1833	2284	943		251	2601	2361	1549	3209
SUCLA2	sp|Q9P2R7|SUCB1_HUMAN	sp|Q9P2R7|SUCB1_HUMAN Succinate--CoA ligase [ADP-forming] subunit beta, mitochondrial OS=Homo sapiens OX=9606 GN=SUCLA2 PE=1 SV=3		7339.86	7088	793.333	1252	1767.67	2395	13905	12196	8568	17080	16174	12000	9355	9562	3051	4990	7225	11577	9265	5709	11842	8231	14774	13055	12592	10244	7688	6668	11896	3317	4455	8152	4869	10259	1054		919	407	2034	1169		553	878	2101	2324	863
RAC1	sp|P63000|RAC1_HUMAN	sp|P63000|RAC1_HUMAN Ras-related C3 botulinum toxin substrate 1 OS=Homo sapiens OX=9606 GN=RAC1 PE=1 SV=1		4945.14	3606.29	463	362.75	2406.67	2393	3308	3286	1904	3722	2964	3071	2364	5112	7155	1995	2632	5409	5777	6536	2539	1839	3770	2487	2143	2241	2247	2775	5309	1800	1252	4078	3379	6651	642	170	738	302	192	479	183	597	1586	2525	3109	1855
FGB	sp|P02675|FIBB_HUMAN	sp|P02675|FIBB_HUMAN Fibrinogen beta chain OS=Homo sapiens OX=9606 GN=FGB PE=1 SV=2		1800.14	1980.86	3759.75	1302.5	4757.33	2392.33	1122	1491	819	2420	11534	636	1290	2540	1103	312	553	977	4362	2754	1604	805	982	1587	6887	1396	2312	910	3043	1680	500	1333	2443	3957	186	2272	2978	9603	2604	742	1106	758	10701	2294	1277	1125
CAMK2A	sp|Q9UQM7|KCC2A_HUMAN	sp|Q9UQM7|KCC2A_HUMAN Calcium/calmodulin-dependent protein kinase type II subunit alpha OS=Homo sapiens OX=9606 GN=CAMK2A PE=1 SV=2		14268.9	10070.3	1157.67	1332.25	1966	2389	20707	18543	8598	24679	19776	20790	11888	22922	18468	8164	11053	17530	12181	9564	21474	13409	21588	16254	14805	14431	12731	11778	20560	5349	8097	6665	4124	13919	2054		402	1017	1812	1702	277	1538	475	2313	3110	1205
TOM1L2	sp|Q6ZVM7|TM1L2_HUMAN	sp|Q6ZVM7|TM1L2_HUMAN TOM1-like protein 2 OS=Homo sapiens OX=9606 GN=TOM1L2 PE=1 SV=1		332	117.75	#DIV/0!	92	124.667	2385	99	107	106	435		93	89	295	820				103	110	167	165	155	118	168		458	86	95	151				139					92				112	72	190
WFS1	sp|O76024|WFS1_HUMAN	sp|O76024|WFS1_HUMAN Wolframin OS=Homo sapiens OX=9606 GN=WFS1 PE=1 SV=2		1480.71	2434.17	5380.5	7326	5926.5	2375	276	380	227	352	372	580	7571	2081	181	3999	2081	199	202	1622	438	5398	457	198	231	207	201	3179	2924		1947	149	3652	2754	2445	7571	5884	5622		4835	9572	7571		6492	5361	334
SLC44A1	sp|Q8WWI5|CTL1_HUMAN	sp|Q8WWI5|CTL1_HUMAN Choline transporter-like protein 1 OS=Homo sapiens OX=9606 GN=SLC44A1 PE=1 SV=1		6960.57	6449.86	776	793	1916.67	2366	758	2201	2020	1607	3007	1556	2448	1894	6358	10080	7176	8120	5969	9127	922	1180	1321	2467	4580	5244	5398	2769	1561	7663	7457	11320	10870	3509	229	1095	860	920	1056	183	676	1257	1845	899	3006	5792
CDK1	sp|P06493|CDK1_HUMAN	sp|P06493|CDK1_HUMAN Cyclin-dependent kinase 1 OS=Homo sapiens OX=9606 GN=CDK1 PE=1 SV=3		2043	3349.43	4575.75	304	#DIV/0!	2364		149			4443	3267	17215	133	189	6608	3169	2064	1545	593	177			233	5431	223	567	5240	3764	699	536	10798	1028	1381	147	187	754	17215			304					2364
FTH1	sp|P02794|FRIH_HUMAN	sp|P02794|FRIH_HUMAN Ferritin heavy chain OS=Homo sapiens OX=9606 GN=FTH1 PE=1 SV=2		15114.3	10138.4	1380.5	1010	2946.67	2356.33	12602	17185	10265	13994	7110	8547	14581	12477	17093	13541	7675	21983	15908	17123	12692	8273	15682	8027	12517	13010	12436	7565	6136	6874	10864	18694	8601	12235	1099	1652	2670	101	220	678	1123	2019	1803	4987	2050	1254
HNRNPU	sp|Q00839|HNRPU_HUMAN	sp|Q00839|HNRPU_HUMAN Heterogeneous nuclear ribonucleoprotein U OS=Homo sapiens OX=9606 GN=HNRNPU PE=1 SV=6		1329.71	915	239.75	571.333	2916.33	2355.67	3848	4712	4682	9022	7033	3126	6584	1851	2022	789	711	2439	1014	482	5149	3362	5007	6104	6747	6304	4179	1171	1370	877		1401	222	449	173	171	453	162	1428	120		166	890	7309	550	4026
TUFM	sp|P49411|EFTU_HUMAN	sp|P49411|EFTU_HUMAN Elongation factor Tu, mitochondrial OS=Homo sapiens OX=9606 GN=TUFM PE=1 SV=3		3310.71	3291.71	1002.5	1186.5	1913	2353.33	10760	10304	6662	11284	12441	9990	7434	2964	521	2618	3406	6909	4566	2191	10010	7129	13288	7639	7949	9801	4432	2958	6820	1725	1316	4023	1185	5015	654	1659	895	802	2746	187	778	1035	2167	1627	1945	263
DLAT	sp|P10515|ODP2_HUMAN	sp|P10515|ODP2_HUMAN Dihydrolipoyllysine-residue acetyltransferase component of pyruvate dehydrogenase complex, mitochondrial OS=Homo sapiens OX=9606 GN=DLAT PE=1 SV=3		5884.71	7021.14	1582	1651.25	1760.33	2347	19266	17197	13547	20888	17252	14083	12857	8740	961	6328	7656	7089	4702	5717	17893	13917	20054	14287	13903	13238	11821	8200	12086	6031	5415	6568	2991	7857	2260		1627	859	2276	1699	456	2174	752	1892	2637	1319
P4HB	sp|P07237|PDIA1_HUMAN	sp|P07237|PDIA1_HUMAN Protein disulfide-isomerase OS=Homo sapiens OX=9606 GN=P4HB PE=1 SV=3		3312.57	3466.14	2447.5	1364.33	1094	2346.67	8942	6581	4573	11648	8848	5045	4610	4558	2805	1640	1399	5923	3992	2871	8187	3636	6381	5487	7304	6626	8541	5050	4655	2665	1231	3246	2382	5034	326	1568	7014	882	2667	209		1217	843	1162	1277	1746
FYN	sp|P06241|FYN_HUMAN	sp|P06241|FYN_HUMAN Tyrosine-protein kinase Fyn OS=Homo sapiens OX=9606 GN=FYN PE=1 SV=3		1234.67	665	604.333	2042.5	7033.67	2345.67	760	965	123	619	761	2214	432	145	3686	372	262	2557	386		911	368	314	755	788	278	170	251	463	430	2144	461		241		1481	208	124	6975	630	208	357	343	20471	287	423
KRT36	CON_sp|O76013|KRT36_HUMAN	CON_sp|O76013|KRT36_HUMAN Keratin, type I cuticular Ha6 OS=Homo sapiens OX=9606 GN=KRT36 PE=1 SV=1		591.667	612	13413	654	1125.67	2338.33	195	330	696	753	759	1300	779	1052	428		389	722	533	426	951	430	938	153	1065	442	143	507	561	804	306	1012	318	776		7027	32947	265	1026			282	2682	529	166	399
PHB2	sp|Q99623|PHB2_HUMAN	sp|Q99623|PHB2_HUMAN Prohibitin-2 OS=Homo sapiens OX=9606 GN=PHB2 PE=1 SV=2		12256.9	13682.1	1605.25	1346.75	1678	2334.33	23675	21054	13557	26240	18722	15326	20489	10427	2430	7157	16131	22359	17150	10144	18813	11902	21252	17275	16776	21227	18224	9074	16119	10028	10579	19990	10999	18986	2271	893	1403	1854	786	1299	682	2620	699	975	3360	1915
PFKFB2	sp|O60825|F262_HUMAN	sp|O60825|F262_HUMAN 6-phosphofructo-2-kinase/fructose-2,6-bisphosphatase 2 OS=Homo sapiens OX=9606 GN=PFKFB2 PE=1 SV=2		508.333	589.5	642.5	597	517.333	2327.33	1511	1313	845	1631	1429	1117	844	399	394		167	660	700	730	1492	641	1271	1074	1287	949	834	469	852	372		617	383	844	605	513	1188	264	1048			146	327	802	423	114
HP	sp|P00738|HPT_HUMAN	sp|P00738|HPT_HUMAN Haptoglobin OS=Homo sapiens OX=9606 GN=HP PE=1 SV=1		235.2	383.25	1973.33	391	3310	2319	818	403	219	488	646		514	329	130		311	248	158		166		360	653	781	412	351		496		151		187	699		275	647	4998	997	223	148	196	4737	4680	513	1019
PRCP	sp|P42785|PCP_HUMAN	sp|P42785|PCP_HUMAN Lysosomal Pro-X carboxypeptidase OS=Homo sapiens OX=9606 GN=PRCP PE=1 SV=1		214	240	#DIV/0!	190	4150	2312.33	101	239	277		316		737					217		211		178				310			240											190			5790	5745	915	603
YWHAZ	sp|P63104|1433Z_HUMAN	sp|P63104|1433Z_HUMAN 14-3-3 protein zeta/delta OS=Homo sapiens OX=9606 GN=YWHAZ PE=1 SV=1		7543.43	5404.71	1458.75	1006.75	1229.67	2304.67	13530	10375	6638	18805	12804	8581	3348	11941	11250	3694	5680	7869	6626	5744	9003	7057	12194	11666	9709	4779	5571	5573	9814	5084	3433	3509	3669	6751	1142	971	2556	1166	810	1729	168	1320	720	1571	1398	717
EDIL3	sp|O43854|EDIL3_HUMAN	sp|O43854|EDIL3_HUMAN EGF-like repeat and discoidin I-like domain-containing protein 3 OS=Homo sapiens OX=9606 GN=EDIL3 PE=1 SV=1		1203.29	1302.57	366	224	2335.33	2299.67	880	1100	708	773	2149	449	1514	1254	1043	962	797	2410	847	1110	605	526	551	1025	978	1467	1337	1389	1434	1319	1397	1327	708	1544			614	118	136		312		3474	2695	837	276
SEPTIN9	sp|Q9UHD8|SEPT9_HUMAN	sp|Q9UHD8|SEPT9_HUMAN Septin-9 OS=Homo sapiens OX=9606 GN=SEPTIN9 PE=1 SV=2		9606.71	8342.29	559.75	1542	1301	2299.33	15461	16160	8935	20485	16905	15874	9537	11751	12945	5826	8302	12957	10544	4922	10707	8066	19511	8856	13117	10225	11916	4364	14186	3598	4019	10862	6690	14677	920	540	345	434	4500	633	498	537	1030	473	2400	1242
POMGNT2	sp|Q8NAT1|PMGT2_HUMAN	sp|Q8NAT1|PMGT2_HUMAN Protein O-linked-mannose beta-1,4-N-acetylglucosaminyltransferase 2 OS=Homo sapiens OX=9606 GN=POMGNT2 PE=1 SV=1		710.167	995.143	257.667	292	1923.67	2292.5	230	428	765	3450	320		373	938	271	383	719		1262	688	311	650	1813	273	286	1366	1043	621	2010	669	756	161	854	1895	282		254	237	288			296	4749	585	437
LSAMP	sp|Q13449|LSAMP_HUMAN	sp|Q13449|LSAMP_HUMAN Limbic system-associated membrane protein OS=Homo sapiens OX=9606 GN=LSAMP PE=1 SV=2		4705	2958.71	373	597.5	2598	2270	4235	3188	2529	5387	4170	308	2309	5453	8777	3243	2770	5595	4379	2718	3923	2245	5020	3262	2822	2754	2787	3320	3123	1925	2131	4500	2341	3371	612	311	403	166	663	677	507	543	2366	3684	1744	461
DPYSL5	sp|Q9BPU6|DPYL5_HUMAN	sp|Q9BPU6|DPYL5_HUMAN Dihydropyrimidinase-related protein 5 OS=Homo sapiens OX=9606 GN=DPYSL5 PE=1 SV=1		5392.86	3249.71	650.25	560.25	2308.67	2238.67	8614	5752	2465	6065	3769	1821	2218	6891	15328	3703	2221	2815	3491	3301	8476	5453	8996	2133	2202	2267	2287	6070	4676	2216	1140	2849	1297	4500	279	349	1079	894	906	476	204	655	1493	2217	3216	422
[truncated: 2,193 more rows]
[truncated: 2 more columns]
