# Supplementary material for: Assessing the Nature of Human Brain‐Derived Extracellular Vesicles on Synaptic Activity Via the Development of an Air‐liquid Microfluidic Platform
Source: Adv Sci (Weinh). 2025 Oct 5;13(2):e11194. doi: 10.1002/advs.202511194 (PMC12786325; doi:10.1002/advs.202511194)
Supplement: Supplementary file 5 — Supplementary Table 4 [file ADVS-13-e11194-s007.xlsx]

## Sheet: 100 most expressed prot
100 most expressed per condition (holes correspond to keratin proteins, potential contaminant that were removed)
	Disso DUC Stag	Disso DUC µFlow	Sng DUC Stag	Sng DUC µFlow	Sng SEC Stag	Sng SEC µFlow
	CNP	CNP		TF	TF	TF
	STXBP1	STXBP1	TF		HPX	HPX
	PKM	PKM			VCAN	CNP
		YWHAG			NCAN	CFI
	ANXA6		DSP		HAPLN2	VCAN
	SPTBN1	ATP5F1A		CNP	CNP	NCAN
	YWHAG	ENO1	CNP	HPX	CFI
	ATP5F1A	HAPLN2	ALB	DLG3	CFB
	ENO1	SPTBN1				CFB
	GPM6A	VCAN	HPX	ATP5F1A	ACAN	HAPLN2
	HAPLN2	TF	DSG1	ATP5F1B	HAPLN1
	VCAN	GPM6A		STX1A		DPYSL2
	TF	GDI1	DSC1	ALB	BCAN	STXBP1
		ANXA6	LRRC15	HBA1		ALB
	PRDX2	LDHB		DBH	STXBP1	PKM
	LDHB			DSP	ALB	SPTBN1
	GDI1	ATP6V1A	CALML5	DPYSL2
	CKB	PRDX2			GPM6A	ATP5F1A
	PGK1			ALB	PKM	LDHB
	ATP6V1A	VDAC1	LYZ	PKM	ITIH4	BCAN
	GLUD1	GLUD1		AP1G1	IGHG4	IGHG4
	DPYSL2	NSF	SFN	DYNC1H1	LDHB	IGHG2
	GAPDH	PGK1		DSG1	ANXA6	GPM6A
	TPI1	GAPDH	FABP5	WFS1	ATP5F1A	GNAO1
		SIRT2	SBSN	GLUD1	SPTBN1	SPTAN1
	HSP90AA1	HSP90AA1	JUP	ATP1A1	GLUD1	GNB1
	NSF	ENO2	PKM	EIF3A	STX1A	ENO1
	UCHL1	TPI1	DSC3	HACD3	DPYSL2	ACAN
	ATP1A1	CKB	DDX6	DYNC1LI2	ENO1	HSPA8
	SIRT2	ATP5F1B	LGALS7	LDHD	IGHG2	ANXA6
	VDAC1	UCHL1	ENO1	SPTBN1	ALB	VDAC1
	ATP1A3	DPYSL2	ANXA2	SMPD3	IGLL5	ITIH4
	NCAM1	TKT	CBR4	SLC25A14	ENO2	COX7B
	SPTAN1	PRDX1	STX1A	HAGH	TKT	SLC1A2
	ENO2	TUBA4A	HSPA5	CALML5	PLEC	TKT
	TKT	YWHAE	AMY1C	DNAJB6	VDAC1	MDH1
	HSPA8	BASP1	HSPB1	INPP4A	GNAO1	ATP1A1
	PRDX1	UQCRC2	RPS27A	VPS33A	GOT2	CA2
	DYNC1H1	FSCN1	HDHD2	CA1	SLC1A2	PLEC
	BASP1	HSPA8	ANXA1	TKT	ATP5F1B	GLUD1
	GNAO1	STX1A	ALB	SPTAN1	CCT3	YWHAG
	FSCN1	ALB	CSTA		HSPA8	ATP1B1
	YWHAE	DYNC1H1	ATP5F1A	MAP7D2	IGHA1	MAP1B
	ATP5F1B	GOT2		COPS3	ATP1A1	CYFIP1
	IGHG2	SEPTIN7	HRNR	ENO1	GAPDH	HAPLN1
	STX1A	RAB10	PLP1	STXBP1	LMNA	ATP5F1B
	TUBA4A	DLD	STXBP1	ARL6IP5	YWHAG	ATP6V1A
	QDPR	SYN1	TPI1	ATXN10	PGK1	ALB
	ALB	ATP1A1	YWHAG	ATAD3A	GDI1	GOT2
	STX1B	ALDH2	QSOX1	SLC25A24	PRDX1	VDAC2
	SLC1A2	STX1B	PGK1	PPT1	SPTAN1	GAPDH
	ATP1B1	GNB1	MAP6	DSC1	CKB	ATP1A3
	CLTC	PLP1	DPYSL2	PRXL2A	HAPLN4	DYNC1H1
	PLP1	QDPR	WFS1	PCYT2	CYCS	ENO2
	ATP6V0A1	GNAO1	ENO2	MAP1A	CPB2	CKB
	SYN1	GFAP	VSIG8	GNAO1	PRDX2	PLP1
	GNB1	VDAC2	A2ML1	TIMM22	ATP1A2	ANXA4
	SEPTIN7	IGHG2	DCD	YWHAG	GFAP	STX1A
	RAB10	PHB2	LMNA	HRNR	COX7B	MBP
	AP2M1	SLC25A3	GAPDH	EEF1D	ATP1B2
	CA2	ATP1B1	CSN1S1	PRDX2	IMMT	HSP90AA1
	ALDH2	RAB3A	DYNC1H1	ENO2	PLP1	NCAM1
	GOT2	AP2M1	SERPINB7	AIFM1	GNB1	DSP
		HK1	TGM3	AMBP	ATP6V1A	MDH2
	GSN	HSPA12A	SPINK5	DNM1	ATP6V0A1	AP2A1
	HK1	ATP6V0A1	DMKN	TPI1	FYN	CLTC
	FTH1	CLTC	LACRT	CUL5	VDAC2	IGLL5
	TUBB4A	SYP	CDK1	PRKAG2	NCAM1	ANK2
	GNAI2	TUBB4A	PRDX2	MACF1	LGI3	AP1B1
	UQCRC2	MDH2	PKP1	NF1	TUBB4A	UCHL1
	ANK2	GNAI2	VSIG10L	MEAK7		PRDX1
	GFAP	CA2	JCHAIN	ANXA6	AP2A1	ABCB8
	MDH2	NCAM1	MBP	ATAT1	ATP1B1	ATP6V0A1
	SNAP25	ATP1A3	PTPRS	MAP2K1	AQP4	TPI1
	CAMK2A	HSPA9	CSN2	SLC1A2	MOG	PPM1F
	NEFM	COX4I1	GSTO1	SH3GLB2	UQCRC2	PGK1
	GPI	SLC1A2	HBA1	NUMBL	TFRC	ATG2B
	MDH1	GSN	TUBB2B		GSTM2	GDI1
	PSAT1	MDH1	CYBRD1	ADAM22	WFS1
	SYP	CRMP1	SPTBN1	HYOU1	DYNC1H1	STX1B
	ATP1B2	HADHA	ATP1A1	APOA1	UCHL1	MOG
	SLC25A3	PSAT1	PPL	DCTN5	IGKV3-15	CD9
	MOG	NEFM	ABCE1	GMDS	CLTC	CRKL
	DNM1	MT-CO2	FGB	EFR3B	ATP1A3	CAP1
	RAB3A	PEBP1	YWHAE	RRAS2	GNAI2	ATP1A2
	HSPA12A	DNM1	ACADVL	ALDH2	CAP1	PYGM
	NCAN	ATP2A2	CST6	CAT	ANK2	TNR
	NAPB	NCAN	AZGP1	PLEC		TUBA4A
	VDAC2	SPTAN1	CALML3	CUL1	NSF	FASN
	ATP1A2	TUBB4B	CAT	COX4I1	CSRP1	SIRT2
	DLD	MAP1B	SIRT2	AARS1	NHERF1	LMNA
	CNDP2		C3	UQCC2	XPO1	HSPA9
	NDUFS1	NDUFS1		YWHAE	TUBA4A	GPI
	COX4I1	FTH1	IGHG4	CKB	SIRT2	IGKV3-15
	PHB2	CNDP2	DSG4	GOT2	MAP1B	PSAT1
	CRMP1	CAMK2A	PRDX1	HSPD1	YWHAE	SLC25A3
	PGM1	NAPB	DSC2	WDR47	RAB14	HK1
	VCP	HSPD1	VCP	VCAN	APOE	GSTM2
	HSPA9	ANK2	POF1B	PANK4	MBP	UQCRC2
	PC	HSPA1B	HSPA8	SRCIN1	PGLYRP2	ACO2
	GOT1	ALDH7A1	PLEKHB1	AK3	ITGA7	CNTN1
	HADHA	VDAC3	GNAO1	RARS1	ALDH2	CNDP2
	SNAP91	HSPA2		HDHD2	MAT2A	YWHAE
	PEBP1	SCRN1	ATCAY	AHCY	AP2B1	PPIA
	CBR1	SIRPA	PIGR	NAA15	ENPP2	DLD
	MAP1B	MOG	MAP7D2	ACADSB	MDH2	GSN
	SCRN1	GNAS	SERPINB13	LDHB	SLC25A3	TUBB4A
	ATP2A2	PDIA3	PPIA	JUP	CA2	GNAI2
	RAB14	ABCB8	UBE2N	LDHA	TNR	AP2M1
	PFKP	PGM1	ATP2B2	HK1	ANXA5	ALDH2

## Sheet: Disso DUC Stag
Overlap Results
Collection(s):	GO
# overlaps shown:	50
# genesets in collections:	10454
# genes in comparison (n):	106
# genes in universe (N):	42577
Gene Set Name	# Genes in Gene Set (K)	Description	# Genes in Overlap (k)	k/K	p-value	FDR q-value
GOCC_SYNAPSE	1492	The junction between an axon of one neuron and a dendrite of another neuron, a muscle fiber or a glial cell. As the axon approaches the synapse it enlarges into a specialized structure, the presynaptic terminal bouton, which contains mitochondria and synaptic vesicles. At the tip of the terminal bouton is the presynaptic membrane; facing it, and separated from it by a minute cleft (the synaptic c…	40	0.0268	1.01E-30	1.05E-26
GOBP_SMALL_MOLECULE_METABOLIC_PROCESS	1836	The chemical reactions and pathways involving small molecules, any low molecular weight, monomeric, non-encoded molecule. [GOC:curators, GOC:pde, GOC:vw]	40	0.0218	2.61E-27	1.36E-23
GOBP_NUCLEOBASE_CONTAINING_SMALL_MOLECULE_METABOLIC_PROCESS	681	The cellular chemical reactions and pathways involving a nucleobase-containing small molecule: a nucleobase, a nucleoside, or a nucleotide. [GOC:vw]	28	0.0411	3.06E-26	1.07E-22
GOMF_PURINE_NUCLEOTIDE_BINDING	1987	Binding to a purine nucleotide, a compound consisting of a purine nucleoside esterified with (ortho)phosphate. [GOC:ai]	40	0.0201	5.01E-26	1.31E-22
GOCC_NEURON_PROJECTION	1336	A prolongation or process extending from a nerve cell, e.g. an axon or dendrite. [GOC:jl, http://www.cogsci.princeton.edu/~wn/]	34	0.0254	3.68E-25	7.69E-22
GOBP_PYRIDINE_CONTAINING_COMPOUND_METABOLIC_PROCESS	174	The chemical reactions and pathways involving a pyridine-containing compound, i.e. any compound that contains pyridine or a formal derivative thereof. [GOC:mah]	18	0.1034	2.9E-24	5.05E-21
GOBP_PURINE_CONTAINING_COMPOUND_METABOLIC_PROCESS	570	The chemical reactions and pathways involving a purine-containing compound, i.e. any compound that contains purine or a formal derivative thereof. [GOC:mah]	25	0.0439	4.06E-24	6.06E-21
GOCC_AXON	652	The long process of a neuron that conducts nerve impulses, usually away from the cell body to the terminals and varicosities, which are sites of storage and release of neurotransmitter. [GOC:nln, ISBN:0198506732]	26	0.0399	5e-24	6.53E-21
GOBP_ATP_METABOLIC_PROCESS	222	The chemical reactions and pathways involving ATP, adenosine triphosphate, a universally important coenzyme and enzyme regulator. [GOC:go_curators]	19	0.0856	5.79E-24	6.72E-21
GOBP_ORGANOPHOSPHATE_METABOLIC_PROCESS	1039	The chemical reactions and pathways involving organophosphates, any phosphate-containing organic compound. [ISBN:0198506732]	29	0.0279	1.75E-22	1.83E-19
GOBP_NUCLEOSIDE_TRIPHOSPHATE_METABOLIC_PROCESS	269	The chemical reactions and pathways involving a nucleoside triphosphate, a compound consisting of a nucleobase linked to a deoxyribose or ribose sugar esterified with triphosphate on the sugar. [GOC:go_curators, ISBN:0198506732]	19	0.0706	2.34E-22	2.22E-19
GOBP_GENERATION_OF_PRECURSOR_METABOLITES_AND_ENERGY	476	The chemical reactions and pathways resulting in the formation of precursor metabolites, substances from which energy is derived, and any process involved in the liberation of energy from these substances. [GOC:jl]	22	0.0462	9.28E-22	8.09E-19
GOBP_PYRUVATE_METABOLIC_PROCESS	120	The chemical reactions and pathways involving pyruvate, 2-oxopropanoate. [GOC:go_curators]	15	0.1250	1.19E-21	9.56E-19
GOBP_MONOATOMIC_ION_TRANSPORT	1256	The directed movement of a monoatomic ion into, out of or within a cell, or between cells, by means of some agent such as a transporter or pore. Monatomic ions (also called simple ions) are ions consisting of exactly one atom. [GOC:ai]	30	0.0239	2.37E-21	1.72E-18
GOBP_NADH_METABOLIC_PROCESS	33	The chemical reactions and pathways involving reduced nicotinamide adenine dinucleotide (NADH), a coenzyme present in most living cells and derived from the B vitamin nicotinic acid. [GOC:jl, ISBN:0618254153]	11	0.3333	2.47E-21	1.72E-18
GOBP_REGULATION_OF_TRANSPORT	1633	Any process that modulates the frequency, rate or extent of the directed movement of substances (such as macromolecules, small molecules, ions) into, out of or within a cell, or between cells, by means of some agent such as a transporter or pore. [GOC:ai]	33	0.0202	2.64E-21	1.73E-18
GOBP_ORGANIC_ACID_METABOLIC_PROCESS	945	The chemical reactions and pathways involving organic acids, any acidic compound containing carbon in covalent linkage. [ISBN:0198506732]	27	0.0286	3.46E-21	2.13E-18
GOBP_RIBOSE_PHOSPHATE_METABOLIC_PROCESS	483	The chemical reactions and pathways involving ribose phosphate, any phosphorylated ribose sugar. [GOC:ai]	21	0.0435	3e-20	1.74E-17
GOBP_MONOATOMIC_CATION_TRANSPORT	1049	The directed movement of a monoatomic cation, into, out of or within a cell, or between cells, by means of some agent such as a transporter or pore. Monatomic cations (also called simple cations) are positively charged ions consisting of exactly one atom. [GOC:ai]	27	0.0257	4.98E-20	2.74E-17
GOCC_MEMBRANE_PROTEIN_COMPLEX	1411	Any protein complex that is part of a membrane. [GOC:dos]	30	0.0213	6.13E-20	3.2E-17
GOBP_ESTABLISHMENT_OF_LOCALIZATION_IN_CELL	1966	Any process, occuring in a cell, that localizes a substance or cellular component. This may occur via movement, tethering or selective degradation. [GOC:ai, GOC:dos, GOC:dph, GOC:tb]	34	0.0173	7.3E-20	3.63E-17
GOBP_NAD_METABOLIC_PROCESS	64	The chemical reactions and pathways involving nicotinamide adenine dinucleotide (NAD), a coenzyme present in most living cells and derived from the B vitamin nicotinic acid. [GOC:jl, ISBN:0618254153]	12	0.1875	8.79E-20	4.18E-17
GOCC_SECRETORY_VESICLE	1081	A cytoplasmic, membrane bound vesicle that is capable of fusing to the plasma membrane to release its contents into the extracellular space. [GOC:dos]	27	0.0250	1.07E-19	4.85E-17
GOBP_VESICLE_MEDIATED_TRANSPORT_IN_SYNAPSE	226	Any vesicle-mediated transport that occurs in a synapse. [GOC:dos]	16	0.0708	5.61E-19	2.44E-16
GOMF_ADENYL_NUCLEOTIDE_BINDING	1636	Binding to an adenyl nucleotide, an adenosine esterified with (ortho)phosphate. [ISBN:0198506732]	30	0.0183	3.63E-18	1.52E-15
GOBP_MEMBRANE_ORGANIZATION	809	A process which results in the assembly, arrangement of constituent parts, or disassembly of a membrane. A membrane is a double layer of lipid molecules that encloses all cells, and, in eukaryotes, many organelles; may be a single or double lipid bilayer; also includes associated proteins. [GOC:dph, GOC:tb]	23	0.0284	4.84E-18	1.94E-15
GOBP_VESICLE_MEDIATED_TRANSPORT	1561	A cellular transport process in which transported substances are moved in membrane-bounded vesicles; transported substances are enclosed in the vesicle lumen or located in the vesicle membrane. The process begins with a step that directs a substance to the forming vesicle, and includes vesicle budding and coating. Vesicles are then targeted to, and fuse with, an acceptor membrane. [GOC:ai, GOC:ma…	29	0.0186	1.05E-17	4.06E-15
GOBP_SYNAPTIC_SIGNALING	794	Cell-cell signaling to, from or within a synapse. [GOC:dos]	22	0.0277	4.77E-17	1.78E-14
GOCC_SECRETORY_GRANULE	902	A small subcellular vesicle, surrounded by a membrane, that is formed from the Golgi apparatus and contains a highly concentrated protein destined for secretion. Secretory granules move towards the periphery of the cell and upon stimulation, their membranes fuse with the cell membrane, and their protein load is exteriorized. Processing of the contained protein may take place in secretory granules…	23	0.0255	5.12E-17	1.84E-14
GOBP_GLUCOSE_METABOLIC_PROCESS	193	The chemical reactions and pathways involving glucose, the aldohexose gluco-hexose. D-glucose is dextrorotatory and is sometimes known as dextrose; it is an important source of energy for living organisms and is found free as well as combined in homo- and hetero-oligosaccharides and polysaccharides. [ISBN:0198506732]	14	0.0725	7.04E-17	2.45E-14
GOMF_HYDROLASE_ACTIVITY_ACTING_ON_ACID_ANHYDRIDES	814	Catalysis of the hydrolysis of any acid anhydride. [GOC:jl]	22	0.0270	8e-17	2.68E-14
GOCC_MITOCHONDRION	1688	A semiautonomous, self replicating organelle that occurs in varying numbers, shapes, and sizes in the cytoplasm of virtually all eukaryotic cells. It is notably the site of tissue respiration. [GOC:giardia, ISBN:0198506732]	29	0.0172	8.2E-17	2.68E-14
GOBP_MONOSACCHARIDE_METABOLIC_PROCESS	254	The chemical reactions and pathways involving monosaccharides, the simplest carbohydrates. They are polyhydric alcohols containing either an aldehyde or a keto group and between three to ten or more carbon atoms. They form the constitutional repeating units of oligo- and polysaccharides. [ISBN:0198506732]	15	0.0591	1.14E-16	3.6E-14
GOCC_CELL_BODY	558	The portion of a cell bearing surface projections such as axons, dendrites, cilia, or flagella that includes the nucleus, but excludes all cell projections. [GOC:go_curators]	19	0.0341	1.96E-16	6.02E-14
GOCC_PRESYNAPSE	573	The part of a synapse that is part of the presynaptic cell. [GOC:dos]	19	0.0332	3.17E-16	9.48E-14
GOBP_MONOATOMIC_ION_TRANSMEMBRANE_TRANSPORT	1031	A process in which a monoatomic ion is transported across a membrane. Monatomic ions (also called simple ions) are ions consisting of exactly one atom. [GOC:mah]	23	0.0223	8.97E-16	2.6E-13
GOBP_NUCLEOSIDE_PHOSPHATE_CATABOLIC_PROCESS	179	The chemical reactions and pathways resulting in the breakdown of a nucleoside phosphate. [GOC:TermGenie]	13	0.0726	9.33E-16	2.64E-13
GOBP_EXPORT_FROM_CELL	927	The directed movement of some substance from a cell, into the extracellular region. This may occur via transport across the plasma membrane or via exocytosis. [GOC:pg]	22	0.0237	1.16E-15	3.2E-13
GOBP_PYRIDINE_CONTAINING_COMPOUND_CATABOLIC_PROCESS	100	The chemical reactions and pathways resulting in the breakdown of a pyridine-containing compound, i.e. any compound that contains pyridine or a formal derivative thereof. [GOC:mah]	11	0.1100	1.57E-15	4.22E-13
GOBP_CELL_CELL_SIGNALING	1319	Any process that mediates the transfer of information from one cell to another. This process includes signal transduction in the receiving cell and, where applicable, release of a ligand and any processes that actively facilitate its transport and presentation to the receiving cell. Examples include signaling via soluble ligands, via cell adhesion molecules and via gap junctions. [GOC:dos, GOC:ma…	25	0.0190	1.75E-15	4.57E-13
GOBP_TRANSMEMBRANE_TRANSPORT	1606	The process in which a solute is transported across a lipid bilayer, from one side of a membrane to the other. [GOC:dph, GOC:jid]	27	0.0168	1.98E-15	5.06E-13
GOBP_MONOCARBOXYLIC_ACID_METABOLIC_PROCESS	639	The chemical reactions and pathways involving monocarboxylic acids, any organic acid containing one carboxyl (COOH) group or anion (COO-). [GOC:vk]	19	0.0297	2.28E-15	5.69E-13
GOBP_NUCLEOSIDE_DIPHOSPHATE_CATABOLIC_PROCESS	104	The chemical reactions and pathways resulting in the breakdown of a nucleoside diphosphate, a compound consisting of a nucleobase linked to a deoxyribose or ribose sugar esterified with diphosphate on the sugar. [GOC:go_curators, ISBN:0198506732]	11	0.1058	2.46E-15	5.97E-13
GOBP_CARBOHYDRATE_METABOLIC_PROCESS	571	The chemical reactions and pathways involving carbohydrates, any of a group of organic compounds based of the general formula Cx(H2O)y. [GOC:mah, ISBN:0198506732]	18	0.0315	4.9E-15	1.16E-12
GOBP_NEUROTRANSMITTER_TRANSPORT	210	The directed movement of a neurotransmitter into, out of or within a cell, or between cells, by means of some agent such as a transporter or pore. Neurotransmitters are any chemical substance that is capable of transmitting (or inhibiting the transmission of) a nerve impulse from a neuron to another cell. [GOC:ai]	13	0.0619	7.47E-15	1.74E-12
GOBP_ESTABLISHMENT_OF_PROTEIN_LOCALIZATION	1711	The directed movement of a protein to a specific location. [GOC:bf]	27	0.0158	9.15E-15	2.08E-12
GOBP_PROTEIN_TRANSPORT	1424	The directed movement of proteins into, out of or within a cell, or between cells, by means of some agent such as a transporter or pore. [GOC:ai]	25	0.0176	9.91E-15	2.2E-12
GOBP_REGULATION_OF_PROTEIN_CONTAINING_COMPLEX_ASSEMBLY	423	Any process that modulates the frequency, rate or extent of protein complex assembly. [GOC:jl]	16	0.0378	1.11E-14	2.41E-12
GOBP_IMPORT_INTO_CELL	926	The directed movement of some substance from outside of a cell into a cell. This may occur via transport across the plasma membrane or via endocytosis. [GOC:dos]	21	0.0227	1.36E-14	2.9E-12
GOBP_NITROGEN_COMPOUND_TRANSPORT	1903	The directed movement of nitrogen-containing compounds into, out of or within a cell, or between cells, by means of some agent such as a transporter or pore. [GOC:mah]	28	0.0147	1.5E-14	3.13E-12
Gene/Gene Set Overlap Matrix
Entrez Gene Id	Gene Symbol	Gene Description	GOCC_SYNAPSE	GOBP_SMALL_MOLECULE_METABOLIC_PROCESS	GOBP_NUCLEOBASE_CONTAINING_SMALL_MOLECULE_METABOLIC_PROCESS	GOMF_PURINE_NUCLEOTIDE_BINDING	GOCC_NEURON_PROJECTION	GOBP_PYRIDINE_CONTAINING_COMPOUND_METABOLIC_PROCESS	GOBP_PURINE_CONTAINING_COMPOUND_METABOLIC_PROCESS	GOCC_AXON	GOBP_ATP_METABOLIC_PROCESS	GOBP_ORGANOPHOSPHATE_METABOLIC_PROCESS	GOBP_NUCLEOSIDE_TRIPHOSPHATE_METABOLIC_PROCESS	GOBP_GENERATION_OF_PRECURSOR_METABOLITES_AND_ENERGY	GOBP_PYRUVATE_METABOLIC_PROCESS	GOBP_MONOATOMIC_ION_TRANSPORT	GOBP_NADH_METABOLIC_PROCESS	GOBP_REGULATION_OF_TRANSPORT	GOBP_ORGANIC_ACID_METABOLIC_PROCESS	GOBP_RIBOSE_PHOSPHATE_METABOLIC_PROCESS	GOBP_MONOATOMIC_CATION_TRANSPORT	GOCC_MEMBRANE_PROTEIN_COMPLEX	GOBP_ESTABLISHMENT_OF_LOCALIZATION_IN_CELL	GOBP_NAD_METABOLIC_PROCESS	GOCC_SECRETORY_VESICLE	GOBP_VESICLE_MEDIATED_TRANSPORT_IN_SYNAPSE	GOMF_ADENYL_NUCLEOTIDE_BINDING	GOBP_MEMBRANE_ORGANIZATION	GOBP_VESICLE_MEDIATED_TRANSPORT	GOBP_SYNAPTIC_SIGNALING	GOCC_SECRETORY_GRANULE	GOBP_GLUCOSE_METABOLIC_PROCESS	GOMF_HYDROLASE_ACTIVITY_ACTING_ON_ACID_ANHYDRIDES	GOCC_MITOCHONDRION	GOBP_MONOSACCHARIDE_METABOLIC_PROCESS	GOCC_CELL_BODY	GOCC_PRESYNAPSE	GOBP_MONOATOMIC_ION_TRANSMEMBRANE_TRANSPORT	GOBP_NUCLEOSIDE_PHOSPHATE_CATABOLIC_PROCESS	GOBP_EXPORT_FROM_CELL	GOBP_PYRIDINE_CONTAINING_COMPOUND_CATABOLIC_PROCESS	GOBP_CELL_CELL_SIGNALING	GOBP_TRANSMEMBRANE_TRANSPORT	GOBP_MONOCARBOXYLIC_ACID_METABOLIC_PROCESS	GOBP_NUCLEOSIDE_DIPHOSPHATE_CATABOLIC_PROCESS	GOBP_CARBOHYDRATE_METABOLIC_PROCESS	GOBP_NEUROTRANSMITTER_TRANSPORT	GOBP_ESTABLISHMENT_OF_PROTEIN_LOCALIZATION	GOBP_PROTEIN_TRANSPORT
3312	HSPA8	heat shock protein family A (Hsp70) member 8 [Source:HGNC Symbol;Acc:HGNC:5241]	GOCC_SYNAPSE	GOBP_SMALL_MOLECULE_METABOLIC_PROCESS	GOBP_NUCLEOBASE_CONTAINING_SMALL_MOLECULE_METABOLIC_PROCESS	GOMF_PURINE_NUCLEOTIDE_BINDING	GOCC_NEURON_PROJECTION		GOBP_PURINE_CONTAINING_COMPOUND_METABOLIC_PROCESS	GOCC_AXON	GOBP_ATP_METABOLIC_PROCESS	GOBP_ORGANOPHOSPHATE_METABOLIC_PROCESS	GOBP_NUCLEOSIDE_TRIPHOSPHATE_METABOLIC_PROCESS					GOBP_REGULATION_OF_TRANSPORT		GOBP_RIBOSE_PHOSPHATE_METABOLIC_PROCESS			GOBP_ESTABLISHMENT_OF_LOCALIZATION_IN_CELL		GOCC_SECRETORY_VESICLE	GOBP_VESICLE_MEDIATED_TRANSPORT_IN_SYNAPSE	GOMF_ADENYL_NUCLEOTIDE_BINDING	GOBP_MEMBRANE_ORGANIZATION	GOBP_VESICLE_MEDIATED_TRANSPORT		GOCC_SECRETORY_GRANULE		GOMF_HYDROLASE_ACTIVITY_ACTING_ON_ACID_ANHYDRIDES			GOCC_CELL_BODY	GOCC_PRESYNAPSE						GOBP_TRANSMEMBRANE_TRANSPORT					GOBP_ESTABLISHMENT_OF_PROTEIN_LOCALIZATION	GOBP_PROTEIN_TRANSPORT
477	ATP1A2	ATPase Na+/K+ transporting subunit alpha 2 [Source:HGNC Symbol;Acc:HGNC:800]	GOCC_SYNAPSE	GOBP_SMALL_MOLECULE_METABOLIC_PROCESS	GOBP_NUCLEOBASE_CONTAINING_SMALL_MOLECULE_METABOLIC_PROCESS	GOMF_PURINE_NUCLEOTIDE_BINDING	GOCC_NEURON_PROJECTION		GOBP_PURINE_CONTAINING_COMPOUND_METABOLIC_PROCESS		GOBP_ATP_METABOLIC_PROCESS	GOBP_ORGANOPHOSPHATE_METABOLIC_PROCESS	GOBP_NUCLEOSIDE_TRIPHOSPHATE_METABOLIC_PROCESS			GOBP_MONOATOMIC_ION_TRANSPORT		GOBP_REGULATION_OF_TRANSPORT	GOBP_ORGANIC_ACID_METABOLIC_PROCESS	GOBP_RIBOSE_PHOSPHATE_METABOLIC_PROCESS	GOBP_MONOATOMIC_CATION_TRANSPORT	GOCC_MEMBRANE_PROTEIN_COMPLEX	GOBP_ESTABLISHMENT_OF_LOCALIZATION_IN_CELL				GOMF_ADENYL_NUCLEOTIDE_BINDING			GOBP_SYNAPTIC_SIGNALING			GOMF_HYDROLASE_ACTIVITY_ACTING_ON_ACID_ANHYDRIDES		GOBP_MONOSACCHARIDE_METABOLIC_PROCESS	GOCC_CELL_BODY		GOBP_MONOATOMIC_ION_TRANSMEMBRANE_TRANSPORT		GOBP_EXPORT_FROM_CELL		GOBP_CELL_CELL_SIGNALING	GOBP_TRANSMEMBRANE_TRANSPORT			GOBP_CARBOHYDRATE_METABOLIC_PROCESS	GOBP_NEUROTRANSMITTER_TRANSPORT
7415	VCP	valosin containing protein [Source:HGNC Symbol;Acc:HGNC:12666]	GOCC_SYNAPSE	GOBP_SMALL_MOLECULE_METABOLIC_PROCESS	GOBP_NUCLEOBASE_CONTAINING_SMALL_MOLECULE_METABOLIC_PROCESS	GOMF_PURINE_NUCLEOTIDE_BINDING		GOBP_PYRIDINE_CONTAINING_COMPOUND_METABOLIC_PROCESS	GOBP_PURINE_CONTAINING_COMPOUND_METABOLIC_PROCESS		GOBP_ATP_METABOLIC_PROCESS	GOBP_ORGANOPHOSPHATE_METABOLIC_PROCESS	GOBP_NUCLEOSIDE_TRIPHOSPHATE_METABOLIC_PROCESS	GOBP_GENERATION_OF_PRECURSOR_METABOLITES_AND_ENERGY			GOBP_NADH_METABOLIC_PROCESS			GOBP_RIBOSE_PHOSPHATE_METABOLIC_PROCESS		GOCC_MEMBRANE_PROTEIN_COMPLEX	GOBP_ESTABLISHMENT_OF_LOCALIZATION_IN_CELL	GOBP_NAD_METABOLIC_PROCESS	GOCC_SECRETORY_VESICLE		GOMF_ADENYL_NUCLEOTIDE_BINDING		GOBP_VESICLE_MEDIATED_TRANSPORT		GOCC_SECRETORY_GRANULE		GOMF_HYDROLASE_ACTIVITY_ACTING_ON_ACID_ANHYDRIDES						GOBP_NUCLEOSIDE_PHOSPHATE_CATABOLIC_PROCESS									GOBP_ESTABLISHMENT_OF_PROTEIN_LOCALIZATION	GOBP_PROTEIN_TRANSPORT
523	ATP6V1A	ATPase H+ transporting V1 subunit A [Source:HGNC Symbol;Acc:HGNC:851]	GOCC_SYNAPSE	GOBP_SMALL_MOLECULE_METABOLIC_PROCESS	GOBP_NUCLEOBASE_CONTAINING_SMALL_MOLECULE_METABOLIC_PROCESS	GOMF_PURINE_NUCLEOTIDE_BINDING			GOBP_PURINE_CONTAINING_COMPOUND_METABOLIC_PROCESS		GOBP_ATP_METABOLIC_PROCESS	GOBP_ORGANOPHOSPHATE_METABOLIC_PROCESS	GOBP_NUCLEOSIDE_TRIPHOSPHATE_METABOLIC_PROCESS			GOBP_MONOATOMIC_ION_TRANSPORT				GOBP_RIBOSE_PHOSPHATE_METABOLIC_PROCESS	GOBP_MONOATOMIC_CATION_TRANSPORT	GOCC_MEMBRANE_PROTEIN_COMPLEX	GOBP_ESTABLISHMENT_OF_LOCALIZATION_IN_CELL		GOCC_SECRETORY_VESICLE	GOBP_VESICLE_MEDIATED_TRANSPORT_IN_SYNAPSE	GOMF_ADENYL_NUCLEOTIDE_BINDING		GOBP_VESICLE_MEDIATED_TRANSPORT		GOCC_SECRETORY_GRANULE		GOMF_HYDROLASE_ACTIVITY_ACTING_ON_ACID_ANHYDRIDES				GOCC_PRESYNAPSE	GOBP_MONOATOMIC_ION_TRANSMEMBRANE_TRANSPORT					GOBP_TRANSMEMBRANE_TRANSPORT
1267	CNP	2',3'-cyclic nucleotide 3' phosphodiesterase [Source:HGNC Symbol;Acc:HGNC:2158]	GOCC_SYNAPSE	GOBP_SMALL_MOLECULE_METABOLIC_PROCESS	GOBP_NUCLEOBASE_CONTAINING_SMALL_MOLECULE_METABOLIC_PROCESS							GOBP_ORGANOPHOSPHATE_METABOLIC_PROCESS																GOBP_MEMBRANE_ORGANIZATION		GOBP_SYNAPTIC_SIGNALING				GOCC_MITOCHONDRION					GOBP_NUCLEOSIDE_PHOSPHATE_CATABOLIC_PROCESS			GOBP_CELL_CELL_SIGNALING
7416	VDAC1	voltage dependent anion channel 1 [Source:HGNC Symbol;Acc:HGNC:12669]	GOCC_SYNAPSE	GOBP_SMALL_MOLECULE_METABOLIC_PROCESS											GOBP_PYRUVATE_METABOLIC_PROCESS	GOBP_MONOATOMIC_ION_TRANSPORT		GOBP_REGULATION_OF_TRANSPORT	GOBP_ORGANIC_ACID_METABOLIC_PROCESS		GOBP_MONOATOMIC_CATION_TRANSPORT	GOCC_MEMBRANE_PROTEIN_COMPLEX								GOBP_SYNAPTIC_SIGNALING				GOCC_MITOCHONDRION				GOBP_MONOATOMIC_ION_TRANSMEMBRANE_TRANSPORT				GOBP_CELL_CELL_SIGNALING	GOBP_TRANSMEMBRANE_TRANSPORT	GOBP_MONOCARBOXYLIC_ACID_METABOLIC_PROCESS
5354	PLP1	proteolipid protein 1 [Source:HGNC Symbol;Acc:HGNC:9086]	GOCC_SYNAPSE	GOBP_SMALL_MOLECULE_METABOLIC_PROCESS												GOBP_MONOATOMIC_ION_TRANSPORT		GOBP_REGULATION_OF_TRANSPORT	GOBP_ORGANIC_ACID_METABOLIC_PROCESS		GOBP_MONOATOMIC_CATION_TRANSPORT	GOCC_MEMBRANE_PROTEIN_COMPLEX								GOBP_SYNAPTIC_SIGNALING								GOBP_MONOATOMIC_ION_TRANSMEMBRANE_TRANSPORT				GOBP_CELL_CELL_SIGNALING	GOBP_TRANSMEMBRANE_TRANSPORT	GOBP_MONOCARBOXYLIC_ACID_METABOLIC_PROCESS
476	ATP1A1	ATPase Na+/K+ transporting subunit alpha 1 [Source:HGNC Symbol;Acc:HGNC:799]	GOCC_SYNAPSE			GOMF_PURINE_NUCLEOTIDE_BINDING	GOCC_NEURON_PROJECTION			GOCC_AXON						GOBP_MONOATOMIC_ION_TRANSPORT		GOBP_REGULATION_OF_TRANSPORT			GOBP_MONOATOMIC_CATION_TRANSPORT	GOCC_MEMBRANE_PROTEIN_COMPLEX					GOMF_ADENYL_NUCLEOTIDE_BINDING						GOMF_HYDROLASE_ACTIVITY_ACTING_ON_ACID_ANHYDRIDES					GOBP_MONOATOMIC_ION_TRANSMEMBRANE_TRANSPORT		GOBP_EXPORT_FROM_CELL			GOBP_TRANSMEMBRANE_TRANSPORT
478	ATP1A3	ATPase Na+/K+ transporting subunit alpha 3 [Source:HGNC Symbol;Acc:HGNC:801]	GOCC_SYNAPSE			GOMF_PURINE_NUCLEOTIDE_BINDING	GOCC_NEURON_PROJECTION			GOCC_AXON						GOBP_MONOATOMIC_ION_TRANSPORT					GOBP_MONOATOMIC_CATION_TRANSPORT	GOCC_MEMBRANE_PROTEIN_COMPLEX					GOMF_ADENYL_NUCLEOTIDE_BINDING						GOMF_HYDROLASE_ACTIVITY_ACTING_ON_ACID_ANHYDRIDES			GOCC_CELL_BODY		GOBP_MONOATOMIC_ION_TRANSMEMBRANE_TRANSPORT		GOBP_EXPORT_FROM_CELL			GOBP_TRANSMEMBRANE_TRANSPORT
6853	SYN1	synapsin I [Source:HGNC Symbol;Acc:HGNC:11494]	GOCC_SYNAPSE			GOMF_PURINE_NUCLEOTIDE_BINDING	GOCC_NEURON_PROJECTION			GOCC_AXON								GOBP_REGULATION_OF_TRANSPORT					GOBP_ESTABLISHMENT_OF_LOCALIZATION_IN_CELL		GOCC_SECRETORY_VESICLE	GOBP_VESICLE_MEDIATED_TRANSPORT_IN_SYNAPSE	GOMF_ADENYL_NUCLEOTIDE_BINDING		GOBP_VESICLE_MEDIATED_TRANSPORT	GOBP_SYNAPTIC_SIGNALING						GOCC_CELL_BODY	GOCC_PRESYNAPSE			GOBP_EXPORT_FROM_CELL		GOBP_CELL_CELL_SIGNALING					GOBP_NEUROTRANSMITTER_TRANSPORT
5864	RAB3A	RAB3A, member RAS oncogene family [Source:HGNC Symbol;Acc:HGNC:9777]	GOCC_SYNAPSE			GOMF_PURINE_NUCLEOTIDE_BINDING	GOCC_NEURON_PROJECTION			GOCC_AXON								GOBP_REGULATION_OF_TRANSPORT					GOBP_ESTABLISHMENT_OF_LOCALIZATION_IN_CELL		GOCC_SECRETORY_VESICLE	GOBP_VESICLE_MEDIATED_TRANSPORT_IN_SYNAPSE		GOBP_MEMBRANE_ORGANIZATION	GOBP_VESICLE_MEDIATED_TRANSPORT	GOBP_SYNAPTIC_SIGNALING	GOCC_SECRETORY_GRANULE		GOMF_HYDROLASE_ACTIVITY_ACTING_ON_ACID_ANHYDRIDES				GOCC_PRESYNAPSE			GOBP_EXPORT_FROM_CELL		GOBP_CELL_CELL_SIGNALING					GOBP_NEUROTRANSMITTER_TRANSPORT	GOBP_ESTABLISHMENT_OF_PROTEIN_LOCALIZATION	GOBP_PROTEIN_TRANSPORT
2771	GNAI2	G protein subunit alpha i2 [Source:HGNC Symbol;Acc:HGNC:4385]	GOCC_SYNAPSE			GOMF_PURINE_NUCLEOTIDE_BINDING	GOCC_NEURON_PROJECTION									GOBP_MONOATOMIC_ION_TRANSPORT		GOBP_REGULATION_OF_TRANSPORT			GOBP_MONOATOMIC_CATION_TRANSPORT	GOCC_MEMBRANE_PROTEIN_COMPLEX			GOCC_SECRETORY_VESICLE				GOBP_VESICLE_MEDIATED_TRANSPORT	GOBP_SYNAPTIC_SIGNALING	GOCC_SECRETORY_GRANULE		GOMF_HYDROLASE_ACTIVITY_ACTING_ON_ACID_ANHYDRIDES			GOCC_CELL_BODY				GOBP_EXPORT_FROM_CELL		GOBP_CELL_CELL_SIGNALING
4905	NSF	N-ethylmaleimide sensitive factor, vesicle fusing ATPase [Source:HGNC Symbol;Acc:HGNC:8016]	GOCC_SYNAPSE			GOMF_PURINE_NUCLEOTIDE_BINDING	GOCC_NEURON_PROJECTION									GOBP_MONOATOMIC_ION_TRANSPORT		GOBP_REGULATION_OF_TRANSPORT			GOBP_MONOATOMIC_CATION_TRANSPORT		GOBP_ESTABLISHMENT_OF_LOCALIZATION_IN_CELL				GOMF_ADENYL_NUCLEOTIDE_BINDING	GOBP_MEMBRANE_ORGANIZATION	GOBP_VESICLE_MEDIATED_TRANSPORT				GOMF_HYDROLASE_ACTIVITY_ACTING_ON_ACID_ANHYDRIDES							GOBP_EXPORT_FROM_CELL								GOBP_ESTABLISHMENT_OF_PROTEIN_LOCALIZATION	GOBP_PROTEIN_TRANSPORT
815	CAMK2A	calcium/calmodulin dependent protein kinase II alpha [Source:HGNC Symbol;Acc:HGNC:1460]	GOCC_SYNAPSE			GOMF_PURINE_NUCLEOTIDE_BINDING	GOCC_NEURON_PROJECTION									GOBP_MONOATOMIC_ION_TRANSPORT		GOBP_REGULATION_OF_TRANSPORT			GOBP_MONOATOMIC_CATION_TRANSPORT		GOBP_ESTABLISHMENT_OF_LOCALIZATION_IN_CELL				GOMF_ADENYL_NUCLEOTIDE_BINDING	GOBP_MEMBRANE_ORGANIZATION		GOBP_SYNAPTIC_SIGNALING				GOCC_MITOCHONDRION						GOBP_EXPORT_FROM_CELL		GOBP_CELL_CELL_SIGNALING					GOBP_NEUROTRANSMITTER_TRANSPORT
488	ATP2A2	ATPase sarcoplasmic/endoplasmic reticulum Ca2+ transporting 2 [Source:HGNC Symbol;Acc:HGNC:812]	GOCC_SYNAPSE			GOMF_PURINE_NUCLEOTIDE_BINDING										GOBP_MONOATOMIC_ION_TRANSPORT		GOBP_REGULATION_OF_TRANSPORT			GOBP_MONOATOMIC_CATION_TRANSPORT		GOBP_ESTABLISHMENT_OF_LOCALIZATION_IN_CELL			GOBP_VESICLE_MEDIATED_TRANSPORT_IN_SYNAPSE	GOMF_ADENYL_NUCLEOTIDE_BINDING	GOBP_MEMBRANE_ORGANIZATION	GOBP_VESICLE_MEDIATED_TRANSPORT	GOBP_SYNAPTIC_SIGNALING			GOMF_HYDROLASE_ACTIVITY_ACTING_ON_ACID_ANHYDRIDES					GOBP_MONOATOMIC_ION_TRANSMEMBRANE_TRANSPORT		GOBP_EXPORT_FROM_CELL		GOBP_CELL_CELL_SIGNALING	GOBP_TRANSMEMBRANE_TRANSPORT				GOBP_NEUROTRANSMITTER_TRANSPORT
1759	DNM1	dynamin 1 [Source:HGNC Symbol;Acc:HGNC:2972]	GOCC_SYNAPSE			GOMF_PURINE_NUCLEOTIDE_BINDING																GOCC_MEMBRANE_PROTEIN_COMPLEX	GOBP_ESTABLISHMENT_OF_LOCALIZATION_IN_CELL		GOCC_SECRETORY_VESICLE	GOBP_VESICLE_MEDIATED_TRANSPORT_IN_SYNAPSE		GOBP_MEMBRANE_ORGANIZATION	GOBP_VESICLE_MEDIATED_TRANSPORT	GOBP_SYNAPTIC_SIGNALING	GOCC_SECRETORY_GRANULE		GOMF_HYDROLASE_ACTIVITY_ACTING_ON_ACID_ANHYDRIDES				GOCC_PRESYNAPSE					GOBP_CELL_CELL_SIGNALING
11331	PHB2	prohibitin 2 [Source:HGNC Symbol;Acc:HGNC:30306]	GOCC_SYNAPSE				GOCC_NEURON_PROJECTION			GOCC_AXON		GOBP_ORGANOPHOSPHATE_METABOLIC_PROCESS		GOBP_GENERATION_OF_PRECURSOR_METABOLITES_AND_ENERGY		GOBP_MONOATOMIC_ION_TRANSPORT		GOBP_REGULATION_OF_TRANSPORT			GOBP_MONOATOMIC_CATION_TRANSPORT	GOCC_MEMBRANE_PROTEIN_COMPLEX	GOBP_ESTABLISHMENT_OF_LOCALIZATION_IN_CELL											GOCC_MITOCHONDRION			GOCC_PRESYNAPSE	GOBP_MONOATOMIC_ION_TRANSMEMBRANE_TRANSPORT					GOBP_TRANSMEMBRANE_TRANSPORT					GOBP_ESTABLISHMENT_OF_PROTEIN_LOCALIZATION	GOBP_PROTEIN_TRANSPORT
6616	SNAP25	synaptosome associated protein 25 [Source:HGNC Symbol;Acc:HGNC:11132]	GOCC_SYNAPSE				GOCC_NEURON_PROJECTION			GOCC_AXON						GOBP_MONOATOMIC_ION_TRANSPORT		GOBP_REGULATION_OF_TRANSPORT			GOBP_MONOATOMIC_CATION_TRANSPORT	GOCC_MEMBRANE_PROTEIN_COMPLEX	GOBP_ESTABLISHMENT_OF_LOCALIZATION_IN_CELL		GOCC_SECRETORY_VESICLE	GOBP_VESICLE_MEDIATED_TRANSPORT_IN_SYNAPSE		GOBP_MEMBRANE_ORGANIZATION	GOBP_VESICLE_MEDIATED_TRANSPORT	GOBP_SYNAPTIC_SIGNALING	GOCC_SECRETORY_GRANULE					GOCC_CELL_BODY	GOCC_PRESYNAPSE	GOBP_MONOATOMIC_ION_TRANSMEMBRANE_TRANSPORT		GOBP_EXPORT_FROM_CELL		GOBP_CELL_CELL_SIGNALING	GOBP_TRANSMEMBRANE_TRANSPORT				GOBP_NEUROTRANSMITTER_TRANSPORT	GOBP_ESTABLISHMENT_OF_PROTEIN_LOCALIZATION	GOBP_PROTEIN_TRANSPORT
6506	SLC1A2	solute carrier family 1 member 2 [Source:HGNC Symbol;Acc:HGNC:10940]	GOCC_SYNAPSE				GOCC_NEURON_PROJECTION			GOCC_AXON						GOBP_MONOATOMIC_ION_TRANSPORT		GOBP_REGULATION_OF_TRANSPORT				GOCC_MEMBRANE_PROTEIN_COMPLEX	GOBP_ESTABLISHMENT_OF_LOCALIZATION_IN_CELL							GOBP_SYNAPTIC_SIGNALING						GOCC_CELL_BODY	GOCC_PRESYNAPSE	GOBP_MONOATOMIC_ION_TRANSMEMBRANE_TRANSPORT				GOBP_CELL_CELL_SIGNALING	GOBP_TRANSMEMBRANE_TRANSPORT				GOBP_NEUROTRANSMITTER_TRANSPORT
2823	GPM6A	glycoprotein M6A [Source:HGNC Symbol;Acc:HGNC:4460]	GOCC_SYNAPSE				GOCC_NEURON_PROJECTION			GOCC_AXON						GOBP_MONOATOMIC_ION_TRANSPORT					GOBP_MONOATOMIC_CATION_TRANSPORT															GOCC_CELL_BODY	GOCC_PRESYNAPSE	GOBP_MONOATOMIC_ION_TRANSMEMBRANE_TRANSPORT					GOBP_TRANSMEMBRANE_TRANSPORT
6804	STX1A	syntaxin 1A [Source:HGNC Symbol;Acc:HGNC:11433]	GOCC_SYNAPSE				GOCC_NEURON_PROJECTION			GOCC_AXON								GOBP_REGULATION_OF_TRANSPORT				GOCC_MEMBRANE_PROTEIN_COMPLEX	GOBP_ESTABLISHMENT_OF_LOCALIZATION_IN_CELL		GOCC_SECRETORY_VESICLE	GOBP_VESICLE_MEDIATED_TRANSPORT_IN_SYNAPSE		GOBP_MEMBRANE_ORGANIZATION	GOBP_VESICLE_MEDIATED_TRANSPORT	GOBP_SYNAPTIC_SIGNALING							GOCC_PRESYNAPSE			GOBP_EXPORT_FROM_CELL		GOBP_CELL_CELL_SIGNALING					GOBP_NEUROTRANSMITTER_TRANSPORT	GOBP_ESTABLISHMENT_OF_PROTEIN_LOCALIZATION	GOBP_PROTEIN_TRANSPORT
112755	STX1B	syntaxin 1B [Source:HGNC Symbol;Acc:HGNC:18539]	GOCC_SYNAPSE				GOCC_NEURON_PROJECTION			GOCC_AXON								GOBP_REGULATION_OF_TRANSPORT				GOCC_MEMBRANE_PROTEIN_COMPLEX	GOBP_ESTABLISHMENT_OF_LOCALIZATION_IN_CELL			GOBP_VESICLE_MEDIATED_TRANSPORT_IN_SYNAPSE		GOBP_MEMBRANE_ORGANIZATION	GOBP_VESICLE_MEDIATED_TRANSPORT	GOBP_SYNAPTIC_SIGNALING							GOCC_PRESYNAPSE			GOBP_EXPORT_FROM_CELL		GOBP_CELL_CELL_SIGNALING					GOBP_NEUROTRANSMITTER_TRANSPORT	GOBP_ESTABLISHMENT_OF_PROTEIN_LOCALIZATION	GOBP_PROTEIN_TRANSPORT
6812	STXBP1	syntaxin binding protein 1 [Source:HGNC Symbol;Acc:HGNC:11444]	GOCC_SYNAPSE				GOCC_NEURON_PROJECTION			GOCC_AXON								GOBP_REGULATION_OF_TRANSPORT					GOBP_ESTABLISHMENT_OF_LOCALIZATION_IN_CELL		GOCC_SECRETORY_VESICLE	GOBP_VESICLE_MEDIATED_TRANSPORT_IN_SYNAPSE		GOBP_MEMBRANE_ORGANIZATION	GOBP_VESICLE_MEDIATED_TRANSPORT	GOBP_SYNAPTIC_SIGNALING	GOCC_SECRETORY_GRANULE			GOCC_MITOCHONDRION			GOCC_PRESYNAPSE			GOBP_EXPORT_FROM_CELL		GOBP_CELL_CELL_SIGNALING					GOBP_NEUROTRANSMITTER_TRANSPORT	GOBP_ESTABLISHMENT_OF_PROTEIN_LOCALIZATION	GOBP_PROTEIN_TRANSPORT
6855	SYP	synaptophysin [Source:HGNC Symbol;Acc:HGNC:11506]	GOCC_SYNAPSE				GOCC_NEURON_PROJECTION			GOCC_AXON								GOBP_REGULATION_OF_TRANSPORT					GOBP_ESTABLISHMENT_OF_LOCALIZATION_IN_CELL		GOCC_SECRETORY_VESICLE	GOBP_VESICLE_MEDIATED_TRANSPORT_IN_SYNAPSE		GOBP_MEMBRANE_ORGANIZATION	GOBP_VESICLE_MEDIATED_TRANSPORT	GOBP_SYNAPTIC_SIGNALING							GOCC_PRESYNAPSE			GOBP_EXPORT_FROM_CELL		GOBP_CELL_CELL_SIGNALING					GOBP_NEUROTRANSMITTER_TRANSPORT
4131	MAP1B	microtubule associated protein 1B [Source:HGNC Symbol;Acc:HGNC:6836]	GOCC_SYNAPSE				GOCC_NEURON_PROJECTION			GOCC_AXON								GOBP_REGULATION_OF_TRANSPORT					GOBP_ESTABLISHMENT_OF_LOCALIZATION_IN_CELL							GOBP_SYNAPTIC_SIGNALING						GOCC_CELL_BODY						GOBP_CELL_CELL_SIGNALING
6711	SPTBN1	spectrin beta, non-erythrocytic 1 [Source:HGNC Symbol;Acc:HGNC:11275]	GOCC_SYNAPSE				GOCC_NEURON_PROJECTION			GOCC_AXON																		GOBP_MEMBRANE_ORGANIZATION	GOBP_VESICLE_MEDIATED_TRANSPORT																			GOBP_ESTABLISHMENT_OF_PROTEIN_LOCALIZATION	GOBP_PROTEIN_TRANSPORT
2664	GDI1	GDP dissociation inhibitor 1 [Source:HGNC Symbol;Acc:HGNC:4226]	GOCC_SYNAPSE				GOCC_NEURON_PROJECTION			GOCC_AXON																			GOBP_VESICLE_MEDIATED_TRANSPORT							GOCC_CELL_BODY	GOCC_PRESYNAPSE											GOBP_ESTABLISHMENT_OF_PROTEIN_LOCALIZATION	GOBP_PROTEIN_TRANSPORT
60484	HAPLN2	hyaluronan and proteoglycan link protein 2 [Source:HGNC Symbol;Acc:HGNC:17410]	GOCC_SYNAPSE				GOCC_NEURON_PROJECTION			GOCC_AXON
4741	NEFM	neurofilament medium chain [Source:HGNC Symbol;Acc:HGNC:7734]	GOCC_SYNAPSE				GOCC_NEURON_PROJECTION			GOCC_AXON
287	ANK2	ankyrin 2 [Source:HGNC Symbol;Acc:HGNC:493]	GOCC_SYNAPSE				GOCC_NEURON_PROJECTION									GOBP_MONOATOMIC_ION_TRANSPORT		GOBP_REGULATION_OF_TRANSPORT			GOBP_MONOATOMIC_CATION_TRANSPORT							GOBP_MEMBRANE_ORGANIZATION	GOBP_VESICLE_MEDIATED_TRANSPORT					GOCC_MITOCHONDRION				GOBP_MONOATOMIC_ION_TRANSMEMBRANE_TRANSPORT				GOBP_CELL_CELL_SIGNALING	GOBP_TRANSMEMBRANE_TRANSPORT					GOBP_ESTABLISHMENT_OF_PROTEIN_LOCALIZATION	GOBP_PROTEIN_TRANSPORT
2782	GNB1	G protein subunit beta 1 [Source:HGNC Symbol;Acc:HGNC:4396]	GOCC_SYNAPSE				GOCC_NEURON_PROJECTION															GOCC_MEMBRANE_PROTEIN_COMPLEX								GOBP_SYNAPTIC_SIGNALING			GOMF_HYDROLASE_ACTIVITY_ACTING_ON_ACID_ANHYDRIDES									GOBP_CELL_CELL_SIGNALING
1462	VCAN	versican [Source:HGNC Symbol;Acc:HGNC:2464]	GOCC_SYNAPSE				GOCC_NEURON_PROJECTION
482	ATP1B2	ATPase Na+/K+ transporting subunit beta 2 [Source:HGNC Symbol;Acc:HGNC:805]	GOCC_SYNAPSE													GOBP_MONOATOMIC_ION_TRANSPORT		GOBP_REGULATION_OF_TRANSPORT			GOBP_MONOATOMIC_CATION_TRANSPORT	GOCC_MEMBRANE_PROTEIN_COMPLEX														GOCC_CELL_BODY		GOBP_MONOATOMIC_ION_TRANSMEMBRANE_TRANSPORT		GOBP_EXPORT_FROM_CELL			GOBP_TRANSMEMBRANE_TRANSPORT
535	ATP6V0A1	ATPase H+ transporting V0 subunit a1 [Source:HGNC Symbol;Acc:HGNC:865]	GOCC_SYNAPSE													GOBP_MONOATOMIC_ION_TRANSPORT					GOBP_MONOATOMIC_CATION_TRANSPORT	GOCC_MEMBRANE_PROTEIN_COMPLEX	GOBP_ESTABLISHMENT_OF_LOCALIZATION_IN_CELL		GOCC_SECRETORY_VESICLE	GOBP_VESICLE_MEDIATED_TRANSPORT_IN_SYNAPSE			GOBP_VESICLE_MEDIATED_TRANSPORT		GOCC_SECRETORY_GRANULE						GOCC_PRESYNAPSE	GOBP_MONOATOMIC_ION_TRANSMEMBRANE_TRANSPORT					GOBP_TRANSMEMBRANE_TRANSPORT
1173	AP2M1	adaptor related protein complex 2 subunit mu 1 [Source:HGNC Symbol;Acc:HGNC:564]	GOCC_SYNAPSE															GOBP_REGULATION_OF_TRANSPORT				GOCC_MEMBRANE_PROTEIN_COMPLEX	GOBP_ESTABLISHMENT_OF_LOCALIZATION_IN_CELL			GOBP_VESICLE_MEDIATED_TRANSPORT_IN_SYNAPSE		GOBP_MEMBRANE_ORGANIZATION	GOBP_VESICLE_MEDIATED_TRANSPORT								GOCC_PRESYNAPSE											GOBP_ESTABLISHMENT_OF_PROTEIN_LOCALIZATION	GOBP_PROTEIN_TRANSPORT
9892	SNAP91	synaptosome associated protein 91 [Source:HGNC Symbol;Acc:HGNC:14986]	GOCC_SYNAPSE															GOBP_REGULATION_OF_TRANSPORT					GOBP_ESTABLISHMENT_OF_LOCALIZATION_IN_CELL		GOCC_SECRETORY_VESICLE	GOBP_VESICLE_MEDIATED_TRANSPORT_IN_SYNAPSE		GOBP_MEMBRANE_ORGANIZATION	GOBP_VESICLE_MEDIATED_TRANSPORT								GOCC_PRESYNAPSE											GOBP_ESTABLISHMENT_OF_PROTEIN_LOCALIZATION	GOBP_PROTEIN_TRANSPORT
9805	SCRN1	secernin 1 [Source:HGNC Symbol;Acc:HGNC:22192]	GOCC_SYNAPSE															GOBP_REGULATION_OF_TRANSPORT					GOBP_ESTABLISHMENT_OF_LOCALIZATION_IN_CELL			GOBP_VESICLE_MEDIATED_TRANSPORT_IN_SYNAPSE			GOBP_VESICLE_MEDIATED_TRANSPORT								GOCC_PRESYNAPSE			GOBP_EXPORT_FROM_CELL
63908	NAPB	NSF attachment protein beta [Source:HGNC Symbol;Acc:HGNC:15751]	GOCC_SYNAPSE																			GOCC_MEMBRANE_PROTEIN_COMPLEX	GOBP_ESTABLISHMENT_OF_LOCALIZATION_IN_CELL			GOBP_VESICLE_MEDIATED_TRANSPORT_IN_SYNAPSE			GOBP_VESICLE_MEDIATED_TRANSPORT	GOBP_SYNAPTIC_SIGNALING										GOBP_EXPORT_FROM_CELL		GOBP_CELL_CELL_SIGNALING					GOBP_NEUROTRANSMITTER_TRANSPORT	GOBP_ESTABLISHMENT_OF_PROTEIN_LOCALIZATION	GOBP_PROTEIN_TRANSPORT
7532	YWHAG	tyrosine 3-monooxygenase/tryptophan 5-monooxygenase activation protein gamma [Source:HGNC Symbol;Acc:HGNC:12852]	GOCC_SYNAPSE																											GOBP_SYNAPTIC_SIGNALING							GOCC_PRESYNAPSE					GOBP_CELL_CELL_SIGNALING						GOBP_ESTABLISHMENT_OF_PROTEIN_LOCALIZATION
1463	NCAN	neurocan [Source:HGNC Symbol;Acc:HGNC:2465]	GOCC_SYNAPSE
5315	PKM	pyruvate kinase M1/2 [Source:HGNC Symbol;Acc:HGNC:9021]		GOBP_SMALL_MOLECULE_METABOLIC_PROCESS	GOBP_NUCLEOBASE_CONTAINING_SMALL_MOLECULE_METABOLIC_PROCESS	GOMF_PURINE_NUCLEOTIDE_BINDING		GOBP_PYRIDINE_CONTAINING_COMPOUND_METABOLIC_PROCESS	GOBP_PURINE_CONTAINING_COMPOUND_METABOLIC_PROCESS		GOBP_ATP_METABOLIC_PROCESS	GOBP_ORGANOPHOSPHATE_METABOLIC_PROCESS	GOBP_NUCLEOSIDE_TRIPHOSPHATE_METABOLIC_PROCESS	GOBP_GENERATION_OF_PRECURSOR_METABOLITES_AND_ENERGY	GOBP_PYRUVATE_METABOLIC_PROCESS		GOBP_NADH_METABOLIC_PROCESS		GOBP_ORGANIC_ACID_METABOLIC_PROCESS	GOBP_RIBOSE_PHOSPHATE_METABOLIC_PROCESS				GOBP_NAD_METABOLIC_PROCESS	GOCC_SECRETORY_VESICLE		GOMF_ADENYL_NUCLEOTIDE_BINDING				GOCC_SECRETORY_GRANULE	GOBP_GLUCOSE_METABOLIC_PROCESS		GOCC_MITOCHONDRION	GOBP_MONOSACCHARIDE_METABOLIC_PROCESS				GOBP_NUCLEOSIDE_PHOSPHATE_CATABOLIC_PROCESS		GOBP_PYRIDINE_CONTAINING_COMPOUND_CATABOLIC_PROCESS			GOBP_MONOCARBOXYLIC_ACID_METABOLIC_PROCESS	GOBP_NUCLEOSIDE_DIPHOSPHATE_CATABOLIC_PROCESS	GOBP_CARBOHYDRATE_METABOLIC_PROCESS
3098	HK1	hexokinase 1 [Source:HGNC Symbol;Acc:HGNC:4922]		GOBP_SMALL_MOLECULE_METABOLIC_PROCESS	GOBP_NUCLEOBASE_CONTAINING_SMALL_MOLECULE_METABOLIC_PROCESS	GOMF_PURINE_NUCLEOTIDE_BINDING		GOBP_PYRIDINE_CONTAINING_COMPOUND_METABOLIC_PROCESS	GOBP_PURINE_CONTAINING_COMPOUND_METABOLIC_PROCESS		GOBP_ATP_METABOLIC_PROCESS	GOBP_ORGANOPHOSPHATE_METABOLIC_PROCESS	GOBP_NUCLEOSIDE_TRIPHOSPHATE_METABOLIC_PROCESS	GOBP_GENERATION_OF_PRECURSOR_METABOLITES_AND_ENERGY	GOBP_PYRUVATE_METABOLIC_PROCESS		GOBP_NADH_METABOLIC_PROCESS		GOBP_ORGANIC_ACID_METABOLIC_PROCESS	GOBP_RIBOSE_PHOSPHATE_METABOLIC_PROCESS				GOBP_NAD_METABOLIC_PROCESS			GOMF_ADENYL_NUCLEOTIDE_BINDING					GOBP_GLUCOSE_METABOLIC_PROCESS		GOCC_MITOCHONDRION	GOBP_MONOSACCHARIDE_METABOLIC_PROCESS				GOBP_NUCLEOSIDE_PHOSPHATE_CATABOLIC_PROCESS		GOBP_PYRIDINE_CONTAINING_COMPOUND_CATABOLIC_PROCESS			GOBP_MONOCARBOXYLIC_ACID_METABOLIC_PROCESS	GOBP_NUCLEOSIDE_DIPHOSPHATE_CATABOLIC_PROCESS	GOBP_CARBOHYDRATE_METABOLIC_PROCESS		GOBP_ESTABLISHMENT_OF_PROTEIN_LOCALIZATION
5230	PGK1	phosphoglycerate kinase 1 [Source:HGNC Symbol;Acc:HGNC:8896]		GOBP_SMALL_MOLECULE_METABOLIC_PROCESS	GOBP_NUCLEOBASE_CONTAINING_SMALL_MOLECULE_METABOLIC_PROCESS	GOMF_PURINE_NUCLEOTIDE_BINDING		GOBP_PYRIDINE_CONTAINING_COMPOUND_METABOLIC_PROCESS	GOBP_PURINE_CONTAINING_COMPOUND_METABOLIC_PROCESS		GOBP_ATP_METABOLIC_PROCESS	GOBP_ORGANOPHOSPHATE_METABOLIC_PROCESS	GOBP_NUCLEOSIDE_TRIPHOSPHATE_METABOLIC_PROCESS	GOBP_GENERATION_OF_PRECURSOR_METABOLITES_AND_ENERGY	GOBP_PYRUVATE_METABOLIC_PROCESS		GOBP_NADH_METABOLIC_PROCESS		GOBP_ORGANIC_ACID_METABOLIC_PROCESS	GOBP_RIBOSE_PHOSPHATE_METABOLIC_PROCESS				GOBP_NAD_METABOLIC_PROCESS			GOMF_ADENYL_NUCLEOTIDE_BINDING					GOBP_GLUCOSE_METABOLIC_PROCESS			GOBP_MONOSACCHARIDE_METABOLIC_PROCESS				GOBP_NUCLEOSIDE_PHOSPHATE_CATABOLIC_PROCESS		GOBP_PYRIDINE_CONTAINING_COMPOUND_CATABOLIC_PROCESS			GOBP_MONOCARBOXYLIC_ACID_METABOLIC_PROCESS	GOBP_NUCLEOSIDE_DIPHOSPHATE_CATABOLIC_PROCESS	GOBP_CARBOHYDRATE_METABOLIC_PROCESS
5214	PFKP	phosphofructokinase, platelet [Source:HGNC Symbol;Acc:HGNC:8878]		GOBP_SMALL_MOLECULE_METABOLIC_PROCESS	GOBP_NUCLEOBASE_CONTAINING_SMALL_MOLECULE_METABOLIC_PROCESS	GOMF_PURINE_NUCLEOTIDE_BINDING		GOBP_PYRIDINE_CONTAINING_COMPOUND_METABOLIC_PROCESS	GOBP_PURINE_CONTAINING_COMPOUND_METABOLIC_PROCESS		GOBP_ATP_METABOLIC_PROCESS	GOBP_ORGANOPHOSPHATE_METABOLIC_PROCESS	GOBP_NUCLEOSIDE_TRIPHOSPHATE_METABOLIC_PROCESS	GOBP_GENERATION_OF_PRECURSOR_METABOLITES_AND_ENERGY	GOBP_PYRUVATE_METABOLIC_PROCESS		GOBP_NADH_METABOLIC_PROCESS		GOBP_ORGANIC_ACID_METABOLIC_PROCESS	GOBP_RIBOSE_PHOSPHATE_METABOLIC_PROCESS				GOBP_NAD_METABOLIC_PROCESS			GOMF_ADENYL_NUCLEOTIDE_BINDING					GOBP_GLUCOSE_METABOLIC_PROCESS			GOBP_MONOSACCHARIDE_METABOLIC_PROCESS				GOBP_NUCLEOSIDE_PHOSPHATE_CATABOLIC_PROCESS		GOBP_PYRIDINE_CONTAINING_COMPOUND_CATABOLIC_PROCESS			GOBP_MONOCARBOXYLIC_ACID_METABOLIC_PROCESS	GOBP_NUCLEOSIDE_DIPHOSPHATE_CATABOLIC_PROCESS	GOBP_CARBOHYDRATE_METABOLIC_PROCESS
2597	GAPDH	glyceraldehyde-3-phosphate dehydrogenase [Source:HGNC Symbol;Acc:HGNC:4141]		GOBP_SMALL_MOLECULE_METABOLIC_PROCESS	GOBP_NUCLEOBASE_CONTAINING_SMALL_MOLECULE_METABOLIC_PROCESS	GOMF_PURINE_NUCLEOTIDE_BINDING		GOBP_PYRIDINE_CONTAINING_COMPOUND_METABOLIC_PROCESS	GOBP_PURINE_CONTAINING_COMPOUND_METABOLIC_PROCESS		GOBP_ATP_METABOLIC_PROCESS	GOBP_ORGANOPHOSPHATE_METABOLIC_PROCESS	GOBP_NUCLEOSIDE_TRIPHOSPHATE_METABOLIC_PROCESS	GOBP_GENERATION_OF_PRECURSOR_METABOLITES_AND_ENERGY	GOBP_PYRUVATE_METABOLIC_PROCESS				GOBP_ORGANIC_ACID_METABOLIC_PROCESS	GOBP_RIBOSE_PHOSPHATE_METABOLIC_PROCESS							GOMF_ADENYL_NUCLEOTIDE_BINDING					GOBP_GLUCOSE_METABOLIC_PROCESS			GOBP_MONOSACCHARIDE_METABOLIC_PROCESS				GOBP_NUCLEOSIDE_PHOSPHATE_CATABOLIC_PROCESS		GOBP_PYRIDINE_CONTAINING_COMPOUND_CATABOLIC_PROCESS			GOBP_MONOCARBOXYLIC_ACID_METABOLIC_PROCESS	GOBP_NUCLEOSIDE_DIPHOSPHATE_CATABOLIC_PROCESS	GOBP_CARBOHYDRATE_METABOLIC_PROCESS
5091	PC	pyruvate carboxylase [Source:HGNC Symbol;Acc:HGNC:8636]		GOBP_SMALL_MOLECULE_METABOLIC_PROCESS	GOBP_NUCLEOBASE_CONTAINING_SMALL_MOLECULE_METABOLIC_PROCESS	GOMF_PURINE_NUCLEOTIDE_BINDING		GOBP_PYRIDINE_CONTAINING_COMPOUND_METABOLIC_PROCESS	GOBP_PURINE_CONTAINING_COMPOUND_METABOLIC_PROCESS			GOBP_ORGANOPHOSPHATE_METABOLIC_PROCESS			GOBP_PYRUVATE_METABOLIC_PROCESS		GOBP_NADH_METABOLIC_PROCESS		GOBP_ORGANIC_ACID_METABOLIC_PROCESS					GOBP_NAD_METABOLIC_PROCESS			GOMF_ADENYL_NUCLEOTIDE_BINDING					GOBP_GLUCOSE_METABOLIC_PROCESS		GOCC_MITOCHONDRION	GOBP_MONOSACCHARIDE_METABOLIC_PROCESS									GOBP_MONOCARBOXYLIC_ACID_METABOLIC_PROCESS		GOBP_CARBOHYDRATE_METABOLIC_PROCESS
3945	LDHB	lactate dehydrogenase B [Source:HGNC Symbol;Acc:HGNC:6541]		GOBP_SMALL_MOLECULE_METABOLIC_PROCESS	GOBP_NUCLEOBASE_CONTAINING_SMALL_MOLECULE_METABOLIC_PROCESS	GOMF_PURINE_NUCLEOTIDE_BINDING		GOBP_PYRIDINE_CONTAINING_COMPOUND_METABOLIC_PROCESS	GOBP_PURINE_CONTAINING_COMPOUND_METABOLIC_PROCESS			GOBP_ORGANOPHOSPHATE_METABOLIC_PROCESS			GOBP_PYRUVATE_METABOLIC_PROCESS				GOBP_ORGANIC_ACID_METABOLIC_PROCESS					GOBP_NAD_METABOLIC_PROCESS			GOMF_ADENYL_NUCLEOTIDE_BINDING							GOCC_MITOCHONDRION										GOBP_MONOCARBOXYLIC_ACID_METABOLIC_PROCESS
498	ATP5F1A	ATP synthase F1 subunit alpha [Source:HGNC Symbol;Acc:HGNC:823]		GOBP_SMALL_MOLECULE_METABOLIC_PROCESS	GOBP_NUCLEOBASE_CONTAINING_SMALL_MOLECULE_METABOLIC_PROCESS	GOMF_PURINE_NUCLEOTIDE_BINDING			GOBP_PURINE_CONTAINING_COMPOUND_METABOLIC_PROCESS		GOBP_ATP_METABOLIC_PROCESS	GOBP_ORGANOPHOSPHATE_METABOLIC_PROCESS	GOBP_NUCLEOSIDE_TRIPHOSPHATE_METABOLIC_PROCESS	GOBP_GENERATION_OF_PRECURSOR_METABOLITES_AND_ENERGY		GOBP_MONOATOMIC_ION_TRANSPORT				GOBP_RIBOSE_PHOSPHATE_METABOLIC_PROCESS	GOBP_MONOATOMIC_CATION_TRANSPORT	GOCC_MEMBRANE_PROTEIN_COMPLEX					GOMF_ADENYL_NUCLEOTIDE_BINDING						GOMF_HYDROLASE_ACTIVITY_ACTING_ON_ACID_ANHYDRIDES	GOCC_MITOCHONDRION				GOBP_MONOATOMIC_ION_TRANSMEMBRANE_TRANSPORT					GOBP_TRANSMEMBRANE_TRANSPORT
506	ATP5F1B	ATP synthase F1 subunit beta [Source:HGNC Symbol;Acc:HGNC:830]		GOBP_SMALL_MOLECULE_METABOLIC_PROCESS	GOBP_NUCLEOBASE_CONTAINING_SMALL_MOLECULE_METABOLIC_PROCESS	GOMF_PURINE_NUCLEOTIDE_BINDING			GOBP_PURINE_CONTAINING_COMPOUND_METABOLIC_PROCESS		GOBP_ATP_METABOLIC_PROCESS	GOBP_ORGANOPHOSPHATE_METABOLIC_PROCESS	GOBP_NUCLEOSIDE_TRIPHOSPHATE_METABOLIC_PROCESS	GOBP_GENERATION_OF_PRECURSOR_METABOLITES_AND_ENERGY		GOBP_MONOATOMIC_ION_TRANSPORT				GOBP_RIBOSE_PHOSPHATE_METABOLIC_PROCESS	GOBP_MONOATOMIC_CATION_TRANSPORT	GOCC_MEMBRANE_PROTEIN_COMPLEX					GOMF_ADENYL_NUCLEOTIDE_BINDING						GOMF_HYDROLASE_ACTIVITY_ACTING_ON_ACID_ANHYDRIDES	GOCC_MITOCHONDRION				GOBP_MONOATOMIC_ION_TRANSMEMBRANE_TRANSPORT					GOBP_TRANSMEMBRANE_TRANSPORT
7345	UCHL1	ubiquitin C-terminal hydrolase L1 [Source:HGNC Symbol;Acc:HGNC:12513]		GOBP_SMALL_MOLECULE_METABOLIC_PROCESS	GOBP_NUCLEOBASE_CONTAINING_SMALL_MOLECULE_METABOLIC_PROCESS		GOCC_NEURON_PROJECTION	GOBP_PYRIDINE_CONTAINING_COMPOUND_METABOLIC_PROCESS	GOBP_PURINE_CONTAINING_COMPOUND_METABOLIC_PROCESS	GOCC_AXON	GOBP_ATP_METABOLIC_PROCESS	GOBP_ORGANOPHOSPHATE_METABOLIC_PROCESS	GOBP_NUCLEOSIDE_TRIPHOSPHATE_METABOLIC_PROCESS	GOBP_GENERATION_OF_PRECURSOR_METABOLITES_AND_ENERGY	GOBP_PYRUVATE_METABOLIC_PROCESS				GOBP_ORGANIC_ACID_METABOLIC_PROCESS	GOBP_RIBOSE_PHOSPHATE_METABOLIC_PROCESS			GOBP_ESTABLISHMENT_OF_LOCALIZATION_IN_CELL													GOCC_CELL_BODY			GOBP_NUCLEOSIDE_PHOSPHATE_CATABOLIC_PROCESS		GOBP_PYRIDINE_CONTAINING_COMPOUND_CATABOLIC_PROCESS			GOBP_MONOCARBOXYLIC_ACID_METABOLIC_PROCESS	GOBP_NUCLEOSIDE_DIPHOSPHATE_CATABOLIC_PROCESS	GOBP_CARBOHYDRATE_METABOLIC_PROCESS
1400	CRMP1	collapsin response mediator protein 1 [Source:HGNC Symbol;Acc:HGNC:2365]		GOBP_SMALL_MOLECULE_METABOLIC_PROCESS	GOBP_NUCLEOBASE_CONTAINING_SMALL_MOLECULE_METABOLIC_PROCESS		GOCC_NEURON_PROJECTION			GOCC_AXON																										GOCC_CELL_BODY
2026	ENO2	enolase 2 [Source:HGNC Symbol;Acc:HGNC:3353]		GOBP_SMALL_MOLECULE_METABOLIC_PROCESS	GOBP_NUCLEOBASE_CONTAINING_SMALL_MOLECULE_METABOLIC_PROCESS			GOBP_PYRIDINE_CONTAINING_COMPOUND_METABOLIC_PROCESS	GOBP_PURINE_CONTAINING_COMPOUND_METABOLIC_PROCESS		GOBP_ATP_METABOLIC_PROCESS	GOBP_ORGANOPHOSPHATE_METABOLIC_PROCESS	GOBP_NUCLEOSIDE_TRIPHOSPHATE_METABOLIC_PROCESS	GOBP_GENERATION_OF_PRECURSOR_METABOLITES_AND_ENERGY	GOBP_PYRUVATE_METABOLIC_PROCESS		GOBP_NADH_METABOLIC_PROCESS		GOBP_ORGANIC_ACID_METABOLIC_PROCESS	GOBP_RIBOSE_PHOSPHATE_METABOLIC_PROCESS				GOBP_NAD_METABOLIC_PROCESS								GOBP_GLUCOSE_METABOLIC_PROCESS			GOBP_MONOSACCHARIDE_METABOLIC_PROCESS	GOCC_CELL_BODY			GOBP_NUCLEOSIDE_PHOSPHATE_CATABOLIC_PROCESS		GOBP_PYRIDINE_CONTAINING_COMPOUND_CATABOLIC_PROCESS			GOBP_MONOCARBOXYLIC_ACID_METABOLIC_PROCESS	GOBP_NUCLEOSIDE_DIPHOSPHATE_CATABOLIC_PROCESS	GOBP_CARBOHYDRATE_METABOLIC_PROCESS
2023	ENO1	enolase 1 [Source:HGNC Symbol;Acc:HGNC:3350]		GOBP_SMALL_MOLECULE_METABOLIC_PROCESS	GOBP_NUCLEOBASE_CONTAINING_SMALL_MOLECULE_METABOLIC_PROCESS			GOBP_PYRIDINE_CONTAINING_COMPOUND_METABOLIC_PROCESS	GOBP_PURINE_CONTAINING_COMPOUND_METABOLIC_PROCESS		GOBP_ATP_METABOLIC_PROCESS	GOBP_ORGANOPHOSPHATE_METABOLIC_PROCESS	GOBP_NUCLEOSIDE_TRIPHOSPHATE_METABOLIC_PROCESS	GOBP_GENERATION_OF_PRECURSOR_METABOLITES_AND_ENERGY	GOBP_PYRUVATE_METABOLIC_PROCESS		GOBP_NADH_METABOLIC_PROCESS		GOBP_ORGANIC_ACID_METABOLIC_PROCESS	GOBP_RIBOSE_PHOSPHATE_METABOLIC_PROCESS				GOBP_NAD_METABOLIC_PROCESS								GOBP_GLUCOSE_METABOLIC_PROCESS			GOBP_MONOSACCHARIDE_METABOLIC_PROCESS				GOBP_NUCLEOSIDE_PHOSPHATE_CATABOLIC_PROCESS		GOBP_PYRIDINE_CONTAINING_COMPOUND_CATABOLIC_PROCESS			GOBP_MONOCARBOXYLIC_ACID_METABOLIC_PROCESS	GOBP_NUCLEOSIDE_DIPHOSPHATE_CATABOLIC_PROCESS	GOBP_CARBOHYDRATE_METABOLIC_PROCESS
7167	TPI1	triosephosphate isomerase 1 [Source:HGNC Symbol;Acc:HGNC:12009]		GOBP_SMALL_MOLECULE_METABOLIC_PROCESS	GOBP_NUCLEOBASE_CONTAINING_SMALL_MOLECULE_METABOLIC_PROCESS			GOBP_PYRIDINE_CONTAINING_COMPOUND_METABOLIC_PROCESS	GOBP_PURINE_CONTAINING_COMPOUND_METABOLIC_PROCESS		GOBP_ATP_METABOLIC_PROCESS	GOBP_ORGANOPHOSPHATE_METABOLIC_PROCESS	GOBP_NUCLEOSIDE_TRIPHOSPHATE_METABOLIC_PROCESS	GOBP_GENERATION_OF_PRECURSOR_METABOLITES_AND_ENERGY	GOBP_PYRUVATE_METABOLIC_PROCESS		GOBP_NADH_METABOLIC_PROCESS		GOBP_ORGANIC_ACID_METABOLIC_PROCESS	GOBP_RIBOSE_PHOSPHATE_METABOLIC_PROCESS				GOBP_NAD_METABOLIC_PROCESS								GOBP_GLUCOSE_METABOLIC_PROCESS			GOBP_MONOSACCHARIDE_METABOLIC_PROCESS				GOBP_NUCLEOSIDE_PHOSPHATE_CATABOLIC_PROCESS		GOBP_PYRIDINE_CONTAINING_COMPOUND_CATABOLIC_PROCESS			GOBP_MONOCARBOXYLIC_ACID_METABOLIC_PROCESS	GOBP_NUCLEOSIDE_DIPHOSPHATE_CATABOLIC_PROCESS	GOBP_CARBOHYDRATE_METABOLIC_PROCESS
5236	PGM1	phosphoglucomutase 1 [Source:HGNC Symbol;Acc:HGNC:8905]		GOBP_SMALL_MOLECULE_METABOLIC_PROCESS	GOBP_NUCLEOBASE_CONTAINING_SMALL_MOLECULE_METABOLIC_PROCESS			GOBP_PYRIDINE_CONTAINING_COMPOUND_METABOLIC_PROCESS	GOBP_PURINE_CONTAINING_COMPOUND_METABOLIC_PROCESS		GOBP_ATP_METABOLIC_PROCESS	GOBP_ORGANOPHOSPHATE_METABOLIC_PROCESS	GOBP_NUCLEOSIDE_TRIPHOSPHATE_METABOLIC_PROCESS	GOBP_GENERATION_OF_PRECURSOR_METABOLITES_AND_ENERGY	GOBP_PYRUVATE_METABOLIC_PROCESS				GOBP_ORGANIC_ACID_METABOLIC_PROCESS	GOBP_RIBOSE_PHOSPHATE_METABOLIC_PROCESS					GOCC_SECRETORY_VESICLE						GOCC_SECRETORY_GRANULE	GOBP_GLUCOSE_METABOLIC_PROCESS			GOBP_MONOSACCHARIDE_METABOLIC_PROCESS				GOBP_NUCLEOSIDE_PHOSPHATE_CATABOLIC_PROCESS		GOBP_PYRIDINE_CONTAINING_COMPOUND_CATABOLIC_PROCESS			GOBP_MONOCARBOXYLIC_ACID_METABOLIC_PROCESS	GOBP_NUCLEOSIDE_DIPHOSPHATE_CATABOLIC_PROCESS	GOBP_CARBOHYDRATE_METABOLIC_PROCESS
2821	GPI	glucose-6-phosphate isomerase [Source:HGNC Symbol;Acc:HGNC:4458]		GOBP_SMALL_MOLECULE_METABOLIC_PROCESS	GOBP_NUCLEOBASE_CONTAINING_SMALL_MOLECULE_METABOLIC_PROCESS			GOBP_PYRIDINE_CONTAINING_COMPOUND_METABOLIC_PROCESS	GOBP_PURINE_CONTAINING_COMPOUND_METABOLIC_PROCESS		GOBP_ATP_METABOLIC_PROCESS	GOBP_ORGANOPHOSPHATE_METABOLIC_PROCESS	GOBP_NUCLEOSIDE_TRIPHOSPHATE_METABOLIC_PROCESS	GOBP_GENERATION_OF_PRECURSOR_METABOLITES_AND_ENERGY	GOBP_PYRUVATE_METABOLIC_PROCESS				GOBP_ORGANIC_ACID_METABOLIC_PROCESS	GOBP_RIBOSE_PHOSPHATE_METABOLIC_PROCESS					GOCC_SECRETORY_VESICLE						GOCC_SECRETORY_GRANULE	GOBP_GLUCOSE_METABOLIC_PROCESS			GOBP_MONOSACCHARIDE_METABOLIC_PROCESS				GOBP_NUCLEOSIDE_PHOSPHATE_CATABOLIC_PROCESS		GOBP_PYRIDINE_CONTAINING_COMPOUND_CATABOLIC_PROCESS			GOBP_MONOCARBOXYLIC_ACID_METABOLIC_PROCESS	GOBP_NUCLEOSIDE_DIPHOSPHATE_CATABOLIC_PROCESS	GOBP_CARBOHYDRATE_METABOLIC_PROCESS
4191	MDH2	malate dehydrogenase 2 [Source:HGNC Symbol;Acc:HGNC:6971]		GOBP_SMALL_MOLECULE_METABOLIC_PROCESS	GOBP_NUCLEOBASE_CONTAINING_SMALL_MOLECULE_METABOLIC_PROCESS			GOBP_PYRIDINE_CONTAINING_COMPOUND_METABOLIC_PROCESS	GOBP_PURINE_CONTAINING_COMPOUND_METABOLIC_PROCESS			GOBP_ORGANOPHOSPHATE_METABOLIC_PROCESS		GOBP_GENERATION_OF_PRECURSOR_METABOLITES_AND_ENERGY			GOBP_NADH_METABOLIC_PROCESS		GOBP_ORGANIC_ACID_METABOLIC_PROCESS					GOBP_NAD_METABOLIC_PROCESS								GOBP_GLUCOSE_METABOLIC_PROCESS		GOCC_MITOCHONDRION	GOBP_MONOSACCHARIDE_METABOLIC_PROCESS											GOBP_CARBOHYDRATE_METABOLIC_PROCESS
4190	MDH1	malate dehydrogenase 1 [Source:HGNC Symbol;Acc:HGNC:6970]		GOBP_SMALL_MOLECULE_METABOLIC_PROCESS	GOBP_NUCLEOBASE_CONTAINING_SMALL_MOLECULE_METABOLIC_PROCESS			GOBP_PYRIDINE_CONTAINING_COMPOUND_METABOLIC_PROCESS	GOBP_PURINE_CONTAINING_COMPOUND_METABOLIC_PROCESS			GOBP_ORGANOPHOSPHATE_METABOLIC_PROCESS		GOBP_GENERATION_OF_PRECURSOR_METABOLITES_AND_ENERGY			GOBP_NADH_METABOLIC_PROCESS		GOBP_ORGANIC_ACID_METABOLIC_PROCESS					GOBP_NAD_METABOLIC_PROCESS								GOBP_GLUCOSE_METABOLIC_PROCESS			GOBP_MONOSACCHARIDE_METABOLIC_PROCESS											GOBP_CARBOHYDRATE_METABOLIC_PROCESS
7086	TKT	transketolase [Source:HGNC Symbol;Acc:HGNC:11834]		GOBP_SMALL_MOLECULE_METABOLIC_PROCESS	GOBP_NUCLEOBASE_CONTAINING_SMALL_MOLECULE_METABOLIC_PROCESS			GOBP_PYRIDINE_CONTAINING_COMPOUND_METABOLIC_PROCESS	GOBP_PURINE_CONTAINING_COMPOUND_METABOLIC_PROCESS			GOBP_ORGANOPHOSPHATE_METABOLIC_PROCESS		GOBP_GENERATION_OF_PRECURSOR_METABOLITES_AND_ENERGY						GOBP_RIBOSE_PHOSPHATE_METABOLIC_PROCESS
4719	NDUFS1	NADH:ubiquinone oxidoreductase core subunit S1 [Source:HGNC Symbol;Acc:HGNC:7707]		GOBP_SMALL_MOLECULE_METABOLIC_PROCESS	GOBP_NUCLEOBASE_CONTAINING_SMALL_MOLECULE_METABOLIC_PROCESS				GOBP_PURINE_CONTAINING_COMPOUND_METABOLIC_PROCESS		GOBP_ATP_METABOLIC_PROCESS	GOBP_ORGANOPHOSPHATE_METABOLIC_PROCESS	GOBP_NUCLEOSIDE_TRIPHOSPHATE_METABOLIC_PROCESS	GOBP_GENERATION_OF_PRECURSOR_METABOLITES_AND_ENERGY						GOBP_RIBOSE_PHOSPHATE_METABOLIC_PROCESS		GOCC_MEMBRANE_PROTEIN_COMPLEX												GOCC_MITOCHONDRION									GOBP_TRANSMEMBRANE_TRANSPORT
481	ATP1B1	ATPase Na+/K+ transporting subunit beta 1 [Source:HGNC Symbol;Acc:HGNC:804]		GOBP_SMALL_MOLECULE_METABOLIC_PROCESS	GOBP_NUCLEOBASE_CONTAINING_SMALL_MOLECULE_METABOLIC_PROCESS				GOBP_PURINE_CONTAINING_COMPOUND_METABOLIC_PROCESS		GOBP_ATP_METABOLIC_PROCESS	GOBP_ORGANOPHOSPHATE_METABOLIC_PROCESS	GOBP_NUCLEOSIDE_TRIPHOSPHATE_METABOLIC_PROCESS			GOBP_MONOATOMIC_ION_TRANSPORT		GOBP_REGULATION_OF_TRANSPORT		GOBP_RIBOSE_PHOSPHATE_METABOLIC_PROCESS	GOBP_MONOATOMIC_CATION_TRANSPORT	GOCC_MEMBRANE_PROTEIN_COMPLEX	GOBP_ESTABLISHMENT_OF_LOCALIZATION_IN_CELL					GOBP_MEMBRANE_ORGANIZATION										GOBP_MONOATOMIC_ION_TRANSMEMBRANE_TRANSPORT		GOBP_EXPORT_FROM_CELL			GOBP_TRANSMEMBRANE_TRANSPORT					GOBP_ESTABLISHMENT_OF_PROTEIN_LOCALIZATION	GOBP_PROTEIN_TRANSPORT
1738	DLD	dihydrolipoamide dehydrogenase [Source:HGNC Symbol;Acc:HGNC:2898]		GOBP_SMALL_MOLECULE_METABOLIC_PROCESS	GOBP_NUCLEOBASE_CONTAINING_SMALL_MOLECULE_METABOLIC_PROCESS				GOBP_PURINE_CONTAINING_COMPOUND_METABOLIC_PROCESS			GOBP_ORGANOPHOSPHATE_METABOLIC_PROCESS		GOBP_GENERATION_OF_PRECURSOR_METABOLITES_AND_ENERGY	GOBP_PYRUVATE_METABOLIC_PROCESS				GOBP_ORGANIC_ACID_METABOLIC_PROCESS	GOBP_RIBOSE_PHOSPHATE_METABOLIC_PROCESS					GOCC_SECRETORY_VESICLE						GOCC_SECRETORY_GRANULE			GOCC_MITOCHONDRION										GOBP_MONOCARBOXYLIC_ACID_METABOLIC_PROCESS
1808	DPYSL2	dihydropyrimidinase like 2 [Source:HGNC Symbol;Acc:HGNC:3014]		GOBP_SMALL_MOLECULE_METABOLIC_PROCESS	GOBP_NUCLEOBASE_CONTAINING_SMALL_MOLECULE_METABOLIC_PROCESS																								GOBP_VESICLE_MEDIATED_TRANSPORT
22933	SIRT2	sirtuin 2 [Source:HGNC Symbol;Acc:HGNC:10886]		GOBP_SMALL_MOLECULE_METABOLIC_PROCESS		GOMF_PURINE_NUCLEOTIDE_BINDING	GOCC_NEURON_PROJECTION			GOCC_AXON									GOBP_ORGANIC_ACID_METABOLIC_PROCESS				GOBP_ESTABLISHMENT_OF_LOCALIZATION_IN_CELL				GOMF_ADENYL_NUCLEOTIDE_BINDING	GOBP_MEMBRANE_ORGANIZATION						GOCC_MITOCHONDRION		GOCC_CELL_BODY								GOBP_MONOCARBOXYLIC_ACID_METABOLIC_PROCESS
3030	HADHA	hydroxyacyl-CoA dehydrogenase trifunctional multienzyme complex subunit alpha [Source:HGNC Symbol;Acc:HGNC:4801]		GOBP_SMALL_MOLECULE_METABOLIC_PROCESS		GOMF_PURINE_NUCLEOTIDE_BINDING						GOBP_ORGANOPHOSPHATE_METABOLIC_PROCESS							GOBP_ORGANIC_ACID_METABOLIC_PROCESS								GOMF_ADENYL_NUCLEOTIDE_BINDING							GOCC_MITOCHONDRION										GOBP_MONOCARBOXYLIC_ACID_METABOLIC_PROCESS
2746	GLUD1	glutamate dehydrogenase 1 [Source:HGNC Symbol;Acc:HGNC:4335]		GOBP_SMALL_MOLECULE_METABOLIC_PROCESS		GOMF_PURINE_NUCLEOTIDE_BINDING												GOBP_REGULATION_OF_TRANSPORT	GOBP_ORGANIC_ACID_METABOLIC_PROCESS								GOMF_ADENYL_NUCLEOTIDE_BINDING							GOCC_MITOCHONDRION						GOBP_EXPORT_FROM_CELL		GOBP_CELL_CELL_SIGNALING						GOBP_ESTABLISHMENT_OF_PROTEIN_LOCALIZATION	GOBP_PROTEIN_TRANSPORT
5860	QDPR	quinoid dihydropteridine reductase [Source:HGNC Symbol;Acc:HGNC:9752]		GOBP_SMALL_MOLECULE_METABOLIC_PROCESS		GOMF_PURINE_NUCLEOTIDE_BINDING													GOBP_ORGANIC_ACID_METABOLIC_PROCESS								GOMF_ADENYL_NUCLEOTIDE_BINDING
217	ALDH2	aldehyde dehydrogenase 2 family member [Source:HGNC Symbol;Acc:HGNC:404]		GOBP_SMALL_MOLECULE_METABOLIC_PROCESS		GOMF_PURINE_NUCLEOTIDE_BINDING																					GOMF_ADENYL_NUCLEOTIDE_BINDING							GOCC_MITOCHONDRION												GOBP_CARBOHYDRATE_METABOLIC_PROCESS
29968	PSAT1	phosphoserine aminotransferase 1 [Source:HGNC Symbol;Acc:HGNC:19129]		GOBP_SMALL_MOLECULE_METABOLIC_PROCESS				GOBP_PYRIDINE_CONTAINING_COMPOUND_METABOLIC_PROCESS											GOBP_ORGANIC_ACID_METABOLIC_PROCESS
760	CA2	carbonic anhydrase 2 [Source:HGNC Symbol;Acc:HGNC:1373]		GOBP_SMALL_MOLECULE_METABOLIC_PROCESS												GOBP_MONOATOMIC_ION_TRANSPORT		GOBP_REGULATION_OF_TRANSPORT												GOBP_SYNAPTIC_SIGNALING												GOBP_CELL_CELL_SIGNALING	GOBP_TRANSMEMBRANE_TRANSPORT
2805	GOT1	glutamic-oxaloacetic transaminase 1 [Source:HGNC Symbol;Acc:HGNC:4432]		GOBP_SMALL_MOLECULE_METABOLIC_PROCESS															GOBP_ORGANIC_ACID_METABOLIC_PROCESS													GOBP_GLUCOSE_METABOLIC_PROCESS			GOBP_MONOSACCHARIDE_METABOLIC_PROCESS											GOBP_CARBOHYDRATE_METABOLIC_PROCESS
2806	GOT2	glutamic-oxaloacetic transaminase 2 [Source:HGNC Symbol;Acc:HGNC:4433]		GOBP_SMALL_MOLECULE_METABOLIC_PROCESS															GOBP_ORGANIC_ACID_METABOLIC_PROCESS															GOCC_MITOCHONDRION
873	CBR1	carbonyl reductase 1 [Source:HGNC Symbol;Acc:HGNC:1548]		GOBP_SMALL_MOLECULE_METABOLIC_PROCESS															GOBP_ORGANIC_ACID_METABOLIC_PROCESS																									GOBP_MONOCARBOXYLIC_ACID_METABOLIC_PROCESS
3320	HSP90AA1	heat shock protein 90 alpha family class A member 1 [Source:HGNC Symbol;Acc:HGNC:5253]				GOMF_PURINE_NUCLEOTIDE_BINDING	GOCC_NEURON_PROJECTION			GOCC_AXON								GOBP_REGULATION_OF_TRANSPORT					GOBP_ESTABLISHMENT_OF_LOCALIZATION_IN_CELL		GOCC_SECRETORY_VESICLE		GOMF_ADENYL_NUCLEOTIDE_BINDING	GOBP_MEMBRANE_ORGANIZATION			GOCC_SECRETORY_GRANULE		GOMF_HYDROLASE_ACTIVITY_ACTING_ON_ACID_ANHYDRIDES	GOCC_MITOCHONDRION		GOCC_CELL_BODY												GOBP_ESTABLISHMENT_OF_PROTEIN_LOCALIZATION	GOBP_PROTEIN_TRANSPORT
1778	DYNC1H1	dynein cytoplasmic 1 heavy chain 1 [Source:HGNC Symbol;Acc:HGNC:2961]				GOMF_PURINE_NUCLEOTIDE_BINDING	GOCC_NEURON_PROJECTION			GOCC_AXON								GOBP_REGULATION_OF_TRANSPORT					GOBP_ESTABLISHMENT_OF_LOCALIZATION_IN_CELL		GOCC_SECRETORY_VESICLE		GOMF_ADENYL_NUCLEOTIDE_BINDING				GOCC_SECRETORY_GRANULE		GOMF_HYDROLASE_ACTIVITY_ACTING_ON_ACID_ANHYDRIDES
10382	TUBB4A	tubulin beta 4A class IVa [Source:HGNC Symbol;Acc:HGNC:20774]				GOMF_PURINE_NUCLEOTIDE_BINDING	GOCC_NEURON_PROJECTION			GOCC_AXON																							GOMF_HYDROLASE_ACTIVITY_ACTING_ON_ACID_ANHYDRIDES			GOCC_CELL_BODY
2775	GNAO1	G protein subunit alpha o1 [Source:HGNC Symbol;Acc:HGNC:4389]				GOMF_PURINE_NUCLEOTIDE_BINDING	GOCC_NEURON_PROJECTION											GOBP_REGULATION_OF_TRANSPORT				GOCC_MEMBRANE_PROTEIN_COMPLEX							GOBP_VESICLE_MEDIATED_TRANSPORT				GOMF_HYDROLASE_ACTIVITY_ACTING_ON_ACID_ANHYDRIDES			GOCC_CELL_BODY				GOBP_EXPORT_FROM_CELL		GOBP_CELL_CELL_SIGNALING						GOBP_ESTABLISHMENT_OF_PROTEIN_LOCALIZATION	GOBP_PROTEIN_TRANSPORT
1152	CKB	creatine kinase B [Source:HGNC Symbol;Acc:HGNC:1991]				GOMF_PURINE_NUCLEOTIDE_BINDING						GOBP_ORGANOPHOSPHATE_METABOLIC_PROCESS															GOMF_ADENYL_NUCLEOTIDE_BINDING							GOCC_MITOCHONDRION
3313	HSPA9	heat shock protein family A (Hsp70) member 9 [Source:HGNC Symbol;Acc:HGNC:5244]				GOMF_PURINE_NUCLEOTIDE_BINDING										GOBP_MONOATOMIC_ION_TRANSPORT					GOBP_MONOATOMIC_CATION_TRANSPORT	GOCC_MEMBRANE_PROTEIN_COMPLEX	GOBP_ESTABLISHMENT_OF_LOCALIZATION_IN_CELL				GOMF_ADENYL_NUCLEOTIDE_BINDING	GOBP_MEMBRANE_ORGANIZATION					GOMF_HYDROLASE_ACTIVITY_ACTING_ON_ACID_ANHYDRIDES	GOCC_MITOCHONDRION				GOBP_MONOATOMIC_ION_TRANSMEMBRANE_TRANSPORT					GOBP_TRANSMEMBRANE_TRANSPORT					GOBP_ESTABLISHMENT_OF_PROTEIN_LOCALIZATION	GOBP_PROTEIN_TRANSPORT
309	ANXA6	annexin A6 [Source:HGNC Symbol;Acc:HGNC:544]				GOMF_PURINE_NUCLEOTIDE_BINDING										GOBP_MONOATOMIC_ION_TRANSPORT					GOBP_MONOATOMIC_CATION_TRANSPORT													GOCC_MITOCHONDRION				GOBP_MONOATOMIC_ION_TRANSMEMBRANE_TRANSPORT					GOBP_TRANSMEMBRANE_TRANSPORT
51552	RAB14	RAB14, member RAS oncogene family [Source:HGNC Symbol;Acc:HGNC:16524]				GOMF_PURINE_NUCLEOTIDE_BINDING																	GOBP_ESTABLISHMENT_OF_LOCALIZATION_IN_CELL		GOCC_SECRETORY_VESICLE			GOBP_MEMBRANE_ORGANIZATION	GOBP_VESICLE_MEDIATED_TRANSPORT		GOCC_SECRETORY_GRANULE		GOMF_HYDROLASE_ACTIVITY_ACTING_ON_ACID_ANHYDRIDES															GOBP_ESTABLISHMENT_OF_PROTEIN_LOCALIZATION	GOBP_PROTEIN_TRANSPORT
10890	RAB10	RAB10, member RAS oncogene family [Source:HGNC Symbol;Acc:HGNC:9759]				GOMF_PURINE_NUCLEOTIDE_BINDING																	GOBP_ESTABLISHMENT_OF_LOCALIZATION_IN_CELL		GOCC_SECRETORY_VESICLE				GOBP_VESICLE_MEDIATED_TRANSPORT		GOCC_SECRETORY_GRANULE		GOMF_HYDROLASE_ACTIVITY_ACTING_ON_ACID_ANHYDRIDES							GOBP_EXPORT_FROM_CELL								GOBP_ESTABLISHMENT_OF_PROTEIN_LOCALIZATION	GOBP_PROTEIN_TRANSPORT
5037	PEBP1	phosphatidylethanolamine binding protein 1 [Source:HGNC Symbol;Acc:HGNC:8630]				GOMF_PURINE_NUCLEOTIDE_BINDING																					GOMF_ADENYL_NUCLEOTIDE_BINDING
259217	HSPA12A	heat shock protein family A (Hsp70) member 12A [Source:HGNC Symbol;Acc:HGNC:19022]				GOMF_PURINE_NUCLEOTIDE_BINDING																					GOMF_ADENYL_NUCLEOTIDE_BINDING
989	SEPTIN7	septin 7 [Source:HGNC Symbol;Acc:HGNC:1717]				GOMF_PURINE_NUCLEOTIDE_BINDING																											GOMF_HYDROLASE_ACTIVITY_ACTING_ON_ACID_ANHYDRIDES
7277	TUBA4A	tubulin alpha 4a [Source:HGNC Symbol;Acc:HGNC:12407]				GOMF_PURINE_NUCLEOTIDE_BINDING
6624	FSCN1	fascin actin-bundling protein 1 [Source:HGNC Symbol;Acc:HGNC:11148]					GOCC_NEURON_PROJECTION			GOCC_AXON
10409	BASP1	brain abundant membrane attached signal protein 1 [Source:HGNC Symbol;Acc:HGNC:957]					GOCC_NEURON_PROJECTION			GOCC_AXON
1327	COX4I1	cytochrome c oxidase subunit 4I1 [Source:HGNC Symbol;Acc:HGNC:2265]												GOBP_GENERATION_OF_PRECURSOR_METABOLITES_AND_ENERGY		GOBP_MONOATOMIC_ION_TRANSPORT					GOBP_MONOATOMIC_CATION_TRANSPORT	GOCC_MEMBRANE_PROTEIN_COMPLEX												GOCC_MITOCHONDRION				GOBP_MONOATOMIC_ION_TRANSMEMBRANE_TRANSPORT					GOBP_TRANSMEMBRANE_TRANSPORT
7385	UQCRC2	ubiquinol-cytochrome c reductase core protein 2 [Source:HGNC Symbol;Acc:HGNC:12586]												GOBP_GENERATION_OF_PRECURSOR_METABOLITES_AND_ENERGY								GOCC_MEMBRANE_PROTEIN_COMPLEX												GOCC_MITOCHONDRION
7018	TF	transferrin [Source:HGNC Symbol;Acc:HGNC:11740]														GOBP_MONOATOMIC_ION_TRANSPORT		GOBP_REGULATION_OF_TRANSPORT			GOBP_MONOATOMIC_CATION_TRANSPORT	GOCC_MEMBRANE_PROTEIN_COMPLEX			GOCC_SECRETORY_VESICLE				GOBP_VESICLE_MEDIATED_TRANSPORT		GOCC_SECRETORY_GRANULE
7531	YWHAE	tyrosine 3-monooxygenase/tryptophan 5-monooxygenase activation protein epsilon [Source:HGNC Symbol;Acc:HGNC:12851]														GOBP_MONOATOMIC_ION_TRANSPORT		GOBP_REGULATION_OF_TRANSPORT			GOBP_MONOATOMIC_CATION_TRANSPORT		GOBP_ESTABLISHMENT_OF_LOCALIZATION_IN_CELL											GOCC_MITOCHONDRION				GOBP_MONOATOMIC_ION_TRANSMEMBRANE_TRANSPORT		GOBP_EXPORT_FROM_CELL			GOBP_TRANSMEMBRANE_TRANSPORT					GOBP_ESTABLISHMENT_OF_PROTEIN_LOCALIZATION	GOBP_PROTEIN_TRANSPORT
1213	CLTC	clathrin heavy chain [Source:HGNC Symbol;Acc:HGNC:2092]														GOBP_MONOATOMIC_ION_TRANSPORT					GOBP_MONOATOMIC_CATION_TRANSPORT	GOCC_MEMBRANE_PROTEIN_COMPLEX	GOBP_ESTABLISHMENT_OF_LOCALIZATION_IN_CELL						GOBP_VESICLE_MEDIATED_TRANSPORT																	GOBP_CARBOHYDRATE_METABOLIC_PROCESS		GOBP_ESTABLISHMENT_OF_PROTEIN_LOCALIZATION	GOBP_PROTEIN_TRANSPORT
2495	FTH1	ferritin heavy chain 1 [Source:HGNC Symbol;Acc:HGNC:3976]														GOBP_MONOATOMIC_ION_TRANSPORT					GOBP_MONOATOMIC_CATION_TRANSPORT				GOCC_SECRETORY_VESICLE						GOCC_SECRETORY_GRANULE
5250	SLC25A3	solute carrier family 25 member 3 [Source:HGNC Symbol;Acc:HGNC:10989]														GOBP_MONOATOMIC_ION_TRANSPORT					GOBP_MONOATOMIC_CATION_TRANSPORT													GOCC_MITOCHONDRION				GOBP_MONOATOMIC_ION_TRANSMEMBRANE_TRANSPORT					GOBP_TRANSMEMBRANE_TRANSPORT
7417	VDAC2	voltage dependent anion channel 2 [Source:HGNC Symbol;Acc:HGNC:12672]														GOBP_MONOATOMIC_ION_TRANSPORT						GOCC_MEMBRANE_PROTEIN_COMPLEX			GOCC_SECRETORY_VESICLE			GOBP_MEMBRANE_ORGANIZATION			GOCC_SECRETORY_GRANULE			GOCC_MITOCHONDRION				GOBP_MONOATOMIC_ION_TRANSMEMBRANE_TRANSPORT					GOBP_TRANSMEMBRANE_TRANSPORT
2670	GFAP	glial fibrillary acidic protein [Source:HGNC Symbol;Acc:HGNC:4235]																GOBP_REGULATION_OF_TRANSPORT					GOBP_ESTABLISHMENT_OF_LOCALIZATION_IN_CELL							GOBP_SYNAPTIC_SIGNALING						GOCC_CELL_BODY						GOBP_CELL_CELL_SIGNALING	GOBP_TRANSMEMBRANE_TRANSPORT				GOBP_NEUROTRANSMITTER_TRANSPORT	GOBP_ESTABLISHMENT_OF_PROTEIN_LOCALIZATION	GOBP_PROTEIN_TRANSPORT
2934	GSN	gelsolin [Source:HGNC Symbol;Acc:HGNC:4620]																							GOCC_SECRETORY_VESICLE			GOBP_MEMBRANE_ORGANIZATION	GOBP_VESICLE_MEDIATED_TRANSPORT		GOCC_SECRETORY_GRANULE
6709	SPTAN1	spectrin alpha, non-erythrocytic 1 [Source:HGNC Symbol;Acc:HGNC:11273]																							GOCC_SECRETORY_VESICLE						GOCC_SECRETORY_GRANULE
213	ALB	albumin [Source:HGNC Symbol;Acc:HGNC:399]																							GOCC_SECRETORY_VESICLE						GOCC_SECRETORY_GRANULE
5052	PRDX1	peroxiredoxin 1 [Source:HGNC Symbol;Acc:HGNC:9352]
7001	PRDX2	peroxiredoxin 2 [Source:HGNC Symbol;Acc:HGNC:9353]
4684	NCAM1	neural cell adhesion molecule 1 [Source:HGNC Symbol;Acc:HGNC:7656]
4340	MOG	myelin oligodendrocyte glycoprotein [Source:HGNC Symbol;Acc:HGNC:7197]
3501	IGHG2	immunoglobulin heavy constant gamma 2 (G2m marker) [Source:HGNC Symbol;Acc:HGNC:5526]
55748	CNDP2	carnosine dipeptidase 2 [Source:HGNC Symbol;Acc:HGNC:24437]
[truncated: 3 more columns]

## Sheet: Disso DUC µFlow
Overlap Results
Collection(s):	GO
# overlaps shown:	50
# genesets in collections:	10454
# genes in comparison (n):	106
# genes in universe (N):	42577
Gene Set Name	# Genes in Gene Set (K)	Description	# Genes in Overlap (k)	k/K	p-value	FDR q-value
GOMF_PURINE_NUCLEOTIDE_BINDING	1987	Binding to a purine nucleotide, a compound consisting of a purine nucleoside esterified with (ortho)phosphate. [GOC:ai]	41	0.0206	3.86E-27	4.04E-23
GOCC_SYNAPSE	1492	The junction between an axon of one neuron and a dendrite of another neuron, a muscle fiber or a glial cell. As the axon approaches the synapse it enlarges into a specialized structure, the presynaptic terminal bouton, which contains mitochondria and synaptic vesicles. At the tip of the terminal bouton is the presynaptic membrane; facing it, and separated from it by a minute cleft (the synaptic c…	36	0.0241	6.42E-26	3.36E-22
GOCC_MEMBRANE_PROTEIN_COMPLEX	1411	Any protein complex that is part of a membrane. [GOC:dos]	33	0.0234	2.96E-23	1.03E-19
GOCC_NEURON_PROJECTION	1336	A prolongation or process extending from a nerve cell, e.g. an axon or dendrite. [GOC:jl, http://www.cogsci.princeton.edu/~wn/]	32	0.0240	7.67E-23	2.01E-19
GOCC_AXON	652	The long process of a neuron that conducts nerve impulses, usually away from the cell body to the terminals and varicosities, which are sites of storage and release of neurotransmitter. [GOC:nln, ISBN:0198506732]	25	0.0383	1.07E-22	2.25E-19
GOCC_MITOCHONDRION	1688	A semiautonomous, self replicating organelle that occurs in varying numbers, shapes, and sizes in the cytoplasm of virtually all eukaryotic cells. It is notably the site of tissue respiration. [GOC:giardia, ISBN:0198506732]	34	0.0201	6.28E-22	1.09E-18
GOBP_MONOATOMIC_ION_TRANSPORT	1256	The directed movement of a monoatomic ion into, out of or within a cell, or between cells, by means of some agent such as a transporter or pore. Monatomic ions (also called simple ions) are ions consisting of exactly one atom. [GOC:ai]	30	0.0239	2.37E-21	3.54E-18
GOBP_NUCLEOBASE_CONTAINING_SMALL_MOLECULE_METABOLIC_PROCESS	681	The cellular chemical reactions and pathways involving a nucleobase-containing small molecule: a nucleobase, a nucleoside, or a nucleotide. [GOC:vw]	24	0.0352	6.00E-21	7.84E-18
GOBP_SMALL_MOLECULE_METABOLIC_PROCESS	1836	The chemical reactions and pathways involving small molecules, any low molecular weight, monomeric, non-encoded molecule. [GOC:curators, GOC:pde, GOC:vw]	34	0.0185	8.73E-21	1.01E-17
GOMF_HYDROLASE_ACTIVITY_ACTING_ON_ACID_ANHYDRIDES	814	Catalysis of the hydrolysis of any acid anhydride. [GOC:jl]	25	0.0307	2.24E-20	2.34E-17
GOBP_ATP_METABOLIC_PROCESS	222	The chemical reactions and pathways involving ATP, adenosine triphosphate, a universally important coenzyme and enzyme regulator. [GOC:go_curators]	16	0.0721	4.21E-19	4e-16
GOBP_GENERATION_OF_PRECURSOR_METABOLITES_AND_ENERGY	476	The chemical reactions and pathways resulting in the formation of precursor metabolites, substances from which energy is derived, and any process involved in the liberation of energy from these substances. [GOC:jl]	20	0.0420	5.02E-19	4.37E-16
GOBP_MONOATOMIC_CATION_TRANSPORT	1049	The directed movement of a monoatomic cation, into, out of or within a cell, or between cells, by means of some agent such as a transporter or pore. Monatomic cations (also called simple cations) are positively charged ions consisting of exactly one atom. [GOC:ai]	26	0.0248	6.84E-19	5.5E-16
GOBP_PURINE_CONTAINING_COMPOUND_METABOLIC_PROCESS	570	The chemical reactions and pathways involving a purine-containing compound, i.e. any compound that contains purine or a formal derivative thereof. [GOC:mah]	21	0.0368	8.8E-19	6.57E-16
GOCC_SECRETORY_VESICLE	1081	A cytoplasmic, membrane bound vesicle that is capable of fusing to the plasma membrane to release its contents into the extracellular space. [GOC:dos]	26	0.0241	1.42E-18	9.9E-16
GOBP_REGULATION_OF_TRANSPORT	1633	Any process that modulates the frequency, rate or extent of the directed movement of substances (such as macromolecules, small molecules, ions) into, out of or within a cell, or between cells, by means of some agent such as a transporter or pore. [GOC:ai]	30	0.0184	3.45E-18	2.23E-15
GOMF_ADENYL_NUCLEOTIDE_BINDING	1636	Binding to an adenyl nucleotide, an adenosine esterified with (ortho)phosphate. [ISBN:0198506732]	30	0.0183	3.63E-18	2.23E-15
GOBP_ORGANOPHOSPHATE_METABOLIC_PROCESS	1039	The chemical reactions and pathways involving organophosphates, any phosphate-containing organic compound. [ISBN:0198506732]	25	0.0241	7.13E-18	4.14E-15
GOBP_NUCLEOSIDE_TRIPHOSPHATE_METABOLIC_PROCESS	269	The chemical reactions and pathways involving a nucleoside triphosphate, a compound consisting of a nucleobase linked to a deoxyribose or ribose sugar esterified with triphosphate on the sugar. [GOC:go_curators, ISBN:0198506732]	16	0.0595	9.13E-18	5.02E-15
GOBP_PYRIDINE_CONTAINING_COMPOUND_METABOLIC_PROCESS	174	The chemical reactions and pathways involving a pyridine-containing compound, i.e. any compound that contains pyridine or a formal derivative thereof. [GOC:mah]	14	0.0805	1.62E-17	8.49E-15
GOCC_SECRETORY_GRANULE	902	A small subcellular vesicle, surrounded by a membrane, that is formed from the Golgi apparatus and contains a highly concentrated protein destined for secretion. Secretory granules move towards the periphery of the cell and upon stimulation, their membranes fuse with the cell membrane, and their protein load is exteriorized. Processing of the contained protein may take place in secretory granules…	23	0.0255	5.12E-17	2.55E-14
GOBP_TRANSMEMBRANE_TRANSPORT	1606	The process in which a solute is transported across a lipid bilayer, from one side of a membrane to the other. [GOC:dph, GOC:jid]	28	0.0174	2.15E-16	1.02E-13
GOBP_PYRUVATE_METABOLIC_PROCESS	120	The chemical reactions and pathways involving pyruvate, 2-oxopropanoate. [GOC:go_curators]	12	0.1000	2.52E-16	1.14E-13
GOBP_RIBOSE_PHOSPHATE_METABOLIC_PROCESS	483	The chemical reactions and pathways involving ribose phosphate, any phosphorylated ribose sugar. [GOC:ai]	18	0.0373	2.72E-16	1.19E-13
GOBP_VESICLE_MEDIATED_TRANSPORT_IN_SYNAPSE	226	Any vesicle-mediated transport that occurs in a synapse. [GOC:dos]	14	0.0619	6.45E-16	2.69E-13
GOBP_SYNAPTIC_SIGNALING	794	Cell-cell signaling to, from or within a synapse. [GOC:dos]	21	0.0264	6.69E-16	2.69E-13
GOBP_MONOATOMIC_ION_TRANSMEMBRANE_TRANSPORT	1031	A process in which a monoatomic ion is transported across a membrane. Monatomic ions (also called simple ions) are ions consisting of exactly one atom. [GOC:mah]	23	0.0223	8.97E-16	3.47E-13
GOBP_ESTABLISHMENT_OF_LOCALIZATION_IN_CELL	1966	Any process, occuring in a cell, that localizes a substance or cellular component. This may occur via movement, tethering or selective degradation. [GOC:ai, GOC:dos, GOC:dph, GOC:tb]	29	0.0148	4.26E-15	1.59E-12
GOBP_VESICLE_MEDIATED_TRANSPORT	1561	A cellular transport process in which transported substances are moved in membrane-bounded vesicles; transported substances are enclosed in the vesicle lumen or located in the vesicle membrane. The process begins with a step that directs a substance to the forming vesicle, and includes vesicle budding and coating. Vesicles are then targeted to, and fuse with, an acceptor membrane. [GOC:ai, GOC:ma…	26	0.0167	9e-15	3.25E-12
GOBP_REGULATION_OF_PROTEIN_CONTAINING_COMPLEX_ASSEMBLY	423	Any process that modulates the frequency, rate or extent of protein complex assembly. [GOC:jl]	16	0.0378	1.11E-14	3.86E-12
GOBP_MEMBRANE_ORGANIZATION	809	A process which results in the assembly, arrangement of constituent parts, or disassembly of a membrane. A membrane is a double layer of lipid molecules that encloses all cells, and, in eukaryotes, many organelles; may be a single or double lipid bilayer; also includes associated proteins. [GOC:dph, GOC:tb]	20	0.0247	1.26E-14	4.23E-12
GOBP_NADH_METABOLIC_PROCESS	33	The chemical reactions and pathways involving reduced nicotinamide adenine dinucleotide (NADH), a coenzyme present in most living cells and derived from the B vitamin nicotinic acid. [GOC:jl, ISBN:0618254153]	8	0.2424	1.49E-14	4.86E-12
GOBP_CELL_CELL_SIGNALING	1319	Any process that mediates the transfer of information from one cell to another. This process includes signal transduction in the receiving cell and, where applicable, release of a ligand and any processes that actively facilitate its transport and presentation to the receiving cell. Examples include signaling via soluble ligands, via cell adhesion molecules and via gap junctions. [GOC:dos, GOC:ma…	24	0.0182	1.71E-14	5.4E-12
GOBP_ORGANIC_ACID_METABOLIC_PROCESS	945	The chemical reactions and pathways involving organic acids, any acidic compound containing carbon in covalent linkage. [ISBN:0198506732]	21	0.0222	2.02E-14	6.21E-12
GOBP_NAD_METABOLIC_PROCESS	64	The chemical reactions and pathways involving nicotinamide adenine dinucleotide (NAD), a coenzyme present in most living cells and derived from the B vitamin nicotinic acid. [GOC:jl, ISBN:0618254153]	9	0.1406	6.38E-14	1.91E-11
GOCC_PRESYNAPSE	573	The part of a synapse that is part of the presynaptic cell. [GOC:dos]	17	0.0297	7.96E-14	2.31E-11
GOCC_ORGANELLE_ENVELOPE	1293	A double membrane structure enclosing an organelle, including two lipid bilayers and the region between them. In some cases, an organelle envelope may have more than two membranes. [GOC:mah, GOC:pz]	23	0.0178	1.04E-13	2.95E-11
GOMF_ATP_DEPENDENT_ACTIVITY	585	A molecular function characterized by the coupling of ATP hydrolysis to other steps of a reaction mechanism to make the reaction energetically favorable, for example to catalyze a reaction or drive transport against a concentration gradient. [PMID:24878343, PMID:25750732, PMID:32933017, PMID:33818025, PMID:33873056, PMID:33988324]	17	0.0291	1.11E-13	3.06E-11
GOCC_MITOCHONDRIAL_ENVELOPE	821	The double lipid bilayer enclosing the mitochondrion and separating its contents from the cell cytoplasm; includes the intermembrane space. [GOC:ai, GOC:pz]	19	0.0231	1.98E-13	5.27E-11
GOMF_ATP_HYDROLYSIS_ACTIVITY	423	Catalysis of the reaction: ATP + H2O = ADP + H+ phosphate. ATP hydrolysis is used in some reactions as an energy source, for example to catalyze a reaction or drive transport against a concentration gradient. [RHEA:13065]	15	0.0355	2.02E-13	5.27E-11
GOCC_PIGMENT_GRANULE	112	A small, subcellular membrane-bounded vesicle containing pigment and/or pigment precursor molecules. Pigment granule biogenesis is poorly understood, as pigment granules are derived from multiple sources including the endoplasmic reticulum, coated vesicles, lysosomes, and endosomes. [GOC:jid, GOC:mh]	10	0.0893	2.71E-13	6.92E-11
GOMF_OXIDOREDUCTASE_ACTIVITY	732	Catalysis of an oxidation-reduction (redox) reaction, a reversible chemical reaction in which the oxidation state of an atom or atoms within a molecule is altered. One substrate acts as a hydrogen or electron donor and becomes oxidized, while the other acts as hydrogen or electron acceptor and becomes reduced. [GOC:go_curators]	18	0.0246	3.3E-13	8.23E-11
GOBP_PROTON_TRANSMEMBRANE_TRANSPORT	162	The directed movement of a proton across a membrane. [GO_REF:0000069, GOC:pr, GOC:TermGenie]	11	0.0679	3.49E-13	8.49E-11
GOMF_PRIMARY_ACTIVE_TRANSMEMBRANE_TRANSPORTER_ACTIVITY	166	Enables the transfer of a solute from one side of a membrane to the other, up the solute's concentration gradient, by binding the solute and undergoing a series of conformational changes. Transport works equally well in either direction and is powered by a primary energy source. Primary energy sources known to be coupled to transport are chemical such as ATP hydrolysis, redox energy and photon en…	11	0.0663	4.57E-13	1.06E-10
GOBP_MONOATOMIC_CATION_TRANSMEMBRANE_TRANSPORT	861	The process in which a monoatomic cation is transported across a membrane. Monatomic cations (also called simple cations) are positively charged ions consisting of exactly one atom. [GOC:dos, GOC:vw]	19	0.0221	4.57E-13	1.06E-10
GOMF_MONOATOMIC_ION_TRANSMEMBRANE_TRANSPORTER_ACTIVITY	769	Enables the transfer of an ion from one side of a membrane to the other. [GOC:dgf, GOC:mtg_transport, ISBN:0815340729]	18	0.0234	7.54E-13	1.7E-10
GOCC_CELL_BODY	558	The portion of a cell bearing surface projections such as axons, dendrites, cilia, or flagella that includes the nucleus, but excludes all cell projections. [GOC:go_curators]	16	0.0287	7.62E-13	1.7E-10
GOBP_NITROGEN_COMPOUND_TRANSPORT	1903	The directed movement of nitrogen-containing compounds into, out of or within a cell, or between cells, by means of some agent such as a transporter or pore. [GOC:mah]	26	0.0137	8.5E-13	1.85E-10
GOBP_REGULATION_OF_CELLULAR_COMPONENT_BIOGENESIS	1026	Any process that modulates the frequency, rate or extent of cellular component biogenesis, a process that results in the biosynthesis of constituent macromolecules, assembly, and arrangement of constituent parts of a cellular component. [GOC:jl]	20	0.0195	1e-12	2.13E-10
GOMF_KINASE_BINDING	794	Binding to a kinase, any enzyme that catalyzes the transfer of a phosphate group. [GOC:jl]	18	0.0227	1.28E-12	2.68E-10
Gene/Gene Set Overlap Matrix
Entrez Gene Id	Gene Symbol	Gene Description	GOMF_PURINE_NUCLEOTIDE_BINDING	GOCC_SYNAPSE	GOCC_MEMBRANE_PROTEIN_COMPLEX	GOCC_NEURON_PROJECTION	GOCC_AXON	GOCC_MITOCHONDRION	GOBP_MONOATOMIC_ION_TRANSPORT	GOBP_NUCLEOBASE_CONTAINING_SMALL_MOLECULE_METABOLIC_PROCESS	GOBP_SMALL_MOLECULE_METABOLIC_PROCESS	GOMF_HYDROLASE_ACTIVITY_ACTING_ON_ACID_ANHYDRIDES	GOBP_ATP_METABOLIC_PROCESS	GOBP_GENERATION_OF_PRECURSOR_METABOLITES_AND_ENERGY	GOBP_MONOATOMIC_CATION_TRANSPORT	GOBP_PURINE_CONTAINING_COMPOUND_METABOLIC_PROCESS	GOCC_SECRETORY_VESICLE	GOBP_REGULATION_OF_TRANSPORT	GOMF_ADENYL_NUCLEOTIDE_BINDING	GOBP_ORGANOPHOSPHATE_METABOLIC_PROCESS	GOBP_NUCLEOSIDE_TRIPHOSPHATE_METABOLIC_PROCESS	GOBP_PYRIDINE_CONTAINING_COMPOUND_METABOLIC_PROCESS	GOCC_SECRETORY_GRANULE	GOBP_TRANSMEMBRANE_TRANSPORT	GOBP_PYRUVATE_METABOLIC_PROCESS	GOBP_RIBOSE_PHOSPHATE_METABOLIC_PROCESS	GOBP_VESICLE_MEDIATED_TRANSPORT_IN_SYNAPSE	GOBP_SYNAPTIC_SIGNALING	GOBP_MONOATOMIC_ION_TRANSMEMBRANE_TRANSPORT	GOBP_ESTABLISHMENT_OF_LOCALIZATION_IN_CELL	GOBP_VESICLE_MEDIATED_TRANSPORT	GOBP_REGULATION_OF_PROTEIN_CONTAINING_COMPLEX_ASSEMBLY	GOBP_MEMBRANE_ORGANIZATION	GOBP_NADH_METABOLIC_PROCESS	GOBP_CELL_CELL_SIGNALING	GOBP_ORGANIC_ACID_METABOLIC_PROCESS	GOBP_NAD_METABOLIC_PROCESS	GOCC_PRESYNAPSE	GOCC_ORGANELLE_ENVELOPE	GOMF_ATP_DEPENDENT_ACTIVITY	GOCC_MITOCHONDRIAL_ENVELOPE	GOMF_ATP_HYDROLYSIS_ACTIVITY	GOCC_PIGMENT_GRANULE	GOMF_OXIDOREDUCTASE_ACTIVITY	GOBP_PROTON_TRANSMEMBRANE_TRANSPORT	GOMF_PRIMARY_ACTIVE_TRANSMEMBRANE_TRANSPORTER_ACTIVITY	GOBP_MONOATOMIC_CATION_TRANSMEMBRANE_TRANSPORT	GOMF_MONOATOMIC_ION_TRANSMEMBRANE_TRANSPORTER_ACTIVITY	GOCC_CELL_BODY
476	ATP1A1	ATPase Na+/K+ transporting subunit alpha 1 [Source:HGNC Symbol;Acc:HGNC:799]	GOMF_PURINE_NUCLEOTIDE_BINDING	GOCC_SYNAPSE	GOCC_MEMBRANE_PROTEIN_COMPLEX	GOCC_NEURON_PROJECTION	GOCC_AXON		GOBP_MONOATOMIC_ION_TRANSPORT			GOMF_HYDROLASE_ACTIVITY_ACTING_ON_ACID_ANHYDRIDES			GOBP_MONOATOMIC_CATION_TRANSPORT			GOBP_REGULATION_OF_TRANSPORT	GOMF_ADENYL_NUCLEOTIDE_BINDING					GOBP_TRANSMEMBRANE_TRANSPORT					GOBP_MONOATOMIC_ION_TRANSMEMBRANE_TRANSPORT											GOMF_ATP_DEPENDENT_ACTIVITY		GOMF_ATP_HYDROLYSIS_ACTIVITY	GOCC_PIGMENT_GRANULE		GOBP_PROTON_TRANSMEMBRANE_TRANSPORT	GOMF_PRIMARY_ACTIVE_TRANSMEMBRANE_TRANSPORTER_ACTIVITY	GOBP_MONOATOMIC_CATION_TRANSMEMBRANE_TRANSPORT	GOMF_MONOATOMIC_ION_TRANSMEMBRANE_TRANSPORTER_ACTIVITY
478	ATP1A3	ATPase Na+/K+ transporting subunit alpha 3 [Source:HGNC Symbol;Acc:HGNC:801]	GOMF_PURINE_NUCLEOTIDE_BINDING	GOCC_SYNAPSE	GOCC_MEMBRANE_PROTEIN_COMPLEX	GOCC_NEURON_PROJECTION	GOCC_AXON		GOBP_MONOATOMIC_ION_TRANSPORT			GOMF_HYDROLASE_ACTIVITY_ACTING_ON_ACID_ANHYDRIDES			GOBP_MONOATOMIC_CATION_TRANSPORT				GOMF_ADENYL_NUCLEOTIDE_BINDING					GOBP_TRANSMEMBRANE_TRANSPORT					GOBP_MONOATOMIC_ION_TRANSMEMBRANE_TRANSPORT											GOMF_ATP_DEPENDENT_ACTIVITY		GOMF_ATP_HYDROLYSIS_ACTIVITY			GOBP_PROTON_TRANSMEMBRANE_TRANSPORT	GOMF_PRIMARY_ACTIVE_TRANSMEMBRANE_TRANSPORTER_ACTIVITY	GOBP_MONOATOMIC_CATION_TRANSMEMBRANE_TRANSPORT	GOMF_MONOATOMIC_ION_TRANSMEMBRANE_TRANSPORTER_ACTIVITY	GOCC_CELL_BODY
2771	GNAI2	G protein subunit alpha i2 [Source:HGNC Symbol;Acc:HGNC:4385]	GOMF_PURINE_NUCLEOTIDE_BINDING	GOCC_SYNAPSE	GOCC_MEMBRANE_PROTEIN_COMPLEX	GOCC_NEURON_PROJECTION			GOBP_MONOATOMIC_ION_TRANSPORT			GOMF_HYDROLASE_ACTIVITY_ACTING_ON_ACID_ANHYDRIDES			GOBP_MONOATOMIC_CATION_TRANSPORT		GOCC_SECRETORY_VESICLE	GOBP_REGULATION_OF_TRANSPORT					GOCC_SECRETORY_GRANULE					GOBP_SYNAPTIC_SIGNALING			GOBP_VESICLE_MEDIATED_TRANSPORT				GOBP_CELL_CELL_SIGNALING														GOCC_CELL_BODY
523	ATP6V1A	ATPase H+ transporting V1 subunit A [Source:HGNC Symbol;Acc:HGNC:851]	GOMF_PURINE_NUCLEOTIDE_BINDING	GOCC_SYNAPSE	GOCC_MEMBRANE_PROTEIN_COMPLEX				GOBP_MONOATOMIC_ION_TRANSPORT	GOBP_NUCLEOBASE_CONTAINING_SMALL_MOLECULE_METABOLIC_PROCESS	GOBP_SMALL_MOLECULE_METABOLIC_PROCESS	GOMF_HYDROLASE_ACTIVITY_ACTING_ON_ACID_ANHYDRIDES	GOBP_ATP_METABOLIC_PROCESS		GOBP_MONOATOMIC_CATION_TRANSPORT	GOBP_PURINE_CONTAINING_COMPOUND_METABOLIC_PROCESS	GOCC_SECRETORY_VESICLE		GOMF_ADENYL_NUCLEOTIDE_BINDING	GOBP_ORGANOPHOSPHATE_METABOLIC_PROCESS	GOBP_NUCLEOSIDE_TRIPHOSPHATE_METABOLIC_PROCESS		GOCC_SECRETORY_GRANULE	GOBP_TRANSMEMBRANE_TRANSPORT		GOBP_RIBOSE_PHOSPHATE_METABOLIC_PROCESS	GOBP_VESICLE_MEDIATED_TRANSPORT_IN_SYNAPSE		GOBP_MONOATOMIC_ION_TRANSMEMBRANE_TRANSPORT	GOBP_ESTABLISHMENT_OF_LOCALIZATION_IN_CELL	GOBP_VESICLE_MEDIATED_TRANSPORT							GOCC_PRESYNAPSE		GOMF_ATP_DEPENDENT_ACTIVITY		GOMF_ATP_HYDROLYSIS_ACTIVITY			GOBP_PROTON_TRANSMEMBRANE_TRANSPORT	GOMF_PRIMARY_ACTIVE_TRANSMEMBRANE_TRANSPORTER_ACTIVITY	GOBP_MONOATOMIC_CATION_TRANSMEMBRANE_TRANSPORT	GOMF_MONOATOMIC_ION_TRANSMEMBRANE_TRANSPORTER_ACTIVITY
1759	DNM1	dynamin 1 [Source:HGNC Symbol;Acc:HGNC:2972]	GOMF_PURINE_NUCLEOTIDE_BINDING	GOCC_SYNAPSE	GOCC_MEMBRANE_PROTEIN_COMPLEX							GOMF_HYDROLASE_ACTIVITY_ACTING_ON_ACID_ANHYDRIDES					GOCC_SECRETORY_VESICLE						GOCC_SECRETORY_GRANULE				GOBP_VESICLE_MEDIATED_TRANSPORT_IN_SYNAPSE	GOBP_SYNAPTIC_SIGNALING		GOBP_ESTABLISHMENT_OF_LOCALIZATION_IN_CELL	GOBP_VESICLE_MEDIATED_TRANSPORT		GOBP_MEMBRANE_ORGANIZATION		GOBP_CELL_CELL_SIGNALING			GOCC_PRESYNAPSE
3312	HSPA8	heat shock protein family A (Hsp70) member 8 [Source:HGNC Symbol;Acc:HGNC:5241]	GOMF_PURINE_NUCLEOTIDE_BINDING	GOCC_SYNAPSE		GOCC_NEURON_PROJECTION	GOCC_AXON			GOBP_NUCLEOBASE_CONTAINING_SMALL_MOLECULE_METABOLIC_PROCESS	GOBP_SMALL_MOLECULE_METABOLIC_PROCESS	GOMF_HYDROLASE_ACTIVITY_ACTING_ON_ACID_ANHYDRIDES	GOBP_ATP_METABOLIC_PROCESS			GOBP_PURINE_CONTAINING_COMPOUND_METABOLIC_PROCESS	GOCC_SECRETORY_VESICLE	GOBP_REGULATION_OF_TRANSPORT	GOMF_ADENYL_NUCLEOTIDE_BINDING	GOBP_ORGANOPHOSPHATE_METABOLIC_PROCESS	GOBP_NUCLEOSIDE_TRIPHOSPHATE_METABOLIC_PROCESS		GOCC_SECRETORY_GRANULE	GOBP_TRANSMEMBRANE_TRANSPORT		GOBP_RIBOSE_PHOSPHATE_METABOLIC_PROCESS	GOBP_VESICLE_MEDIATED_TRANSPORT_IN_SYNAPSE			GOBP_ESTABLISHMENT_OF_LOCALIZATION_IN_CELL	GOBP_VESICLE_MEDIATED_TRANSPORT	GOBP_REGULATION_OF_PROTEIN_CONTAINING_COMPLEX_ASSEMBLY	GOBP_MEMBRANE_ORGANIZATION					GOCC_PRESYNAPSE		GOMF_ATP_DEPENDENT_ACTIVITY		GOMF_ATP_HYDROLYSIS_ACTIVITY	GOCC_PIGMENT_GRANULE						GOCC_CELL_BODY
5864	RAB3A	RAB3A, member RAS oncogene family [Source:HGNC Symbol;Acc:HGNC:9777]	GOMF_PURINE_NUCLEOTIDE_BINDING	GOCC_SYNAPSE		GOCC_NEURON_PROJECTION	GOCC_AXON					GOMF_HYDROLASE_ACTIVITY_ACTING_ON_ACID_ANHYDRIDES					GOCC_SECRETORY_VESICLE	GOBP_REGULATION_OF_TRANSPORT					GOCC_SECRETORY_GRANULE				GOBP_VESICLE_MEDIATED_TRANSPORT_IN_SYNAPSE	GOBP_SYNAPTIC_SIGNALING		GOBP_ESTABLISHMENT_OF_LOCALIZATION_IN_CELL	GOBP_VESICLE_MEDIATED_TRANSPORT		GOBP_MEMBRANE_ORGANIZATION		GOBP_CELL_CELL_SIGNALING			GOCC_PRESYNAPSE
6853	SYN1	synapsin I [Source:HGNC Symbol;Acc:HGNC:11494]	GOMF_PURINE_NUCLEOTIDE_BINDING	GOCC_SYNAPSE		GOCC_NEURON_PROJECTION	GOCC_AXON										GOCC_SECRETORY_VESICLE	GOBP_REGULATION_OF_TRANSPORT	GOMF_ADENYL_NUCLEOTIDE_BINDING								GOBP_VESICLE_MEDIATED_TRANSPORT_IN_SYNAPSE	GOBP_SYNAPTIC_SIGNALING		GOBP_ESTABLISHMENT_OF_LOCALIZATION_IN_CELL	GOBP_VESICLE_MEDIATED_TRANSPORT				GOBP_CELL_CELL_SIGNALING			GOCC_PRESYNAPSE											GOCC_CELL_BODY
815	CAMK2A	calcium/calmodulin dependent protein kinase II alpha [Source:HGNC Symbol;Acc:HGNC:1460]	GOMF_PURINE_NUCLEOTIDE_BINDING	GOCC_SYNAPSE		GOCC_NEURON_PROJECTION		GOCC_MITOCHONDRION	GOBP_MONOATOMIC_ION_TRANSPORT						GOBP_MONOATOMIC_CATION_TRANSPORT			GOBP_REGULATION_OF_TRANSPORT	GOMF_ADENYL_NUCLEOTIDE_BINDING									GOBP_SYNAPTIC_SIGNALING		GOBP_ESTABLISHMENT_OF_LOCALIZATION_IN_CELL			GOBP_MEMBRANE_ORGANIZATION		GOBP_CELL_CELL_SIGNALING
4905	NSF	N-ethylmaleimide sensitive factor, vesicle fusing ATPase [Source:HGNC Symbol;Acc:HGNC:8016]	GOMF_PURINE_NUCLEOTIDE_BINDING	GOCC_SYNAPSE		GOCC_NEURON_PROJECTION			GOBP_MONOATOMIC_ION_TRANSPORT			GOMF_HYDROLASE_ACTIVITY_ACTING_ON_ACID_ANHYDRIDES			GOBP_MONOATOMIC_CATION_TRANSPORT			GOBP_REGULATION_OF_TRANSPORT	GOMF_ADENYL_NUCLEOTIDE_BINDING											GOBP_ESTABLISHMENT_OF_LOCALIZATION_IN_CELL	GOBP_VESICLE_MEDIATED_TRANSPORT		GOBP_MEMBRANE_ORGANIZATION							GOMF_ATP_DEPENDENT_ACTIVITY		GOMF_ATP_HYDROLYSIS_ACTIVITY
488	ATP2A2	ATPase sarcoplasmic/endoplasmic reticulum Ca2+ transporting 2 [Source:HGNC Symbol;Acc:HGNC:812]	GOMF_PURINE_NUCLEOTIDE_BINDING	GOCC_SYNAPSE					GOBP_MONOATOMIC_ION_TRANSPORT			GOMF_HYDROLASE_ACTIVITY_ACTING_ON_ACID_ANHYDRIDES			GOBP_MONOATOMIC_CATION_TRANSPORT			GOBP_REGULATION_OF_TRANSPORT	GOMF_ADENYL_NUCLEOTIDE_BINDING					GOBP_TRANSMEMBRANE_TRANSPORT			GOBP_VESICLE_MEDIATED_TRANSPORT_IN_SYNAPSE	GOBP_SYNAPTIC_SIGNALING	GOBP_MONOATOMIC_ION_TRANSMEMBRANE_TRANSPORT	GOBP_ESTABLISHMENT_OF_LOCALIZATION_IN_CELL	GOBP_VESICLE_MEDIATED_TRANSPORT		GOBP_MEMBRANE_ORGANIZATION		GOBP_CELL_CELL_SIGNALING					GOMF_ATP_DEPENDENT_ACTIVITY		GOMF_ATP_HYDROLYSIS_ACTIVITY				GOMF_PRIMARY_ACTIVE_TRANSMEMBRANE_TRANSPORTER_ACTIVITY	GOBP_MONOATOMIC_CATION_TRANSMEMBRANE_TRANSPORT	GOMF_MONOATOMIC_ION_TRANSMEMBRANE_TRANSPORTER_ACTIVITY
2775	GNAO1	G protein subunit alpha o1 [Source:HGNC Symbol;Acc:HGNC:4389]	GOMF_PURINE_NUCLEOTIDE_BINDING		GOCC_MEMBRANE_PROTEIN_COMPLEX	GOCC_NEURON_PROJECTION						GOMF_HYDROLASE_ACTIVITY_ACTING_ON_ACID_ANHYDRIDES						GOBP_REGULATION_OF_TRANSPORT													GOBP_VESICLE_MEDIATED_TRANSPORT				GOBP_CELL_CELL_SIGNALING														GOCC_CELL_BODY
506	ATP5F1B	ATP synthase F1 subunit beta [Source:HGNC Symbol;Acc:HGNC:830]	GOMF_PURINE_NUCLEOTIDE_BINDING		GOCC_MEMBRANE_PROTEIN_COMPLEX			GOCC_MITOCHONDRION	GOBP_MONOATOMIC_ION_TRANSPORT	GOBP_NUCLEOBASE_CONTAINING_SMALL_MOLECULE_METABOLIC_PROCESS	GOBP_SMALL_MOLECULE_METABOLIC_PROCESS	GOMF_HYDROLASE_ACTIVITY_ACTING_ON_ACID_ANHYDRIDES	GOBP_ATP_METABOLIC_PROCESS	GOBP_GENERATION_OF_PRECURSOR_METABOLITES_AND_ENERGY	GOBP_MONOATOMIC_CATION_TRANSPORT	GOBP_PURINE_CONTAINING_COMPOUND_METABOLIC_PROCESS			GOMF_ADENYL_NUCLEOTIDE_BINDING	GOBP_ORGANOPHOSPHATE_METABOLIC_PROCESS	GOBP_NUCLEOSIDE_TRIPHOSPHATE_METABOLIC_PROCESS			GOBP_TRANSMEMBRANE_TRANSPORT		GOBP_RIBOSE_PHOSPHATE_METABOLIC_PROCESS			GOBP_MONOATOMIC_ION_TRANSMEMBRANE_TRANSPORT										GOCC_ORGANELLE_ENVELOPE	GOMF_ATP_DEPENDENT_ACTIVITY	GOCC_MITOCHONDRIAL_ENVELOPE	GOMF_ATP_HYDROLYSIS_ACTIVITY			GOBP_PROTON_TRANSMEMBRANE_TRANSPORT	GOMF_PRIMARY_ACTIVE_TRANSMEMBRANE_TRANSPORTER_ACTIVITY	GOBP_MONOATOMIC_CATION_TRANSMEMBRANE_TRANSPORT	GOMF_MONOATOMIC_ION_TRANSMEMBRANE_TRANSPORTER_ACTIVITY
498	ATP5F1A	ATP synthase F1 subunit alpha [Source:HGNC Symbol;Acc:HGNC:823]	GOMF_PURINE_NUCLEOTIDE_BINDING		GOCC_MEMBRANE_PROTEIN_COMPLEX			GOCC_MITOCHONDRION	GOBP_MONOATOMIC_ION_TRANSPORT	GOBP_NUCLEOBASE_CONTAINING_SMALL_MOLECULE_METABOLIC_PROCESS	GOBP_SMALL_MOLECULE_METABOLIC_PROCESS	GOMF_HYDROLASE_ACTIVITY_ACTING_ON_ACID_ANHYDRIDES	GOBP_ATP_METABOLIC_PROCESS	GOBP_GENERATION_OF_PRECURSOR_METABOLITES_AND_ENERGY	GOBP_MONOATOMIC_CATION_TRANSPORT	GOBP_PURINE_CONTAINING_COMPOUND_METABOLIC_PROCESS			GOMF_ADENYL_NUCLEOTIDE_BINDING	GOBP_ORGANOPHOSPHATE_METABOLIC_PROCESS	GOBP_NUCLEOSIDE_TRIPHOSPHATE_METABOLIC_PROCESS			GOBP_TRANSMEMBRANE_TRANSPORT		GOBP_RIBOSE_PHOSPHATE_METABOLIC_PROCESS			GOBP_MONOATOMIC_ION_TRANSMEMBRANE_TRANSPORT										GOCC_ORGANELLE_ENVELOPE	GOMF_ATP_DEPENDENT_ACTIVITY	GOCC_MITOCHONDRIAL_ENVELOPE	GOMF_ATP_HYDROLYSIS_ACTIVITY			GOBP_PROTON_TRANSMEMBRANE_TRANSPORT		GOBP_MONOATOMIC_CATION_TRANSMEMBRANE_TRANSPORT	GOMF_MONOATOMIC_ION_TRANSMEMBRANE_TRANSPORTER_ACTIVITY
3313	HSPA9	heat shock protein family A (Hsp70) member 9 [Source:HGNC Symbol;Acc:HGNC:5244]	GOMF_PURINE_NUCLEOTIDE_BINDING		GOCC_MEMBRANE_PROTEIN_COMPLEX			GOCC_MITOCHONDRION	GOBP_MONOATOMIC_ION_TRANSPORT			GOMF_HYDROLASE_ACTIVITY_ACTING_ON_ACID_ANHYDRIDES			GOBP_MONOATOMIC_CATION_TRANSPORT				GOMF_ADENYL_NUCLEOTIDE_BINDING					GOBP_TRANSMEMBRANE_TRANSPORT					GOBP_MONOATOMIC_ION_TRANSMEMBRANE_TRANSPORT	GOBP_ESTABLISHMENT_OF_LOCALIZATION_IN_CELL			GOBP_MEMBRANE_ORGANIZATION						GOCC_ORGANELLE_ENVELOPE	GOMF_ATP_DEPENDENT_ACTIVITY	GOCC_MITOCHONDRIAL_ENVELOPE	GOMF_ATP_HYDROLYSIS_ACTIVITY					GOBP_MONOATOMIC_CATION_TRANSMEMBRANE_TRANSPORT
11194	ABCB8	ATP binding cassette subfamily B member 8 [Source:HGNC Symbol;Acc:HGNC:49]	GOMF_PURINE_NUCLEOTIDE_BINDING		GOCC_MEMBRANE_PROTEIN_COMPLEX			GOCC_MITOCHONDRION	GOBP_MONOATOMIC_ION_TRANSPORT			GOMF_HYDROLASE_ACTIVITY_ACTING_ON_ACID_ANHYDRIDES			GOBP_MONOATOMIC_CATION_TRANSPORT				GOMF_ADENYL_NUCLEOTIDE_BINDING					GOBP_TRANSMEMBRANE_TRANSPORT					GOBP_MONOATOMIC_ION_TRANSMEMBRANE_TRANSPORT										GOCC_ORGANELLE_ENVELOPE	GOMF_ATP_DEPENDENT_ACTIVITY	GOCC_MITOCHONDRIAL_ENVELOPE	GOMF_ATP_HYDROLYSIS_ACTIVITY				GOMF_PRIMARY_ACTIVE_TRANSMEMBRANE_TRANSPORTER_ACTIVITY	GOBP_MONOATOMIC_CATION_TRANSMEMBRANE_TRANSPORT
3329	HSPD1	heat shock protein family D (Hsp60) member 1 [Source:HGNC Symbol;Acc:HGNC:5261]	GOMF_PURINE_NUCLEOTIDE_BINDING		GOCC_MEMBRANE_PROTEIN_COMPLEX			GOCC_MITOCHONDRION				GOMF_HYDROLASE_ACTIVITY_ACTING_ON_ACID_ANHYDRIDES					GOCC_SECRETORY_VESICLE		GOMF_ADENYL_NUCLEOTIDE_BINDING				GOCC_SECRETORY_GRANULE	GOBP_TRANSMEMBRANE_TRANSPORT															GOCC_ORGANELLE_ENVELOPE	GOMF_ATP_DEPENDENT_ACTIVITY	GOCC_MITOCHONDRIAL_ENVELOPE	GOMF_ATP_HYDROLYSIS_ACTIVITY
3306	HSPA2	heat shock protein family A (Hsp70) member 2 [Source:HGNC Symbol;Acc:HGNC:5235]	GOMF_PURINE_NUCLEOTIDE_BINDING		GOCC_MEMBRANE_PROTEIN_COMPLEX							GOMF_HYDROLASE_ACTIVITY_ACTING_ON_ACID_ANHYDRIDES							GOMF_ADENYL_NUCLEOTIDE_BINDING																					GOMF_ATP_DEPENDENT_ACTIVITY		GOMF_ATP_HYDROLYSIS_ACTIVITY
2778	GNAS	GNAS complex locus [Source:HGNC Symbol;Acc:HGNC:4392]	GOMF_PURINE_NUCLEOTIDE_BINDING		GOCC_MEMBRANE_PROTEIN_COMPLEX							GOMF_HYDROLASE_ACTIVITY_ACTING_ON_ACID_ANHYDRIDES
22933	SIRT2	sirtuin 2 [Source:HGNC Symbol;Acc:HGNC:10886]	GOMF_PURINE_NUCLEOTIDE_BINDING			GOCC_NEURON_PROJECTION	GOCC_AXON	GOCC_MITOCHONDRION			GOBP_SMALL_MOLECULE_METABOLIC_PROCESS								GOMF_ADENYL_NUCLEOTIDE_BINDING											GOBP_ESTABLISHMENT_OF_LOCALIZATION_IN_CELL		GOBP_REGULATION_OF_PROTEIN_CONTAINING_COMPLEX_ASSEMBLY	GOBP_MEMBRANE_ORGANIZATION			GOBP_ORGANIC_ACID_METABOLIC_PROCESS													GOCC_CELL_BODY
3320	HSP90AA1	heat shock protein 90 alpha family class A member 1 [Source:HGNC Symbol;Acc:HGNC:5253]	GOMF_PURINE_NUCLEOTIDE_BINDING			GOCC_NEURON_PROJECTION	GOCC_AXON	GOCC_MITOCHONDRION				GOMF_HYDROLASE_ACTIVITY_ACTING_ON_ACID_ANHYDRIDES					GOCC_SECRETORY_VESICLE	GOBP_REGULATION_OF_TRANSPORT	GOMF_ADENYL_NUCLEOTIDE_BINDING				GOCC_SECRETORY_GRANULE							GOBP_ESTABLISHMENT_OF_LOCALIZATION_IN_CELL		GOBP_REGULATION_OF_PROTEIN_CONTAINING_COMPLEX_ASSEMBLY	GOBP_MEMBRANE_ORGANIZATION							GOMF_ATP_DEPENDENT_ACTIVITY		GOMF_ATP_HYDROLYSIS_ACTIVITY	GOCC_PIGMENT_GRANULE						GOCC_CELL_BODY
1778	DYNC1H1	dynein cytoplasmic 1 heavy chain 1 [Source:HGNC Symbol;Acc:HGNC:2961]	GOMF_PURINE_NUCLEOTIDE_BINDING			GOCC_NEURON_PROJECTION	GOCC_AXON					GOMF_HYDROLASE_ACTIVITY_ACTING_ON_ACID_ANHYDRIDES					GOCC_SECRETORY_VESICLE	GOBP_REGULATION_OF_TRANSPORT	GOMF_ADENYL_NUCLEOTIDE_BINDING				GOCC_SECRETORY_GRANULE							GOBP_ESTABLISHMENT_OF_LOCALIZATION_IN_CELL										GOMF_ATP_DEPENDENT_ACTIVITY		GOMF_ATP_HYDROLYSIS_ACTIVITY
10382	TUBB4A	tubulin beta 4A class IVa [Source:HGNC Symbol;Acc:HGNC:20774]	GOMF_PURINE_NUCLEOTIDE_BINDING			GOCC_NEURON_PROJECTION	GOCC_AXON					GOMF_HYDROLASE_ACTIVITY_ACTING_ON_ACID_ANHYDRIDES																				GOBP_REGULATION_OF_PROTEIN_CONTAINING_COMPLEX_ASSEMBLY																	GOCC_CELL_BODY
309	ANXA6	annexin A6 [Source:HGNC Symbol;Acc:HGNC:544]	GOMF_PURINE_NUCLEOTIDE_BINDING					GOCC_MITOCHONDRION	GOBP_MONOATOMIC_ION_TRANSPORT						GOBP_MONOATOMIC_CATION_TRANSPORT									GOBP_TRANSMEMBRANE_TRANSPORT					GOBP_MONOATOMIC_ION_TRANSMEMBRANE_TRANSPORT														GOCC_PIGMENT_GRANULE					GOMF_MONOATOMIC_ION_TRANSMEMBRANE_TRANSPORTER_ACTIVITY
3304	HSPA1B	heat shock protein family A (Hsp70) member 1B [Source:HGNC Symbol;Acc:HGNC:5233]	GOMF_PURINE_NUCLEOTIDE_BINDING					GOCC_MITOCHONDRION		GOBP_NUCLEOBASE_CONTAINING_SMALL_MOLECULE_METABOLIC_PROCESS	GOBP_SMALL_MOLECULE_METABOLIC_PROCESS	GOMF_HYDROLASE_ACTIVITY_ACTING_ON_ACID_ANHYDRIDES	GOBP_ATP_METABOLIC_PROCESS			GOBP_PURINE_CONTAINING_COMPOUND_METABOLIC_PROCESS	GOCC_SECRETORY_VESICLE		GOMF_ADENYL_NUCLEOTIDE_BINDING	GOBP_ORGANOPHOSPHATE_METABOLIC_PROCESS	GOBP_NUCLEOSIDE_TRIPHOSPHATE_METABOLIC_PROCESS		GOCC_SECRETORY_GRANULE			GOBP_RIBOSE_PHOSPHATE_METABOLIC_PROCESS						GOBP_REGULATION_OF_PROTEIN_CONTAINING_COMPLEX_ASSEMBLY								GOMF_ATP_DEPENDENT_ACTIVITY		GOMF_ATP_HYDROLYSIS_ACTIVITY
5315	PKM	pyruvate kinase M1/2 [Source:HGNC Symbol;Acc:HGNC:9021]	GOMF_PURINE_NUCLEOTIDE_BINDING					GOCC_MITOCHONDRION		GOBP_NUCLEOBASE_CONTAINING_SMALL_MOLECULE_METABOLIC_PROCESS	GOBP_SMALL_MOLECULE_METABOLIC_PROCESS		GOBP_ATP_METABOLIC_PROCESS	GOBP_GENERATION_OF_PRECURSOR_METABOLITES_AND_ENERGY		GOBP_PURINE_CONTAINING_COMPOUND_METABOLIC_PROCESS	GOCC_SECRETORY_VESICLE		GOMF_ADENYL_NUCLEOTIDE_BINDING	GOBP_ORGANOPHOSPHATE_METABOLIC_PROCESS	GOBP_NUCLEOSIDE_TRIPHOSPHATE_METABOLIC_PROCESS	GOBP_PYRIDINE_CONTAINING_COMPOUND_METABOLIC_PROCESS	GOCC_SECRETORY_GRANULE		GOBP_PYRUVATE_METABOLIC_PROCESS	GOBP_RIBOSE_PHOSPHATE_METABOLIC_PROCESS								GOBP_NADH_METABOLIC_PROCESS		GOBP_ORGANIC_ACID_METABOLIC_PROCESS	GOBP_NAD_METABOLIC_PROCESS
3098	HK1	hexokinase 1 [Source:HGNC Symbol;Acc:HGNC:4922]	GOMF_PURINE_NUCLEOTIDE_BINDING					GOCC_MITOCHONDRION		GOBP_NUCLEOBASE_CONTAINING_SMALL_MOLECULE_METABOLIC_PROCESS	GOBP_SMALL_MOLECULE_METABOLIC_PROCESS		GOBP_ATP_METABOLIC_PROCESS	GOBP_GENERATION_OF_PRECURSOR_METABOLITES_AND_ENERGY		GOBP_PURINE_CONTAINING_COMPOUND_METABOLIC_PROCESS			GOMF_ADENYL_NUCLEOTIDE_BINDING	GOBP_ORGANOPHOSPHATE_METABOLIC_PROCESS	GOBP_NUCLEOSIDE_TRIPHOSPHATE_METABOLIC_PROCESS	GOBP_PYRIDINE_CONTAINING_COMPOUND_METABOLIC_PROCESS			GOBP_PYRUVATE_METABOLIC_PROCESS	GOBP_RIBOSE_PHOSPHATE_METABOLIC_PROCESS								GOBP_NADH_METABOLIC_PROCESS		GOBP_ORGANIC_ACID_METABOLIC_PROCESS	GOBP_NAD_METABOLIC_PROCESS		GOCC_ORGANELLE_ENVELOPE		GOCC_MITOCHONDRIAL_ENVELOPE
3945	LDHB	lactate dehydrogenase B [Source:HGNC Symbol;Acc:HGNC:6541]	GOMF_PURINE_NUCLEOTIDE_BINDING					GOCC_MITOCHONDRION		GOBP_NUCLEOBASE_CONTAINING_SMALL_MOLECULE_METABOLIC_PROCESS	GOBP_SMALL_MOLECULE_METABOLIC_PROCESS					GOBP_PURINE_CONTAINING_COMPOUND_METABOLIC_PROCESS			GOMF_ADENYL_NUCLEOTIDE_BINDING	GOBP_ORGANOPHOSPHATE_METABOLIC_PROCESS		GOBP_PYRIDINE_CONTAINING_COMPOUND_METABOLIC_PROCESS			GOBP_PYRUVATE_METABOLIC_PROCESS											GOBP_ORGANIC_ACID_METABOLIC_PROCESS	GOBP_NAD_METABOLIC_PROCESS		GOCC_ORGANELLE_ENVELOPE		GOCC_MITOCHONDRIAL_ENVELOPE			GOMF_OXIDOREDUCTASE_ACTIVITY
2746	GLUD1	glutamate dehydrogenase 1 [Source:HGNC Symbol;Acc:HGNC:4335]	GOMF_PURINE_NUCLEOTIDE_BINDING					GOCC_MITOCHONDRION			GOBP_SMALL_MOLECULE_METABOLIC_PROCESS							GOBP_REGULATION_OF_TRANSPORT	GOMF_ADENYL_NUCLEOTIDE_BINDING																GOBP_CELL_CELL_SIGNALING	GOBP_ORGANIC_ACID_METABOLIC_PROCESS								GOMF_OXIDOREDUCTASE_ACTIVITY
3030	HADHA	hydroxyacyl-CoA dehydrogenase trifunctional multienzyme complex subunit alpha [Source:HGNC Symbol;Acc:HGNC:4801]	GOMF_PURINE_NUCLEOTIDE_BINDING					GOCC_MITOCHONDRION			GOBP_SMALL_MOLECULE_METABOLIC_PROCESS								GOMF_ADENYL_NUCLEOTIDE_BINDING	GOBP_ORGANOPHOSPHATE_METABOLIC_PROCESS																GOBP_ORGANIC_ACID_METABOLIC_PROCESS			GOCC_ORGANELLE_ENVELOPE		GOCC_MITOCHONDRIAL_ENVELOPE			GOMF_OXIDOREDUCTASE_ACTIVITY
217	ALDH2	aldehyde dehydrogenase 2 family member [Source:HGNC Symbol;Acc:HGNC:404]	GOMF_PURINE_NUCLEOTIDE_BINDING					GOCC_MITOCHONDRION			GOBP_SMALL_MOLECULE_METABOLIC_PROCESS								GOMF_ADENYL_NUCLEOTIDE_BINDING																									GOMF_OXIDOREDUCTASE_ACTIVITY
1152	CKB	creatine kinase B [Source:HGNC Symbol;Acc:HGNC:1991]	GOMF_PURINE_NUCLEOTIDE_BINDING					GOCC_MITOCHONDRION											GOMF_ADENYL_NUCLEOTIDE_BINDING	GOBP_ORGANOPHOSPHATE_METABOLIC_PROCESS
5230	PGK1	phosphoglycerate kinase 1 [Source:HGNC Symbol;Acc:HGNC:8896]	GOMF_PURINE_NUCLEOTIDE_BINDING							GOBP_NUCLEOBASE_CONTAINING_SMALL_MOLECULE_METABOLIC_PROCESS	GOBP_SMALL_MOLECULE_METABOLIC_PROCESS		GOBP_ATP_METABOLIC_PROCESS	GOBP_GENERATION_OF_PRECURSOR_METABOLITES_AND_ENERGY		GOBP_PURINE_CONTAINING_COMPOUND_METABOLIC_PROCESS			GOMF_ADENYL_NUCLEOTIDE_BINDING	GOBP_ORGANOPHOSPHATE_METABOLIC_PROCESS	GOBP_NUCLEOSIDE_TRIPHOSPHATE_METABOLIC_PROCESS	GOBP_PYRIDINE_CONTAINING_COMPOUND_METABOLIC_PROCESS			GOBP_PYRUVATE_METABOLIC_PROCESS	GOBP_RIBOSE_PHOSPHATE_METABOLIC_PROCESS								GOBP_NADH_METABOLIC_PROCESS		GOBP_ORGANIC_ACID_METABOLIC_PROCESS	GOBP_NAD_METABOLIC_PROCESS							GOMF_OXIDOREDUCTASE_ACTIVITY
2597	GAPDH	glyceraldehyde-3-phosphate dehydrogenase [Source:HGNC Symbol;Acc:HGNC:4141]	GOMF_PURINE_NUCLEOTIDE_BINDING							GOBP_NUCLEOBASE_CONTAINING_SMALL_MOLECULE_METABOLIC_PROCESS	GOBP_SMALL_MOLECULE_METABOLIC_PROCESS		GOBP_ATP_METABOLIC_PROCESS	GOBP_GENERATION_OF_PRECURSOR_METABOLITES_AND_ENERGY		GOBP_PURINE_CONTAINING_COMPOUND_METABOLIC_PROCESS			GOMF_ADENYL_NUCLEOTIDE_BINDING	GOBP_ORGANOPHOSPHATE_METABOLIC_PROCESS	GOBP_NUCLEOSIDE_TRIPHOSPHATE_METABOLIC_PROCESS	GOBP_PYRIDINE_CONTAINING_COMPOUND_METABOLIC_PROCESS			GOBP_PYRUVATE_METABOLIC_PROCESS	GOBP_RIBOSE_PHOSPHATE_METABOLIC_PROCESS										GOBP_ORGANIC_ACID_METABOLIC_PROCESS			GOCC_ORGANELLE_ENVELOPE					GOMF_OXIDOREDUCTASE_ACTIVITY
5860	QDPR	quinoid dihydropteridine reductase [Source:HGNC Symbol;Acc:HGNC:9752]	GOMF_PURINE_NUCLEOTIDE_BINDING								GOBP_SMALL_MOLECULE_METABOLIC_PROCESS								GOMF_ADENYL_NUCLEOTIDE_BINDING																	GOBP_ORGANIC_ACID_METABOLIC_PROCESS								GOMF_OXIDOREDUCTASE_ACTIVITY
10890	RAB10	RAB10, member RAS oncogene family [Source:HGNC Symbol;Acc:HGNC:9759]	GOMF_PURINE_NUCLEOTIDE_BINDING									GOMF_HYDROLASE_ACTIVITY_ACTING_ON_ACID_ANHYDRIDES					GOCC_SECRETORY_VESICLE						GOCC_SECRETORY_GRANULE							GOBP_ESTABLISHMENT_OF_LOCALIZATION_IN_CELL	GOBP_VESICLE_MEDIATED_TRANSPORT
10383	TUBB4B	tubulin beta 4B class IVb [Source:HGNC Symbol;Acc:HGNC:20771]	GOMF_PURINE_NUCLEOTIDE_BINDING									GOMF_HYDROLASE_ACTIVITY_ACTING_ON_ACID_ANHYDRIDES					GOCC_SECRETORY_VESICLE						GOCC_SECRETORY_GRANULE
989	SEPTIN7	septin 7 [Source:HGNC Symbol;Acc:HGNC:1717]	GOMF_PURINE_NUCLEOTIDE_BINDING									GOMF_HYDROLASE_ACTIVITY_ACTING_ON_ACID_ANHYDRIDES
5037	PEBP1	phosphatidylethanolamine binding protein 1 [Source:HGNC Symbol;Acc:HGNC:8630]	GOMF_PURINE_NUCLEOTIDE_BINDING																GOMF_ADENYL_NUCLEOTIDE_BINDING
259217	HSPA12A	heat shock protein family A (Hsp70) member 12A [Source:HGNC Symbol;Acc:HGNC:19022]	GOMF_PURINE_NUCLEOTIDE_BINDING																GOMF_ADENYL_NUCLEOTIDE_BINDING
7277	TUBA4A	tubulin alpha 4a [Source:HGNC Symbol;Acc:HGNC:12407]	GOMF_PURINE_NUCLEOTIDE_BINDING
11331	PHB2	prohibitin 2 [Source:HGNC Symbol;Acc:HGNC:30306]		GOCC_SYNAPSE	GOCC_MEMBRANE_PROTEIN_COMPLEX	GOCC_NEURON_PROJECTION	GOCC_AXON	GOCC_MITOCHONDRION	GOBP_MONOATOMIC_ION_TRANSPORT					GOBP_GENERATION_OF_PRECURSOR_METABOLITES_AND_ENERGY	GOBP_MONOATOMIC_CATION_TRANSPORT			GOBP_REGULATION_OF_TRANSPORT		GOBP_ORGANOPHOSPHATE_METABOLIC_PROCESS				GOBP_TRANSMEMBRANE_TRANSPORT					GOBP_MONOATOMIC_ION_TRANSMEMBRANE_TRANSPORT	GOBP_ESTABLISHMENT_OF_LOCALIZATION_IN_CELL								GOCC_PRESYNAPSE	GOCC_ORGANELLE_ENVELOPE		GOCC_MITOCHONDRIAL_ENVELOPE				GOBP_PROTON_TRANSMEMBRANE_TRANSPORT		GOBP_MONOATOMIC_CATION_TRANSMEMBRANE_TRANSPORT
6506	SLC1A2	solute carrier family 1 member 2 [Source:HGNC Symbol;Acc:HGNC:10940]		GOCC_SYNAPSE	GOCC_MEMBRANE_PROTEIN_COMPLEX	GOCC_NEURON_PROJECTION	GOCC_AXON		GOBP_MONOATOMIC_ION_TRANSPORT									GOBP_REGULATION_OF_TRANSPORT						GOBP_TRANSMEMBRANE_TRANSPORT				GOBP_SYNAPTIC_SIGNALING	GOBP_MONOATOMIC_ION_TRANSMEMBRANE_TRANSPORT	GOBP_ESTABLISHMENT_OF_LOCALIZATION_IN_CELL					GOBP_CELL_CELL_SIGNALING			GOCC_PRESYNAPSE										GOMF_MONOATOMIC_ION_TRANSMEMBRANE_TRANSPORTER_ACTIVITY	GOCC_CELL_BODY
6804	STX1A	syntaxin 1A [Source:HGNC Symbol;Acc:HGNC:11433]		GOCC_SYNAPSE	GOCC_MEMBRANE_PROTEIN_COMPLEX	GOCC_NEURON_PROJECTION	GOCC_AXON										GOCC_SECRETORY_VESICLE	GOBP_REGULATION_OF_TRANSPORT									GOBP_VESICLE_MEDIATED_TRANSPORT_IN_SYNAPSE	GOBP_SYNAPTIC_SIGNALING		GOBP_ESTABLISHMENT_OF_LOCALIZATION_IN_CELL	GOBP_VESICLE_MEDIATED_TRANSPORT	GOBP_REGULATION_OF_PROTEIN_CONTAINING_COMPLEX_ASSEMBLY	GOBP_MEMBRANE_ORGANIZATION		GOBP_CELL_CELL_SIGNALING			GOCC_PRESYNAPSE	GOCC_ORGANELLE_ENVELOPE
112755	STX1B	syntaxin 1B [Source:HGNC Symbol;Acc:HGNC:18539]		GOCC_SYNAPSE	GOCC_MEMBRANE_PROTEIN_COMPLEX	GOCC_NEURON_PROJECTION	GOCC_AXON											GOBP_REGULATION_OF_TRANSPORT									GOBP_VESICLE_MEDIATED_TRANSPORT_IN_SYNAPSE	GOBP_SYNAPTIC_SIGNALING		GOBP_ESTABLISHMENT_OF_LOCALIZATION_IN_CELL	GOBP_VESICLE_MEDIATED_TRANSPORT	GOBP_REGULATION_OF_PROTEIN_CONTAINING_COMPLEX_ASSEMBLY	GOBP_MEMBRANE_ORGANIZATION		GOBP_CELL_CELL_SIGNALING			GOCC_PRESYNAPSE
2782	GNB1	G protein subunit beta 1 [Source:HGNC Symbol;Acc:HGNC:4396]		GOCC_SYNAPSE	GOCC_MEMBRANE_PROTEIN_COMPLEX	GOCC_NEURON_PROJECTION						GOMF_HYDROLASE_ACTIVITY_ACTING_ON_ACID_ANHYDRIDES																GOBP_SYNAPTIC_SIGNALING							GOBP_CELL_CELL_SIGNALING
7416	VDAC1	voltage dependent anion channel 1 [Source:HGNC Symbol;Acc:HGNC:12669]		GOCC_SYNAPSE	GOCC_MEMBRANE_PROTEIN_COMPLEX			GOCC_MITOCHONDRION	GOBP_MONOATOMIC_ION_TRANSPORT		GOBP_SMALL_MOLECULE_METABOLIC_PROCESS				GOBP_MONOATOMIC_CATION_TRANSPORT			GOBP_REGULATION_OF_TRANSPORT						GOBP_TRANSMEMBRANE_TRANSPORT	GOBP_PYRUVATE_METABOLIC_PROCESS			GOBP_SYNAPTIC_SIGNALING	GOBP_MONOATOMIC_ION_TRANSMEMBRANE_TRANSPORT						GOBP_CELL_CELL_SIGNALING	GOBP_ORGANIC_ACID_METABOLIC_PROCESS			GOCC_ORGANELLE_ENVELOPE		GOCC_MITOCHONDRIAL_ENVELOPE						GOBP_MONOATOMIC_CATION_TRANSMEMBRANE_TRANSPORT	GOMF_MONOATOMIC_ION_TRANSMEMBRANE_TRANSPORTER_ACTIVITY
7419	VDAC3	voltage dependent anion channel 3 [Source:HGNC Symbol;Acc:HGNC:12674]		GOCC_SYNAPSE	GOCC_MEMBRANE_PROTEIN_COMPLEX			GOCC_MITOCHONDRION	GOBP_MONOATOMIC_ION_TRANSPORT															GOBP_TRANSMEMBRANE_TRANSPORT				GOBP_SYNAPTIC_SIGNALING	GOBP_MONOATOMIC_ION_TRANSMEMBRANE_TRANSPORT						GOBP_CELL_CELL_SIGNALING				GOCC_ORGANELLE_ENVELOPE		GOCC_MITOCHONDRIAL_ENVELOPE							GOMF_MONOATOMIC_ION_TRANSMEMBRANE_TRANSPORTER_ACTIVITY
5354	PLP1	proteolipid protein 1 [Source:HGNC Symbol;Acc:HGNC:9086]		GOCC_SYNAPSE	GOCC_MEMBRANE_PROTEIN_COMPLEX				GOBP_MONOATOMIC_ION_TRANSPORT		GOBP_SMALL_MOLECULE_METABOLIC_PROCESS				GOBP_MONOATOMIC_CATION_TRANSPORT			GOBP_REGULATION_OF_TRANSPORT						GOBP_TRANSMEMBRANE_TRANSPORT				GOBP_SYNAPTIC_SIGNALING	GOBP_MONOATOMIC_ION_TRANSMEMBRANE_TRANSPORT						GOBP_CELL_CELL_SIGNALING	GOBP_ORGANIC_ACID_METABOLIC_PROCESS											GOBP_MONOATOMIC_CATION_TRANSMEMBRANE_TRANSPORT
535	ATP6V0A1	ATPase H+ transporting V0 subunit a1 [Source:HGNC Symbol;Acc:HGNC:865]		GOCC_SYNAPSE	GOCC_MEMBRANE_PROTEIN_COMPLEX				GOBP_MONOATOMIC_ION_TRANSPORT						GOBP_MONOATOMIC_CATION_TRANSPORT		GOCC_SECRETORY_VESICLE						GOCC_SECRETORY_GRANULE	GOBP_TRANSMEMBRANE_TRANSPORT			GOBP_VESICLE_MEDIATED_TRANSPORT_IN_SYNAPSE		GOBP_MONOATOMIC_ION_TRANSMEMBRANE_TRANSPORT	GOBP_ESTABLISHMENT_OF_LOCALIZATION_IN_CELL	GOBP_VESICLE_MEDIATED_TRANSPORT							GOCC_PRESYNAPSE		GOMF_ATP_DEPENDENT_ACTIVITY			GOCC_PIGMENT_GRANULE		GOBP_PROTON_TRANSMEMBRANE_TRANSPORT	GOMF_PRIMARY_ACTIVE_TRANSMEMBRANE_TRANSPORTER_ACTIVITY	GOBP_MONOATOMIC_CATION_TRANSMEMBRANE_TRANSPORT	GOMF_MONOATOMIC_ION_TRANSMEMBRANE_TRANSPORTER_ACTIVITY
1173	AP2M1	adaptor related protein complex 2 subunit mu 1 [Source:HGNC Symbol;Acc:HGNC:564]		GOCC_SYNAPSE	GOCC_MEMBRANE_PROTEIN_COMPLEX													GOBP_REGULATION_OF_TRANSPORT									GOBP_VESICLE_MEDIATED_TRANSPORT_IN_SYNAPSE			GOBP_ESTABLISHMENT_OF_LOCALIZATION_IN_CELL	GOBP_VESICLE_MEDIATED_TRANSPORT		GOBP_MEMBRANE_ORGANIZATION					GOCC_PRESYNAPSE
63908	NAPB	NSF attachment protein beta [Source:HGNC Symbol;Acc:HGNC:15751]		GOCC_SYNAPSE	GOCC_MEMBRANE_PROTEIN_COMPLEX																						GOBP_VESICLE_MEDIATED_TRANSPORT_IN_SYNAPSE	GOBP_SYNAPTIC_SIGNALING		GOBP_ESTABLISHMENT_OF_LOCALIZATION_IN_CELL	GOBP_VESICLE_MEDIATED_TRANSPORT	GOBP_REGULATION_OF_PROTEIN_CONTAINING_COMPLEX_ASSEMBLY			GOBP_CELL_CELL_SIGNALING
6812	STXBP1	syntaxin binding protein 1 [Source:HGNC Symbol;Acc:HGNC:11444]		GOCC_SYNAPSE		GOCC_NEURON_PROJECTION	GOCC_AXON	GOCC_MITOCHONDRION									GOCC_SECRETORY_VESICLE	GOBP_REGULATION_OF_TRANSPORT					GOCC_SECRETORY_GRANULE				GOBP_VESICLE_MEDIATED_TRANSPORT_IN_SYNAPSE	GOBP_SYNAPTIC_SIGNALING		GOBP_ESTABLISHMENT_OF_LOCALIZATION_IN_CELL	GOBP_VESICLE_MEDIATED_TRANSPORT	GOBP_REGULATION_OF_PROTEIN_CONTAINING_COMPLEX_ASSEMBLY	GOBP_MEMBRANE_ORGANIZATION		GOBP_CELL_CELL_SIGNALING			GOCC_PRESYNAPSE
2823	GPM6A	glycoprotein M6A [Source:HGNC Symbol;Acc:HGNC:4460]		GOCC_SYNAPSE		GOCC_NEURON_PROJECTION	GOCC_AXON		GOBP_MONOATOMIC_ION_TRANSPORT						GOBP_MONOATOMIC_CATION_TRANSPORT									GOBP_TRANSMEMBRANE_TRANSPORT					GOBP_MONOATOMIC_ION_TRANSMEMBRANE_TRANSPORT									GOCC_PRESYNAPSE									GOBP_MONOATOMIC_CATION_TRANSMEMBRANE_TRANSPORT	GOMF_MONOATOMIC_ION_TRANSMEMBRANE_TRANSPORTER_ACTIVITY	GOCC_CELL_BODY
6855	SYP	synaptophysin [Source:HGNC Symbol;Acc:HGNC:11506]		GOCC_SYNAPSE		GOCC_NEURON_PROJECTION	GOCC_AXON										GOCC_SECRETORY_VESICLE	GOBP_REGULATION_OF_TRANSPORT									GOBP_VESICLE_MEDIATED_TRANSPORT_IN_SYNAPSE	GOBP_SYNAPTIC_SIGNALING		GOBP_ESTABLISHMENT_OF_LOCALIZATION_IN_CELL	GOBP_VESICLE_MEDIATED_TRANSPORT		GOBP_MEMBRANE_ORGANIZATION		GOBP_CELL_CELL_SIGNALING			GOCC_PRESYNAPSE
4131	MAP1B	microtubule associated protein 1B [Source:HGNC Symbol;Acc:HGNC:6836]		GOCC_SYNAPSE		GOCC_NEURON_PROJECTION	GOCC_AXON											GOBP_REGULATION_OF_TRANSPORT										GOBP_SYNAPTIC_SIGNALING		GOBP_ESTABLISHMENT_OF_LOCALIZATION_IN_CELL		GOBP_REGULATION_OF_PROTEIN_CONTAINING_COMPLEX_ASSEMBLY			GOBP_CELL_CELL_SIGNALING														GOCC_CELL_BODY
6711	SPTBN1	spectrin beta, non-erythrocytic 1 [Source:HGNC Symbol;Acc:HGNC:11275]		GOCC_SYNAPSE		GOCC_NEURON_PROJECTION	GOCC_AXON																								GOBP_VESICLE_MEDIATED_TRANSPORT	GOBP_REGULATION_OF_PROTEIN_CONTAINING_COMPLEX_ASSEMBLY	GOBP_MEMBRANE_ORGANIZATION
2664	GDI1	GDP dissociation inhibitor 1 [Source:HGNC Symbol;Acc:HGNC:4226]		GOCC_SYNAPSE		GOCC_NEURON_PROJECTION	GOCC_AXON																								GOBP_VESICLE_MEDIATED_TRANSPORT							GOCC_PRESYNAPSE											GOCC_CELL_BODY
60484	HAPLN2	hyaluronan and proteoglycan link protein 2 [Source:HGNC Symbol;Acc:HGNC:17410]		GOCC_SYNAPSE		GOCC_NEURON_PROJECTION	GOCC_AXON
4741	NEFM	neurofilament medium chain [Source:HGNC Symbol;Acc:HGNC:7734]		GOCC_SYNAPSE		GOCC_NEURON_PROJECTION	GOCC_AXON
287	ANK2	ankyrin 2 [Source:HGNC Symbol;Acc:HGNC:493]		GOCC_SYNAPSE		GOCC_NEURON_PROJECTION		GOCC_MITOCHONDRION	GOBP_MONOATOMIC_ION_TRANSPORT						GOBP_MONOATOMIC_CATION_TRANSPORT			GOBP_REGULATION_OF_TRANSPORT						GOBP_TRANSMEMBRANE_TRANSPORT					GOBP_MONOATOMIC_ION_TRANSMEMBRANE_TRANSPORT		GOBP_VESICLE_MEDIATED_TRANSPORT		GOBP_MEMBRANE_ORGANIZATION		GOBP_CELL_CELL_SIGNALING												GOBP_MONOATOMIC_CATION_TRANSMEMBRANE_TRANSPORT
1462	VCAN	versican [Source:HGNC Symbol;Acc:HGNC:2464]		GOCC_SYNAPSE		GOCC_NEURON_PROJECTION
1267	CNP	2',3'-cyclic nucleotide 3' phosphodiesterase [Source:HGNC Symbol;Acc:HGNC:2158]		GOCC_SYNAPSE				GOCC_MITOCHONDRION		GOBP_NUCLEOBASE_CONTAINING_SMALL_MOLECULE_METABOLIC_PROCESS	GOBP_SMALL_MOLECULE_METABOLIC_PROCESS									GOBP_ORGANOPHOSPHATE_METABOLIC_PROCESS								GOBP_SYNAPTIC_SIGNALING					GOBP_MEMBRANE_ORGANIZATION		GOBP_CELL_CELL_SIGNALING				GOCC_ORGANELLE_ENVELOPE		GOCC_MITOCHONDRIAL_ENVELOPE		GOCC_PIGMENT_GRANULE
9805	SCRN1	secernin 1 [Source:HGNC Symbol;Acc:HGNC:22192]		GOCC_SYNAPSE														GOBP_REGULATION_OF_TRANSPORT									GOBP_VESICLE_MEDIATED_TRANSPORT_IN_SYNAPSE			GOBP_ESTABLISHMENT_OF_LOCALIZATION_IN_CELL	GOBP_VESICLE_MEDIATED_TRANSPORT							GOCC_PRESYNAPSE	GOCC_ORGANELLE_ENVELOPE
7532	YWHAG	tyrosine 3-monooxygenase/tryptophan 5-monooxygenase activation protein gamma [Source:HGNC Symbol;Acc:HGNC:12852]		GOCC_SYNAPSE																								GOBP_SYNAPTIC_SIGNALING							GOBP_CELL_CELL_SIGNALING			GOCC_PRESYNAPSE
1463	NCAN	neurocan [Source:HGNC Symbol;Acc:HGNC:2465]		GOCC_SYNAPSE
4513	MT-CO2	mitochondrially encoded cytochrome c oxidase II [Source:HGNC Symbol;Acc:HGNC:7421]			GOCC_MEMBRANE_PROTEIN_COMPLEX			GOCC_MITOCHONDRION	GOBP_MONOATOMIC_ION_TRANSPORT					GOBP_GENERATION_OF_PRECURSOR_METABOLITES_AND_ENERGY	GOBP_MONOATOMIC_CATION_TRANSPORT									GOBP_TRANSMEMBRANE_TRANSPORT					GOBP_MONOATOMIC_ION_TRANSMEMBRANE_TRANSPORT										GOCC_ORGANELLE_ENVELOPE		GOCC_MITOCHONDRIAL_ENVELOPE			GOMF_OXIDOREDUCTASE_ACTIVITY	GOBP_PROTON_TRANSMEMBRANE_TRANSPORT	GOMF_PRIMARY_ACTIVE_TRANSMEMBRANE_TRANSPORTER_ACTIVITY	GOBP_MONOATOMIC_CATION_TRANSMEMBRANE_TRANSPORT	GOMF_MONOATOMIC_ION_TRANSMEMBRANE_TRANSPORTER_ACTIVITY
1327	COX4I1	cytochrome c oxidase subunit 4I1 [Source:HGNC Symbol;Acc:HGNC:2265]			GOCC_MEMBRANE_PROTEIN_COMPLEX			GOCC_MITOCHONDRION	GOBP_MONOATOMIC_ION_TRANSPORT					GOBP_GENERATION_OF_PRECURSOR_METABOLITES_AND_ENERGY	GOBP_MONOATOMIC_CATION_TRANSPORT									GOBP_TRANSMEMBRANE_TRANSPORT					GOBP_MONOATOMIC_ION_TRANSMEMBRANE_TRANSPORT										GOCC_ORGANELLE_ENVELOPE		GOCC_MITOCHONDRIAL_ENVELOPE			GOMF_OXIDOREDUCTASE_ACTIVITY	GOBP_PROTON_TRANSMEMBRANE_TRANSPORT	GOMF_PRIMARY_ACTIVE_TRANSMEMBRANE_TRANSPORTER_ACTIVITY	GOBP_MONOATOMIC_CATION_TRANSMEMBRANE_TRANSPORT	GOMF_MONOATOMIC_ION_TRANSMEMBRANE_TRANSPORTER_ACTIVITY
7417	VDAC2	voltage dependent anion channel 2 [Source:HGNC Symbol;Acc:HGNC:12672]			GOCC_MEMBRANE_PROTEIN_COMPLEX			GOCC_MITOCHONDRION	GOBP_MONOATOMIC_ION_TRANSPORT								GOCC_SECRETORY_VESICLE						GOCC_SECRETORY_GRANULE	GOBP_TRANSMEMBRANE_TRANSPORT					GOBP_MONOATOMIC_ION_TRANSMEMBRANE_TRANSPORT			GOBP_REGULATION_OF_PROTEIN_CONTAINING_COMPLEX_ASSEMBLY	GOBP_MEMBRANE_ORGANIZATION						GOCC_ORGANELLE_ENVELOPE		GOCC_MITOCHONDRIAL_ENVELOPE							GOMF_MONOATOMIC_ION_TRANSMEMBRANE_TRANSPORTER_ACTIVITY
4719	NDUFS1	NADH:ubiquinone oxidoreductase core subunit S1 [Source:HGNC Symbol;Acc:HGNC:7707]			GOCC_MEMBRANE_PROTEIN_COMPLEX			GOCC_MITOCHONDRION		GOBP_NUCLEOBASE_CONTAINING_SMALL_MOLECULE_METABOLIC_PROCESS	GOBP_SMALL_MOLECULE_METABOLIC_PROCESS		GOBP_ATP_METABOLIC_PROCESS	GOBP_GENERATION_OF_PRECURSOR_METABOLITES_AND_ENERGY		GOBP_PURINE_CONTAINING_COMPOUND_METABOLIC_PROCESS				GOBP_ORGANOPHOSPHATE_METABOLIC_PROCESS	GOBP_NUCLEOSIDE_TRIPHOSPHATE_METABOLIC_PROCESS			GOBP_TRANSMEMBRANE_TRANSPORT		GOBP_RIBOSE_PHOSPHATE_METABOLIC_PROCESS													GOCC_ORGANELLE_ENVELOPE		GOCC_MITOCHONDRIAL_ENVELOPE			GOMF_OXIDOREDUCTASE_ACTIVITY		GOMF_PRIMARY_ACTIVE_TRANSMEMBRANE_TRANSPORTER_ACTIVITY		GOMF_MONOATOMIC_ION_TRANSMEMBRANE_TRANSPORTER_ACTIVITY
7385	UQCRC2	ubiquinol-cytochrome c reductase core protein 2 [Source:HGNC Symbol;Acc:HGNC:12586]			GOCC_MEMBRANE_PROTEIN_COMPLEX			GOCC_MITOCHONDRION						GOBP_GENERATION_OF_PRECURSOR_METABOLITES_AND_ENERGY																									GOCC_ORGANELLE_ENVELOPE		GOCC_MITOCHONDRIAL_ENVELOPE
481	ATP1B1	ATPase Na+/K+ transporting subunit beta 1 [Source:HGNC Symbol;Acc:HGNC:804]			GOCC_MEMBRANE_PROTEIN_COMPLEX				GOBP_MONOATOMIC_ION_TRANSPORT	GOBP_NUCLEOBASE_CONTAINING_SMALL_MOLECULE_METABOLIC_PROCESS	GOBP_SMALL_MOLECULE_METABOLIC_PROCESS		GOBP_ATP_METABOLIC_PROCESS		GOBP_MONOATOMIC_CATION_TRANSPORT	GOBP_PURINE_CONTAINING_COMPOUND_METABOLIC_PROCESS		GOBP_REGULATION_OF_TRANSPORT		GOBP_ORGANOPHOSPHATE_METABOLIC_PROCESS	GOBP_NUCLEOSIDE_TRIPHOSPHATE_METABOLIC_PROCESS			GOBP_TRANSMEMBRANE_TRANSPORT		GOBP_RIBOSE_PHOSPHATE_METABOLIC_PROCESS			GOBP_MONOATOMIC_ION_TRANSMEMBRANE_TRANSPORT	GOBP_ESTABLISHMENT_OF_LOCALIZATION_IN_CELL			GOBP_MEMBRANE_ORGANIZATION							GOMF_ATP_DEPENDENT_ACTIVITY					GOBP_PROTON_TRANSMEMBRANE_TRANSPORT	GOMF_PRIMARY_ACTIVE_TRANSMEMBRANE_TRANSPORTER_ACTIVITY	GOBP_MONOATOMIC_CATION_TRANSMEMBRANE_TRANSPORT	GOMF_MONOATOMIC_ION_TRANSMEMBRANE_TRANSPORTER_ACTIVITY
7018	TF	transferrin [Source:HGNC Symbol;Acc:HGNC:11740]			GOCC_MEMBRANE_PROTEIN_COMPLEX				GOBP_MONOATOMIC_ION_TRANSPORT						GOBP_MONOATOMIC_CATION_TRANSPORT		GOCC_SECRETORY_VESICLE	GOBP_REGULATION_OF_TRANSPORT					GOCC_SECRETORY_GRANULE								GOBP_VESICLE_MEDIATED_TRANSPORT
1213	CLTC	clathrin heavy chain [Source:HGNC Symbol;Acc:HGNC:2092]			GOCC_MEMBRANE_PROTEIN_COMPLEX				GOBP_MONOATOMIC_ION_TRANSPORT						GOBP_MONOATOMIC_CATION_TRANSPORT															GOBP_ESTABLISHMENT_OF_LOCALIZATION_IN_CELL	GOBP_VESICLE_MEDIATED_TRANSPORT												GOCC_PIGMENT_GRANULE
2923	PDIA3	protein disulfide isomerase family A member 3 [Source:HGNC Symbol;Acc:HGNC:4606]			GOCC_MEMBRANE_PROTEIN_COMPLEX																																						GOCC_PIGMENT_GRANULE	GOMF_OXIDOREDUCTASE_ACTIVITY
7345	UCHL1	ubiquitin C-terminal hydrolase L1 [Source:HGNC Symbol;Acc:HGNC:12513]				GOCC_NEURON_PROJECTION	GOCC_AXON			GOBP_NUCLEOBASE_CONTAINING_SMALL_MOLECULE_METABOLIC_PROCESS	GOBP_SMALL_MOLECULE_METABOLIC_PROCESS		GOBP_ATP_METABOLIC_PROCESS	GOBP_GENERATION_OF_PRECURSOR_METABOLITES_AND_ENERGY		GOBP_PURINE_CONTAINING_COMPOUND_METABOLIC_PROCESS				GOBP_ORGANOPHOSPHATE_METABOLIC_PROCESS	GOBP_NUCLEOSIDE_TRIPHOSPHATE_METABOLIC_PROCESS	GOBP_PYRIDINE_CONTAINING_COMPOUND_METABOLIC_PROCESS			GOBP_PYRUVATE_METABOLIC_PROCESS	GOBP_RIBOSE_PHOSPHATE_METABOLIC_PROCESS				GOBP_ESTABLISHMENT_OF_LOCALIZATION_IN_CELL						GOBP_ORGANIC_ACID_METABOLIC_PROCESS													GOCC_CELL_BODY
1400	CRMP1	collapsin response mediator protein 1 [Source:HGNC Symbol;Acc:HGNC:2365]				GOCC_NEURON_PROJECTION	GOCC_AXON			GOBP_NUCLEOBASE_CONTAINING_SMALL_MOLECULE_METABOLIC_PROCESS	GOBP_SMALL_MOLECULE_METABOLIC_PROCESS																																						GOCC_CELL_BODY
6624	FSCN1	fascin actin-bundling protein 1 [Source:HGNC Symbol;Acc:HGNC:11148]				GOCC_NEURON_PROJECTION	GOCC_AXON																									GOBP_REGULATION_OF_PROTEIN_CONTAINING_COMPLEX_ASSEMBLY
10409	BASP1	brain abundant membrane attached signal protein 1 [Source:HGNC Symbol;Acc:HGNC:957]				GOCC_NEURON_PROJECTION	GOCC_AXON
7531	YWHAE	tyrosine 3-monooxygenase/tryptophan 5-monooxygenase activation protein epsilon [Source:HGNC Symbol;Acc:HGNC:12851]						GOCC_MITOCHONDRION	GOBP_MONOATOMIC_ION_TRANSPORT						GOBP_MONOATOMIC_CATION_TRANSPORT			GOBP_REGULATION_OF_TRANSPORT						GOBP_TRANSMEMBRANE_TRANSPORT					GOBP_MONOATOMIC_ION_TRANSMEMBRANE_TRANSPORT	GOBP_ESTABLISHMENT_OF_LOCALIZATION_IN_CELL									GOCC_ORGANELLE_ENVELOPE		GOCC_MITOCHONDRIAL_ENVELOPE		GOCC_PIGMENT_GRANULE				GOBP_MONOATOMIC_CATION_TRANSMEMBRANE_TRANSPORT
5250	SLC25A3	solute carrier family 25 member 3 [Source:HGNC Symbol;Acc:HGNC:10989]						GOCC_MITOCHONDRION	GOBP_MONOATOMIC_ION_TRANSPORT						GOBP_MONOATOMIC_CATION_TRANSPORT									GOBP_TRANSMEMBRANE_TRANSPORT					GOBP_MONOATOMIC_ION_TRANSMEMBRANE_TRANSPORT										GOCC_ORGANELLE_ENVELOPE		GOCC_MITOCHONDRIAL_ENVELOPE				GOBP_PROTON_TRANSMEMBRANE_TRANSPORT		GOBP_MONOATOMIC_CATION_TRANSMEMBRANE_TRANSPORT	GOMF_MONOATOMIC_ION_TRANSMEMBRANE_TRANSPORTER_ACTIVITY
1738	DLD	dihydrolipoamide dehydrogenase [Source:HGNC Symbol;Acc:HGNC:2898]						GOCC_MITOCHONDRION		GOBP_NUCLEOBASE_CONTAINING_SMALL_MOLECULE_METABOLIC_PROCESS	GOBP_SMALL_MOLECULE_METABOLIC_PROCESS			GOBP_GENERATION_OF_PRECURSOR_METABOLITES_AND_ENERGY		GOBP_PURINE_CONTAINING_COMPOUND_METABOLIC_PROCESS	GOCC_SECRETORY_VESICLE			GOBP_ORGANOPHOSPHATE_METABOLIC_PROCESS			GOCC_SECRETORY_GRANULE		GOBP_PYRUVATE_METABOLIC_PROCESS	GOBP_RIBOSE_PHOSPHATE_METABOLIC_PROCESS										GOBP_ORGANIC_ACID_METABOLIC_PROCESS								GOMF_OXIDOREDUCTASE_ACTIVITY
4191	MDH2	malate dehydrogenase 2 [Source:HGNC Symbol;Acc:HGNC:6971]						GOCC_MITOCHONDRION		GOBP_NUCLEOBASE_CONTAINING_SMALL_MOLECULE_METABOLIC_PROCESS	GOBP_SMALL_MOLECULE_METABOLIC_PROCESS			GOBP_GENERATION_OF_PRECURSOR_METABOLITES_AND_ENERGY		GOBP_PURINE_CONTAINING_COMPOUND_METABOLIC_PROCESS				GOBP_ORGANOPHOSPHATE_METABOLIC_PROCESS		GOBP_PYRIDINE_CONTAINING_COMPOUND_METABOLIC_PROCESS												GOBP_NADH_METABOLIC_PROCESS		GOBP_ORGANIC_ACID_METABOLIC_PROCESS	GOBP_NAD_METABOLIC_PROCESS							GOMF_OXIDOREDUCTASE_ACTIVITY
2806	GOT2	glutamic-oxaloacetic transaminase 2 [Source:HGNC Symbol;Acc:HGNC:4433]						GOCC_MITOCHONDRION			GOBP_SMALL_MOLECULE_METABOLIC_PROCESS																									GOBP_ORGANIC_ACID_METABOLIC_PROCESS
501	ALDH7A1	aldehyde dehydrogenase 7 family member A1 [Source:HGNC Symbol;Acc:HGNC:877]						GOCC_MITOCHONDRION																																				GOMF_OXIDOREDUCTASE_ACTIVITY
760	CA2	carbonic anhydrase 2 [Source:HGNC Symbol;Acc:HGNC:1373]							GOBP_MONOATOMIC_ION_TRANSPORT		GOBP_SMALL_MOLECULE_METABOLIC_PROCESS							GOBP_REGULATION_OF_TRANSPORT						GOBP_TRANSMEMBRANE_TRANSPORT				GOBP_SYNAPTIC_SIGNALING							GOBP_CELL_CELL_SIGNALING
2495	FTH1	ferritin heavy chain 1 [Source:HGNC Symbol;Acc:HGNC:3976]							GOBP_MONOATOMIC_ION_TRANSPORT						GOBP_MONOATOMIC_CATION_TRANSPORT		GOCC_SECRETORY_VESICLE						GOCC_SECRETORY_GRANULE																					GOMF_OXIDOREDUCTASE_ACTIVITY
5236	PGM1	phosphoglucomutase 1 [Source:HGNC Symbol;Acc:HGNC:8905]								GOBP_NUCLEOBASE_CONTAINING_SMALL_MOLECULE_METABOLIC_PROCESS	GOBP_SMALL_MOLECULE_METABOLIC_PROCESS		GOBP_ATP_METABOLIC_PROCESS	GOBP_GENERATION_OF_PRECURSOR_METABOLITES_AND_ENERGY		GOBP_PURINE_CONTAINING_COMPOUND_METABOLIC_PROCESS	GOCC_SECRETORY_VESICLE			GOBP_ORGANOPHOSPHATE_METABOLIC_PROCESS	GOBP_NUCLEOSIDE_TRIPHOSPHATE_METABOLIC_PROCESS	GOBP_PYRIDINE_CONTAINING_COMPOUND_METABOLIC_PROCESS	GOCC_SECRETORY_GRANULE		GOBP_PYRUVATE_METABOLIC_PROCESS	GOBP_RIBOSE_PHOSPHATE_METABOLIC_PROCESS										GOBP_ORGANIC_ACID_METABOLIC_PROCESS
2023	ENO1	enolase 1 [Source:HGNC Symbol;Acc:HGNC:3350]								GOBP_NUCLEOBASE_CONTAINING_SMALL_MOLECULE_METABOLIC_PROCESS	GOBP_SMALL_MOLECULE_METABOLIC_PROCESS		GOBP_ATP_METABOLIC_PROCESS	GOBP_GENERATION_OF_PRECURSOR_METABOLITES_AND_ENERGY		GOBP_PURINE_CONTAINING_COMPOUND_METABOLIC_PROCESS				GOBP_ORGANOPHOSPHATE_METABOLIC_PROCESS	GOBP_NUCLEOSIDE_TRIPHOSPHATE_METABOLIC_PROCESS	GOBP_PYRIDINE_CONTAINING_COMPOUND_METABOLIC_PROCESS			GOBP_PYRUVATE_METABOLIC_PROCESS	GOBP_RIBOSE_PHOSPHATE_METABOLIC_PROCESS								GOBP_NADH_METABOLIC_PROCESS		GOBP_ORGANIC_ACID_METABOLIC_PROCESS	GOBP_NAD_METABOLIC_PROCESS		GOCC_ORGANELLE_ENVELOPE
2026	ENO2	enolase 2 [Source:HGNC Symbol;Acc:HGNC:3353]								GOBP_NUCLEOBASE_CONTAINING_SMALL_MOLECULE_METABOLIC_PROCESS	GOBP_SMALL_MOLECULE_METABOLIC_PROCESS		GOBP_ATP_METABOLIC_PROCESS	GOBP_GENERATION_OF_PRECURSOR_METABOLITES_AND_ENERGY		GOBP_PURINE_CONTAINING_COMPOUND_METABOLIC_PROCESS				GOBP_ORGANOPHOSPHATE_METABOLIC_PROCESS	GOBP_NUCLEOSIDE_TRIPHOSPHATE_METABOLIC_PROCESS	GOBP_PYRIDINE_CONTAINING_COMPOUND_METABOLIC_PROCESS			GOBP_PYRUVATE_METABOLIC_PROCESS	GOBP_RIBOSE_PHOSPHATE_METABOLIC_PROCESS								GOBP_NADH_METABOLIC_PROCESS		GOBP_ORGANIC_ACID_METABOLIC_PROCESS	GOBP_NAD_METABOLIC_PROCESS												GOCC_CELL_BODY
7167	TPI1	triosephosphate isomerase 1 [Source:HGNC Symbol;Acc:HGNC:12009]								GOBP_NUCLEOBASE_CONTAINING_SMALL_MOLECULE_METABOLIC_PROCESS	GOBP_SMALL_MOLECULE_METABOLIC_PROCESS		GOBP_ATP_METABOLIC_PROCESS	GOBP_GENERATION_OF_PRECURSOR_METABOLITES_AND_ENERGY		GOBP_PURINE_CONTAINING_COMPOUND_METABOLIC_PROCESS				GOBP_ORGANOPHOSPHATE_METABOLIC_PROCESS	GOBP_NUCLEOSIDE_TRIPHOSPHATE_METABOLIC_PROCESS	GOBP_PYRIDINE_CONTAINING_COMPOUND_METABOLIC_PROCESS			GOBP_PYRUVATE_METABOLIC_PROCESS	GOBP_RIBOSE_PHOSPHATE_METABOLIC_PROCESS								GOBP_NADH_METABOLIC_PROCESS		GOBP_ORGANIC_ACID_METABOLIC_PROCESS	GOBP_NAD_METABOLIC_PROCESS
7086	TKT	transketolase [Source:HGNC Symbol;Acc:HGNC:11834]								GOBP_NUCLEOBASE_CONTAINING_SMALL_MOLECULE_METABOLIC_PROCESS	GOBP_SMALL_MOLECULE_METABOLIC_PROCESS			GOBP_GENERATION_OF_PRECURSOR_METABOLITES_AND_ENERGY		GOBP_PURINE_CONTAINING_COMPOUND_METABOLIC_PROCESS				GOBP_ORGANOPHOSPHATE_METABOLIC_PROCESS		GOBP_PYRIDINE_CONTAINING_COMPOUND_METABOLIC_PROCESS				GOBP_RIBOSE_PHOSPHATE_METABOLIC_PROCESS
4190	MDH1	malate dehydrogenase 1 [Source:HGNC Symbol;Acc:HGNC:6970]								GOBP_NUCLEOBASE_CONTAINING_SMALL_MOLECULE_METABOLIC_PROCESS	GOBP_SMALL_MOLECULE_METABOLIC_PROCESS			GOBP_GENERATION_OF_PRECURSOR_METABOLITES_AND_ENERGY		GOBP_PURINE_CONTAINING_COMPOUND_METABOLIC_PROCESS				GOBP_ORGANOPHOSPHATE_METABOLIC_PROCESS		GOBP_PYRIDINE_CONTAINING_COMPOUND_METABOLIC_PROCESS												GOBP_NADH_METABOLIC_PROCESS		GOBP_ORGANIC_ACID_METABOLIC_PROCESS	GOBP_NAD_METABOLIC_PROCESS							GOMF_OXIDOREDUCTASE_ACTIVITY
1808	DPYSL2	dihydropyrimidinase like 2 [Source:HGNC Symbol;Acc:HGNC:3014]								GOBP_NUCLEOBASE_CONTAINING_SMALL_MOLECULE_METABOLIC_PROCESS	GOBP_SMALL_MOLECULE_METABOLIC_PROCESS																				GOBP_VESICLE_MEDIATED_TRANSPORT
29968	PSAT1	phosphoserine aminotransferase 1 [Source:HGNC Symbol;Acc:HGNC:19129]									GOBP_SMALL_MOLECULE_METABOLIC_PROCESS											GOBP_PYRIDINE_CONTAINING_COMPOUND_METABOLIC_PROCESS														GOBP_ORGANIC_ACID_METABOLIC_PROCESS
140885	SIRPA	signal regulatory protein alpha [Source:HGNC Symbol;Acc:HGNC:9662]															GOCC_SECRETORY_VESICLE	GOBP_REGULATION_OF_TRANSPORT					GOCC_SECRETORY_GRANULE								GOBP_VESICLE_MEDIATED_TRANSPORT
2934	GSN	gelsolin [Source:HGNC Symbol;Acc:HGNC:4620]															GOCC_SECRETORY_VESICLE						GOCC_SECRETORY_GRANULE								GOBP_VESICLE_MEDIATED_TRANSPORT	GOBP_REGULATION_OF_PROTEIN_CONTAINING_COMPLEX_ASSEMBLY	GOBP_MEMBRANE_ORGANIZATION
6709	SPTAN1	spectrin alpha, non-erythrocytic 1 [Source:HGNC Symbol;Acc:HGNC:11273]															GOCC_SECRETORY_VESICLE						GOCC_SECRETORY_GRANULE									GOBP_REGULATION_OF_PROTEIN_CONTAINING_COMPLEX_ASSEMBLY
213	ALB	albumin [Source:HGNC Symbol;Acc:HGNC:399]															GOCC_SECRETORY_VESICLE						GOCC_SECRETORY_GRANULE
2670	GFAP	glial fibrillary acidic protein [Source:HGNC Symbol;Acc:HGNC:4235]																GOBP_REGULATION_OF_TRANSPORT						GOBP_TRANSMEMBRANE_TRANSPORT				GOBP_SYNAPTIC_SIGNALING		GOBP_ESTABLISHMENT_OF_LOCALIZATION_IN_CELL		GOBP_REGULATION_OF_PROTEIN_CONTAINING_COMPLEX_ASSEMBLY			GOBP_CELL_CELL_SIGNALING														GOCC_CELL_BODY
5052	PRDX1	peroxiredoxin 1 [Source:HGNC Symbol;Acc:HGNC:9352]																																									GOCC_PIGMENT_GRANULE	GOMF_OXIDOREDUCTASE_ACTIVITY
7001	PRDX2	peroxiredoxin 2 [Source:HGNC Symbol;Acc:HGNC:9353]																																										GOMF_OXIDOREDUCTASE_ACTIVITY
4684	NCAM1	neural cell adhesion molecule 1 [Source:HGNC Symbol;Acc:HGNC:7656]
3501	IGHG2	immunoglobulin heavy constant gamma 2 (G2m marker) [Source:HGNC Symbol;Acc:HGNC:5526]
4340	MOG	myelin oligodendrocyte glycoprotein [Source:HGNC Symbol;Acc:HGNC:7197]
55748	CNDP2	carnosine dipeptidase 2 [Source:HGNC Symbol;Acc:HGNC:24437]
[truncated: 3 more columns]

## Sheet: Sng DUC Stag
Overlap Results
Collection(s):	GO
# overlaps shown:	50
# genesets in collections:	10454
# genes in comparison (n):	94
# genes in universe (N):	42577
Gene Set Name	# Genes in Gene Set (K)	Description	# Genes in Overlap (k)	k/K	p-value	FDR q-value
GOCC_CORNIFIED_ENVELOPE	60	A type of plasma membrane that has been modified through addition of distinct intracellular and extracellular components, including ceramide, found in cornifying epithelial cells (corneocytes). [GOC:add, PMID:11112355, PMID:11590230, PMID:15803139]	15	0.2500	2.19E-27	2.29E-23
GOCC_SECRETORY_VESICLE	1081	A cytoplasmic, membrane bound vesicle that is capable of fusing to the plasma membrane to release its contents into the extracellular space. [GOC:dos]	28	0.0259	2.01E-22	1.05E-18
GOCC_SECRETORY_GRANULE	902	A small subcellular vesicle, surrounded by a membrane, that is formed from the Golgi apparatus and contains a highly concentrated protein destined for secretion. Secretory granules move towards the periphery of the cell and upon stimulation, their membranes fuse with the cell membrane, and their protein load is exteriorized. Processing of the contained protein may take place in secretory granules…	26	0.0288	5.85E-22	2.04E-18
GOCC_DESMOSOME	28	A cell-cell junction in which: on the cytoplasmic surface of each interacting plasma membrane is a dense plaque composed of a mixture of intracellular anchor proteins; a bundle of keratin intermediate filaments is attached to the surface of each plaque; transmembrane adhesion proteins of the cadherin family bind to the plaques and interact through their extracellular domains to hold the adjacent …	10	0.3571	2.13E-20	5.57E-17
GOCC_VESICLE_LUMEN	328	The volume enclosed by the membrane or protein that forms a vesicle. [GOC:mah, GOC:vesicles]	16	0.0488	2.85E-17	5.95E-14
GOMF_CELL_ADHESION_MOLECULE_BINDING	562	Binding to a cell adhesion molecule. [GOC:ai]	18	0.0320	4.03E-16	7.01E-13
GOBP_BIOLOGICAL_PROCESS_INVOLVED_IN_INTERSPECIES_INTERACTION_BETWEEN_ORGANISMS	1780	Any process evolved to enable an interaction with an organism of a different species. [GOC:cc]	27	0.0152	8.92E-16	1.33E-12
GOMF_MOLECULAR_FUNCTION_INHIBITOR_ACTIVITY	517	A molecular function regulator that inhibits or decreases the activity of its target via non-covalent binding that does not result in covalent modification to the target. [GOC:curators]	17	0.0329	1.86E-15	2.43E-12
GOCC_ANCHORING_JUNCTION	905	A cell junction that mechanically attaches a cell (and its cytoskeleton) to neighboring cells or to the extracellular matrix. [ISBN:0815332181]	20	0.0221	8.87E-15	1.03E-11
GOMF_ENZYME_INHIBITOR_ACTIVITY	395	Binds to and stops, prevents or reduces the activity of an enzyme. [GOC:ai, GOC:ebc]	15	0.0380	1.19E-14	1.24E-11
GOMF_CADHERIN_BINDING	335	Binding to cadherin, a type I membrane protein involved in cell adhesion. [GOC:bf]	14	0.0418	2.63E-14	2.5E-11
GOBP_POSITIVE_REGULATION_OF_TRANSPORT	844	Any process that activates or increases the frequency, rate or extent of the directed movement of substances (such as macromolecules, small molecules, ions) into, out of or within a cell, or between cells, by means of some agent such as a transporter or pore. [GOC:ai]	19	0.0225	3.24E-14	2.83E-11
GOCC_FICOLIN_1_RICH_GRANULE	185	Highly exocytosable gelatinase-poor granules found in neutrophils and rich in ficolin-1. Ficolin-1 is released from neutrophil granules by stimulation with fMLP or PMA, and the majority becomes associated with the surface membrane of the cells and can be detected by flow cytometry. [GOC:mec, PMID:19741154]	11	0.0595	3.9E-13	3.13E-10
GOBP_DEFENSE_RESPONSE_TO_OTHER_ORGANISM	1268	Reactions triggered in response to the presence of another organism that act to protect the cell or organism from damage caused by that organism. [GOC:dos]	20	0.0158	4.34E-12	3.21E-9
GOMF_PEPTIDASE_REGULATOR_ACTIVITY	233	Binds to and modulates the activity of a peptidase, any enzyme that catalyzes the hydrolysis peptide bonds. [GOC:dph, GOC:tb]	11	0.0472	4.82E-12	3.21E-9
GOBP_CELL_CELL_ADHESION	980	The attachment of one cell to another cell via adhesion molecules. [GOC:dos]	18	0.0184	4.92E-12	3.21E-9
GOBP_REGULATION_OF_TRANSPORT	1633	Any process that modulates the frequency, rate or extent of the directed movement of substances (such as macromolecules, small molecules, ions) into, out of or within a cell, or between cells, by means of some agent such as a transporter or pore. [GOC:ai]	22	0.0135	6.79E-12	4.18E-9
GOMF_ENDOPEPTIDASE_REGULATOR_ACTIVITY	187	Binds to and modulates the activity of a peptidase, any enzyme that hydrolyzes nonterminal peptide bonds in polypeptides. [GOC:dph, GOC:tb]	10	0.0535	1.38E-11	8e-09
GOCC_BLOOD_MICROPARTICLE	144	A phospholipid microvesicle that is derived from any of several cell types, such as platelets, blood cells, endothelial cells, or others, and contains membrane receptors as well as other proteins characteristic of the parental cell. Microparticles are heterogeneous in size, and are characterized as microvesicles free of nucleic acids. [GOC:BHF, GOC:mah, PMID:16373184]	9	0.0625	3.75E-11	2.06E-8
GOBP_REGULATION_OF_PROTEOLYSIS	598	Any process that modulates the frequency, rate or extent of the hydrolysis of a peptide bond or bonds within a protein. [GOC:mah]	14	0.0234	6.22E-11	3.25E-8
GOBP_EPIDERMIS_DEVELOPMENT	388	The process whose specific outcome is the progression of the epidermis over time, from its formation to the mature structure. The epidermis is the outer epithelial layer of an animal, it may be a single layer that produces an extracellular material (e.g. the cuticle of arthropods) or a complex stratified squamous epithelium, as in the case of many vertebrate species. [GOC:go_curators, UBERON:0001…	12	0.0309	6.76E-11	3.36E-8
GOBP_NADH_METABOLIC_PROCESS	33	The chemical reactions and pathways involving reduced nicotinamide adenine dinucleotide (NADH), a coenzyme present in most living cells and derived from the B vitamin nicotinic acid. [GOC:jl, ISBN:0618254153]	6	0.1818	1.04E-10	4.94E-8
GOBP_DEFENSE_RESPONSE	1902	Reactions, triggered in response to the presence of a foreign body or the occurrence of an injury, which result in restriction of damage to the organism attacked or prevention/recovery from the infection caused by the attack. [GOC:go_curators]	22	0.0116	1.26E-10	5.75E-8
GOCC_CELL_CELL_JUNCTION	517	A cell junction that forms a connection between two or more cells of an organism; excludes direct cytoplasmic intercellular bridges, such as ring canals in insects. [GOC:aruk, GOC:bc, GOC:dgh, GOC:hb, GOC:mah, PMID:21422226, PMID:28096264]	13	0.0251	1.32E-10	5.76E-8
GOBP_CELL_ADHESION	1542	The attachment of a cell, either to another cell or to an underlying substrate such as the extracellular matrix, via cell adhesion molecules. [GOC:hb, GOC:pf]	20	0.0130	1.4E-10	5.85E-8
GOCC_SUPRAMOLECULAR_POLYMER	1066	A polymeric supramolecular structure. [GOC:dos]	17	0.0159	1.82E-10	7.3E-8
GOCC_VACUOLAR_LUMEN	178	The volume enclosed within the vacuolar membrane. [ISBN:0198506732]	9	0.0506	2.49E-10	9.66E-8
GOCC_SUPRAMOLECULAR_COMPLEX	1435	A cellular component that consists of an indeterminate number of proteins or macromolecular complexes, organized into a regular, higher-order structure such as a polymer, sheet, network or a fiber. [GOC:dos]	19	0.0132	3.08E-10	1.15E-7
GOBP_REGULATION_OF_RESPONSE_TO_STRESS	1448	Any process that modulates the frequency, rate or extent of a response to stress. Response to stress is a change in state or activity of a cell or an organism (in terms of movement, secretion, enzyme production, gene expression, etc.) as a result of a disturbance in organismal or cellular homeostasis, usually, but not necessarily, exogenous (e.g. temperature, humidity, ionizing radiation). [GOC:d…	19	0.0131	3.58E-10	1.29E-7
GOBP_PROTEOLYSIS	1631	The hydrolysis of proteins into smaller polypeptides and/or amino acids by cleavage of their peptide bonds. [GOC:bf, GOC:mah]	20	0.0123	3.72E-10	1.3E-7
GOBP_REGULATION_OF_SYSTEM_PROCESS	576	Any process that modulates the frequency, rate or extent of a system process, a multicellular organismal process carried out by any of the organs or tissues in an organ system. [GOC:jl]	13	0.0226	4.93E-10	1.66E-7
GOBP_REGULATION_OF_CELLULAR_LOCALIZATION	988	Any process that modulates the frequency, rate or extent of a process in which a cell, a substance, or a cellular entity is transported to, or maintained in a specific location within or in the membrane of a cell. [GOC:dph, GOC:tb]	16	0.0162	5.31E-10	1.73E-7
GOBP_CELLULAR_RESPONSE_TO_STRESS	1867	Any process that results in a change in state or activity of a cell (in terms of movement, secretion, enzyme production, gene expression, etc.) as a result of a stimulus indicating the organism is under stress. The stress is usually, but not necessarily, exogenous (e.g. temperature, humidity, ionizing radiation). [GOC:mah]	21	0.0112	5.96E-10	1.81E-7
GOMF_CALCIUM_ION_BINDING	712	Binding to a calcium ion (Ca2+). [GOC:ai]	14	0.0197	5.99E-10	1.81E-7
GOMF_ENZYME_REGULATOR_ACTIVITY	1320	Binds to and modulates the activity of an enzyme. [GOC:dph, GOC:mah, GOC:tb]	18	0.0136	6.06E-10	1.81E-7
GOBP_SUBSTANTIA_NIGRA_DEVELOPMENT	44	The progression of the substantia nigra over time from its initial formation until its mature state. The substantia nigra is the layer of gray substance that separates the posterior parts of the cerebral peduncles (tegmentum mesencephali) from the anterior parts; it normally includes a posterior compact part with many pigmented cells (pars compacta) and an anterior reticular part whose cells cont…	6	0.1364	6.5E-10	1.89E-7
GOBP_GLYCOLYTIC_PROCESS_THROUGH_GLUCOSE_6_PHOSPHATE	20	The chemical reactions and pathways resulting in the breakdown of a carbohydrate into pyruvate, occurring through a glucose-6-phosphate intermediate, with the concomitant production of a small amount of ATP. [GOC:dph, ISBN:0201090910, ISBN:0879010479]	5	0.2500	7.11E-10	2.01E-7
GOBP_POSITIVE_REGULATION_OF_MULTICELLULAR_ORGANISMAL_PROCESS	1701	Any process that activates or increases the frequency, rate or extent of an organismal process, any of the processes pertinent to the function of an organism above the cellular level; includes the integrated processes of tissues and organs. [GOC:ai]	20	0.0118	7.68E-10	2.11E-7
GOBP_NAD_CATABOLIC_PROCESS	21	The chemical reactions and pathways resulting in the breakdown of nicotinamide adenine dinucleotide, a coenzyme present in most living cells and derived from the B vitamin nicotinic acid; catabolism may be of either the oxidized form, NAD, or the reduced form, NADH. [GOC:jl, ISBN:0618254153]	5	0.2381	9.32E-10	2.5E-7
GOBP_NEGATIVE_REGULATION_OF_PROTEIN_METABOLIC_PROCESS	894	Any process that stops, prevents, or reduces the frequency, rate or extent of chemical reactions and pathways involving a protein. [GOC:ai]	15	0.0168	1.21E-9	3.13E-7
GOBP_EPITHELIAL_CELL_DIFFERENTIATION	753	The process in which a relatively unspecialized cell acquires specialized features of an epithelial cell, any of the cells making up an epithelium. [GOC:ecd, PMID:11839751]	14	0.0186	1.23E-9	3.13E-7
GOCC_AZUROPHIL_GRANULE_LUMEN	91	The volume enclosed by the membrane of an azurophil granule, a primary lysosomal granule found in neutrophil granulocytes that contains a wide range of hydrolytic enzymes and is released into the extracellular fluid. [GOC:bf, PMID:17152095]	7	0.0769	1.42E-9	3.53E-7
GOBP_APOPTOTIC_PROCESS	1972	A programmed cell death process which begins when a cell receives an internal (e.g. DNA damage) or external signal (e.g. an extracellular death ligand), and proceeds through a series of biochemical events (signaling pathway phase) which trigger an execution phase. The execution phase is the last step of an apoptotic process, and is typically characterized by rounding-up of the cell, retraction of…	21	0.0106	1.58E-9	3.85E-7
GOBP_ATP_METABOLIC_PROCESS	222	The chemical reactions and pathways involving ATP, adenosine triphosphate, a universally important coenzyme and enzyme regulator. [GOC:go_curators]	9	0.0405	1.75E-9	4.09E-7
GOBP_REGULATION_OF_MOLECULAR_FUNCTION	1984	Any process that modulates the frequency, rate or extent of a molecular function, an elemental biological activity occurring at the molecular level, such as catalysis or binding. [GOC:isa_complete]	21	0.0106	1.76E-9	4.09E-7
GOBP_NEGATIVE_REGULATION_OF_RESPONSE_TO_STIMULUS	1789	Any process that stops, prevents, or reduces the frequency, rate or extent of a response to a stimulus. Response to stimulus is a change in state or activity of a cell or an organism (in terms of movement, secretion, enzyme production, gene expression, etc.) as a result of a stimulus. [GOC:jid]	20	0.0112	1.82E-9	4.14E-7
GOBP_GLYCOLYTIC_PROCESS_THROUGH_FRUCTOSE_6_PHOSPHATE	24	The chemical reactions and pathways resulting in the breakdown of a monosaccharide into pyruvate, occurring through a fructose-6-phosphate intermediate, with the concomitant production of ATP and NADH. [GOC:dph, ISBN:0201090910, ISBN:0879010479]	5	0.2083	1.94E-9	4.31E-7
GOBP_NEGATIVE_REGULATION_OF_PROGRAMMED_CELL_DEATH	940	Any process that stops, prevents, or reduces the frequency, rate or extent of programmed cell death, cell death resulting from activation of endogenous cellular processes. [GOC:jl]	15	0.0160	2.37E-9	5.17E-7
GOCC_AZUROPHIL_GRANULE	157	Primary lysosomal granule readily stainable with a Romanowsky stain. [GOC:jl, PMID:17152095, PMID:28717070, PMID:5914694, WIKIPEDIA:Azurophilic_granule]	8	0.0510	2.43E-9	5.18E-7
GOBP_SKIN_DEVELOPMENT	321	The process whose specific outcome is the progression of the skin over time, from its formation to the mature structure. The skin is the external membranous integument of an animal. In vertebrates the skin generally consists of two layers, an outer nonsensitive and nonvascular epidermis (cuticle or skarfskin) composed of cells which are constantly growing and multiplying in the deeper, and being …	10	0.0312	2.67E-9	5.57E-7
Gene/Gene Set Overlap Matrix
Entrez Gene Id	Gene Symbol	Gene Description	GOCC_CORNIFIED_ENVELOPE	GOCC_SECRETORY_VESICLE	GOCC_SECRETORY_GRANULE	GOCC_DESMOSOME	GOCC_VESICLE_LUMEN	GOMF_CELL_ADHESION_MOLECULE_BINDING	GOBP_BIOLOGICAL_PROCESS_INVOLVED_IN_INTERSPECIES_INTERACTION_BETWEEN_ORGANISMS	GOMF_MOLECULAR_FUNCTION_INHIBITOR_ACTIVITY	GOCC_ANCHORING_JUNCTION	GOMF_ENZYME_INHIBITOR_ACTIVITY	GOMF_CADHERIN_BINDING	GOBP_POSITIVE_REGULATION_OF_TRANSPORT	GOCC_FICOLIN_1_RICH_GRANULE	GOBP_DEFENSE_RESPONSE_TO_OTHER_ORGANISM	GOMF_PEPTIDASE_REGULATOR_ACTIVITY	GOBP_CELL_CELL_ADHESION	GOBP_REGULATION_OF_TRANSPORT	GOMF_ENDOPEPTIDASE_REGULATOR_ACTIVITY	GOCC_BLOOD_MICROPARTICLE	GOBP_REGULATION_OF_PROTEOLYSIS	GOBP_EPIDERMIS_DEVELOPMENT	GOBP_NADH_METABOLIC_PROCESS	GOBP_DEFENSE_RESPONSE	GOCC_CELL_CELL_JUNCTION	GOBP_CELL_ADHESION	GOCC_SUPRAMOLECULAR_POLYMER	GOCC_VACUOLAR_LUMEN	GOCC_SUPRAMOLECULAR_COMPLEX	GOBP_REGULATION_OF_RESPONSE_TO_STRESS	GOBP_PROTEOLYSIS	GOBP_REGULATION_OF_SYSTEM_PROCESS	GOBP_REGULATION_OF_CELLULAR_LOCALIZATION	GOBP_CELLULAR_RESPONSE_TO_STRESS	GOMF_CALCIUM_ION_BINDING	GOMF_ENZYME_REGULATOR_ACTIVITY	GOBP_SUBSTANTIA_NIGRA_DEVELOPMENT	GOBP_GLYCOLYTIC_PROCESS_THROUGH_GLUCOSE_6_PHOSPHATE	GOBP_POSITIVE_REGULATION_OF_MULTICELLULAR_ORGANISMAL_PROCESS	GOBP_NAD_CATABOLIC_PROCESS	GOBP_NEGATIVE_REGULATION_OF_PROTEIN_METABOLIC_PROCESS	GOBP_EPITHELIAL_CELL_DIFFERENTIATION	GOCC_AZUROPHIL_GRANULE_LUMEN	GOBP_APOPTOTIC_PROCESS	GOBP_ATP_METABOLIC_PROCESS	GOBP_REGULATION_OF_MOLECULAR_FUNCTION	GOBP_NEGATIVE_REGULATION_OF_RESPONSE_TO_STIMULUS	GOBP_GLYCOLYTIC_PROCESS_THROUGH_FRUCTOSE_6_PHOSPHATE
3728	JUP	junction plakoglobin [Source:HGNC Symbol;Acc:HGNC:6207]	GOCC_CORNIFIED_ENVELOPE	GOCC_SECRETORY_VESICLE	GOCC_SECRETORY_GRANULE	GOCC_DESMOSOME	GOCC_VESICLE_LUMEN	GOMF_CELL_ADHESION_MOLECULE_BINDING			GOCC_ANCHORING_JUNCTION		GOMF_CADHERIN_BINDING	GOBP_POSITIVE_REGULATION_OF_TRANSPORT	GOCC_FICOLIN_1_RICH_GRANULE			GOBP_CELL_CELL_ADHESION	GOBP_REGULATION_OF_TRANSPORT							GOCC_CELL_CELL_JUNCTION	GOBP_CELL_ADHESION	GOCC_SUPRAMOLECULAR_POLYMER		GOCC_SUPRAMOLECULAR_COMPLEX			GOBP_REGULATION_OF_SYSTEM_PROCESS	GOBP_REGULATION_OF_CELLULAR_LOCALIZATION						GOBP_POSITIVE_REGULATION_OF_MULTICELLULAR_ORGANISMAL_PROCESS							GOBP_REGULATION_OF_MOLECULAR_FUNCTION
5317	PKP1	plakophilin 1 [Source:HGNC Symbol;Acc:HGNC:9023]	GOCC_CORNIFIED_ENVELOPE	GOCC_SECRETORY_VESICLE	GOCC_SECRETORY_GRANULE	GOCC_DESMOSOME		GOMF_CELL_ADHESION_MOLECULE_BINDING			GOCC_ANCHORING_JUNCTION		GOMF_CADHERIN_BINDING		GOCC_FICOLIN_1_RICH_GRANULE			GOBP_CELL_CELL_ADHESION								GOCC_CELL_CELL_JUNCTION	GOBP_CELL_ADHESION	GOCC_SUPRAMOLECULAR_POLYMER		GOCC_SUPRAMOLECULAR_COMPLEX
1832	DSP	desmoplakin [Source:HGNC Symbol;Acc:HGNC:3052]	GOCC_CORNIFIED_ENVELOPE	GOCC_SECRETORY_VESICLE	GOCC_SECRETORY_GRANULE	GOCC_DESMOSOME		GOMF_CELL_ADHESION_MOLECULE_BINDING			GOCC_ANCHORING_JUNCTION				GOCC_FICOLIN_1_RICH_GRANULE			GOBP_CELL_CELL_ADHESION					GOBP_EPIDERMIS_DEVELOPMENT			GOCC_CELL_CELL_JUNCTION	GOBP_CELL_ADHESION	GOCC_SUPRAMOLECULAR_POLYMER		GOCC_SUPRAMOLECULAR_COMPLEX			GOBP_REGULATION_OF_SYSTEM_PROCESS										GOBP_EPITHELIAL_CELL_DIFFERENTIATION
1828	DSG1	desmoglein 1 [Source:HGNC Symbol;Acc:HGNC:3048]	GOCC_CORNIFIED_ENVELOPE	GOCC_SECRETORY_VESICLE	GOCC_SECRETORY_GRANULE	GOCC_DESMOSOME					GOCC_ANCHORING_JUNCTION				GOCC_FICOLIN_1_RICH_GRANULE			GOBP_CELL_CELL_ADHESION								GOCC_CELL_CELL_JUNCTION	GOBP_CELL_ADHESION									GOMF_CALCIUM_ION_BINDING
1823	DSC1	desmocollin 1 [Source:HGNC Symbol;Acc:HGNC:3035]	GOCC_CORNIFIED_ENVELOPE	GOCC_SECRETORY_VESICLE	GOCC_SECRETORY_GRANULE	GOCC_DESMOSOME					GOCC_ANCHORING_JUNCTION				GOCC_FICOLIN_1_RICH_GRANULE			GOBP_CELL_CELL_ADHESION								GOCC_CELL_CELL_JUNCTION	GOBP_CELL_ADHESION									GOMF_CALCIUM_ION_BINDING
302	ANXA2	annexin A2 [Source:HGNC Symbol;Acc:HGNC:537]	GOCC_CORNIFIED_ENVELOPE	GOCC_SECRETORY_VESICLE	GOCC_SECRETORY_GRANULE		GOCC_VESICLE_LUMEN	GOMF_CELL_ADHESION_MOLECULE_BINDING		GOMF_MOLECULAR_FUNCTION_INHIBITOR_ACTIVITY	GOCC_ANCHORING_JUNCTION	GOMF_ENZYME_INHIBITOR_ACTIVITY	GOMF_CADHERIN_BINDING	GOBP_POSITIVE_REGULATION_OF_TRANSPORT			GOMF_PEPTIDASE_REGULATOR_ACTIVITY	GOBP_CELL_CELL_ADHESION	GOBP_REGULATION_OF_TRANSPORT	GOMF_ENDOPEPTIDASE_REGULATOR_ACTIVITY		GOBP_REGULATION_OF_PROTEOLYSIS				GOCC_CELL_CELL_JUNCTION	GOBP_CELL_ADHESION		GOCC_VACUOLAR_LUMEN		GOBP_REGULATION_OF_RESPONSE_TO_STRESS	GOBP_PROTEOLYSIS		GOBP_REGULATION_OF_CELLULAR_LOCALIZATION		GOMF_CALCIUM_ION_BINDING	GOMF_ENZYME_REGULATOR_ACTIVITY			GOBP_POSITIVE_REGULATION_OF_MULTICELLULAR_ORGANISMAL_PROCESS		GOBP_NEGATIVE_REGULATION_OF_PROTEIN_METABOLIC_PROCESS		GOCC_AZUROPHIL_GRANULE_LUMEN	GOBP_APOPTOTIC_PROCESS		GOBP_REGULATION_OF_MOLECULAR_FUNCTION	GOBP_NEGATIVE_REGULATION_OF_RESPONSE_TO_STIMULUS
388697	HRNR	hornerin [Source:HGNC Symbol;Acc:HGNC:20846]	GOCC_CORNIFIED_ENVELOPE	GOCC_SECRETORY_VESICLE	GOCC_SECRETORY_GRANULE		GOCC_VESICLE_LUMEN																GOBP_EPIDERMIS_DEVELOPMENT						GOCC_VACUOLAR_LUMEN							GOMF_CALCIUM_ION_BINDING							GOBP_EPITHELIAL_CELL_DIFFERENTIATION	GOCC_AZUROPHIL_GRANULE_LUMEN
5493	PPL	periplakin [Source:HGNC Symbol;Acc:HGNC:9273]	GOCC_CORNIFIED_ENVELOPE			GOCC_DESMOSOME		GOMF_CELL_ADHESION_MOLECULE_BINDING			GOCC_ANCHORING_JUNCTION		GOMF_CADHERIN_BINDING										GOBP_EPIDERMIS_DEVELOPMENT			GOCC_CELL_CELL_JUNCTION		GOCC_SUPRAMOLECULAR_POLYMER		GOCC_SUPRAMOLECULAR_COMPLEX													GOBP_EPITHELIAL_CELL_DIFFERENTIATION
1824	DSC2	desmocollin 2 [Source:HGNC Symbol;Acc:HGNC:3036]	GOCC_CORNIFIED_ENVELOPE			GOCC_DESMOSOME		GOMF_CELL_ADHESION_MOLECULE_BINDING			GOCC_ANCHORING_JUNCTION							GOBP_CELL_CELL_ADHESION								GOCC_CELL_CELL_JUNCTION	GOBP_CELL_ADHESION						GOBP_REGULATION_OF_SYSTEM_PROCESS		GOBP_CELLULAR_RESPONSE_TO_STRESS	GOMF_CALCIUM_ION_BINDING
147409	DSG4	desmoglein 4 [Source:HGNC Symbol;Acc:HGNC:21307]	GOCC_CORNIFIED_ENVELOPE			GOCC_DESMOSOME					GOCC_ANCHORING_JUNCTION							GOBP_CELL_CELL_ADHESION					GOBP_EPIDERMIS_DEVELOPMENT			GOCC_CELL_CELL_JUNCTION	GOBP_CELL_ADHESION									GOMF_CALCIUM_ION_BINDING							GOBP_EPITHELIAL_CELL_DIFFERENTIATION
1825	DSC3	desmocollin 3 [Source:HGNC Symbol;Acc:HGNC:3037]	GOCC_CORNIFIED_ENVELOPE			GOCC_DESMOSOME					GOCC_ANCHORING_JUNCTION							GOBP_CELL_CELL_ADHESION								GOCC_CELL_CELL_JUNCTION	GOBP_CELL_ADHESION									GOMF_CALCIUM_ION_BINDING
301	ANXA1	annexin A1 [Source:HGNC Symbol;Acc:HGNC:533]	GOCC_CORNIFIED_ENVELOPE					GOMF_CELL_ADHESION_MOLECULE_BINDING	GOBP_BIOLOGICAL_PROCESS_INVOLVED_IN_INTERSPECIES_INTERACTION_BETWEEN_ORGANISMS	GOMF_MOLECULAR_FUNCTION_INHIBITOR_ACTIVITY	GOCC_ANCHORING_JUNCTION	GOMF_ENZYME_INHIBITOR_ACTIVITY	GOMF_CADHERIN_BINDING	GOBP_POSITIVE_REGULATION_OF_TRANSPORT		GOBP_DEFENSE_RESPONSE_TO_OTHER_ORGANISM		GOBP_CELL_CELL_ADHESION	GOBP_REGULATION_OF_TRANSPORT				GOBP_EPIDERMIS_DEVELOPMENT		GOBP_DEFENSE_RESPONSE	GOCC_CELL_CELL_JUNCTION	GOBP_CELL_ADHESION	GOCC_SUPRAMOLECULAR_POLYMER		GOCC_SUPRAMOLECULAR_COMPLEX	GOBP_REGULATION_OF_RESPONSE_TO_STRESS					GOMF_CALCIUM_ION_BINDING	GOMF_ENZYME_REGULATOR_ACTIVITY			GOBP_POSITIVE_REGULATION_OF_MULTICELLULAR_ORGANISMAL_PROCESS			GOBP_EPITHELIAL_CELL_DIFFERENTIATION		GOBP_APOPTOTIC_PROCESS			GOBP_NEGATIVE_REGULATION_OF_RESPONSE_TO_STIMULUS
3315	HSPB1	heat shock protein family B (small) member 1 [Source:HGNC Symbol;Acc:HGNC:5246]	GOCC_CORNIFIED_ENVELOPE						GOBP_BIOLOGICAL_PROCESS_INVOLVED_IN_INTERSPECIES_INTERACTION_BETWEEN_ORGANISMS	GOMF_MOLECULAR_FUNCTION_INHIBITOR_ACTIVITY	GOCC_ANCHORING_JUNCTION	GOMF_ENZYME_INHIBITOR_ACTIVITY						GOBP_CELL_CELL_ADHESION									GOBP_CELL_ADHESION	GOCC_SUPRAMOLECULAR_POLYMER		GOCC_SUPRAMOLECULAR_COMPLEX							GOMF_ENZYME_REGULATOR_ACTIVITY			GOBP_POSITIVE_REGULATION_OF_MULTICELLULAR_ORGANISMAL_PROCESS		GOBP_NEGATIVE_REGULATION_OF_PROTEIN_METABOLIC_PROCESS			GOBP_APOPTOTIC_PROCESS		GOBP_REGULATION_OF_MOLECULAR_FUNCTION	GOBP_NEGATIVE_REGULATION_OF_RESPONSE_TO_STIMULUS
1475	CSTA	cystatin A [Source:HGNC Symbol;Acc:HGNC:2481]	GOCC_CORNIFIED_ENVELOPE							GOMF_MOLECULAR_FUNCTION_INHIBITOR_ACTIVITY		GOMF_ENZYME_INHIBITOR_ACTIVITY					GOMF_PEPTIDASE_REGULATOR_ACTIVITY	GOBP_CELL_CELL_ADHESION		GOMF_ENDOPEPTIDASE_REGULATOR_ACTIVITY		GOBP_REGULATION_OF_PROTEOLYSIS	GOBP_EPIDERMIS_DEVELOPMENT				GOBP_CELL_ADHESION					GOBP_PROTEOLYSIS					GOMF_ENZYME_REGULATOR_ACTIVITY					GOBP_NEGATIVE_REGULATION_OF_PROTEIN_METABOLIC_PROCESS	GOBP_EPITHELIAL_CELL_DIFFERENTIATION				GOBP_REGULATION_OF_MOLECULAR_FUNCTION
1474	CST6	cystatin E/M [Source:HGNC Symbol;Acc:HGNC:2478]	GOCC_CORNIFIED_ENVELOPE							GOMF_MOLECULAR_FUNCTION_INHIBITOR_ACTIVITY		GOMF_ENZYME_INHIBITOR_ACTIVITY					GOMF_PEPTIDASE_REGULATOR_ACTIVITY			GOMF_ENDOPEPTIDASE_REGULATOR_ACTIVITY			GOBP_EPIDERMIS_DEVELOPMENT														GOMF_ENZYME_REGULATOR_ACTIVITY
3312	HSPA8	heat shock protein family A (Hsp70) member 8 [Source:HGNC Symbol;Acc:HGNC:5241]		GOCC_SECRETORY_VESICLE	GOCC_SECRETORY_GRANULE		GOCC_VESICLE_LUMEN	GOMF_CELL_ADHESION_MOLECULE_BINDING	GOBP_BIOLOGICAL_PROCESS_INVOLVED_IN_INTERSPECIES_INTERACTION_BETWEEN_ORGANISMS		GOCC_ANCHORING_JUNCTION		GOMF_CADHERIN_BINDING	GOBP_POSITIVE_REGULATION_OF_TRANSPORT	GOCC_FICOLIN_1_RICH_GRANULE	GOBP_DEFENSE_RESPONSE_TO_OTHER_ORGANISM			GOBP_REGULATION_OF_TRANSPORT		GOCC_BLOOD_MICROPARTICLE	GOBP_REGULATION_OF_PROTEOLYSIS			GOBP_DEFENSE_RESPONSE			GOCC_SUPRAMOLECULAR_POLYMER	GOCC_VACUOLAR_LUMEN	GOCC_SUPRAMOLECULAR_COMPLEX	GOBP_REGULATION_OF_RESPONSE_TO_STRESS	GOBP_PROTEOLYSIS		GOBP_REGULATION_OF_CELLULAR_LOCALIZATION	GOBP_CELLULAR_RESPONSE_TO_STRESS										GOBP_APOPTOTIC_PROCESS	GOBP_ATP_METABOLIC_PROCESS		GOBP_NEGATIVE_REGULATION_OF_RESPONSE_TO_STIMULUS
5478	PPIA	peptidylprolyl isomerase A [Source:HGNC Symbol;Acc:HGNC:9253]		GOCC_SECRETORY_VESICLE	GOCC_SECRETORY_GRANULE		GOCC_VESICLE_LUMEN	GOMF_CELL_ADHESION_MOLECULE_BINDING	GOBP_BIOLOGICAL_PROCESS_INVOLVED_IN_INTERSPECIES_INTERACTION_BETWEEN_ORGANISMS		GOCC_ANCHORING_JUNCTION			GOBP_POSITIVE_REGULATION_OF_TRANSPORT	GOCC_FICOLIN_1_RICH_GRANULE			GOBP_CELL_CELL_ADHESION	GOBP_REGULATION_OF_TRANSPORT								GOBP_CELL_ADHESION				GOBP_REGULATION_OF_RESPONSE_TO_STRESS			GOBP_REGULATION_OF_CELLULAR_LOCALIZATION	GOBP_CELLULAR_RESPONSE_TO_STRESS							GOBP_NEGATIVE_REGULATION_OF_PROTEIN_METABOLIC_PROCESS			GOBP_APOPTOTIC_PROCESS		GOBP_REGULATION_OF_MOLECULAR_FUNCTION	GOBP_NEGATIVE_REGULATION_OF_RESPONSE_TO_STIMULUS
2244	FGB	fibrinogen beta chain [Source:HGNC Symbol;Acc:HGNC:3662]		GOCC_SECRETORY_VESICLE	GOCC_SECRETORY_GRANULE		GOCC_VESICLE_LUMEN	GOMF_CELL_ADHESION_MOLECULE_BINDING	GOBP_BIOLOGICAL_PROCESS_INVOLVED_IN_INTERSPECIES_INTERACTION_BETWEEN_ORGANISMS					GOBP_POSITIVE_REGULATION_OF_TRANSPORT		GOBP_DEFENSE_RESPONSE_TO_OTHER_ORGANISM		GOBP_CELL_CELL_ADHESION	GOBP_REGULATION_OF_TRANSPORT		GOCC_BLOOD_MICROPARTICLE				GOBP_DEFENSE_RESPONSE		GOBP_CELL_ADHESION				GOBP_REGULATION_OF_RESPONSE_TO_STRESS	GOBP_PROTEOLYSIS	GOBP_REGULATION_OF_SYSTEM_PROCESS	GOBP_REGULATION_OF_CELLULAR_LOCALIZATION						GOBP_POSITIVE_REGULATION_OF_MULTICELLULAR_ORGANISMAL_PROCESS					GOBP_APOPTOTIC_PROCESS			GOBP_NEGATIVE_REGULATION_OF_RESPONSE_TO_STIMULUS
5315	PKM	pyruvate kinase M1/2 [Source:HGNC Symbol;Acc:HGNC:9021]		GOCC_SECRETORY_VESICLE	GOCC_SECRETORY_GRANULE		GOCC_VESICLE_LUMEN	GOMF_CELL_ADHESION_MOLECULE_BINDING					GOMF_CADHERIN_BINDING		GOCC_FICOLIN_1_RICH_GRANULE									GOBP_NADH_METABOLIC_PROCESS															GOBP_GLYCOLYTIC_PROCESS_THROUGH_GLUCOSE_6_PHOSPHATE	GOBP_POSITIVE_REGULATION_OF_MULTICELLULAR_ORGANISMAL_PROCESS	GOBP_NAD_CATABOLIC_PROCESS					GOBP_ATP_METABOLIC_PROCESS			GOBP_GLYCOLYTIC_PROCESS_THROUGH_FRUCTOSE_6_PHOSPHATE
718	C3	complement C3 [Source:HGNC Symbol;Acc:HGNC:1318]		GOCC_SECRETORY_VESICLE	GOCC_SECRETORY_GRANULE		GOCC_VESICLE_LUMEN		GOBP_BIOLOGICAL_PROCESS_INVOLVED_IN_INTERSPECIES_INTERACTION_BETWEEN_ORGANISMS	GOMF_MOLECULAR_FUNCTION_INHIBITOR_ACTIVITY		GOMF_ENZYME_INHIBITOR_ACTIVITY		GOBP_POSITIVE_REGULATION_OF_TRANSPORT		GOBP_DEFENSE_RESPONSE_TO_OTHER_ORGANISM	GOMF_PEPTIDASE_REGULATOR_ACTIVITY		GOBP_REGULATION_OF_TRANSPORT	GOMF_ENDOPEPTIDASE_REGULATOR_ACTIVITY	GOCC_BLOOD_MICROPARTICLE				GOBP_DEFENSE_RESPONSE				GOCC_VACUOLAR_LUMEN		GOBP_REGULATION_OF_RESPONSE_TO_STRESS						GOMF_ENZYME_REGULATOR_ACTIVITY			GOBP_POSITIVE_REGULATION_OF_MULTICELLULAR_ORGANISMAL_PROCESS				GOCC_AZUROPHIL_GRANULE_LUMEN
7018	TF	transferrin [Source:HGNC Symbol;Acc:HGNC:11740]		GOCC_SECRETORY_VESICLE	GOCC_SECRETORY_GRANULE		GOCC_VESICLE_LUMEN		GOBP_BIOLOGICAL_PROCESS_INVOLVED_IN_INTERSPECIES_INTERACTION_BETWEEN_ORGANISMS					GOBP_POSITIVE_REGULATION_OF_TRANSPORT		GOBP_DEFENSE_RESPONSE_TO_OTHER_ORGANISM			GOBP_REGULATION_OF_TRANSPORT		GOCC_BLOOD_MICROPARTICLE				GOBP_DEFENSE_RESPONSE															GOBP_POSITIVE_REGULATION_OF_MULTICELLULAR_ORGANISMAL_PROCESS
4069	LYZ	lysozyme [Source:HGNC Symbol;Acc:HGNC:6740]		GOCC_SECRETORY_VESICLE	GOCC_SECRETORY_GRANULE		GOCC_VESICLE_LUMEN		GOBP_BIOLOGICAL_PROCESS_INVOLVED_IN_INTERSPECIES_INTERACTION_BETWEEN_ORGANISMS							GOBP_DEFENSE_RESPONSE_TO_OTHER_ORGANISM									GOBP_DEFENSE_RESPONSE				GOCC_VACUOLAR_LUMEN															GOCC_AZUROPHIL_GRANULE_LUMEN
847	CAT	catalase [Source:HGNC Symbol;Acc:HGNC:1516]		GOCC_SECRETORY_VESICLE	GOCC_SECRETORY_GRANULE		GOCC_VESICLE_LUMEN				GOCC_ANCHORING_JUNCTION				GOCC_FICOLIN_1_RICH_GRANULE																				GOBP_CELLULAR_RESPONSE_TO_STRESS										GOBP_APOPTOTIC_PROCESS
1778	DYNC1H1	dynein cytoplasmic 1 heavy chain 1 [Source:HGNC Symbol;Acc:HGNC:2961]		GOCC_SECRETORY_VESICLE	GOCC_SECRETORY_GRANULE		GOCC_VESICLE_LUMEN							GOBP_POSITIVE_REGULATION_OF_TRANSPORT					GOBP_REGULATION_OF_TRANSPORT									GOCC_SUPRAMOLECULAR_POLYMER	GOCC_VACUOLAR_LUMEN	GOCC_SUPRAMOLECULAR_COMPLEX				GOBP_REGULATION_OF_CELLULAR_LOCALIZATION						GOBP_POSITIVE_REGULATION_OF_MULTICELLULAR_ORGANISMAL_PROCESS				GOCC_AZUROPHIL_GRANULE_LUMEN
7415	VCP	valosin containing protein [Source:HGNC Symbol;Acc:HGNC:12666]		GOCC_SECRETORY_VESICLE	GOCC_SECRETORY_GRANULE		GOCC_VESICLE_LUMEN								GOCC_FICOLIN_1_RICH_GRANULE		GOMF_PEPTIDASE_REGULATOR_ACTIVITY					GOBP_REGULATION_OF_PROTEOLYSIS		GOBP_NADH_METABOLIC_PROCESS					GOCC_VACUOLAR_LUMEN	GOCC_SUPRAMOLECULAR_COMPLEX		GOBP_PROTEOLYSIS		GOBP_REGULATION_OF_CELLULAR_LOCALIZATION	GOBP_CELLULAR_RESPONSE_TO_STRESS		GOMF_ENZYME_REGULATOR_ACTIVITY							GOCC_AZUROPHIL_GRANULE_LUMEN	GOBP_APOPTOTIC_PROCESS	GOBP_ATP_METABOLIC_PROCESS	GOBP_REGULATION_OF_MOLECULAR_FUNCTION	GOBP_NEGATIVE_REGULATION_OF_RESPONSE_TO_STIMULUS
2171	FABP5	fatty acid binding protein 5 [Source:HGNC Symbol;Acc:HGNC:3560]		GOCC_SECRETORY_VESICLE	GOCC_SECRETORY_GRANULE		GOCC_VESICLE_LUMEN												GOBP_REGULATION_OF_TRANSPORT				GOBP_EPIDERMIS_DEVELOPMENT						GOCC_VACUOLAR_LUMEN				GOBP_REGULATION_OF_SYSTEM_PROCESS							GOBP_POSITIVE_REGULATION_OF_MULTICELLULAR_ORGANISMAL_PROCESS				GOCC_AZUROPHIL_GRANULE_LUMEN
213	ALB	albumin [Source:HGNC Symbol;Acc:HGNC:399]		GOCC_SECRETORY_VESICLE	GOCC_SECRETORY_GRANULE		GOCC_VESICLE_LUMEN														GOCC_BLOOD_MICROPARTICLE														GOBP_CELLULAR_RESPONSE_TO_STRESS
5768	QSOX1	quiescin sulfhydryl oxidase 1 [Source:HGNC Symbol;Acc:HGNC:9756]		GOCC_SECRETORY_VESICLE	GOCC_SECRETORY_GRANULE		GOCC_VESICLE_LUMEN
11005	SPINK5	serine peptidase inhibitor Kazal type 5 [Source:HGNC Symbol;Acc:HGNC:15464]		GOCC_SECRETORY_VESICLE	GOCC_SECRETORY_GRANULE				GOBP_BIOLOGICAL_PROCESS_INVOLVED_IN_INTERSPECIES_INTERACTION_BETWEEN_ORGANISMS	GOMF_MOLECULAR_FUNCTION_INHIBITOR_ACTIVITY		GOMF_ENZYME_INHIBITOR_ACTIVITY				GOBP_DEFENSE_RESPONSE_TO_OTHER_ORGANISM	GOMF_PEPTIDASE_REGULATOR_ACTIVITY			GOMF_ENDOPEPTIDASE_REGULATOR_ACTIVITY		GOBP_REGULATION_OF_PROTEOLYSIS	GOBP_EPIDERMIS_DEVELOPMENT		GOBP_DEFENSE_RESPONSE		GOBP_CELL_ADHESION				GOBP_REGULATION_OF_RESPONSE_TO_STRESS	GOBP_PROTEOLYSIS					GOMF_ENZYME_REGULATOR_ACTIVITY					GOBP_NEGATIVE_REGULATION_OF_PROTEIN_METABOLIC_PROCESS	GOBP_EPITHELIAL_CELL_DIFFERENTIATION				GOBP_REGULATION_OF_MOLECULAR_FUNCTION	GOBP_NEGATIVE_REGULATION_OF_RESPONSE_TO_STIMULUS
6812	STXBP1	syntaxin binding protein 1 [Source:HGNC Symbol;Acc:HGNC:11444]		GOCC_SECRETORY_VESICLE	GOCC_SECRETORY_GRANULE				GOBP_BIOLOGICAL_PROCESS_INVOLVED_IN_INTERSPECIES_INTERACTION_BETWEEN_ORGANISMS					GOBP_POSITIVE_REGULATION_OF_TRANSPORT		GOBP_DEFENSE_RESPONSE_TO_OTHER_ORGANISM		GOBP_CELL_CELL_ADHESION	GOBP_REGULATION_OF_TRANSPORT						GOBP_DEFENSE_RESPONSE		GOBP_CELL_ADHESION																		GOBP_APOPTOTIC_PROCESS
90070	LACRT	lacritin [Source:HGNC Symbol;Acc:HGNC:16430]		GOCC_SECRETORY_VESICLE	GOCC_SECRETORY_GRANULE				GOBP_BIOLOGICAL_PROCESS_INVOLVED_IN_INTERSPECIES_INTERACTION_BETWEEN_ORGANISMS					GOBP_POSITIVE_REGULATION_OF_TRANSPORT		GOBP_DEFENSE_RESPONSE_TO_OTHER_ORGANISM			GOBP_REGULATION_OF_TRANSPORT						GOBP_DEFENSE_RESPONSE																				GOBP_APOPTOTIC_PROCESS			GOBP_NEGATIVE_REGULATION_OF_RESPONSE_TO_STIMULUS
7466	WFS1	wolframin ER transmembrane glycoprotein [Source:HGNC Symbol;Acc:HGNC:12762]		GOCC_SECRETORY_VESICLE	GOCC_SECRETORY_GRANULE									GOBP_POSITIVE_REGULATION_OF_TRANSPORT					GOBP_REGULATION_OF_TRANSPORT			GOBP_REGULATION_OF_PROTEOLYSIS									GOBP_REGULATION_OF_RESPONSE_TO_STRESS	GOBP_PROTEOLYSIS			GOBP_CELLULAR_RESPONSE_TO_STRESS							GOBP_NEGATIVE_REGULATION_OF_PROTEIN_METABOLIC_PROCESS			GOBP_APOPTOTIC_PROCESS			GOBP_NEGATIVE_REGULATION_OF_RESPONSE_TO_STIMULUS
51806	CALML5	calmodulin like 5 [Source:HGNC Symbol;Acc:HGNC:18180]		GOCC_SECRETORY_VESICLE	GOCC_SECRETORY_GRANULE										GOCC_FICOLIN_1_RICH_GRANULE								GOBP_EPIDERMIS_DEVELOPMENT													GOMF_CALCIUM_ION_BINDING	GOMF_ENZYME_REGULATOR_ACTIVITY
5284	PIGR	polymeric immunoglobulin receptor [Source:HGNC Symbol;Acc:HGNC:8968]		GOCC_SECRETORY_VESICLE	GOCC_SECRETORY_GRANULE
5802	PTPRS	protein tyrosine phosphatase receptor type S [Source:HGNC Symbol;Acc:HGNC:9681]		GOCC_SECRETORY_VESICLE					GOBP_BIOLOGICAL_PROCESS_INVOLVED_IN_INTERSPECIES_INTERACTION_BETWEEN_ORGANISMS							GOBP_DEFENSE_RESPONSE_TO_OTHER_ORGANISM		GOBP_CELL_CELL_ADHESION							GOBP_DEFENSE_RESPONSE		GOBP_CELL_ADHESION				GOBP_REGULATION_OF_RESPONSE_TO_STRESS				GOBP_CELLULAR_RESPONSE_TO_STRESS								GOBP_EPITHELIAL_CELL_DIFFERENTIATION					GOBP_NEGATIVE_REGULATION_OF_RESPONSE_TO_STIMULUS
6804	STX1A	syntaxin 1A [Source:HGNC Symbol;Acc:HGNC:11433]		GOCC_SECRETORY_VESICLE						GOMF_MOLECULAR_FUNCTION_INHIBITOR_ACTIVITY				GOBP_POSITIVE_REGULATION_OF_TRANSPORT					GOBP_REGULATION_OF_TRANSPORT														GOBP_REGULATION_OF_SYSTEM_PROCESS	GOBP_REGULATION_OF_CELLULAR_LOCALIZATION
79983	POF1B	POF1B actin binding protein [Source:HGNC Symbol;Acc:HGNC:13711]				GOCC_DESMOSOME					GOCC_ANCHORING_JUNCTION															GOCC_CELL_CELL_JUNCTION		GOCC_SUPRAMOLECULAR_POLYMER		GOCC_SUPRAMOLECULAR_COMPLEX													GOBP_EPITHELIAL_CELL_DIFFERENTIATION
7531	YWHAE	tyrosine 3-monooxygenase/tryptophan 5-monooxygenase activation protein epsilon [Source:HGNC Symbol;Acc:HGNC:12851]						GOMF_CELL_ADHESION_MOLECULE_BINDING	GOBP_BIOLOGICAL_PROCESS_INVOLVED_IN_INTERSPECIES_INTERACTION_BETWEEN_ORGANISMS	GOMF_MOLECULAR_FUNCTION_INHIBITOR_ACTIVITY	GOCC_ANCHORING_JUNCTION		GOMF_CADHERIN_BINDING	GOBP_POSITIVE_REGULATION_OF_TRANSPORT		GOBP_DEFENSE_RESPONSE_TO_OTHER_ORGANISM			GOBP_REGULATION_OF_TRANSPORT						GOBP_DEFENSE_RESPONSE						GOBP_REGULATION_OF_RESPONSE_TO_STRESS		GOBP_REGULATION_OF_SYSTEM_PROCESS	GOBP_REGULATION_OF_CELLULAR_LOCALIZATION	GOBP_CELLULAR_RESPONSE_TO_STRESS			GOBP_SUBSTANTIA_NIGRA_DEVELOPMENT				GOBP_NEGATIVE_REGULATION_OF_PROTEIN_METABOLIC_PROCESS					GOBP_REGULATION_OF_MOLECULAR_FUNCTION	GOBP_NEGATIVE_REGULATION_OF_RESPONSE_TO_STIMULUS
2810	SFN	stratifin [Source:HGNC Symbol;Acc:HGNC:10773]						GOMF_CELL_ADHESION_MOLECULE_BINDING	GOBP_BIOLOGICAL_PROCESS_INVOLVED_IN_INTERSPECIES_INTERACTION_BETWEEN_ORGANISMS	GOMF_MOLECULAR_FUNCTION_INHIBITOR_ACTIVITY		GOMF_ENZYME_INHIBITOR_ACTIVITY	GOMF_CADHERIN_BINDING	GOBP_POSITIVE_REGULATION_OF_TRANSPORT		GOBP_DEFENSE_RESPONSE_TO_OTHER_ORGANISM			GOBP_REGULATION_OF_TRANSPORT				GOBP_EPIDERMIS_DEVELOPMENT		GOBP_DEFENSE_RESPONSE						GOBP_REGULATION_OF_RESPONSE_TO_STRESS			GOBP_REGULATION_OF_CELLULAR_LOCALIZATION	GOBP_CELLULAR_RESPONSE_TO_STRESS		GOMF_ENZYME_REGULATOR_ACTIVITY					GOBP_NEGATIVE_REGULATION_OF_PROTEIN_METABOLIC_PROCESS	GOBP_EPITHELIAL_CELL_DIFFERENTIATION		GOBP_APOPTOTIC_PROCESS		GOBP_REGULATION_OF_MOLECULAR_FUNCTION	GOBP_NEGATIVE_REGULATION_OF_RESPONSE_TO_STIMULUS
5052	PRDX1	peroxiredoxin 1 [Source:HGNC Symbol;Acc:HGNC:9352]						GOMF_CELL_ADHESION_MOLECULE_BINDING	GOBP_BIOLOGICAL_PROCESS_INVOLVED_IN_INTERSPECIES_INTERACTION_BETWEEN_ORGANISMS				GOMF_CADHERIN_BINDING			GOBP_DEFENSE_RESPONSE_TO_OTHER_ORGANISM									GOBP_DEFENSE_RESPONSE						GOBP_REGULATION_OF_RESPONSE_TO_STRESS				GOBP_CELLULAR_RESPONSE_TO_STRESS
2023	ENO1	enolase 1 [Source:HGNC Symbol;Acc:HGNC:3350]						GOMF_CELL_ADHESION_MOLECULE_BINDING	GOBP_BIOLOGICAL_PROCESS_INVOLVED_IN_INTERSPECIES_INTERACTION_BETWEEN_ORGANISMS				GOMF_CADHERIN_BINDING									GOBP_REGULATION_OF_PROTEOLYSIS		GOBP_NADH_METABOLIC_PROCESS				GOCC_SUPRAMOLECULAR_POLYMER		GOCC_SUPRAMOLECULAR_COMPLEX	GOBP_REGULATION_OF_RESPONSE_TO_STRESS	GOBP_PROTEOLYSIS	GOBP_REGULATION_OF_SYSTEM_PROCESS		GOBP_CELLULAR_RESPONSE_TO_STRESS				GOBP_GLYCOLYTIC_PROCESS_THROUGH_GLUCOSE_6_PHOSPHATE	GOBP_POSITIVE_REGULATION_OF_MULTICELLULAR_ORGANISMAL_PROCESS	GOBP_NAD_CATABOLIC_PROCESS				GOBP_APOPTOTIC_PROCESS	GOBP_ATP_METABOLIC_PROCESS		GOBP_NEGATIVE_REGULATION_OF_RESPONSE_TO_STIMULUS	GOBP_GLYCOLYTIC_PROCESS_THROUGH_FRUCTOSE_6_PHOSPHATE
3309	HSPA5	heat shock protein family A (Hsp70) member 5 [Source:HGNC Symbol;Acc:HGNC:5238]						GOMF_CELL_ADHESION_MOLECULE_BINDING			GOCC_ANCHORING_JUNCTION		GOMF_CADHERIN_BINDING																		GOBP_REGULATION_OF_RESPONSE_TO_STRESS	GOBP_PROTEOLYSIS			GOBP_CELLULAR_RESPONSE_TO_STRESS	GOMF_CALCIUM_ION_BINDING		GOBP_SUBSTANTIA_NIGRA_DEVELOPMENT							GOBP_APOPTOTIC_PROCESS			GOBP_NEGATIVE_REGULATION_OF_RESPONSE_TO_STIMULUS
6711	SPTBN1	spectrin beta, non-erythrocytic 1 [Source:HGNC Symbol;Acc:HGNC:11275]						GOMF_CELL_ADHESION_MOLECULE_BINDING					GOMF_CADHERIN_BINDING															GOCC_SUPRAMOLECULAR_POLYMER		GOCC_SUPRAMOLECULAR_COMPLEX				GOBP_REGULATION_OF_CELLULAR_LOCALIZATION						GOBP_POSITIVE_REGULATION_OF_MULTICELLULAR_ORGANISMAL_PROCESS
1656	DDX6	DEAD-box helicase 6 [Source:HGNC Symbol;Acc:HGNC:2747]						GOMF_CELL_ADHESION_MOLECULE_BINDING					GOMF_CADHERIN_BINDING																	GOCC_SUPRAMOLECULAR_COMPLEX												GOBP_NEGATIVE_REGULATION_OF_PROTEIN_METABOLIC_PROCESS
2597	GAPDH	glyceraldehyde-3-phosphate dehydrogenase [Source:HGNC Symbol;Acc:HGNC:4141]							GOBP_BIOLOGICAL_PROCESS_INVOLVED_IN_INTERSPECIES_INTERACTION_BETWEEN_ORGANISMS	GOMF_MOLECULAR_FUNCTION_INHIBITOR_ACTIVITY		GOMF_ENZYME_INHIBITOR_ACTIVITY				GOBP_DEFENSE_RESPONSE_TO_OTHER_ORGANISM	GOMF_PEPTIDASE_REGULATOR_ACTIVITY			GOMF_ENDOPEPTIDASE_REGULATOR_ACTIVITY		GOBP_REGULATION_OF_PROTEOLYSIS			GOBP_DEFENSE_RESPONSE							GOBP_PROTEOLYSIS					GOMF_ENZYME_REGULATOR_ACTIVITY			GOBP_POSITIVE_REGULATION_OF_MULTICELLULAR_ORGANISMAL_PROCESS		GOBP_NEGATIVE_REGULATION_OF_PROTEIN_METABOLIC_PROCESS			GOBP_APOPTOTIC_PROCESS	GOBP_ATP_METABOLIC_PROCESS	GOBP_REGULATION_OF_MOLECULAR_FUNCTION
22933	SIRT2	sirtuin 2 [Source:HGNC Symbol;Acc:HGNC:10886]							GOBP_BIOLOGICAL_PROCESS_INVOLVED_IN_INTERSPECIES_INTERACTION_BETWEEN_ORGANISMS		GOCC_ANCHORING_JUNCTION					GOBP_DEFENSE_RESPONSE_TO_OTHER_ORGANISM						GOBP_REGULATION_OF_PROTEOLYSIS			GOBP_DEFENSE_RESPONSE	GOCC_CELL_CELL_JUNCTION		GOCC_SUPRAMOLECULAR_POLYMER		GOCC_SUPRAMOLECULAR_COMPLEX	GOBP_REGULATION_OF_RESPONSE_TO_STRESS	GOBP_PROTEOLYSIS			GOBP_CELLULAR_RESPONSE_TO_STRESS			GOBP_SUBSTANTIA_NIGRA_DEVELOPMENT				GOBP_NEGATIVE_REGULATION_OF_PROTEIN_METABOLIC_PROCESS			GOBP_APOPTOTIC_PROCESS		GOBP_REGULATION_OF_MOLECULAR_FUNCTION	GOBP_NEGATIVE_REGULATION_OF_RESPONSE_TO_STIMULUS
983	CDK1	cyclin dependent kinase 1 [Source:HGNC Symbol;Acc:HGNC:1722]							GOBP_BIOLOGICAL_PROCESS_INVOLVED_IN_INTERSPECIES_INTERACTION_BETWEEN_ORGANISMS					GOBP_POSITIVE_REGULATION_OF_TRANSPORT					GOBP_REGULATION_OF_TRANSPORT									GOCC_SUPRAMOLECULAR_POLYMER		GOCC_SUPRAMOLECULAR_COMPLEX				GOBP_REGULATION_OF_CELLULAR_LOCALIZATION	GOBP_CELLULAR_RESPONSE_TO_STRESS					GOBP_POSITIVE_REGULATION_OF_MULTICELLULAR_ORGANISMAL_PROCESS			GOBP_EPITHELIAL_CELL_DIFFERENTIATION		GOBP_APOPTOTIC_PROCESS
3263	HPX	hemopexin [Source:HGNC Symbol;Acc:HGNC:5171]							GOBP_BIOLOGICAL_PROCESS_INVOLVED_IN_INTERSPECIES_INTERACTION_BETWEEN_ORGANISMS							GOBP_DEFENSE_RESPONSE_TO_OTHER_ORGANISM					GOCC_BLOOD_MICROPARTICLE				GOBP_DEFENSE_RESPONSE						GOBP_REGULATION_OF_RESPONSE_TO_STRESS
3512	JCHAIN	joining chain of multimeric IgA and IgM [Source:HGNC Symbol;Acc:HGNC:5713]							GOBP_BIOLOGICAL_PROCESS_INVOLVED_IN_INTERSPECIES_INTERACTION_BETWEEN_ORGANISMS							GOBP_DEFENSE_RESPONSE_TO_OTHER_ORGANISM					GOCC_BLOOD_MICROPARTICLE				GOBP_DEFENSE_RESPONSE
3503	IGHG4	immunoglobulin heavy constant gamma 4 (G4m marker) [Source:HGNC Symbol;Acc:HGNC:5528]							GOBP_BIOLOGICAL_PROCESS_INVOLVED_IN_INTERSPECIES_INTERACTION_BETWEEN_ORGANISMS							GOBP_DEFENSE_RESPONSE_TO_OTHER_ORGANISM					GOCC_BLOOD_MICROPARTICLE				GOBP_DEFENSE_RESPONSE
7334	UBE2N	ubiquitin conjugating enzyme E2 N [Source:HGNC Symbol;Acc:HGNC:12492]							GOBP_BIOLOGICAL_PROCESS_INVOLVED_IN_INTERSPECIES_INTERACTION_BETWEEN_ORGANISMS							GOBP_DEFENSE_RESPONSE_TO_OTHER_ORGANISM									GOBP_DEFENSE_RESPONSE						GOBP_REGULATION_OF_RESPONSE_TO_STRESS	GOBP_PROTEOLYSIS			GOBP_CELLULAR_RESPONSE_TO_STRESS		GOMF_ENZYME_REGULATOR_ACTIVITY										GOBP_REGULATION_OF_MOLECULAR_FUNCTION	GOBP_NEGATIVE_REGULATION_OF_RESPONSE_TO_STIMULUS
117159	DCD	dermcidin [Source:HGNC Symbol;Acc:HGNC:14669]							GOBP_BIOLOGICAL_PROCESS_INVOLVED_IN_INTERSPECIES_INTERACTION_BETWEEN_ORGANISMS							GOBP_DEFENSE_RESPONSE_TO_OTHER_ORGANISM									GOBP_DEFENSE_RESPONSE							GOBP_PROTEOLYSIS
7001	PRDX2	peroxiredoxin 2 [Source:HGNC Symbol;Acc:HGNC:9353]							GOBP_BIOLOGICAL_PROCESS_INVOLVED_IN_INTERSPECIES_INTERACTION_BETWEEN_ORGANISMS									GOBP_CELL_CELL_ADHESION							GOBP_DEFENSE_RESPONSE		GOBP_CELL_ADHESION				GOBP_REGULATION_OF_RESPONSE_TO_STRESS				GOBP_CELLULAR_RESPONSE_TO_STRESS					GOBP_POSITIVE_REGULATION_OF_MULTICELLULAR_ORGANISMAL_PROCESS					GOBP_APOPTOTIC_PROCESS			GOBP_NEGATIVE_REGULATION_OF_RESPONSE_TO_STIMULUS
131578	LRRC15	leucine rich repeat containing 15 [Source:HGNC Symbol;Acc:HGNC:20818]							GOBP_BIOLOGICAL_PROCESS_INVOLVED_IN_INTERSPECIES_INTERACTION_BETWEEN_ORGANISMS																									GOBP_REGULATION_OF_CELLULAR_LOCALIZATION
1267	CNP	2',3'-cyclic nucleotide 3' phosphodiesterase [Source:HGNC Symbol;Acc:HGNC:2158]							GOBP_BIOLOGICAL_PROCESS_INVOLVED_IN_INTERSPECIES_INTERACTION_BETWEEN_ORGANISMS																													GOBP_SUBSTANTIA_NIGRA_DEVELOPMENT
7532	YWHAG	tyrosine 3-monooxygenase/tryptophan 5-monooxygenase activation protein gamma [Source:HGNC Symbol;Acc:HGNC:12852]								GOMF_MOLECULAR_FUNCTION_INHIBITOR_ACTIVITY	GOCC_ANCHORING_JUNCTION	GOMF_ENZYME_INHIBITOR_ACTIVITY																							GOBP_CELLULAR_RESPONSE_TO_STRESS		GOMF_ENZYME_REGULATOR_ACTIVITY					GOBP_NEGATIVE_REGULATION_OF_PROTEIN_METABOLIC_PROCESS					GOBP_REGULATION_OF_MOLECULAR_FUNCTION	GOBP_NEGATIVE_REGULATION_OF_RESPONSE_TO_STIMULUS
5275	SERPINB13	serpin family B member 13 [Source:HGNC Symbol;Acc:HGNC:8944]								GOMF_MOLECULAR_FUNCTION_INHIBITOR_ACTIVITY		GOMF_ENZYME_INHIBITOR_ACTIVITY					GOMF_PEPTIDASE_REGULATOR_ACTIVITY			GOMF_ENDOPEPTIDASE_REGULATOR_ACTIVITY		GOBP_REGULATION_OF_PROTEOLYSIS							GOCC_VACUOLAR_LUMEN			GOBP_PROTEOLYSIS					GOMF_ENZYME_REGULATOR_ACTIVITY					GOBP_NEGATIVE_REGULATION_OF_PROTEIN_METABOLIC_PROCESS			GOBP_APOPTOTIC_PROCESS		GOBP_REGULATION_OF_MOLECULAR_FUNCTION
1447	CSN2	casein beta [Source:HGNC Symbol;Acc:HGNC:2447]								GOMF_MOLECULAR_FUNCTION_INHIBITOR_ACTIVITY		GOMF_ENZYME_INHIBITOR_ACTIVITY					GOMF_PEPTIDASE_REGULATOR_ACTIVITY			GOMF_ENDOPEPTIDASE_REGULATOR_ACTIVITY		GOBP_REGULATION_OF_PROTEOLYSIS										GOBP_PROTEOLYSIS				GOMF_CALCIUM_ION_BINDING	GOMF_ENZYME_REGULATOR_ACTIVITY					GOBP_NEGATIVE_REGULATION_OF_PROTEIN_METABOLIC_PROCESS					GOBP_REGULATION_OF_MOLECULAR_FUNCTION
8710	SERPINB7	serpin family B member 7 [Source:HGNC Symbol;Acc:HGNC:13902]								GOMF_MOLECULAR_FUNCTION_INHIBITOR_ACTIVITY		GOMF_ENZYME_INHIBITOR_ACTIVITY					GOMF_PEPTIDASE_REGULATOR_ACTIVITY			GOMF_ENDOPEPTIDASE_REGULATOR_ACTIVITY		GOBP_REGULATION_OF_PROTEOLYSIS										GOBP_PROTEOLYSIS					GOMF_ENZYME_REGULATOR_ACTIVITY			GOBP_POSITIVE_REGULATION_OF_MULTICELLULAR_ORGANISMAL_PROCESS		GOBP_NEGATIVE_REGULATION_OF_PROTEIN_METABOLIC_PROCESS					GOBP_REGULATION_OF_MOLECULAR_FUNCTION
144568	A2ML1	alpha-2-macroglobulin like 1 [Source:HGNC Symbol;Acc:HGNC:23336]								GOMF_MOLECULAR_FUNCTION_INHIBITOR_ACTIVITY		GOMF_ENZYME_INHIBITOR_ACTIVITY					GOMF_PEPTIDASE_REGULATOR_ACTIVITY			GOMF_ENDOPEPTIDASE_REGULATOR_ACTIVITY		GOBP_REGULATION_OF_PROTEOLYSIS										GOBP_PROTEOLYSIS					GOMF_ENZYME_REGULATOR_ACTIVITY										GOBP_REGULATION_OF_MOLECULAR_FUNCTION
6059	ABCE1	ATP binding cassette subfamily E member 1 [Source:HGNC Symbol;Acc:HGNC:69]								GOMF_MOLECULAR_FUNCTION_INHIBITOR_ACTIVITY		GOMF_ENZYME_INHIBITOR_ACTIVITY																									GOMF_ENZYME_REGULATOR_ACTIVITY										GOBP_REGULATION_OF_MOLECULAR_FUNCTION
5354	PLP1	proteolipid protein 1 [Source:HGNC Symbol;Acc:HGNC:9086]												GOBP_POSITIVE_REGULATION_OF_TRANSPORT					GOBP_REGULATION_OF_TRANSPORT						GOBP_DEFENSE_RESPONSE													GOBP_SUBSTANTIA_NIGRA_DEVELOPMENT
9446	GSTO1	glutathione S-transferase omega 1 [Source:HGNC Symbol;Acc:HGNC:13312]												GOBP_POSITIVE_REGULATION_OF_TRANSPORT					GOBP_REGULATION_OF_TRANSPORT														GOBP_REGULATION_OF_SYSTEM_PROCESS							GOBP_POSITIVE_REGULATION_OF_MULTICELLULAR_ORGANISMAL_PROCESS							GOBP_REGULATION_OF_MOLECULAR_FUNCTION
810	CALML3	calmodulin like 3 [Source:HGNC Symbol;Acc:HGNC:1452]												GOBP_POSITIVE_REGULATION_OF_TRANSPORT					GOBP_REGULATION_OF_TRANSPORT																	GOMF_CALCIUM_ION_BINDING											GOBP_REGULATION_OF_MOLECULAR_FUNCTION
4155	MBP	myelin basic protein [Source:HGNC Symbol;Acc:HGNC:6925]																GOBP_CELL_CELL_ADHESION				GOBP_REGULATION_OF_PROTEOLYSIS					GOBP_CELL_ADHESION					GOBP_PROTEOLYSIS						GOBP_SUBSTANTIA_NIGRA_DEVELOPMENT		GOBP_POSITIVE_REGULATION_OF_MULTICELLULAR_ORGANISMAL_PROCESS							GOBP_REGULATION_OF_MOLECULAR_FUNCTION
2775	GNAO1	G protein subunit alpha o1 [Source:HGNC Symbol;Acc:HGNC:4389]																	GOBP_REGULATION_OF_TRANSPORT														GOBP_REGULATION_OF_SYSTEM_PROCESS	GOBP_REGULATION_OF_CELLULAR_LOCALIZATION
476	ATP1A1	ATPase Na+/K+ transporting subunit alpha 1 [Source:HGNC Symbol;Acc:HGNC:799]																	GOBP_REGULATION_OF_TRANSPORT														GOBP_REGULATION_OF_SYSTEM_PROCESS		GOBP_CELLULAR_RESPONSE_TO_STRESS					GOBP_POSITIVE_REGULATION_OF_MULTICELLULAR_ORGANISMAL_PROCESS
3039	HBA1	hemoglobin subunit alpha 1 [Source:HGNC Symbol;Acc:HGNC:4823]																			GOCC_BLOOD_MICROPARTICLE
7053	TGM3	transglutaminase 3 [Source:HGNC Symbol;Acc:HGNC:11779]																					GOBP_EPIDERMIS_DEVELOPMENT													GOMF_CALCIUM_ION_BINDING							GOBP_EPITHELIAL_CELL_DIFFERENTIATION
5230	PGK1	phosphoglycerate kinase 1 [Source:HGNC Symbol;Acc:HGNC:8896]																						GOBP_NADH_METABOLIC_PROCESS								GOBP_PROTEOLYSIS			GOBP_CELLULAR_RESPONSE_TO_STRESS				GOBP_GLYCOLYTIC_PROCESS_THROUGH_GLUCOSE_6_PHOSPHATE		GOBP_NAD_CATABOLIC_PROCESS		GOBP_EPITHELIAL_CELL_DIFFERENTIATION			GOBP_ATP_METABOLIC_PROCESS			GOBP_GLYCOLYTIC_PROCESS_THROUGH_FRUCTOSE_6_PHOSPHATE
7167	TPI1	triosephosphate isomerase 1 [Source:HGNC Symbol;Acc:HGNC:12009]																						GOBP_NADH_METABOLIC_PROCESS															GOBP_GLYCOLYTIC_PROCESS_THROUGH_GLUCOSE_6_PHOSPHATE		GOBP_NAD_CATABOLIC_PROCESS					GOBP_ATP_METABOLIC_PROCESS			GOBP_GLYCOLYTIC_PROCESS_THROUGH_FRUCTOSE_6_PHOSPHATE
2026	ENO2	enolase 2 [Source:HGNC Symbol;Acc:HGNC:3353]																						GOBP_NADH_METABOLIC_PROCESS															GOBP_GLYCOLYTIC_PROCESS_THROUGH_GLUCOSE_6_PHOSPHATE		GOBP_NAD_CATABOLIC_PROCESS					GOBP_ATP_METABOLIC_PROCESS			GOBP_GLYCOLYTIC_PROCESS_THROUGH_FRUCTOSE_6_PHOSPHATE
563	AZGP1	alpha-2-glycoprotein 1, zinc-binding [Source:HGNC Symbol;Acc:HGNC:910]																									GOBP_CELL_ADHESION
4000	LMNA	lamin A/C [Source:HGNC Symbol;Acc:HGNC:6636]																										GOCC_SUPRAMOLECULAR_POLYMER		GOCC_SUPRAMOLECULAR_COMPLEX	GOBP_REGULATION_OF_RESPONSE_TO_STRESS		GOBP_REGULATION_OF_SYSTEM_PROCESS	GOBP_REGULATION_OF_CELLULAR_LOCALIZATION	GOBP_CELLULAR_RESPONSE_TO_STRESS										GOBP_APOPTOTIC_PROCESS			GOBP_NEGATIVE_REGULATION_OF_RESPONSE_TO_STIMULUS
4135	MAP6	microtubule associated protein 6 [Source:HGNC Symbol;Acc:HGNC:6868]																										GOCC_SUPRAMOLECULAR_POLYMER		GOCC_SUPRAMOLECULAR_COMPLEX										GOBP_POSITIVE_REGULATION_OF_MULTICELLULAR_ORGANISMAL_PROCESS
1808	DPYSL2	dihydropyrimidinase like 2 [Source:HGNC Symbol;Acc:HGNC:3014]																										GOCC_SUPRAMOLECULAR_POLYMER		GOCC_SUPRAMOLECULAR_COMPLEX
347733	TUBB2B	tubulin beta 2B class IIb [Source:HGNC Symbol;Acc:HGNC:30829]																										GOCC_SUPRAMOLECULAR_POLYMER		GOCC_SUPRAMOLECULAR_COMPLEX
6233	RPS27A	ribosomal protein S27a [Source:HGNC Symbol;Acc:HGNC:10417]																														GOBP_PROTEOLYSIS
491	ATP2B2	ATPase plasma membrane Ca2+ transporting 2 [Source:HGNC Symbol;Acc:HGNC:815]																															GOBP_REGULATION_OF_SYSTEM_PROCESS
85300	ATCAY	ATCAY kinesin light chain interacting caytaxin [Source:HGNC Symbol;Acc:HGNC:779]																																GOBP_REGULATION_OF_CELLULAR_LOCALIZATION											GOBP_APOPTOTIC_PROCESS
278	AMY1C	amylase alpha 1C [Source:HGNC Symbol;Acc:HGNC:476]																																		GOMF_CALCIUM_ION_BINDING
37	ACADVL	acyl-CoA dehydrogenase very long chain [Source:HGNC Symbol;Acc:HGNC:92]																																									GOBP_EPITHELIAL_CELL_DIFFERENTIATION
498	ATP5F1A	ATP synthase F1 subunit alpha [Source:HGNC Symbol;Acc:HGNC:823]																																												GOBP_ATP_METABOLIC_PROCESS
84869	CBR4	carbonyl reductase 4 [Source:HGNC Symbol;Acc:HGNC:25891]
1446	CSN1S1	casein alpha s1 [Source:HGNC Symbol;Acc:HGNC:2445]
93099	DMKN	dermokine [Source:HGNC Symbol;Acc:HGNC:25063]
58473	PLEKHB1	pleckstrin homology domain containing B1 [Source:HGNC Symbol;Acc:HGNC:19079]
256714	MAP7D2	MAP7 domain containing 2 [Source:HGNC Symbol;Acc:HGNC:25899]
79901	CYBRD1	cytochrome b reductase 1 [Source:HGNC Symbol;Acc:HGNC:20797]
84064	HDHD2	haloacid dehalogenase like hydrolase domain containing 2 [Source:HGNC Symbol;Acc:HGNC:25364]
147645	VSIG10L	V-set and immunoglobulin domain containing 10 like [Source:HGNC Symbol;Acc:HGNC:27111]
374897	SBSN	suprabasin [Source:HGNC Symbol;Acc:HGNC:24950]
391123	VSIG8	V-set and immunoglobulin domain containing 8 [Source:HGNC Symbol;Acc:HGNC:32063]
3963	LGALS7	galectin 7 [Source:HGNC Symbol;Acc:HGNC:6568]
[truncated: 3 more columns]

## Sheet: Sng DUC µFlow
Overlap Results
Collection(s):	GO
# overlaps shown:	50
# genesets in collections:	10454
# genes in comparison (n):	101
# genes in universe (N):	42577
Gene Set Name	# Genes in Gene Set (K)	Description	# Genes in Overlap (k)	k/K	p-value	FDR q-value
GOCC_MITOCHONDRION	1688	A semiautonomous, self replicating organelle that occurs in varying numbers, shapes, and sizes in the cytoplasm of virtually all eukaryotic cells. It is notably the site of tissue respiration. [GOC:giardia, ISBN:0198506732]	31	0.0184	1.74E-19	1.82E-15
GOBP_SMALL_MOLECULE_METABOLIC_PROCESS	1836	The chemical reactions and pathways involving small molecules, any low molecular weight, monomeric, non-encoded molecule. [GOC:curators, GOC:pde, GOC:vw]	30	0.0163	1.86E-17	9.75E-14
GOBP_ORGANOPHOSPHATE_METABOLIC_PROCESS	1039	The chemical reactions and pathways involving organophosphates, any phosphate-containing organic compound. [ISBN:0198506732]	21	0.0202	4.57E-14	1.59E-10
GOCC_ORGANELLE_ENVELOPE	1293	A double membrane structure enclosing an organelle, including two lipid bilayers and the region between them. In some cases, an organelle envelope may have more than two membranes. [GOC:mah, GOC:pz]	22	0.0170	3.29E-13	8.59E-10
GOBP_GENERATION_OF_PRECURSOR_METABOLITES_AND_ENERGY	476	The chemical reactions and pathways resulting in the formation of precursor metabolites, substances from which energy is derived, and any process involved in the liberation of energy from these substances. [GOC:jl]	15	0.0315	5.29E-13	9.65E-10
GOBP_NUCLEOBASE_CONTAINING_SMALL_MOLECULE_METABOLIC_PROCESS	681	The cellular chemical reactions and pathways involving a nucleobase-containing small molecule: a nucleobase, a nucleoside, or a nucleotide. [GOC:vw]	17	0.0250	5.54E-13	9.65E-10
GOMF_PURINE_NUCLEOTIDE_BINDING	1987	Binding to a purine nucleotide, a compound consisting of a purine nucleoside esterified with (ortho)phosphate. [GOC:ai]	26	0.0131	6.68E-13	9.97E-10
GOCC_SECRETORY_VESICLE	1081	A cytoplasmic, membrane bound vesicle that is capable of fusing to the plasma membrane to release its contents into the extracellular space. [GOC:dos]	20	0.0185	9.98E-13	1.3E-9
GOBP_ORGANONITROGEN_COMPOUND_BIOSYNTHETIC_PROCESS	1806	The chemical reactions and pathways resulting in the formation of organonitrogen compound. [GOC:pr, GOC:TermGenie]	24	0.0133	4.44E-12	4.7E-9
GOCC_SECRETORY_GRANULE	902	A small subcellular vesicle, surrounded by a membrane, that is formed from the Golgi apparatus and contains a highly concentrated protein destined for secretion. Secretory granules move towards the periphery of the cell and upon stimulation, their membranes fuse with the cell membrane, and their protein load is exteriorized. Processing of the contained protein may take place in secretory granules…	18	0.0200	4.49E-12	4.7E-9
GOCC_MITOCHONDRIAL_ENVELOPE	821	The double lipid bilayer enclosing the mitochondrion and separating its contents from the cell cytoplasm; includes the intermembrane space. [GOC:ai, GOC:pz]	17	0.0207	1.06E-11	1e-08
GOMF_CADHERIN_BINDING	335	Binding to cadherin, a type I membrane protein involved in cell adhesion. [GOC:bf]	12	0.0358	2.95E-11	2.57E-8
GOMF_ADENYL_NUCLEOTIDE_BINDING	1636	Binding to an adenyl nucleotide, an adenosine esterified with (ortho)phosphate. [ISBN:0198506732]	22	0.0134	3.23E-11	2.6E-8
GOCC_SYNAPSE	1492	The junction between an axon of one neuron and a dendrite of another neuron, a muscle fiber or a glial cell. As the axon approaches the synapse it enlarges into a specialized structure, the presynaptic terminal bouton, which contains mitochondria and synaptic vesicles. At the tip of the terminal bouton is the presynaptic membrane; facing it, and separated from it by a minute cleft (the synaptic c…	21	0.0141	4.22E-11	3.15E-8
GOMF_CELL_ADHESION_MOLECULE_BINDING	562	Binding to a cell adhesion molecule. [GOC:ai]	14	0.0249	7.45E-11	4.98E-8
GOCC_ORGANELLE_INNER_MEMBRANE	563	The inner, i.e. lumen-facing, lipid bilayer of an organelle envelope; usually highly selective to most ions and metabolites. [GOC:mah]	14	0.0249	7.62E-11	4.98E-8
GOBP_NITROGEN_COMPOUND_TRANSPORT	1903	The directed movement of nitrogen-containing compounds into, out of or within a cell, or between cells, by means of some agent such as a transporter or pore. [GOC:mah]	23	0.0121	8.84E-11	5.2E-8
GOBP_PURINE_CONTAINING_COMPOUND_METABOLIC_PROCESS	570	The chemical reactions and pathways involving a purine-containing compound, i.e. any compound that contains purine or a formal derivative thereof. [GOC:mah]	14	0.0246	8.96E-11	5.2E-8
GOBP_RIBOSE_PHOSPHATE_METABOLIC_PROCESS	483	The chemical reactions and pathways involving ribose phosphate, any phosphorylated ribose sugar. [GOC:ai]	13	0.0269	1.45E-10	7.96E-8
GOBP_ORGANOPHOSPHATE_BIOSYNTHETIC_PROCESS	595	The chemical reactions and pathways resulting in the biosynthesis of deoxyribose phosphate, the phosphorylated sugar 2-deoxy-erythro-pentose. [GOC:chem_mtg]	14	0.0235	1.57E-10	8.19E-8
GOBP_ORGANONITROGEN_COMPOUND_CATABOLIC_PROCESS	1448	The chemical reactions and pathways resulting in the breakdown of organonitrogen compound. [GOC:pr, GOC:TermGenie]	20	0.0138	1.83E-10	9.1E-8
GOCC_NEURON_PROJECTION	1336	A prolongation or process extending from a nerve cell, e.g. an axon or dendrite. [GOC:jl, http://www.cogsci.princeton.edu/~wn/]	19	0.0142	3.42E-10	1.63E-7
GOBP_PYRIDINE_CONTAINING_COMPOUND_METABOLIC_PROCESS	174	The chemical reactions and pathways involving a pyridine-containing compound, i.e. any compound that contains pyridine or a formal derivative thereof. [GOC:mah]	9	0.0517	3.91E-10	1.71E-7
GOBP_CELLULAR_RESPONSE_TO_STRESS	1867	Any process that results in a change in state or activity of a cell (in terms of movement, secretion, enzyme production, gene expression, etc.) as a result of a stimulus indicating the organism is under stress. The stress is usually, but not necessarily, exogenous (e.g. temperature, humidity, ionizing radiation). [GOC:mah]	22	0.0118	3.93E-10	1.71E-7
GOCC_ANCHORING_JUNCTION	905	A cell junction that mechanically attaches a cell (and its cytoskeleton) to neighboring cells or to the extracellular matrix. [ISBN:0815332181]	16	0.0177	4.52E-10	1.89E-7
GOBP_PYRUVATE_METABOLIC_PROCESS	120	The chemical reactions and pathways involving pyruvate, 2-oxopropanoate. [GOC:go_curators]	8	0.0667	5.1E-10	1.98E-7
GOCC_AXON	652	The long process of a neuron that conducts nerve impulses, usually away from the cell body to the terminals and varicosities, which are sites of storage and release of neurotransmitter. [GOC:nln, ISBN:0198506732]	14	0.0215	5.12E-10	1.98E-7
GOCC_CELL_SUBSTRATE_JUNCTION	437	A cell junction that forms a connection between a cell and the extracellular matrix. [GOC:aruk, GOC:bc, GOC:hb, GOC:mah, PMID:10419689, PMID:1643657, PMID:16805308, PMID:26923917, PMID:8314002]	12	0.0275	6.15E-10	2.3E-7
GOBP_NUCLEOSIDE_DIPHOSPHATE_METABOLIC_PROCESS	129	The chemical reactions and pathways involving a nucleoside diphosphate, a compound consisting of a nucleobase linked to a deoxyribose or ribose sugar esterified with diphosphate on the sugar. [GOC:go_curators, ISBN:0198506732]	8	0.0620	9.1E-10	3.28E-7
GOBP_NUCLEOSIDE_TRIPHOSPHATE_METABOLIC_PROCESS	269	The chemical reactions and pathways involving a nucleoside triphosphate, a compound consisting of a nucleobase linked to a deoxyribose or ribose sugar esterified with triphosphate on the sugar. [GOC:go_curators, ISBN:0198506732]	10	0.0372	9.94E-10	3.45E-7
GOBP_GLYCOLYTIC_PROCESS_THROUGH_GLUCOSE_6_PHOSPHATE	20	The chemical reactions and pathways resulting in the breakdown of a carbohydrate into pyruvate, occurring through a glucose-6-phosphate intermediate, with the concomitant production of a small amount of ATP. [GOC:dph, ISBN:0201090910, ISBN:0879010479]	5	0.2500	1.02E-9	3.45E-7
GOBP_NAD_CATABOLIC_PROCESS	21	The chemical reactions and pathways resulting in the breakdown of nicotinamide adenine dinucleotide, a coenzyme present in most living cells and derived from the B vitamin nicotinic acid; catabolism may be of either the oxidized form, NAD, or the reduced form, NADH. [GOC:jl, ISBN:0618254153]	5	0.2381	1.34E-9	4.38E-7
GOBP_REGULATION_OF_TRANSPORT	1633	Any process that modulates the frequency, rate or extent of the directed movement of substances (such as macromolecules, small molecules, ions) into, out of or within a cell, or between cells, by means of some agent such as a transporter or pore. [GOC:ai]	20	0.0122	1.45E-9	4.61E-7
GOBP_RESPONSE_TO_ABIOTIC_STIMULUS	1149	Any process that results in a change in state or activity of a cell or an organism (in terms of movement, secretion, enzyme production, gene expression, etc.) as a result of an abiotic (not derived from living organisms) stimulus. [GOC:hb]	17	0.0148	1.8E-9	5.55E-7
GOBP_SMALL_MOLECULE_CATABOLIC_PROCESS	380	The chemical reactions and pathways resulting in the breakdown of small molecules, any low molecular weight, monomeric, non-encoded molecule. [GOC:curators, GOC:vw]	11	0.0289	1.92E-9	5.74E-7
GOBP_GLYCOLYTIC_PROCESS_THROUGH_FRUCTOSE_6_PHOSPHATE	24	The chemical reactions and pathways resulting in the breakdown of a monosaccharide into pyruvate, occurring through a fructose-6-phosphate intermediate, with the concomitant production of ATP and NADH. [GOC:dph, ISBN:0201090910, ISBN:0879010479]	5	0.2083	2.79E-9	8.09E-7
GOBP_ESTABLISHMENT_OF_PROTEIN_LOCALIZATION	1711	The directed movement of a protein to a specific location. [GOC:bf]	20	0.0117	3.21E-9	9.08E-7
GOBP_ATP_METABOLIC_PROCESS	222	The chemical reactions and pathways involving ATP, adenosine triphosphate, a universally important coenzyme and enzyme regulator. [GOC:go_curators]	9	0.0405	3.34E-9	9.18E-7
GOBP_MONOCARBOXYLIC_ACID_METABOLIC_PROCESS	639	The chemical reactions and pathways involving monocarboxylic acids, any organic acid containing one carboxyl (COOH) group or anion (COO-). [GOC:vk]	13	0.0203	4.24E-9	1.14E-6
GOBP_PYRIDINE_CONTAINING_COMPOUND_CATABOLIC_PROCESS	100	The chemical reactions and pathways resulting in the breakdown of a pyridine-containing compound, i.e. any compound that contains pyridine or a formal derivative thereof. [GOC:mah]	7	0.0700	4.57E-9	1.2E-6
GOBP_CELLULAR_RESPONSE_TO_CHEMICAL_STRESS	320	Any process that results in a change in state or activity of a cell (in terms of movement, secretion, enzyme production, gene expression, etc.) as a result of a chemical stimulus indicating the organism is under stress. [PMID:26653712]	10	0.0312	5.25E-9	1.31E-6
GOBP_GLUCOSE_CATABOLIC_PROCESS	27	The chemical reactions and pathways resulting in the breakdown of glucose, the aldohexose gluco-hexose. [GOC:ai]	5	0.1852	5.26E-9	1.31E-6
GOBP_ORGANOPHOSPHATE_CATABOLIC_PROCESS	237	The chemical reactions and pathways resulting in the breakdown of organophosphates, any phosphate-containing organic compound. [GOC:ai]	9	0.0380	5.9E-9	1.43E-6
GOBP_NUCLEOSIDE_DIPHOSPHATE_CATABOLIC_PROCESS	104	The chemical reactions and pathways resulting in the breakdown of a nucleoside diphosphate, a compound consisting of a nucleobase linked to a deoxyribose or ribose sugar esterified with diphosphate on the sugar. [GOC:go_curators, ISBN:0198506732]	7	0.0673	6.02E-9	1.43E-6
GOCC_VESICLE_LUMEN	328	The volume enclosed by the membrane or protein that forms a vesicle. [GOC:mah, GOC:vesicles]	10	0.0305	6.64E-9	1.51E-6
GOBP_PROTEIN_TRANSPORT	1424	The directed movement of proteins into, out of or within a cell, or between cells, by means of some agent such as a transporter or pore. [GOC:ai]	18	0.0126	6.64E-9	1.51E-6
GOBP_ORGANIC_ACID_METABOLIC_PROCESS	945	The chemical reactions and pathways involving organic acids, any acidic compound containing carbon in covalent linkage. [ISBN:0198506732]	15	0.0159	7.06E-9	1.57E-6
GOBP_NAD_METABOLIC_PROCESS	64	The chemical reactions and pathways involving nicotinamide adenine dinucleotide (NAD), a coenzyme present in most living cells and derived from the B vitamin nicotinic acid. [GOC:jl, ISBN:0618254153]	6	0.0938	1.03E-8	2.24E-6
GOBP_NUCLEOSIDE_PHOSPHATE_CATABOLIC_PROCESS	179	The chemical reactions and pathways resulting in the breakdown of a nucleoside phosphate. [GOC:TermGenie]	8	0.0447	1.21E-8	2.58E-6
GOBP_RESPONSE_TO_OXYGEN_CONTAINING_COMPOUND	1678	Any process that results in a change in state or activity of a cell or an organism (in terms of movement, secretion, enzyme production, gene expression, etc.) as a result of an oxygen-containing compound stimulus. [GOC:pr, GOC:TermGenie]	19	0.0113	1.4E-8	2.93E-6
Gene/Gene Set Overlap Matrix
Entrez Gene Id	Gene Symbol	Gene Description	GOCC_MITOCHONDRION	GOBP_SMALL_MOLECULE_METABOLIC_PROCESS	GOBP_ORGANOPHOSPHATE_METABOLIC_PROCESS	GOCC_ORGANELLE_ENVELOPE	GOBP_GENERATION_OF_PRECURSOR_METABOLITES_AND_ENERGY	GOBP_NUCLEOBASE_CONTAINING_SMALL_MOLECULE_METABOLIC_PROCESS	GOMF_PURINE_NUCLEOTIDE_BINDING	GOCC_SECRETORY_VESICLE	GOBP_ORGANONITROGEN_COMPOUND_BIOSYNTHETIC_PROCESS	GOCC_SECRETORY_GRANULE	GOCC_MITOCHONDRIAL_ENVELOPE	GOMF_CADHERIN_BINDING	GOMF_ADENYL_NUCLEOTIDE_BINDING	GOCC_SYNAPSE	GOMF_CELL_ADHESION_MOLECULE_BINDING	GOCC_ORGANELLE_INNER_MEMBRANE	GOBP_NITROGEN_COMPOUND_TRANSPORT	GOBP_PURINE_CONTAINING_COMPOUND_METABOLIC_PROCESS	GOBP_RIBOSE_PHOSPHATE_METABOLIC_PROCESS	GOBP_ORGANOPHOSPHATE_BIOSYNTHETIC_PROCESS	GOBP_ORGANONITROGEN_COMPOUND_CATABOLIC_PROCESS	GOCC_NEURON_PROJECTION	GOBP_PYRIDINE_CONTAINING_COMPOUND_METABOLIC_PROCESS	GOBP_CELLULAR_RESPONSE_TO_STRESS	GOCC_ANCHORING_JUNCTION	GOBP_PYRUVATE_METABOLIC_PROCESS	GOCC_AXON	GOCC_CELL_SUBSTRATE_JUNCTION	GOBP_NUCLEOSIDE_DIPHOSPHATE_METABOLIC_PROCESS	GOBP_NUCLEOSIDE_TRIPHOSPHATE_METABOLIC_PROCESS	GOBP_GLYCOLYTIC_PROCESS_THROUGH_GLUCOSE_6_PHOSPHATE	GOBP_NAD_CATABOLIC_PROCESS	GOBP_REGULATION_OF_TRANSPORT	GOBP_RESPONSE_TO_ABIOTIC_STIMULUS	GOBP_SMALL_MOLECULE_CATABOLIC_PROCESS	GOBP_GLYCOLYTIC_PROCESS_THROUGH_FRUCTOSE_6_PHOSPHATE	GOBP_ESTABLISHMENT_OF_PROTEIN_LOCALIZATION	GOBP_ATP_METABOLIC_PROCESS	GOBP_MONOCARBOXYLIC_ACID_METABOLIC_PROCESS	GOBP_PYRIDINE_CONTAINING_COMPOUND_CATABOLIC_PROCESS	GOBP_CELLULAR_RESPONSE_TO_CHEMICAL_STRESS	GOBP_GLUCOSE_CATABOLIC_PROCESS	GOBP_ORGANOPHOSPHATE_CATABOLIC_PROCESS	GOBP_NUCLEOSIDE_DIPHOSPHATE_CATABOLIC_PROCESS	GOCC_VESICLE_LUMEN	GOBP_PROTEIN_TRANSPORT	GOBP_ORGANIC_ACID_METABOLIC_PROCESS
498	ATP5F1A	ATP synthase F1 subunit alpha [Source:HGNC Symbol;Acc:HGNC:823]	GOCC_MITOCHONDRION	GOBP_SMALL_MOLECULE_METABOLIC_PROCESS	GOBP_ORGANOPHOSPHATE_METABOLIC_PROCESS	GOCC_ORGANELLE_ENVELOPE	GOBP_GENERATION_OF_PRECURSOR_METABOLITES_AND_ENERGY	GOBP_NUCLEOBASE_CONTAINING_SMALL_MOLECULE_METABOLIC_PROCESS	GOMF_PURINE_NUCLEOTIDE_BINDING		GOBP_ORGANONITROGEN_COMPOUND_BIOSYNTHETIC_PROCESS		GOCC_MITOCHONDRIAL_ENVELOPE		GOMF_ADENYL_NUCLEOTIDE_BINDING			GOCC_ORGANELLE_INNER_MEMBRANE		GOBP_PURINE_CONTAINING_COMPOUND_METABOLIC_PROCESS	GOBP_RIBOSE_PHOSPHATE_METABOLIC_PROCESS	GOBP_ORGANOPHOSPHATE_BIOSYNTHETIC_PROCESS										GOBP_NUCLEOSIDE_TRIPHOSPHATE_METABOLIC_PROCESS								GOBP_ATP_METABOLIC_PROCESS
506	ATP5F1B	ATP synthase F1 subunit beta [Source:HGNC Symbol;Acc:HGNC:830]	GOCC_MITOCHONDRION	GOBP_SMALL_MOLECULE_METABOLIC_PROCESS	GOBP_ORGANOPHOSPHATE_METABOLIC_PROCESS	GOCC_ORGANELLE_ENVELOPE	GOBP_GENERATION_OF_PRECURSOR_METABOLITES_AND_ENERGY	GOBP_NUCLEOBASE_CONTAINING_SMALL_MOLECULE_METABOLIC_PROCESS	GOMF_PURINE_NUCLEOTIDE_BINDING		GOBP_ORGANONITROGEN_COMPOUND_BIOSYNTHETIC_PROCESS		GOCC_MITOCHONDRIAL_ENVELOPE		GOMF_ADENYL_NUCLEOTIDE_BINDING			GOCC_ORGANELLE_INNER_MEMBRANE		GOBP_PURINE_CONTAINING_COMPOUND_METABOLIC_PROCESS	GOBP_RIBOSE_PHOSPHATE_METABOLIC_PROCESS	GOBP_ORGANOPHOSPHATE_BIOSYNTHETIC_PROCESS										GOBP_NUCLEOSIDE_TRIPHOSPHATE_METABOLIC_PROCESS								GOBP_ATP_METABOLIC_PROCESS
3098	HK1	hexokinase 1 [Source:HGNC Symbol;Acc:HGNC:4922]	GOCC_MITOCHONDRION	GOBP_SMALL_MOLECULE_METABOLIC_PROCESS	GOBP_ORGANOPHOSPHATE_METABOLIC_PROCESS	GOCC_ORGANELLE_ENVELOPE	GOBP_GENERATION_OF_PRECURSOR_METABOLITES_AND_ENERGY	GOBP_NUCLEOBASE_CONTAINING_SMALL_MOLECULE_METABOLIC_PROCESS	GOMF_PURINE_NUCLEOTIDE_BINDING				GOCC_MITOCHONDRIAL_ENVELOPE		GOMF_ADENYL_NUCLEOTIDE_BINDING					GOBP_PURINE_CONTAINING_COMPOUND_METABOLIC_PROCESS	GOBP_RIBOSE_PHOSPHATE_METABOLIC_PROCESS		GOBP_ORGANONITROGEN_COMPOUND_CATABOLIC_PROCESS		GOBP_PYRIDINE_CONTAINING_COMPOUND_METABOLIC_PROCESS			GOBP_PYRUVATE_METABOLIC_PROCESS			GOBP_NUCLEOSIDE_DIPHOSPHATE_METABOLIC_PROCESS	GOBP_NUCLEOSIDE_TRIPHOSPHATE_METABOLIC_PROCESS	GOBP_GLYCOLYTIC_PROCESS_THROUGH_GLUCOSE_6_PHOSPHATE	GOBP_NAD_CATABOLIC_PROCESS			GOBP_SMALL_MOLECULE_CATABOLIC_PROCESS	GOBP_GLYCOLYTIC_PROCESS_THROUGH_FRUCTOSE_6_PHOSPHATE	GOBP_ESTABLISHMENT_OF_PROTEIN_LOCALIZATION	GOBP_ATP_METABOLIC_PROCESS	GOBP_MONOCARBOXYLIC_ACID_METABOLIC_PROCESS	GOBP_PYRIDINE_CONTAINING_COMPOUND_CATABOLIC_PROCESS		GOBP_GLUCOSE_CATABOLIC_PROCESS	GOBP_ORGANOPHOSPHATE_CATABOLIC_PROCESS	GOBP_NUCLEOSIDE_DIPHOSPHATE_CATABOLIC_PROCESS			GOBP_ORGANIC_ACID_METABOLIC_PROCESS
3945	LDHB	lactate dehydrogenase B [Source:HGNC Symbol;Acc:HGNC:6541]	GOCC_MITOCHONDRION	GOBP_SMALL_MOLECULE_METABOLIC_PROCESS	GOBP_ORGANOPHOSPHATE_METABOLIC_PROCESS	GOCC_ORGANELLE_ENVELOPE		GOBP_NUCLEOBASE_CONTAINING_SMALL_MOLECULE_METABOLIC_PROCESS	GOMF_PURINE_NUCLEOTIDE_BINDING				GOCC_MITOCHONDRIAL_ENVELOPE		GOMF_ADENYL_NUCLEOTIDE_BINDING			GOCC_ORGANELLE_INNER_MEMBRANE		GOBP_PURINE_CONTAINING_COMPOUND_METABOLIC_PROCESS					GOBP_PYRIDINE_CONTAINING_COMPOUND_METABOLIC_PROCESS			GOBP_PYRUVATE_METABOLIC_PROCESS													GOBP_MONOCARBOXYLIC_ACID_METABOLIC_PROCESS								GOBP_ORGANIC_ACID_METABOLIC_PROCESS
1267	CNP	2',3'-cyclic nucleotide 3' phosphodiesterase [Source:HGNC Symbol;Acc:HGNC:2158]	GOCC_MITOCHONDRION	GOBP_SMALL_MOLECULE_METABOLIC_PROCESS	GOBP_ORGANOPHOSPHATE_METABOLIC_PROCESS	GOCC_ORGANELLE_ENVELOPE		GOBP_NUCLEOBASE_CONTAINING_SMALL_MOLECULE_METABOLIC_PROCESS					GOCC_MITOCHONDRIAL_ENVELOPE			GOCC_SYNAPSE		GOCC_ORGANELLE_INNER_MEMBRANE																											GOBP_ORGANOPHOSPHATE_CATABOLIC_PROCESS
5315	PKM	pyruvate kinase M1/2 [Source:HGNC Symbol;Acc:HGNC:9021]	GOCC_MITOCHONDRION	GOBP_SMALL_MOLECULE_METABOLIC_PROCESS	GOBP_ORGANOPHOSPHATE_METABOLIC_PROCESS		GOBP_GENERATION_OF_PRECURSOR_METABOLITES_AND_ENERGY	GOBP_NUCLEOBASE_CONTAINING_SMALL_MOLECULE_METABOLIC_PROCESS	GOMF_PURINE_NUCLEOTIDE_BINDING	GOCC_SECRETORY_VESICLE	GOBP_ORGANONITROGEN_COMPOUND_BIOSYNTHETIC_PROCESS	GOCC_SECRETORY_GRANULE		GOMF_CADHERIN_BINDING	GOMF_ADENYL_NUCLEOTIDE_BINDING		GOMF_CELL_ADHESION_MOLECULE_BINDING			GOBP_PURINE_CONTAINING_COMPOUND_METABOLIC_PROCESS	GOBP_RIBOSE_PHOSPHATE_METABOLIC_PROCESS		GOBP_ORGANONITROGEN_COMPOUND_CATABOLIC_PROCESS		GOBP_PYRIDINE_CONTAINING_COMPOUND_METABOLIC_PROCESS			GOBP_PYRUVATE_METABOLIC_PROCESS			GOBP_NUCLEOSIDE_DIPHOSPHATE_METABOLIC_PROCESS	GOBP_NUCLEOSIDE_TRIPHOSPHATE_METABOLIC_PROCESS	GOBP_GLYCOLYTIC_PROCESS_THROUGH_GLUCOSE_6_PHOSPHATE	GOBP_NAD_CATABOLIC_PROCESS			GOBP_SMALL_MOLECULE_CATABOLIC_PROCESS	GOBP_GLYCOLYTIC_PROCESS_THROUGH_FRUCTOSE_6_PHOSPHATE		GOBP_ATP_METABOLIC_PROCESS	GOBP_MONOCARBOXYLIC_ACID_METABOLIC_PROCESS	GOBP_PYRIDINE_CONTAINING_COMPOUND_CATABOLIC_PROCESS		GOBP_GLUCOSE_CATABOLIC_PROCESS	GOBP_ORGANOPHOSPHATE_CATABOLIC_PROCESS	GOBP_NUCLEOSIDE_DIPHOSPHATE_CATABOLIC_PROCESS	GOCC_VESICLE_LUMEN		GOBP_ORGANIC_ACID_METABOLIC_PROCESS
3939	LDHA	lactate dehydrogenase A [Source:HGNC Symbol;Acc:HGNC:6535]	GOCC_MITOCHONDRION	GOBP_SMALL_MOLECULE_METABOLIC_PROCESS	GOBP_ORGANOPHOSPHATE_METABOLIC_PROCESS		GOBP_GENERATION_OF_PRECURSOR_METABOLITES_AND_ENERGY	GOBP_NUCLEOBASE_CONTAINING_SMALL_MOLECULE_METABOLIC_PROCESS						GOMF_CADHERIN_BINDING			GOMF_CELL_ADHESION_MOLECULE_BINDING			GOBP_PURINE_CONTAINING_COMPOUND_METABOLIC_PROCESS	GOBP_RIBOSE_PHOSPHATE_METABOLIC_PROCESS		GOBP_ORGANONITROGEN_COMPOUND_CATABOLIC_PROCESS		GOBP_PYRIDINE_CONTAINING_COMPOUND_METABOLIC_PROCESS			GOBP_PYRUVATE_METABOLIC_PROCESS			GOBP_NUCLEOSIDE_DIPHOSPHATE_METABOLIC_PROCESS	GOBP_NUCLEOSIDE_TRIPHOSPHATE_METABOLIC_PROCESS								GOBP_ATP_METABOLIC_PROCESS	GOBP_MONOCARBOXYLIC_ACID_METABOLIC_PROCESS	GOBP_PYRIDINE_CONTAINING_COMPOUND_CATABOLIC_PROCESS			GOBP_ORGANOPHOSPHATE_CATABOLIC_PROCESS	GOBP_NUCLEOSIDE_DIPHOSPHATE_CATABOLIC_PROCESS			GOBP_ORGANIC_ACID_METABOLIC_PROCESS
50808	AK3	adenylate kinase 3 [Source:HGNC Symbol;Acc:HGNC:17376]	GOCC_MITOCHONDRION	GOBP_SMALL_MOLECULE_METABOLIC_PROCESS	GOBP_ORGANOPHOSPHATE_METABOLIC_PROCESS			GOBP_NUCLEOBASE_CONTAINING_SMALL_MOLECULE_METABOLIC_PROCESS	GOMF_PURINE_NUCLEOTIDE_BINDING		GOBP_ORGANONITROGEN_COMPOUND_BIOSYNTHETIC_PROCESS				GOMF_ADENYL_NUCLEOTIDE_BINDING					GOBP_PURINE_CONTAINING_COMPOUND_METABOLIC_PROCESS	GOBP_RIBOSE_PHOSPHATE_METABOLIC_PROCESS	GOBP_ORGANOPHOSPHATE_BIOSYNTHETIC_PROCESS									GOBP_NUCLEOSIDE_DIPHOSPHATE_METABOLIC_PROCESS	GOBP_NUCLEOSIDE_TRIPHOSPHATE_METABOLIC_PROCESS
197257	LDHD	lactate dehydrogenase D [Source:HGNC Symbol;Acc:HGNC:19708]	GOCC_MITOCHONDRION	GOBP_SMALL_MOLECULE_METABOLIC_PROCESS		GOCC_ORGANELLE_ENVELOPE							GOCC_MITOCHONDRIAL_ENVELOPE					GOCC_ORGANELLE_INNER_MEMBRANE																			GOBP_SMALL_MOLECULE_CATABOLIC_PROCESS				GOBP_MONOCARBOXYLIC_ACID_METABOLIC_PROCESS								GOBP_ORGANIC_ACID_METABOLIC_PROCESS
847	CAT	catalase [Source:HGNC Symbol;Acc:HGNC:1516]	GOCC_MITOCHONDRION	GOBP_SMALL_MOLECULE_METABOLIC_PROCESS			GOBP_GENERATION_OF_PRECURSOR_METABOLITES_AND_ENERGY		GOMF_PURINE_NUCLEOTIDE_BINDING	GOCC_SECRETORY_VESICLE		GOCC_SECRETORY_GRANULE			GOMF_ADENYL_NUCLEOTIDE_BINDING											GOBP_CELLULAR_RESPONSE_TO_STRESS	GOCC_ANCHORING_JUNCTION			GOCC_CELL_SUBSTRATE_JUNCTION						GOBP_RESPONSE_TO_ABIOTIC_STIMULUS							GOBP_CELLULAR_RESPONSE_TO_CHEMICAL_STRESS				GOCC_VESICLE_LUMEN
2746	GLUD1	glutamate dehydrogenase 1 [Source:HGNC Symbol;Acc:HGNC:4335]	GOCC_MITOCHONDRION	GOBP_SMALL_MOLECULE_METABOLIC_PROCESS					GOMF_PURINE_NUCLEOTIDE_BINDING		GOBP_ORGANONITROGEN_COMPOUND_BIOSYNTHETIC_PROCESS				GOMF_ADENYL_NUCLEOTIDE_BINDING				GOBP_NITROGEN_COMPOUND_TRANSPORT				GOBP_ORGANONITROGEN_COMPOUND_CATABOLIC_PROCESS												GOBP_REGULATION_OF_TRANSPORT		GOBP_SMALL_MOLECULE_CATABOLIC_PROCESS		GOBP_ESTABLISHMENT_OF_PROTEIN_LOCALIZATION									GOBP_PROTEIN_TRANSPORT	GOBP_ORGANIC_ACID_METABOLIC_PROCESS
217	ALDH2	aldehyde dehydrogenase 2 family member [Source:HGNC Symbol;Acc:HGNC:404]	GOCC_MITOCHONDRION	GOBP_SMALL_MOLECULE_METABOLIC_PROCESS					GOMF_PURINE_NUCLEOTIDE_BINDING		GOBP_ORGANONITROGEN_COMPOUND_BIOSYNTHETIC_PROCESS				GOMF_ADENYL_NUCLEOTIDE_BINDING																						GOBP_SMALL_MOLECULE_CATABOLIC_PROCESS
2806	GOT2	glutamic-oxaloacetic transaminase 2 [Source:HGNC Symbol;Acc:HGNC:4433]	GOCC_MITOCHONDRION	GOBP_SMALL_MOLECULE_METABOLIC_PROCESS							GOBP_ORGANONITROGEN_COMPOUND_BIOSYNTHETIC_PROCESS												GOBP_ORGANONITROGEN_COMPOUND_CATABOLIC_PROCESS														GOBP_SMALL_MOLECULE_CATABOLIC_PROCESS												GOBP_ORGANIC_ACID_METABOLIC_PROCESS
3029	HAGH	hydroxyacylglutathione hydrolase [Source:HGNC Symbol;Acc:HGNC:4805]	GOCC_MITOCHONDRION	GOBP_SMALL_MOLECULE_METABOLIC_PROCESS							GOBP_ORGANONITROGEN_COMPOUND_BIOSYNTHETIC_PROCESS																										GOBP_SMALL_MOLECULE_CATABOLIC_PROCESS				GOBP_MONOCARBOXYLIC_ACID_METABOLIC_PROCESS								GOBP_ORGANIC_ACID_METABOLIC_PROCESS
36	ACADSB	acyl-CoA dehydrogenase short/branched chain [Source:HGNC Symbol;Acc:HGNC:91]	GOCC_MITOCHONDRION	GOBP_SMALL_MOLECULE_METABOLIC_PROCESS																			GOBP_ORGANONITROGEN_COMPOUND_CATABOLIC_PROCESS														GOBP_SMALL_MOLECULE_CATABOLIC_PROCESS				GOBP_MONOCARBOXYLIC_ACID_METABOLIC_PROCESS								GOBP_ORGANIC_ACID_METABOLIC_PROCESS
1152	CKB	creatine kinase B [Source:HGNC Symbol;Acc:HGNC:1991]	GOCC_MITOCHONDRION		GOBP_ORGANOPHOSPHATE_METABOLIC_PROCESS				GOMF_PURINE_NUCLEOTIDE_BINDING		GOBP_ORGANONITROGEN_COMPOUND_BIOSYNTHETIC_PROCESS				GOMF_ADENYL_NUCLEOTIDE_BINDING							GOBP_ORGANOPHOSPHATE_BIOSYNTHETIC_PROCESS
84300	UQCC2	ubiquinol-cytochrome c reductase complex assembly factor 2 [Source:HGNC Symbol;Acc:HGNC:21237]	GOCC_MITOCHONDRION			GOCC_ORGANELLE_ENVELOPE	GOBP_GENERATION_OF_PRECURSOR_METABOLITES_AND_ENERGY				GOBP_ORGANONITROGEN_COMPOUND_BIOSYNTHETIC_PROCESS		GOCC_MITOCHONDRIAL_ENVELOPE					GOCC_ORGANELLE_INNER_MEMBRANE	GOBP_NITROGEN_COMPOUND_TRANSPORT																GOBP_REGULATION_OF_TRANSPORT				GOBP_ESTABLISHMENT_OF_PROTEIN_LOCALIZATION									GOBP_PROTEIN_TRANSPORT
5339	PLEC	plectin [Source:HGNC Symbol;Acc:HGNC:9069]	GOCC_MITOCHONDRION			GOCC_ORGANELLE_ENVELOPE	GOBP_GENERATION_OF_PRECURSOR_METABOLITES_AND_ENERGY						GOCC_MITOCHONDRIAL_ENVELOPE	GOMF_CADHERIN_BINDING			GOMF_CELL_ADHESION_MOLECULE_BINDING							GOCC_NEURON_PROJECTION		GOBP_CELLULAR_RESPONSE_TO_STRESS	GOCC_ANCHORING_JUNCTION		GOCC_AXON	GOCC_CELL_SUBSTRATE_JUNCTION						GOBP_RESPONSE_TO_ABIOTIC_STIMULUS							GOBP_CELLULAR_RESPONSE_TO_CHEMICAL_STRESS
9016	SLC25A14	solute carrier family 25 member 14 [Source:HGNC Symbol;Acc:HGNC:10984]	GOCC_MITOCHONDRION			GOCC_ORGANELLE_ENVELOPE	GOBP_GENERATION_OF_PRECURSOR_METABOLITES_AND_ENERGY						GOCC_MITOCHONDRIAL_ENVELOPE					GOCC_ORGANELLE_INNER_MEMBRANE								GOBP_CELLULAR_RESPONSE_TO_STRESS																	GOBP_CELLULAR_RESPONSE_TO_CHEMICAL_STRESS
1327	COX4I1	cytochrome c oxidase subunit 4I1 [Source:HGNC Symbol;Acc:HGNC:2265]	GOCC_MITOCHONDRION			GOCC_ORGANELLE_ENVELOPE	GOBP_GENERATION_OF_PRECURSOR_METABOLITES_AND_ENERGY						GOCC_MITOCHONDRIAL_ENVELOPE					GOCC_ORGANELLE_INNER_MEMBRANE
3329	HSPD1	heat shock protein family D (Hsp60) member 1 [Source:HGNC Symbol;Acc:HGNC:5261]	GOCC_MITOCHONDRION			GOCC_ORGANELLE_ENVELOPE			GOMF_PURINE_NUCLEOTIDE_BINDING	GOCC_SECRETORY_VESICLE		GOCC_SECRETORY_GRANULE	GOCC_MITOCHONDRIAL_ENVELOPE		GOMF_ADENYL_NUCLEOTIDE_BINDING			GOCC_ORGANELLE_INNER_MEMBRANE	GOBP_NITROGEN_COMPOUND_TRANSPORT							GOBP_CELLULAR_RESPONSE_TO_STRESS										GOBP_RESPONSE_TO_ABIOTIC_STIMULUS			GOBP_ESTABLISHMENT_OF_PROTEIN_LOCALIZATION									GOBP_PROTEIN_TRANSPORT
55210	ATAD3A	ATPase family AAA domain containing 3A [Source:HGNC Symbol;Acc:HGNC:25567]	GOCC_MITOCHONDRION			GOCC_ORGANELLE_ENVELOPE			GOMF_PURINE_NUCLEOTIDE_BINDING				GOCC_MITOCHONDRIAL_ENVELOPE		GOMF_ADENYL_NUCLEOTIDE_BINDING			GOCC_ORGANELLE_INNER_MEMBRANE								GOBP_CELLULAR_RESPONSE_TO_STRESS
7531	YWHAE	tyrosine 3-monooxygenase/tryptophan 5-monooxygenase activation protein epsilon [Source:HGNC Symbol;Acc:HGNC:12851]	GOCC_MITOCHONDRION			GOCC_ORGANELLE_ENVELOPE							GOCC_MITOCHONDRIAL_ENVELOPE	GOMF_CADHERIN_BINDING			GOMF_CELL_ADHESION_MOLECULE_BINDING		GOBP_NITROGEN_COMPOUND_TRANSPORT							GOBP_CELLULAR_RESPONSE_TO_STRESS	GOCC_ANCHORING_JUNCTION			GOCC_CELL_SUBSTRATE_JUNCTION					GOBP_REGULATION_OF_TRANSPORT	GOBP_RESPONSE_TO_ABIOTIC_STIMULUS			GOBP_ESTABLISHMENT_OF_PROTEIN_LOCALIZATION									GOBP_PROTEIN_TRANSPORT
9131	AIFM1	apoptosis inducing factor mitochondria associated 1 [Source:HGNC Symbol;Acc:HGNC:8768]	GOCC_MITOCHONDRION			GOCC_ORGANELLE_ENVELOPE							GOCC_MITOCHONDRIAL_ENVELOPE					GOCC_ORGANELLE_INNER_MEMBRANE	GOBP_NITROGEN_COMPOUND_TRANSPORT							GOBP_CELLULAR_RESPONSE_TO_STRESS										GOBP_RESPONSE_TO_ABIOTIC_STIMULUS			GOBP_ESTABLISHMENT_OF_PROTEIN_LOCALIZATION				GOBP_CELLULAR_RESPONSE_TO_CHEMICAL_STRESS					GOBP_PROTEIN_TRANSPORT
29957	SLC25A24	solute carrier family 25 member 24 [Source:HGNC Symbol;Acc:HGNC:20662]	GOCC_MITOCHONDRION			GOCC_ORGANELLE_ENVELOPE							GOCC_MITOCHONDRIAL_ENVELOPE					GOCC_ORGANELLE_INNER_MEMBRANE	GOBP_NITROGEN_COMPOUND_TRANSPORT							GOBP_CELLULAR_RESPONSE_TO_STRESS																	GOBP_CELLULAR_RESPONSE_TO_CHEMICAL_STRESS
29928	TIMM22	translocase of inner mitochondrial membrane 22 [Source:HGNC Symbol;Acc:HGNC:17317]	GOCC_MITOCHONDRION			GOCC_ORGANELLE_ENVELOPE							GOCC_MITOCHONDRIAL_ENVELOPE					GOCC_ORGANELLE_INNER_MEMBRANE	GOBP_NITROGEN_COMPOUND_TRANSPORT																				GOBP_ESTABLISHMENT_OF_PROTEIN_LOCALIZATION									GOBP_PROTEIN_TRANSPORT
259	AMBP	alpha-1-microglobulin/bikunin precursor [Source:HGNC Symbol;Acc:HGNC:453]	GOCC_MITOCHONDRION			GOCC_ORGANELLE_ENVELOPE							GOCC_MITOCHONDRIAL_ENVELOPE					GOCC_ORGANELLE_INNER_MEMBRANE					GOBP_ORGANONITROGEN_COMPOUND_CATABOLIC_PROCESS
16	AARS1	alanyl-tRNA synthetase 1 [Source:HGNC Symbol;Acc:HGNC:20]	GOCC_MITOCHONDRION						GOMF_PURINE_NUCLEOTIDE_BINDING		GOBP_ORGANONITROGEN_COMPOUND_BIOSYNTHETIC_PROCESS				GOMF_ADENYL_NUCLEOTIDE_BINDING
5604	MAP2K1	mitogen-activated protein kinase kinase 1 [Source:HGNC Symbol;Acc:HGNC:6840]	GOCC_MITOCHONDRION						GOMF_PURINE_NUCLEOTIDE_BINDING						GOMF_ADENYL_NUCLEOTIDE_BINDING											GOBP_CELLULAR_RESPONSE_TO_STRESS	GOCC_ANCHORING_JUNCTION			GOCC_CELL_SUBSTRATE_JUNCTION					GOBP_REGULATION_OF_TRANSPORT
309	ANXA6	annexin A6 [Source:HGNC Symbol;Acc:HGNC:544]	GOCC_MITOCHONDRION						GOMF_PURINE_NUCLEOTIDE_BINDING																		GOCC_ANCHORING_JUNCTION			GOCC_CELL_SUBSTRATE_JUNCTION
6812	STXBP1	syntaxin binding protein 1 [Source:HGNC Symbol;Acc:HGNC:11444]	GOCC_MITOCHONDRION							GOCC_SECRETORY_VESICLE		GOCC_SECRETORY_GRANULE				GOCC_SYNAPSE			GOBP_NITROGEN_COMPOUND_TRANSPORT					GOCC_NEURON_PROJECTION					GOCC_AXON						GOBP_REGULATION_OF_TRANSPORT				GOBP_ESTABLISHMENT_OF_PROTEIN_LOCALIZATION									GOBP_PROTEIN_TRANSPORT
2023	ENO1	enolase 1 [Source:HGNC Symbol;Acc:HGNC:3350]		GOBP_SMALL_MOLECULE_METABOLIC_PROCESS	GOBP_ORGANOPHOSPHATE_METABOLIC_PROCESS	GOCC_ORGANELLE_ENVELOPE	GOBP_GENERATION_OF_PRECURSOR_METABOLITES_AND_ENERGY	GOBP_NUCLEOBASE_CONTAINING_SMALL_MOLECULE_METABOLIC_PROCESS			GOBP_ORGANONITROGEN_COMPOUND_BIOSYNTHETIC_PROCESS			GOMF_CADHERIN_BINDING			GOMF_CELL_ADHESION_MOLECULE_BINDING			GOBP_PURINE_CONTAINING_COMPOUND_METABOLIC_PROCESS	GOBP_RIBOSE_PHOSPHATE_METABOLIC_PROCESS	GOBP_ORGANOPHOSPHATE_BIOSYNTHETIC_PROCESS	GOBP_ORGANONITROGEN_COMPOUND_CATABOLIC_PROCESS		GOBP_PYRIDINE_CONTAINING_COMPOUND_METABOLIC_PROCESS	GOBP_CELLULAR_RESPONSE_TO_STRESS		GOBP_PYRUVATE_METABOLIC_PROCESS			GOBP_NUCLEOSIDE_DIPHOSPHATE_METABOLIC_PROCESS	GOBP_NUCLEOSIDE_TRIPHOSPHATE_METABOLIC_PROCESS	GOBP_GLYCOLYTIC_PROCESS_THROUGH_GLUCOSE_6_PHOSPHATE	GOBP_NAD_CATABOLIC_PROCESS		GOBP_RESPONSE_TO_ABIOTIC_STIMULUS	GOBP_SMALL_MOLECULE_CATABOLIC_PROCESS	GOBP_GLYCOLYTIC_PROCESS_THROUGH_FRUCTOSE_6_PHOSPHATE		GOBP_ATP_METABOLIC_PROCESS	GOBP_MONOCARBOXYLIC_ACID_METABOLIC_PROCESS	GOBP_PYRIDINE_CONTAINING_COMPOUND_CATABOLIC_PROCESS		GOBP_GLUCOSE_CATABOLIC_PROCESS	GOBP_ORGANOPHOSPHATE_CATABOLIC_PROCESS	GOBP_NUCLEOSIDE_DIPHOSPHATE_CATABOLIC_PROCESS			GOBP_ORGANIC_ACID_METABOLIC_PROCESS
3631	INPP4A	inositol polyphosphate-4-phosphatase type I A [Source:HGNC Symbol;Acc:HGNC:6074]		GOBP_SMALL_MOLECULE_METABOLIC_PROCESS	GOBP_ORGANOPHOSPHATE_METABOLIC_PROCESS	GOCC_ORGANELLE_ENVELOPE										GOCC_SYNAPSE						GOBP_ORGANOPHOSPHATE_BIOSYNTHETIC_PROCESS
51422	PRKAG2	protein kinase AMP-activated non-catalytic subunit gamma 2 [Source:HGNC Symbol;Acc:HGNC:9386]		GOBP_SMALL_MOLECULE_METABOLIC_PROCESS	GOBP_ORGANOPHOSPHATE_METABOLIC_PROCESS		GOBP_GENERATION_OF_PRECURSOR_METABOLITES_AND_ENERGY	GOBP_NUCLEOBASE_CONTAINING_SMALL_MOLECULE_METABOLIC_PROCESS	GOMF_PURINE_NUCLEOTIDE_BINDING		GOBP_ORGANONITROGEN_COMPOUND_BIOSYNTHETIC_PROCESS				GOMF_ADENYL_NUCLEOTIDE_BINDING					GOBP_PURINE_CONTAINING_COMPOUND_METABOLIC_PROCESS	GOBP_RIBOSE_PHOSPHATE_METABOLIC_PROCESS	GOBP_ORGANOPHOSPHATE_BIOSYNTHETIC_PROCESS	GOBP_ORGANONITROGEN_COMPOUND_CATABOLIC_PROCESS		GOBP_PYRIDINE_CONTAINING_COMPOUND_METABOLIC_PROCESS			GOBP_PYRUVATE_METABOLIC_PROCESS			GOBP_NUCLEOSIDE_DIPHOSPHATE_METABOLIC_PROCESS	GOBP_NUCLEOSIDE_TRIPHOSPHATE_METABOLIC_PROCESS			GOBP_REGULATION_OF_TRANSPORT					GOBP_ATP_METABOLIC_PROCESS	GOBP_MONOCARBOXYLIC_ACID_METABOLIC_PROCESS	GOBP_PYRIDINE_CONTAINING_COMPOUND_CATABOLIC_PROCESS			GOBP_ORGANOPHOSPHATE_CATABOLIC_PROCESS	GOBP_NUCLEOSIDE_DIPHOSPHATE_CATABOLIC_PROCESS			GOBP_ORGANIC_ACID_METABOLIC_PROCESS
7167	TPI1	triosephosphate isomerase 1 [Source:HGNC Symbol;Acc:HGNC:12009]		GOBP_SMALL_MOLECULE_METABOLIC_PROCESS	GOBP_ORGANOPHOSPHATE_METABOLIC_PROCESS		GOBP_GENERATION_OF_PRECURSOR_METABOLITES_AND_ENERGY	GOBP_NUCLEOBASE_CONTAINING_SMALL_MOLECULE_METABOLIC_PROCESS												GOBP_PURINE_CONTAINING_COMPOUND_METABOLIC_PROCESS	GOBP_RIBOSE_PHOSPHATE_METABOLIC_PROCESS	GOBP_ORGANOPHOSPHATE_BIOSYNTHETIC_PROCESS	GOBP_ORGANONITROGEN_COMPOUND_CATABOLIC_PROCESS		GOBP_PYRIDINE_CONTAINING_COMPOUND_METABOLIC_PROCESS			GOBP_PYRUVATE_METABOLIC_PROCESS			GOBP_NUCLEOSIDE_DIPHOSPHATE_METABOLIC_PROCESS	GOBP_NUCLEOSIDE_TRIPHOSPHATE_METABOLIC_PROCESS	GOBP_GLYCOLYTIC_PROCESS_THROUGH_GLUCOSE_6_PHOSPHATE	GOBP_NAD_CATABOLIC_PROCESS			GOBP_SMALL_MOLECULE_CATABOLIC_PROCESS	GOBP_GLYCOLYTIC_PROCESS_THROUGH_FRUCTOSE_6_PHOSPHATE		GOBP_ATP_METABOLIC_PROCESS	GOBP_MONOCARBOXYLIC_ACID_METABOLIC_PROCESS	GOBP_PYRIDINE_CONTAINING_COMPOUND_CATABOLIC_PROCESS		GOBP_GLUCOSE_CATABOLIC_PROCESS	GOBP_ORGANOPHOSPHATE_CATABOLIC_PROCESS	GOBP_NUCLEOSIDE_DIPHOSPHATE_CATABOLIC_PROCESS			GOBP_ORGANIC_ACID_METABOLIC_PROCESS
7086	TKT	transketolase [Source:HGNC Symbol;Acc:HGNC:11834]		GOBP_SMALL_MOLECULE_METABOLIC_PROCESS	GOBP_ORGANOPHOSPHATE_METABOLIC_PROCESS		GOBP_GENERATION_OF_PRECURSOR_METABOLITES_AND_ENERGY	GOBP_NUCLEOBASE_CONTAINING_SMALL_MOLECULE_METABOLIC_PROCESS												GOBP_PURINE_CONTAINING_COMPOUND_METABOLIC_PROCESS	GOBP_RIBOSE_PHOSPHATE_METABOLIC_PROCESS	GOBP_ORGANOPHOSPHATE_BIOSYNTHETIC_PROCESS			GOBP_PYRIDINE_CONTAINING_COMPOUND_METABOLIC_PROCESS
2026	ENO2	enolase 2 [Source:HGNC Symbol;Acc:HGNC:3353]		GOBP_SMALL_MOLECULE_METABOLIC_PROCESS	GOBP_ORGANOPHOSPHATE_METABOLIC_PROCESS		GOBP_GENERATION_OF_PRECURSOR_METABOLITES_AND_ENERGY	GOBP_NUCLEOBASE_CONTAINING_SMALL_MOLECULE_METABOLIC_PROCESS												GOBP_PURINE_CONTAINING_COMPOUND_METABOLIC_PROCESS	GOBP_RIBOSE_PHOSPHATE_METABOLIC_PROCESS		GOBP_ORGANONITROGEN_COMPOUND_CATABOLIC_PROCESS		GOBP_PYRIDINE_CONTAINING_COMPOUND_METABOLIC_PROCESS			GOBP_PYRUVATE_METABOLIC_PROCESS			GOBP_NUCLEOSIDE_DIPHOSPHATE_METABOLIC_PROCESS	GOBP_NUCLEOSIDE_TRIPHOSPHATE_METABOLIC_PROCESS	GOBP_GLYCOLYTIC_PROCESS_THROUGH_GLUCOSE_6_PHOSPHATE	GOBP_NAD_CATABOLIC_PROCESS			GOBP_SMALL_MOLECULE_CATABOLIC_PROCESS	GOBP_GLYCOLYTIC_PROCESS_THROUGH_FRUCTOSE_6_PHOSPHATE		GOBP_ATP_METABOLIC_PROCESS	GOBP_MONOCARBOXYLIC_ACID_METABOLIC_PROCESS	GOBP_PYRIDINE_CONTAINING_COMPOUND_CATABOLIC_PROCESS		GOBP_GLUCOSE_CATABOLIC_PROCESS	GOBP_ORGANOPHOSPHATE_CATABOLIC_PROCESS	GOBP_NUCLEOSIDE_DIPHOSPHATE_CATABOLIC_PROCESS			GOBP_ORGANIC_ACID_METABOLIC_PROCESS
55229	PANK4	pantothenate kinase 4 (inactive) [Source:HGNC Symbol;Acc:HGNC:19366]		GOBP_SMALL_MOLECULE_METABOLIC_PROCESS	GOBP_ORGANOPHOSPHATE_METABOLIC_PROCESS			GOBP_NUCLEOBASE_CONTAINING_SMALL_MOLECULE_METABOLIC_PROCESS	GOMF_PURINE_NUCLEOTIDE_BINDING		GOBP_ORGANONITROGEN_COMPOUND_BIOSYNTHETIC_PROCESS				GOMF_ADENYL_NUCLEOTIDE_BINDING					GOBP_PURINE_CONTAINING_COMPOUND_METABOLIC_PROCESS	GOBP_RIBOSE_PHOSPHATE_METABOLIC_PROCESS	GOBP_ORGANOPHOSPHATE_BIOSYNTHETIC_PROCESS																			GOBP_MONOCARBOXYLIC_ACID_METABOLIC_PROCESS								GOBP_ORGANIC_ACID_METABOLIC_PROCESS
5538	PPT1	palmitoyl-protein thioesterase 1 [Source:HGNC Symbol;Acc:HGNC:9325]		GOBP_SMALL_MOLECULE_METABOLIC_PROCESS	GOBP_ORGANOPHOSPHATE_METABOLIC_PROCESS			GOBP_NUCLEOBASE_CONTAINING_SMALL_MOLECULE_METABOLIC_PROCESS		GOCC_SECRETORY_VESICLE	GOBP_ORGANONITROGEN_COMPOUND_BIOSYNTHETIC_PROCESS					GOCC_SYNAPSE			GOBP_NITROGEN_COMPOUND_TRANSPORT	GOBP_PURINE_CONTAINING_COMPOUND_METABOLIC_PROCESS	GOBP_RIBOSE_PHOSPHATE_METABOLIC_PROCESS	GOBP_ORGANOPHOSPHATE_BIOSYNTHETIC_PROCESS	GOBP_ORGANONITROGEN_COMPOUND_CATABOLIC_PROCESS	GOCC_NEURON_PROJECTION					GOCC_AXON						GOBP_REGULATION_OF_TRANSPORT				GOBP_ESTABLISHMENT_OF_PROTEIN_LOCALIZATION									GOBP_PROTEIN_TRANSPORT
335	APOA1	apolipoprotein A1 [Source:HGNC Symbol;Acc:HGNC:600]		GOBP_SMALL_MOLECULE_METABOLIC_PROCESS	GOBP_ORGANOPHOSPHATE_METABOLIC_PROCESS					GOCC_SECRETORY_VESICLE	GOBP_ORGANONITROGEN_COMPOUND_BIOSYNTHETIC_PROCESS	GOCC_SECRETORY_GRANULE										GOBP_ORGANOPHOSPHATE_BIOSYNTHETIC_PROCESS													GOBP_REGULATION_OF_TRANSPORT												GOCC_VESICLE_LUMEN
51495	HACD3	3-hydroxyacyl-CoA dehydratase 3 [Source:HGNC Symbol;Acc:HGNC:24175]		GOBP_SMALL_MOLECULE_METABOLIC_PROCESS		GOCC_ORGANELLE_ENVELOPE					GOBP_ORGANONITROGEN_COMPOUND_BIOSYNTHETIC_PROCESS																GOCC_ANCHORING_JUNCTION			GOCC_CELL_SUBSTRATE_JUNCTION											GOBP_MONOCARBOXYLIC_ACID_METABOLIC_PROCESS								GOBP_ORGANIC_ACID_METABOLIC_PROCESS
2762	GMDS	GDP-mannose 4,6-dehydratase [Source:HGNC Symbol;Acc:HGNC:4369]		GOBP_SMALL_MOLECULE_METABOLIC_PROCESS				GOBP_NUCLEOBASE_CONTAINING_SMALL_MOLECULE_METABOLIC_PROCESS	GOMF_PURINE_NUCLEOTIDE_BINDING						GOMF_ADENYL_NUCLEOTIDE_BINDING
1808	DPYSL2	dihydropyrimidinase like 2 [Source:HGNC Symbol;Acc:HGNC:3014]		GOBP_SMALL_MOLECULE_METABOLIC_PROCESS				GOBP_NUCLEOBASE_CONTAINING_SMALL_MOLECULE_METABOLIC_PROCESS															GOBP_ORGANONITROGEN_COMPOUND_CATABOLIC_PROCESS
1621	DBH	dopamine beta-hydroxylase [Source:HGNC Symbol;Acc:HGNC:2689]		GOBP_SMALL_MOLECULE_METABOLIC_PROCESS						GOCC_SECRETORY_VESICLE	GOBP_ORGANONITROGEN_COMPOUND_BIOSYNTHETIC_PROCESS	GOCC_SECRETORY_GRANULE				GOCC_SYNAPSE							GOBP_ORGANONITROGEN_COMPOUND_CATABOLIC_PROCESS													GOBP_RESPONSE_TO_ABIOTIC_STIMULUS											GOCC_VESICLE_LUMEN
759	CA1	carbonic anhydrase 1 [Source:HGNC Symbol;Acc:HGNC:1368]		GOBP_SMALL_MOLECULE_METABOLIC_PROCESS
191	AHCY	adenosylhomocysteinase [Source:HGNC Symbol;Acc:HGNC:343]		GOBP_SMALL_MOLECULE_METABOLIC_PROCESS
55512	SMPD3	sphingomyelin phosphodiesterase 3 [Source:HGNC Symbol;Acc:HGNC:14240]			GOBP_ORGANOPHOSPHATE_METABOLIC_PROCESS						GOBP_ORGANONITROGEN_COMPOUND_BIOSYNTHETIC_PROCESS								GOBP_NITROGEN_COMPOUND_TRANSPORT				GOBP_ORGANONITROGEN_COMPOUND_CATABOLIC_PROCESS			GOBP_CELLULAR_RESPONSE_TO_STRESS									GOBP_REGULATION_OF_TRANSPORT								GOBP_CELLULAR_RESPONSE_TO_CHEMICAL_STRESS		GOBP_ORGANOPHOSPHATE_CATABOLIC_PROCESS
22979	EFR3B	EFR3 homolog B [Source:HGNC Symbol;Acc:HGNC:29155]			GOBP_ORGANOPHOSPHATE_METABOLIC_PROCESS																	GOBP_ORGANOPHOSPHATE_BIOSYNTHETIC_PROCESS
5833	PCYT2	phosphate cytidylyltransferase 2, ethanolamine [Source:HGNC Symbol;Acc:HGNC:8756]			GOBP_ORGANOPHOSPHATE_METABOLIC_PROCESS																	GOBP_ORGANOPHOSPHATE_BIOSYNTHETIC_PROCESS
6804	STX1A	syntaxin 1A [Source:HGNC Symbol;Acc:HGNC:11433]				GOCC_ORGANELLE_ENVELOPE				GOCC_SECRETORY_VESICLE						GOCC_SYNAPSE			GOBP_NITROGEN_COMPOUND_TRANSPORT					GOCC_NEURON_PROJECTION					GOCC_AXON						GOBP_REGULATION_OF_TRANSPORT				GOBP_ESTABLISHMENT_OF_PROTEIN_LOCALIZATION									GOBP_PROTEIN_TRANSPORT
84516	DCTN5	dynactin subunit 5 [Source:HGNC Symbol;Acc:HGNC:24594]				GOCC_ORGANELLE_ENVELOPE
1778	DYNC1H1	dynein cytoplasmic 1 heavy chain 1 [Source:HGNC Symbol;Acc:HGNC:2961]							GOMF_PURINE_NUCLEOTIDE_BINDING	GOCC_SECRETORY_VESICLE		GOCC_SECRETORY_GRANULE			GOMF_ADENYL_NUCLEOTIDE_BINDING									GOCC_NEURON_PROJECTION					GOCC_AXON						GOBP_REGULATION_OF_TRANSPORT												GOCC_VESICLE_LUMEN
1759	DNM1	dynamin 1 [Source:HGNC Symbol;Acc:HGNC:2972]							GOMF_PURINE_NUCLEOTIDE_BINDING	GOCC_SECRETORY_VESICLE		GOCC_SECRETORY_GRANULE				GOCC_SYNAPSE
5917	RARS1	arginyl-tRNA synthetase 1 [Source:HGNC Symbol;Acc:HGNC:9870]							GOMF_PURINE_NUCLEOTIDE_BINDING		GOBP_ORGANONITROGEN_COMPOUND_BIOSYNTHETIC_PROCESS			GOMF_CADHERIN_BINDING	GOMF_ADENYL_NUCLEOTIDE_BINDING		GOMF_CELL_ADHESION_MOLECULE_BINDING
476	ATP1A1	ATPase Na+/K+ transporting subunit alpha 1 [Source:HGNC Symbol;Acc:HGNC:799]							GOMF_PURINE_NUCLEOTIDE_BINDING						GOMF_ADENYL_NUCLEOTIDE_BINDING	GOCC_SYNAPSE								GOCC_NEURON_PROJECTION		GOBP_CELLULAR_RESPONSE_TO_STRESS			GOCC_AXON						GOBP_REGULATION_OF_TRANSPORT	GOBP_RESPONSE_TO_ABIOTIC_STIMULUS							GOBP_CELLULAR_RESPONSE_TO_CHEMICAL_STRESS
10525	HYOU1	hypoxia up-regulated 1 [Source:HGNC Symbol;Acc:HGNC:16931]							GOMF_PURINE_NUCLEOTIDE_BINDING						GOMF_ADENYL_NUCLEOTIDE_BINDING											GOBP_CELLULAR_RESPONSE_TO_STRESS	GOCC_ANCHORING_JUNCTION			GOCC_CELL_SUBSTRATE_JUNCTION						GOBP_RESPONSE_TO_ABIOTIC_STIMULUS
1783	DYNC1LI2	dynein cytoplasmic 1 light intermediate chain 2 [Source:HGNC Symbol;Acc:HGNC:2966]							GOMF_PURINE_NUCLEOTIDE_BINDING						GOMF_ADENYL_NUCLEOTIDE_BINDING
2775	GNAO1	G protein subunit alpha o1 [Source:HGNC Symbol;Acc:HGNC:4389]							GOMF_PURINE_NUCLEOTIDE_BINDING										GOBP_NITROGEN_COMPOUND_TRANSPORT					GOCC_NEURON_PROJECTION											GOBP_REGULATION_OF_TRANSPORT				GOBP_ESTABLISHMENT_OF_PROTEIN_LOCALIZATION									GOBP_PROTEIN_TRANSPORT
22800	RRAS2	RAS related 2 [Source:HGNC Symbol;Acc:HGNC:17271]							GOMF_PURINE_NUCLEOTIDE_BINDING																		GOCC_ANCHORING_JUNCTION			GOCC_CELL_SUBSTRATE_JUNCTION
7466	WFS1	wolframin ER transmembrane glycoprotein [Source:HGNC Symbol;Acc:HGNC:12762]								GOCC_SECRETORY_VESICLE	GOBP_ORGANONITROGEN_COMPOUND_BIOSYNTHETIC_PROCESS	GOCC_SECRETORY_GRANULE				GOCC_SYNAPSE							GOBP_ORGANONITROGEN_COMPOUND_CATABOLIC_PROCESS	GOCC_NEURON_PROJECTION		GOBP_CELLULAR_RESPONSE_TO_STRESS									GOBP_REGULATION_OF_TRANSPORT
3728	JUP	junction plakoglobin [Source:HGNC Symbol;Acc:HGNC:6207]								GOCC_SECRETORY_VESICLE		GOCC_SECRETORY_GRANULE		GOMF_CADHERIN_BINDING			GOMF_CELL_ADHESION_MOLECULE_BINDING		GOBP_NITROGEN_COMPOUND_TRANSPORT								GOCC_ANCHORING_JUNCTION			GOCC_CELL_SUBSTRATE_JUNCTION					GOBP_REGULATION_OF_TRANSPORT	GOBP_RESPONSE_TO_ABIOTIC_STIMULUS			GOBP_ESTABLISHMENT_OF_PROTEIN_LOCALIZATION								GOCC_VESICLE_LUMEN	GOBP_PROTEIN_TRANSPORT
6709	SPTAN1	spectrin alpha, non-erythrocytic 1 [Source:HGNC Symbol;Acc:HGNC:11273]								GOCC_SECRETORY_VESICLE		GOCC_SECRETORY_GRANULE		GOMF_CADHERIN_BINDING			GOMF_CELL_ADHESION_MOLECULE_BINDING																														GOCC_VESICLE_LUMEN
1832	DSP	desmoplakin [Source:HGNC Symbol;Acc:HGNC:3052]								GOCC_SECRETORY_VESICLE		GOCC_SECRETORY_GRANULE					GOMF_CELL_ADHESION_MOLECULE_BINDING										GOCC_ANCHORING_JUNCTION
213	ALB	albumin [Source:HGNC Symbol;Acc:HGNC:399]								GOCC_SECRETORY_VESICLE		GOCC_SECRETORY_GRANULE														GOBP_CELLULAR_RESPONSE_TO_STRESS																					GOCC_VESICLE_LUMEN
1828	DSG1	desmoglein 1 [Source:HGNC Symbol;Acc:HGNC:3048]								GOCC_SECRETORY_VESICLE		GOCC_SECRETORY_GRANULE															GOCC_ANCHORING_JUNCTION
1823	DSC1	desmocollin 1 [Source:HGNC Symbol;Acc:HGNC:3035]								GOCC_SECRETORY_VESICLE		GOCC_SECRETORY_GRANULE															GOCC_ANCHORING_JUNCTION
7018	TF	transferrin [Source:HGNC Symbol;Acc:HGNC:11740]								GOCC_SECRETORY_VESICLE		GOCC_SECRETORY_GRANULE																							GOBP_REGULATION_OF_TRANSPORT												GOCC_VESICLE_LUMEN
388697	HRNR	hornerin [Source:HGNC Symbol;Acc:HGNC:20846]								GOCC_SECRETORY_VESICLE		GOCC_SECRETORY_GRANULE																																			GOCC_VESICLE_LUMEN
51806	CALML5	calmodulin like 5 [Source:HGNC Symbol;Acc:HGNC:18180]								GOCC_SECRETORY_VESICLE		GOCC_SECRETORY_GRANULE
1936	EEF1D	eukaryotic translation elongation factor 1 delta [Source:HGNC Symbol;Acc:HGNC:3211]									GOBP_ORGANONITROGEN_COMPOUND_BIOSYNTHETIC_PROCESS			GOMF_CADHERIN_BINDING			GOMF_CELL_ADHESION_MOLECULE_BINDING																			GOBP_RESPONSE_TO_ABIOTIC_STIMULUS
6506	SLC1A2	solute carrier family 1 member 2 [Source:HGNC Symbol;Acc:HGNC:10940]									GOBP_ORGANONITROGEN_COMPOUND_BIOSYNTHETIC_PROCESS					GOCC_SYNAPSE			GOBP_NITROGEN_COMPOUND_TRANSPORT					GOCC_NEURON_PROJECTION					GOCC_AXON						GOBP_REGULATION_OF_TRANSPORT	GOBP_RESPONSE_TO_ABIOTIC_STIMULUS
8661	EIF3A	eukaryotic translation initiation factor 3 subunit A [Source:HGNC Symbol;Acc:HGNC:3271]									GOBP_ORGANONITROGEN_COMPOUND_BIOSYNTHETIC_PROCESS					GOCC_SYNAPSE
6711	SPTBN1	spectrin beta, non-erythrocytic 1 [Source:HGNC Symbol;Acc:HGNC:11275]												GOMF_CADHERIN_BINDING		GOCC_SYNAPSE	GOMF_CELL_ADHESION_MOLECULE_BINDING		GOBP_NITROGEN_COMPOUND_TRANSPORT					GOCC_NEURON_PROJECTION					GOCC_AXON										GOBP_ESTABLISHMENT_OF_PROTEIN_LOCALIZATION									GOBP_PROTEIN_TRANSPORT
23499	MACF1	microtubule actin crosslinking factor 1 [Source:HGNC Symbol;Acc:HGNC:13664]												GOMF_CADHERIN_BINDING			GOMF_CELL_ADHESION_MOLECULE_BINDING		GOBP_NITROGEN_COMPOUND_TRANSPORT																				GOBP_ESTABLISHMENT_OF_PROTEIN_LOCALIZATION									GOBP_PROTEIN_TRANSPORT
56904	SH3GLB2	SH3 domain containing GRB2 like, endophilin B2 [Source:HGNC Symbol;Acc:HGNC:10834]												GOMF_CADHERIN_BINDING			GOMF_CELL_ADHESION_MOLECULE_BINDING
53616	ADAM22	ADAM metallopeptidase domain 22 [Source:HGNC Symbol;Acc:HGNC:201]														GOCC_SYNAPSE	GOMF_CELL_ADHESION_MOLECULE_BINDING							GOCC_NEURON_PROJECTION					GOCC_AXON
4130	MAP1A	microtubule associated protein 1A [Source:HGNC Symbol;Acc:HGNC:6835]														GOCC_SYNAPSE			GOBP_NITROGEN_COMPOUND_TRANSPORT				GOBP_ORGANONITROGEN_COMPOUND_CATABOLIC_PROCESS	GOCC_NEURON_PROJECTION					GOCC_AXON										GOBP_ESTABLISHMENT_OF_PROTEIN_LOCALIZATION									GOBP_PROTEIN_TRANSPORT
4763	NF1	neurofibromin 1 [Source:HGNC Symbol;Acc:HGNC:7765]														GOCC_SYNAPSE			GOBP_NITROGEN_COMPOUND_TRANSPORT					GOCC_NEURON_PROJECTION		GOBP_CELLULAR_RESPONSE_TO_STRESS			GOCC_AXON						GOBP_REGULATION_OF_TRANSPORT	GOBP_RESPONSE_TO_ABIOTIC_STIMULUS			GOBP_ESTABLISHMENT_OF_PROTEIN_LOCALIZATION									GOBP_PROTEIN_TRANSPORT
10550	ARL6IP5	ADP ribosylation factor like GTPase 6 interacting protein 5 [Source:HGNC Symbol;Acc:HGNC:16937]														GOCC_SYNAPSE			GOBP_NITROGEN_COMPOUND_TRANSPORT							GOBP_CELLULAR_RESPONSE_TO_STRESS									GOBP_REGULATION_OF_TRANSPORT				GOBP_ESTABLISHMENT_OF_PROTEIN_LOCALIZATION				GOBP_CELLULAR_RESPONSE_TO_CHEMICAL_STRESS					GOBP_PROTEIN_TRANSPORT
164	AP1G1	adaptor related protein complex 1 subunit gamma 1 [Source:HGNC Symbol;Acc:HGNC:555]														GOCC_SYNAPSE			GOBP_NITROGEN_COMPOUND_TRANSPORT																GOBP_REGULATION_OF_TRANSPORT				GOBP_ESTABLISHMENT_OF_PROTEIN_LOCALIZATION									GOBP_PROTEIN_TRANSPORT
80725	SRCIN1	SRC kinase signaling inhibitor 1 [Source:HGNC Symbol;Acc:HGNC:29506]														GOCC_SYNAPSE								GOCC_NEURON_PROJECTION			GOCC_ANCHORING_JUNCTION		GOCC_AXON	GOCC_CELL_SUBSTRATE_JUNCTION
1741	DLG3	discs large MAGUK scaffold protein 3 [Source:HGNC Symbol;Acc:HGNC:2902]														GOCC_SYNAPSE								GOCC_NEURON_PROJECTION			GOCC_ANCHORING_JUNCTION
1462	VCAN	versican [Source:HGNC Symbol;Acc:HGNC:2464]														GOCC_SYNAPSE								GOCC_NEURON_PROJECTION
7532	YWHAG	tyrosine 3-monooxygenase/tryptophan 5-monooxygenase activation protein gamma [Source:HGNC Symbol;Acc:HGNC:12852]														GOCC_SYNAPSE										GOBP_CELLULAR_RESPONSE_TO_STRESS	GOCC_ANCHORING_JUNCTION			GOCC_CELL_SUBSTRATE_JUNCTION									GOBP_ESTABLISHMENT_OF_PROTEIN_LOCALIZATION
65082	VPS33A	VPS33A core subunit of CORVET and HOPS complexes [Source:HGNC Symbol;Acc:HGNC:18179]																	GOBP_NITROGEN_COMPOUND_TRANSPORT																				GOBP_ESTABLISHMENT_OF_PROTEIN_LOCALIZATION									GOBP_PROTEIN_TRANSPORT
3039	HBA1	hemoglobin subunit alpha 1 [Source:HGNC Symbol;Acc:HGNC:4823]																	GOBP_NITROGEN_COMPOUND_TRANSPORT
3263	HPX	hemopexin [Source:HGNC Symbol;Acc:HGNC:5171]																	GOBP_NITROGEN_COMPOUND_TRANSPORT
8533	COPS3	COP9 signalosome subunit 3 [Source:HGNC Symbol;Acc:HGNC:2239]																					GOBP_ORGANONITROGEN_COMPOUND_CATABOLIC_PROCESS			GOBP_CELLULAR_RESPONSE_TO_STRESS										GOBP_RESPONSE_TO_ABIOTIC_STIMULUS
8454	CUL1	cullin 1 [Source:HGNC Symbol;Acc:HGNC:2551]																					GOBP_ORGANONITROGEN_COMPOUND_CATABOLIC_PROCESS
8065	CUL5	cullin 5 [Source:HGNC Symbol;Acc:HGNC:2556]																					GOBP_ORGANONITROGEN_COMPOUND_CATABOLIC_PROCESS
79969	ATAT1	alpha tubulin acetyltransferase 1 [Source:HGNC Symbol;Acc:HGNC:21186]																						GOCC_NEURON_PROJECTION			GOCC_ANCHORING_JUNCTION		GOCC_AXON	GOCC_CELL_SUBSTRATE_JUNCTION						GOBP_RESPONSE_TO_ABIOTIC_STIMULUS
22911	WDR47	WD repeat domain 47 [Source:HGNC Symbol;Acc:HGNC:29141]																						GOCC_NEURON_PROJECTION					GOCC_AXON							GOBP_RESPONSE_TO_ABIOTIC_STIMULUS
25814	ATXN10	ataxin 10 [Source:HGNC Symbol;Acc:HGNC:10549]																						GOCC_NEURON_PROJECTION
10049	DNAJB6	DnaJ heat shock protein family (Hsp40) member B6 [Source:HGNC Symbol;Acc:HGNC:14888]																								GOBP_CELLULAR_RESPONSE_TO_STRESS										GOBP_RESPONSE_TO_ABIOTIC_STIMULUS
7001	PRDX2	peroxiredoxin 2 [Source:HGNC Symbol;Acc:HGNC:9353]																								GOBP_CELLULAR_RESPONSE_TO_STRESS																	GOBP_CELLULAR_RESPONSE_TO_CHEMICAL_STRESS
57707	MEAK7	MTOR associated protein, eak-7 homolog [Source:HGNC Symbol;Acc:HGNC:29325]																								GOBP_CELLULAR_RESPONSE_TO_STRESS																	GOBP_CELLULAR_RESPONSE_TO_CHEMICAL_STRESS
9253	NUMBL	NUMB like endocytic adaptor protein [Source:HGNC Symbol;Acc:HGNC:8061]
256714	MAP7D2	MAP7 domain containing 2 [Source:HGNC Symbol;Acc:HGNC:25899]
80155	NAA15	N-alpha-acetyltransferase 15, NatA auxiliary subunit [Source:HGNC Symbol;Acc:HGNC:30782]
84293	PRXL2A	peroxiredoxin like 2A [Source:HGNC Symbol;Acc:HGNC:28651]
84064	HDHD2	haloacid dehalogenase like hydrolase domain containing 2 [Source:HGNC Symbol;Acc:HGNC:25364]
[truncated: 3 more columns]

## Sheet: Sng SEC Stag
Overlap Results
Collection(s):	GO
# overlaps shown:	50
# genesets in collections:	10454
# genes in comparison (n):	103
# genes in universe (N):	42577
Gene Set Name	# Genes in Gene Set (K)	Description	# Genes in Overlap (k)	k/K	p-value	FDR q-value
GOCC_SYNAPSE	1492	The junction between an axon of one neuron and a dendrite of another neuron, a muscle fiber or a glial cell. As the axon approaches the synapse it enlarges into a specialized structure, the presynaptic terminal bouton, which contains mitochondria and synaptic vesicles. At the tip of the terminal bouton is the presynaptic membrane; facing it, and separated from it by a minute cleft (the synaptic c…	37	0.0248	1.29E-27	1.35E-23
GOBP_MONOATOMIC_ION_TRANSPORT	1256	The directed movement of a monoatomic ion into, out of or within a cell, or between cells, by means of some agent such as a transporter or pore. Monatomic ions (also called simple ions) are ions consisting of exactly one atom. [GOC:ai]	30	0.0239	9.39E-22	4.91E-18
GOBP_MONOATOMIC_CATION_TRANSPORT	1049	The directed movement of a monoatomic cation, into, out of or within a cell, or between cells, by means of some agent such as a transporter or pore. Monatomic cations (also called simple cations) are positively charged ions consisting of exactly one atom. [GOC:ai]	27	0.0257	2.19E-20	7.63E-17
GOCC_PERINEURONAL_NET	10	A dense extracellular matrix (ECM) that forms around many neuronal cell bodies and dendrites late in development and is responsible for synaptic stabilization in the adult brain. [GOC:sl, PMID:18364019]	8	0.8000	3.98E-20	1.04E-16
GOCC_NEURON_PROJECTION	1336	A prolongation or process extending from a nerve cell, e.g. an axon or dendrite. [GOC:jl, http://www.cogsci.princeton.edu/~wn/]	29	0.0217	6.84E-20	1.43E-16
GOBP_CELLULAR_HOMEOSTASIS	836	Any process involved in the maintenance of an internal steady state at the level of the cell. [GOC:isa_complete, GOC:jl, ISBN:0395825172]	24	0.0287	3.22E-19	5.61E-16
GOCC_SYNAPSE_ASSOCIATED_EXTRACELLULAR_MATRIX	12	The extracellular matrix of the perisynaptic space (the extracellular space adjacent to the synapse) and the synaptic cleft. [GOC:dos]	8	0.6667	4.36E-19	6.51E-16
GOBP_REGULATION_OF_TRANSPORT	1633	Any process that modulates the frequency, rate or extent of the directed movement of substances (such as macromolecules, small molecules, ions) into, out of or within a cell, or between cells, by means of some agent such as a transporter or pore. [GOC:ai]	30	0.0184	1.4E-18	1.84E-15
GOCC_BLOOD_MICROPARTICLE	144	A phospholipid microvesicle that is derived from any of several cell types, such as platelets, blood cells, endothelial cells, or others, and contains membrane receptors as well as other proteins characteristic of the parental cell. Microparticles are heterogeneous in size, and are characterized as microvesicles free of nucleic acids. [GOC:BHF, GOC:mah, PMID:16373184]	13	0.0903	3.59E-17	3.94E-14
GOCC_MEMBRANE_PROTEIN_COMPLEX	1411	Any protein complex that is part of a membrane. [GOC:dos]	27	0.0191	3.77E-17	3.94E-14
GOBP_CENTRAL_NERVOUS_SYSTEM_DEVELOPMENT	1037	The process whose specific outcome is the progression of the central nervous system over time, from its formation to the mature structure. The central nervous system is the core nervous system that serves an integrating and coordinating function. In vertebrates it consists of the brain and spinal cord. In those invertebrates with a central nervous system it typically consists of a brain, cerebral…	24	0.0231	4.2E-17	3.99E-14
GOCC_CELL_BODY	558	The portion of a cell bearing surface projections such as axons, dendrites, cilia, or flagella that includes the nucleus, but excludes all cell projections. [GOC:go_curators]	19	0.0341	1.12E-16	9.72E-14
GOBP_MONOATOMIC_ION_HOMEOSTASIS	618	Any process involved in the maintenance of an internal steady state of monoatomic ions within an organism or cell. Monatomic ions (also called simple ions) are ions consisting of exactly one atom. [GOC:ai]	19	0.0307	7.15E-16	5.75E-13
GOBP_MONOATOMIC_ION_TRANSMEMBRANE_TRANSPORT	1031	A process in which a monoatomic ion is transported across a membrane. Monatomic ions (also called simple ions) are ions consisting of exactly one atom. [GOC:mah]	22	0.0213	5.37E-15	4.01E-12
GOBP_IMPORT_INTO_CELL	926	The directed movement of some substance from outside of a cell into a cell. This may occur via transport across the plasma membrane or via endocytosis. [GOC:dos]	21	0.0227	7.41E-15	5.16E-12
GOBP_TRANSMEMBRANE_TRANSPORT	1606	The process in which a solute is transported across a lipid bilayer, from one side of a membrane to the other. [GOC:dph, GOC:jid]	26	0.0162	8.28E-15	5.41E-12
GOBP_CHEMICAL_HOMEOSTASIS	1057	Any biological process involved in the maintenance of an internal steady state of a chemical. [GOC:isa_complete]	22	0.0208	8.9E-15	5.47E-12
GOBP_BIOLOGICAL_PROCESS_INVOLVED_IN_INTERSPECIES_INTERACTION_BETWEEN_ORGANISMS	1780	Any process evolved to enable an interaction with an organism of a different species. [GOC:cc]	27	0.0152	1.09E-14	6.34E-12
GOBP_INORGANIC_ION_HOMEOSTASIS	537	Any process involved in the maintenance of an internal steady state of inorganic ions within an organism or cell. [GOC:dos]	17	0.0317	1.7E-14	9.37E-12
GOBP_SMALL_MOLECULE_METABOLIC_PROCESS	1836	The chemical reactions and pathways involving small molecules, any low molecular weight, monomeric, non-encoded molecule. [GOC:curators, GOC:pde, GOC:vw]	27	0.0147	2.29E-14	1.2E-11
GOCC_AXON	652	The long process of a neuron that conducts nerve impulses, usually away from the cell body to the terminals and varicosities, which are sites of storage and release of neurotransmitter. [GOC:nln, ISBN:0198506732]	18	0.0276	2.79E-14	1.39E-11
GOBP_HOMEOSTATIC_PROCESS	1744	Any biological process involved in the maintenance of an internal steady state. [GOC:jl, ISBN:0395825172]	26	0.0149	5.59E-14	2.58E-11
GOBP_NEUROGENESIS	1745	Generation of cells within the nervous system. [GO_REF:0000021, GOC:cls, GOC:curators, GOC:dgh, GOC:dph, GOC:jid]	26	0.0149	5.67E-14	2.58E-11
GOBP_GENERATION_OF_NEURONS	1510	The process in which nerve cells are generated. This includes the production of neuroblasts and their differentiation into neurons. [GOC:nln]	24	0.0159	1.59E-13	6.69E-11
GOCC_COLLAGEN_CONTAINING_EXTRACELLULAR_MATRIX	429	An extracellular matrix consisting mainly of proteins (especially collagen) and glycosaminoglycans (mostly as proteoglycans) that provides not only essential physical scaffolding for the cellular constituents but can also initiate crucial biochemical and biomechanical cues required for tissue morphogenesis, differentiation and homeostasis. The components are secreted by cells in the vicinity and …	15	0.0350	1.6E-13	6.69E-11
GOBP_POSITIVE_REGULATION_OF_TRANSPORT	844	Any process that activates or increases the frequency, rate or extent of the directed movement of substances (such as macromolecules, small molecules, ions) into, out of or within a cell, or between cells, by means of some agent such as a transporter or pore. [GOC:ai]	19	0.0225	1.87E-13	7.36E-11
GOBP_RESPONSE_TO_OXYGEN_CONTAINING_COMPOUND	1678	Any process that results in a change in state or activity of a cell or an organism (in terms of movement, secretion, enzyme production, gene expression, etc.) as a result of an oxygen-containing compound stimulus. [GOC:pr, GOC:TermGenie]	25	0.0149	1.9E-13	7.36E-11
GOCC_PIGMENT_GRANULE	112	A small, subcellular membrane-bounded vesicle containing pigment and/or pigment precursor molecules. Pigment granule biogenesis is poorly understood, as pigment granules are derived from multiple sources including the endoplasmic reticulum, coated vesicles, lysosomes, and endosomes. [GOC:jid, GOC:mh]	10	0.0893	2.02E-13	7.55E-11
GOMF_HYALURONIC_ACID_BINDING	26	Binding to hyaluronic acid, a polymer composed of repeating dimeric units of glucuronic acid and N-acetyl glucosamine. [GOC:jl]	7	0.2692	2.5E-13	8.72E-11
GOBP_POSITIVE_REGULATION_OF_MULTICELLULAR_ORGANISMAL_PROCESS	1701	Any process that activates or increases the frequency, rate or extent of an organismal process, any of the processes pertinent to the function of an organism above the cellular level; includes the integrated processes of tissues and organs. [GOC:ai]	25	0.0147	2.57E-13	8.72E-11
GOCC_MYELIN_SHEATH	47	An electrically insulating fatty layer that surrounds the axons of many neurons. It is an outgrowth of glial cells: Schwann cells supply the myelin for peripheral neurons while oligodendrocytes supply it to those of the central nervous system. [GOC:cjm, GOC:jl, NIF_Subcellular:sao593830697, Wikipedia:Myelin]	8	0.1702	2.59E-13	8.72E-11
GOBP_ATP_METABOLIC_PROCESS	222	The chemical reactions and pathways involving ATP, adenosine triphosphate, a universally important coenzyme and enzyme regulator. [GOC:go_curators]	12	0.0541	3.02E-13	9.85E-11
GOBP_DEFENSE_RESPONSE	1902	Reactions, triggered in response to the presence of a foreign body or the occurrence of an injury, which result in restriction of damage to the organism attacked or prevention/recovery from the infection caused by the attack. [GOC:go_curators]	26	0.0137	4.07E-13	1.29E-10
GOBP_REGULATION_OF_MONOATOMIC_ION_TRANSPORT	467	Any process that modulates the frequency, rate or extent of the directed movement of charged atoms or small charged molecules into, out of or within a cell, or between cells, by means of some agent such as a transporter or pore. [GOC:jl]	15	0.0321	5.41E-13	1.66E-10
GOBP_SYNAPTIC_SIGNALING	794	Cell-cell signaling to, from or within a synapse. [GOC:dos]	18	0.0227	7.69E-13	2.2E-10
GOBP_NUCLEOBASE_CONTAINING_SMALL_MOLECULE_METABOLIC_PROCESS	681	The cellular chemical reactions and pathways involving a nucleobase-containing small molecule: a nucleobase, a nucleoside, or a nucleotide. [GOC:vw]	17	0.0250	7.73E-13	2.2E-10
GOBP_REGULATION_OF_SYSTEM_PROCESS	576	Any process that modulates the frequency, rate or extent of a system process, a multicellular organismal process carried out by any of the organs or tissues in an organ system. [GOC:jl]	16	0.0278	7.78E-13	2.2E-10
GOMF_STRUCTURAL_MOLECULE_ACTIVITY	810	The action of a molecule that contributes to the structural integrity of a complex. [GOC:mah, GOC:vw]	18	0.0222	1.07E-12	2.94E-10
GOMF_PURINE_NUCLEOTIDE_BINDING	1987	Binding to a purine nucleotide, a compound consisting of a purine nucleoside esterified with (ortho)phosphate. [GOC:ai]	26	0.0131	1.1E-12	2.94E-10
GOBP_CELLULAR_RESPONSE_TO_ORGANIC_SUBSTANCE	1992	Any process that results in a change in state or activity of a cell (in terms of movement, secretion, enzyme production, gene expression, etc.) as a result of an organic substance stimulus. [GOC:mah]	26	0.0131	1.16E-12	3.03E-10
GOCC_MITOCHONDRION	1688	A semiautonomous, self replicating organelle that occurs in varying numbers, shapes, and sizes in the cytoplasm of virtually all eukaryotic cells. It is notably the site of tissue respiration. [GOC:giardia, ISBN:0198506732]	24	0.0142	1.7E-12	4.32E-10
GOBP_CIRCULATORY_SYSTEM_PROCESS	615	A organ system process carried out by any of the organs or tissues of the circulatory system. The circulatory system is an organ system that moves extracellular fluids to and from tissue within a multicellular organism. [GOC:mtg_cardio]	16	0.0260	2.08E-12	5.14E-10
GOBP_GLIAL_CELL_DIFFERENTIATION	262	The process in which a relatively unspecialized cell acquires the specialized features of a glial cell. [GOC:go_curators, GOC:mtg_sensu]	12	0.0458	2.13E-12	5.14E-10
GOCC_SOMATODENDRITIC_COMPARTMENT	845	The region of a neuron that includes the cell body (cell soma) and dendrite(s), but excludes the axon. [GOC:pad, GOC:PARL]	18	0.0213	2.16E-12	5.14E-10
GOCC_PLASMA_MEMBRANE_PROTEIN_COMPLEX	730	Any protein complex that is part of the plasma membrane. [GOC:dos]	17	0.0233	2.32E-12	5.39E-10
GOBP_VESICLE_MEDIATED_TRANSPORT	1561	A cellular transport process in which transported substances are moved in membrane-bounded vesicles; transported substances are enclosed in the vesicle lumen or located in the vesicle membrane. The process begins with a step that directs a substance to the forming vesicle, and includes vesicle budding and coating. Vesicles are then targeted to, and fuse with, an acceptor membrane. [GOC:ai, GOC:ma…	23	0.0147	2.6E-12	5.91E-10
GOBP_NUCLEOSIDE_TRIPHOSPHATE_METABOLIC_PROCESS	269	The chemical reactions and pathways involving a nucleoside triphosphate, a compound consisting of a nucleobase linked to a deoxyribose or ribose sugar esterified with triphosphate on the sugar. [GOC:go_curators, ISBN:0198506732]	12	0.0446	2.91E-12	6.38E-10
GOBP_MONOATOMIC_CATION_TRANSMEMBRANE_TRANSPORT	861	The process in which a monoatomic cation is transported across a membrane. Monatomic cations (also called simple cations) are positively charged ions consisting of exactly one atom. [GOC:dos, GOC:vw]	18	0.0209	2.95E-12	6.38E-10
GOBP_NITROGEN_COMPOUND_TRANSPORT	1903	The directed movement of nitrogen-containing compounds into, out of or within a cell, or between cells, by means of some agent such as a transporter or pore. [GOC:mah]	25	0.0131	2.99E-12	6.38E-10
GOCC_VACUOLE	864	A closed structure, found only in eukaryotic cells, that is completely surrounded by unit membrane and contains liquid material. Cells contain one or several vacuoles, that may have different functions from each other. Vacuoles have a diverse array of functions. They can act as a storage organelle for nutrients or waste products, as a degradative compartment, as a cost-effective way of increasing…	18	0.0208	3.13E-12	6.54E-10
Gene/Gene Set Overlap Matrix
Entrez Gene Id	Gene Symbol	Gene Description	GOCC_SYNAPSE	GOBP_MONOATOMIC_ION_TRANSPORT	GOBP_MONOATOMIC_CATION_TRANSPORT	GOCC_PERINEURONAL_NET	GOCC_NEURON_PROJECTION	GOBP_CELLULAR_HOMEOSTASIS	GOCC_SYNAPSE_ASSOCIATED_EXTRACELLULAR_MATRIX	GOBP_REGULATION_OF_TRANSPORT	GOCC_BLOOD_MICROPARTICLE	GOCC_MEMBRANE_PROTEIN_COMPLEX	GOBP_CENTRAL_NERVOUS_SYSTEM_DEVELOPMENT	GOCC_CELL_BODY	GOBP_MONOATOMIC_ION_HOMEOSTASIS	GOBP_MONOATOMIC_ION_TRANSMEMBRANE_TRANSPORT	GOBP_IMPORT_INTO_CELL	GOBP_TRANSMEMBRANE_TRANSPORT	GOBP_CHEMICAL_HOMEOSTASIS	GOBP_BIOLOGICAL_PROCESS_INVOLVED_IN_INTERSPECIES_INTERACTION_BETWEEN_ORGANISMS	GOBP_INORGANIC_ION_HOMEOSTASIS	GOBP_SMALL_MOLECULE_METABOLIC_PROCESS	GOCC_AXON	GOBP_HOMEOSTATIC_PROCESS	GOBP_NEUROGENESIS	GOBP_GENERATION_OF_NEURONS	GOCC_COLLAGEN_CONTAINING_EXTRACELLULAR_MATRIX	GOBP_POSITIVE_REGULATION_OF_TRANSPORT	GOBP_RESPONSE_TO_OXYGEN_CONTAINING_COMPOUND	GOCC_PIGMENT_GRANULE	GOMF_HYALURONIC_ACID_BINDING	GOBP_POSITIVE_REGULATION_OF_MULTICELLULAR_ORGANISMAL_PROCESS	GOCC_MYELIN_SHEATH	GOBP_ATP_METABOLIC_PROCESS	GOBP_DEFENSE_RESPONSE	GOBP_REGULATION_OF_MONOATOMIC_ION_TRANSPORT	GOBP_SYNAPTIC_SIGNALING	GOBP_NUCLEOBASE_CONTAINING_SMALL_MOLECULE_METABOLIC_PROCESS	GOBP_REGULATION_OF_SYSTEM_PROCESS	GOMF_STRUCTURAL_MOLECULE_ACTIVITY	GOMF_PURINE_NUCLEOTIDE_BINDING	GOBP_CELLULAR_RESPONSE_TO_ORGANIC_SUBSTANCE	GOCC_MITOCHONDRION	GOBP_CIRCULATORY_SYSTEM_PROCESS	GOBP_GLIAL_CELL_DIFFERENTIATION	GOCC_SOMATODENDRITIC_COMPARTMENT	GOCC_PLASMA_MEMBRANE_PROTEIN_COMPLEX	GOBP_VESICLE_MEDIATED_TRANSPORT	GOBP_NUCLEOSIDE_TRIPHOSPHATE_METABOLIC_PROCESS
477	ATP1A2	ATPase Na+/K+ transporting subunit alpha 2 [Source:HGNC Symbol;Acc:HGNC:800]	GOCC_SYNAPSE	GOBP_MONOATOMIC_ION_TRANSPORT	GOBP_MONOATOMIC_CATION_TRANSPORT		GOCC_NEURON_PROJECTION	GOBP_CELLULAR_HOMEOSTASIS		GOBP_REGULATION_OF_TRANSPORT		GOCC_MEMBRANE_PROTEIN_COMPLEX	GOBP_CENTRAL_NERVOUS_SYSTEM_DEVELOPMENT	GOCC_CELL_BODY	GOBP_MONOATOMIC_ION_HOMEOSTASIS	GOBP_MONOATOMIC_ION_TRANSMEMBRANE_TRANSPORT	GOBP_IMPORT_INTO_CELL	GOBP_TRANSMEMBRANE_TRANSPORT	GOBP_CHEMICAL_HOMEOSTASIS		GOBP_INORGANIC_ION_HOMEOSTASIS	GOBP_SMALL_MOLECULE_METABOLIC_PROCESS		GOBP_HOMEOSTATIC_PROCESS					GOBP_RESPONSE_TO_OXYGEN_CONTAINING_COMPOUND			GOBP_POSITIVE_REGULATION_OF_MULTICELLULAR_ORGANISMAL_PROCESS		GOBP_ATP_METABOLIC_PROCESS	GOBP_DEFENSE_RESPONSE	GOBP_REGULATION_OF_MONOATOMIC_ION_TRANSPORT	GOBP_SYNAPTIC_SIGNALING	GOBP_NUCLEOBASE_CONTAINING_SMALL_MOLECULE_METABOLIC_PROCESS	GOBP_REGULATION_OF_SYSTEM_PROCESS		GOMF_PURINE_NUCLEOTIDE_BINDING	GOBP_CELLULAR_RESPONSE_TO_ORGANIC_SUBSTANCE		GOBP_CIRCULATORY_SYSTEM_PROCESS		GOCC_SOMATODENDRITIC_COMPARTMENT	GOCC_PLASMA_MEMBRANE_PROTEIN_COMPLEX		GOBP_NUCLEOSIDE_TRIPHOSPHATE_METABOLIC_PROCESS
476	ATP1A1	ATPase Na+/K+ transporting subunit alpha 1 [Source:HGNC Symbol;Acc:HGNC:799]	GOCC_SYNAPSE	GOBP_MONOATOMIC_ION_TRANSPORT	GOBP_MONOATOMIC_CATION_TRANSPORT		GOCC_NEURON_PROJECTION	GOBP_CELLULAR_HOMEOSTASIS		GOBP_REGULATION_OF_TRANSPORT		GOCC_MEMBRANE_PROTEIN_COMPLEX			GOBP_MONOATOMIC_ION_HOMEOSTASIS	GOBP_MONOATOMIC_ION_TRANSMEMBRANE_TRANSPORT	GOBP_IMPORT_INTO_CELL	GOBP_TRANSMEMBRANE_TRANSPORT	GOBP_CHEMICAL_HOMEOSTASIS		GOBP_INORGANIC_ION_HOMEOSTASIS		GOCC_AXON	GOBP_HOMEOSTATIC_PROCESS					GOBP_RESPONSE_TO_OXYGEN_CONTAINING_COMPOUND	GOCC_PIGMENT_GRANULE		GOBP_POSITIVE_REGULATION_OF_MULTICELLULAR_ORGANISMAL_PROCESS				GOBP_REGULATION_OF_MONOATOMIC_ION_TRANSPORT			GOBP_REGULATION_OF_SYSTEM_PROCESS		GOMF_PURINE_NUCLEOTIDE_BINDING	GOBP_CELLULAR_RESPONSE_TO_ORGANIC_SUBSTANCE		GOBP_CIRCULATORY_SYSTEM_PROCESS			GOCC_PLASMA_MEMBRANE_PROTEIN_COMPLEX
287	ANK2	ankyrin 2 [Source:HGNC Symbol;Acc:HGNC:493]	GOCC_SYNAPSE	GOBP_MONOATOMIC_ION_TRANSPORT	GOBP_MONOATOMIC_CATION_TRANSPORT		GOCC_NEURON_PROJECTION	GOBP_CELLULAR_HOMEOSTASIS		GOBP_REGULATION_OF_TRANSPORT					GOBP_MONOATOMIC_ION_HOMEOSTASIS	GOBP_MONOATOMIC_ION_TRANSMEMBRANE_TRANSPORT	GOBP_IMPORT_INTO_CELL	GOBP_TRANSMEMBRANE_TRANSPORT	GOBP_CHEMICAL_HOMEOSTASIS		GOBP_INORGANIC_ION_HOMEOSTASIS			GOBP_HOMEOSTATIC_PROCESS				GOBP_POSITIVE_REGULATION_OF_TRANSPORT								GOBP_REGULATION_OF_MONOATOMIC_ION_TRANSPORT			GOBP_REGULATION_OF_SYSTEM_PROCESS	GOMF_STRUCTURAL_MOLECULE_ACTIVITY			GOCC_MITOCHONDRION	GOBP_CIRCULATORY_SYSTEM_PROCESS				GOBP_VESICLE_MEDIATED_TRANSPORT
7466	WFS1	wolframin ER transmembrane glycoprotein [Source:HGNC Symbol;Acc:HGNC:12762]	GOCC_SYNAPSE	GOBP_MONOATOMIC_ION_TRANSPORT	GOBP_MONOATOMIC_CATION_TRANSPORT		GOCC_NEURON_PROJECTION	GOBP_CELLULAR_HOMEOSTASIS		GOBP_REGULATION_OF_TRANSPORT					GOBP_MONOATOMIC_ION_HOMEOSTASIS				GOBP_CHEMICAL_HOMEOSTASIS		GOBP_INORGANIC_ION_HOMEOSTASIS			GOBP_HOMEOSTATIC_PROCESS				GOBP_POSITIVE_REGULATION_OF_TRANSPORT								GOBP_REGULATION_OF_MONOATOMIC_ION_TRANSPORT						GOBP_CELLULAR_RESPONSE_TO_ORGANIC_SUBSTANCE				GOCC_SOMATODENDRITIC_COMPARTMENT
478	ATP1A3	ATPase Na+/K+ transporting subunit alpha 3 [Source:HGNC Symbol;Acc:HGNC:801]	GOCC_SYNAPSE	GOBP_MONOATOMIC_ION_TRANSPORT	GOBP_MONOATOMIC_CATION_TRANSPORT		GOCC_NEURON_PROJECTION	GOBP_CELLULAR_HOMEOSTASIS				GOCC_MEMBRANE_PROTEIN_COMPLEX		GOCC_CELL_BODY	GOBP_MONOATOMIC_ION_HOMEOSTASIS	GOBP_MONOATOMIC_ION_TRANSMEMBRANE_TRANSPORT	GOBP_IMPORT_INTO_CELL	GOBP_TRANSMEMBRANE_TRANSPORT	GOBP_CHEMICAL_HOMEOSTASIS		GOBP_INORGANIC_ION_HOMEOSTASIS		GOCC_AXON	GOBP_HOMEOSTATIC_PROCESS					GOBP_RESPONSE_TO_OXYGEN_CONTAINING_COMPOUND										GOBP_REGULATION_OF_SYSTEM_PROCESS		GOMF_PURINE_NUCLEOTIDE_BINDING	GOBP_CELLULAR_RESPONSE_TO_ORGANIC_SUBSTANCE		GOBP_CIRCULATORY_SYSTEM_PROCESS		GOCC_SOMATODENDRITIC_COMPARTMENT	GOCC_PLASMA_MEMBRANE_PROTEIN_COMPLEX
2771	GNAI2	G protein subunit alpha i2 [Source:HGNC Symbol;Acc:HGNC:4385]	GOCC_SYNAPSE	GOBP_MONOATOMIC_ION_TRANSPORT	GOBP_MONOATOMIC_CATION_TRANSPORT		GOCC_NEURON_PROJECTION			GOBP_REGULATION_OF_TRANSPORT		GOCC_MEMBRANE_PROTEIN_COMPLEX		GOCC_CELL_BODY															GOBP_RESPONSE_TO_OXYGEN_CONTAINING_COMPOUND							GOBP_REGULATION_OF_MONOATOMIC_ION_TRANSPORT	GOBP_SYNAPTIC_SIGNALING				GOMF_PURINE_NUCLEOTIDE_BINDING	GOBP_CELLULAR_RESPONSE_TO_ORGANIC_SUBSTANCE		GOBP_CIRCULATORY_SYSTEM_PROCESS		GOCC_SOMATODENDRITIC_COMPARTMENT	GOCC_PLASMA_MEMBRANE_PROTEIN_COMPLEX	GOBP_VESICLE_MEDIATED_TRANSPORT
2534	FYN	FYN proto-oncogene, Src family tyrosine kinase [Source:HGNC Symbol;Acc:HGNC:4037]	GOCC_SYNAPSE	GOBP_MONOATOMIC_ION_TRANSPORT	GOBP_MONOATOMIC_CATION_TRANSPORT		GOCC_NEURON_PROJECTION			GOBP_REGULATION_OF_TRANSPORT			GOBP_CENTRAL_NERVOUS_SYSTEM_DEVELOPMENT	GOCC_CELL_BODY		GOBP_MONOATOMIC_ION_TRANSMEMBRANE_TRANSPORT	GOBP_IMPORT_INTO_CELL	GOBP_TRANSMEMBRANE_TRANSPORT		GOBP_BIOLOGICAL_PROCESS_INVOLVED_IN_INTERSPECIES_INTERACTION_BETWEEN_ORGANISMS					GOBP_NEUROGENESIS	GOBP_GENERATION_OF_NEURONS			GOBP_RESPONSE_TO_OXYGEN_CONTAINING_COMPOUND			GOBP_POSITIVE_REGULATION_OF_MULTICELLULAR_ORGANISMAL_PROCESS			GOBP_DEFENSE_RESPONSE	GOBP_REGULATION_OF_MONOATOMIC_ION_TRANSPORT	GOBP_SYNAPTIC_SIGNALING				GOMF_PURINE_NUCLEOTIDE_BINDING	GOBP_CELLULAR_RESPONSE_TO_ORGANIC_SUBSTANCE	GOCC_MITOCHONDRION	GOBP_CIRCULATORY_SYSTEM_PROCESS		GOCC_SOMATODENDRITIC_COMPARTMENT		GOBP_VESICLE_MEDIATED_TRANSPORT
4905	NSF	N-ethylmaleimide sensitive factor, vesicle fusing ATPase [Source:HGNC Symbol;Acc:HGNC:8016]	GOCC_SYNAPSE	GOBP_MONOATOMIC_ION_TRANSPORT	GOBP_MONOATOMIC_CATION_TRANSPORT		GOCC_NEURON_PROJECTION			GOBP_REGULATION_OF_TRANSPORT																															GOMF_PURINE_NUCLEOTIDE_BINDING					GOCC_SOMATODENDRITIC_COMPARTMENT		GOBP_VESICLE_MEDIATED_TRANSPORT
2823	GPM6A	glycoprotein M6A [Source:HGNC Symbol;Acc:HGNC:4460]	GOCC_SYNAPSE	GOBP_MONOATOMIC_ION_TRANSPORT	GOBP_MONOATOMIC_CATION_TRANSPORT		GOCC_NEURON_PROJECTION							GOCC_CELL_BODY		GOBP_MONOATOMIC_ION_TRANSMEMBRANE_TRANSPORT		GOBP_TRANSMEMBRANE_TRANSPORT		GOBP_BIOLOGICAL_PROCESS_INVOLVED_IN_INTERSPECIES_INTERACTION_BETWEEN_ORGANISMS			GOCC_AXON		GOBP_NEUROGENESIS	GOBP_GENERATION_OF_NEURONS																				GOCC_SOMATODENDRITIC_COMPARTMENT
482	ATP1B2	ATPase Na+/K+ transporting subunit beta 2 [Source:HGNC Symbol;Acc:HGNC:805]	GOCC_SYNAPSE	GOBP_MONOATOMIC_ION_TRANSPORT	GOBP_MONOATOMIC_CATION_TRANSPORT			GOBP_CELLULAR_HOMEOSTASIS		GOBP_REGULATION_OF_TRANSPORT		GOCC_MEMBRANE_PROTEIN_COMPLEX	GOBP_CENTRAL_NERVOUS_SYSTEM_DEVELOPMENT	GOCC_CELL_BODY	GOBP_MONOATOMIC_ION_HOMEOSTASIS	GOBP_MONOATOMIC_ION_TRANSMEMBRANE_TRANSPORT	GOBP_IMPORT_INTO_CELL	GOBP_TRANSMEMBRANE_TRANSPORT	GOBP_CHEMICAL_HOMEOSTASIS		GOBP_INORGANIC_ION_HOMEOSTASIS			GOBP_HOMEOSTATIC_PROCESS	GOBP_NEUROGENESIS	GOBP_GENERATION_OF_NEURONS		GOBP_POSITIVE_REGULATION_OF_TRANSPORT								GOBP_REGULATION_OF_MONOATOMIC_ION_TRANSPORT			GOBP_REGULATION_OF_SYSTEM_PROCESS					GOBP_CIRCULATORY_SYSTEM_PROCESS			GOCC_PLASMA_MEMBRANE_PROTEIN_COMPLEX
523	ATP6V1A	ATPase H+ transporting V1 subunit A [Source:HGNC Symbol;Acc:HGNC:851]	GOCC_SYNAPSE	GOBP_MONOATOMIC_ION_TRANSPORT	GOBP_MONOATOMIC_CATION_TRANSPORT			GOBP_CELLULAR_HOMEOSTASIS				GOCC_MEMBRANE_PROTEIN_COMPLEX			GOBP_MONOATOMIC_ION_HOMEOSTASIS	GOBP_MONOATOMIC_ION_TRANSMEMBRANE_TRANSPORT		GOBP_TRANSMEMBRANE_TRANSPORT	GOBP_CHEMICAL_HOMEOSTASIS		GOBP_INORGANIC_ION_HOMEOSTASIS	GOBP_SMALL_MOLECULE_METABOLIC_PROCESS		GOBP_HOMEOSTATIC_PROCESS										GOBP_ATP_METABOLIC_PROCESS				GOBP_NUCLEOBASE_CONTAINING_SMALL_MOLECULE_METABOLIC_PROCESS			GOMF_PURINE_NUCLEOTIDE_BINDING							GOBP_VESICLE_MEDIATED_TRANSPORT	GOBP_NUCLEOSIDE_TRIPHOSPHATE_METABOLIC_PROCESS
535	ATP6V0A1	ATPase H+ transporting V0 subunit a1 [Source:HGNC Symbol;Acc:HGNC:865]	GOCC_SYNAPSE	GOBP_MONOATOMIC_ION_TRANSPORT	GOBP_MONOATOMIC_CATION_TRANSPORT			GOBP_CELLULAR_HOMEOSTASIS				GOCC_MEMBRANE_PROTEIN_COMPLEX			GOBP_MONOATOMIC_ION_HOMEOSTASIS	GOBP_MONOATOMIC_ION_TRANSMEMBRANE_TRANSPORT		GOBP_TRANSMEMBRANE_TRANSPORT	GOBP_CHEMICAL_HOMEOSTASIS					GOBP_HOMEOSTATIC_PROCESS						GOCC_PIGMENT_GRANULE																		GOBP_VESICLE_MEDIATED_TRANSPORT
5354	PLP1	proteolipid protein 1 [Source:HGNC Symbol;Acc:HGNC:9086]	GOCC_SYNAPSE	GOBP_MONOATOMIC_ION_TRANSPORT	GOBP_MONOATOMIC_CATION_TRANSPORT					GOBP_REGULATION_OF_TRANSPORT		GOCC_MEMBRANE_PROTEIN_COMPLEX	GOBP_CENTRAL_NERVOUS_SYSTEM_DEVELOPMENT			GOBP_MONOATOMIC_ION_TRANSMEMBRANE_TRANSPORT		GOBP_TRANSMEMBRANE_TRANSPORT				GOBP_SMALL_MOLECULE_METABOLIC_PROCESS			GOBP_NEUROGENESIS	GOBP_GENERATION_OF_NEURONS		GOBP_POSITIVE_REGULATION_OF_TRANSPORT					GOCC_MYELIN_SHEATH		GOBP_DEFENSE_RESPONSE	GOBP_REGULATION_OF_MONOATOMIC_ION_TRANSPORT	GOBP_SYNAPTIC_SIGNALING			GOMF_STRUCTURAL_MOLECULE_ACTIVITY					GOBP_GLIAL_CELL_DIFFERENTIATION		GOCC_PLASMA_MEMBRANE_PROTEIN_COMPLEX
7416	VDAC1	voltage dependent anion channel 1 [Source:HGNC Symbol;Acc:HGNC:12669]	GOCC_SYNAPSE	GOBP_MONOATOMIC_ION_TRANSPORT	GOBP_MONOATOMIC_CATION_TRANSPORT					GOBP_REGULATION_OF_TRANSPORT		GOCC_MEMBRANE_PROTEIN_COMPLEX				GOBP_MONOATOMIC_ION_TRANSMEMBRANE_TRANSPORT		GOBP_TRANSMEMBRANE_TRANSPORT				GOBP_SMALL_MOLECULE_METABOLIC_PROCESS													GOBP_DEFENSE_RESPONSE	GOBP_REGULATION_OF_MONOATOMIC_ION_TRANSPORT	GOBP_SYNAPTIC_SIGNALING						GOCC_MITOCHONDRION
6506	SLC1A2	solute carrier family 1 member 2 [Source:HGNC Symbol;Acc:HGNC:10940]	GOCC_SYNAPSE	GOBP_MONOATOMIC_ION_TRANSPORT			GOCC_NEURON_PROJECTION			GOBP_REGULATION_OF_TRANSPORT		GOCC_MEMBRANE_PROTEIN_COMPLEX	GOBP_CENTRAL_NERVOUS_SYSTEM_DEVELOPMENT	GOCC_CELL_BODY		GOBP_MONOATOMIC_ION_TRANSMEMBRANE_TRANSPORT	GOBP_IMPORT_INTO_CELL	GOBP_TRANSMEMBRANE_TRANSPORT					GOCC_AXON					GOBP_POSITIVE_REGULATION_OF_TRANSPORT	GOBP_RESPONSE_TO_OXYGEN_CONTAINING_COMPOUND								GOBP_SYNAPTIC_SIGNALING					GOBP_CELLULAR_RESPONSE_TO_ORGANIC_SUBSTANCE		GOBP_CIRCULATORY_SYSTEM_PROCESS
60484	HAPLN2	hyaluronan and proteoglycan link protein 2 [Source:HGNC Symbol;Acc:HGNC:17410]	GOCC_SYNAPSE			GOCC_PERINEURONAL_NET	GOCC_NEURON_PROJECTION		GOCC_SYNAPSE_ASSOCIATED_EXTRACELLULAR_MATRIX				GOBP_CENTRAL_NERVOUS_SYSTEM_DEVELOPMENT										GOCC_AXON		GOBP_NEUROGENESIS	GOBP_GENERATION_OF_NEURONS	GOCC_COLLAGEN_CONTAINING_EXTRACELLULAR_MATRIX				GOMF_HYALURONIC_ACID_BINDING	GOBP_POSITIVE_REGULATION_OF_MULTICELLULAR_ORGANISMAL_PROCESS													GOBP_GLIAL_CELL_DIFFERENTIATION
1462	VCAN	versican [Source:HGNC Symbol;Acc:HGNC:2464]	GOCC_SYNAPSE			GOCC_PERINEURONAL_NET	GOCC_NEURON_PROJECTION		GOCC_SYNAPSE_ASSOCIATED_EXTRACELLULAR_MATRIX				GOBP_CENTRAL_NERVOUS_SYSTEM_DEVELOPMENT												GOBP_NEUROGENESIS	GOBP_GENERATION_OF_NEURONS	GOCC_COLLAGEN_CONTAINING_EXTRACELLULAR_MATRIX				GOMF_HYALURONIC_ACID_BINDING	GOBP_POSITIVE_REGULATION_OF_MULTICELLULAR_ORGANISMAL_PROCESS								GOMF_STRUCTURAL_MOLECULE_ACTIVITY					GOBP_GLIAL_CELL_DIFFERENTIATION
404037	HAPLN4	hyaluronan and proteoglycan link protein 4 [Source:HGNC Symbol;Acc:HGNC:31357]	GOCC_SYNAPSE			GOCC_PERINEURONAL_NET			GOCC_SYNAPSE_ASSOCIATED_EXTRACELLULAR_MATRIX				GOBP_CENTRAL_NERVOUS_SYSTEM_DEVELOPMENT												GOBP_NEUROGENESIS	GOBP_GENERATION_OF_NEURONS	GOCC_COLLAGEN_CONTAINING_EXTRACELLULAR_MATRIX				GOMF_HYALURONIC_ACID_BINDING	GOBP_POSITIVE_REGULATION_OF_MULTICELLULAR_ORGANISMAL_PROCESS					GOBP_SYNAPTIC_SIGNALING			GOMF_STRUCTURAL_MOLECULE_ACTIVITY					GOBP_GLIAL_CELL_DIFFERENTIATION
176	ACAN	aggrecan [Source:HGNC Symbol;Acc:HGNC:319]	GOCC_SYNAPSE			GOCC_PERINEURONAL_NET			GOCC_SYNAPSE_ASSOCIATED_EXTRACELLULAR_MATRIX				GOBP_CENTRAL_NERVOUS_SYSTEM_DEVELOPMENT												GOBP_NEUROGENESIS	GOBP_GENERATION_OF_NEURONS	GOCC_COLLAGEN_CONTAINING_EXTRACELLULAR_MATRIX				GOMF_HYALURONIC_ACID_BINDING	GOBP_POSITIVE_REGULATION_OF_MULTICELLULAR_ORGANISMAL_PROCESS								GOMF_STRUCTURAL_MOLECULE_ACTIVITY					GOBP_GLIAL_CELL_DIFFERENTIATION
1404	HAPLN1	hyaluronan and proteoglycan link protein 1 [Source:HGNC Symbol;Acc:HGNC:2380]	GOCC_SYNAPSE			GOCC_PERINEURONAL_NET			GOCC_SYNAPSE_ASSOCIATED_EXTRACELLULAR_MATRIX				GOBP_CENTRAL_NERVOUS_SYSTEM_DEVELOPMENT												GOBP_NEUROGENESIS	GOBP_GENERATION_OF_NEURONS	GOCC_COLLAGEN_CONTAINING_EXTRACELLULAR_MATRIX				GOMF_HYALURONIC_ACID_BINDING	GOBP_POSITIVE_REGULATION_OF_MULTICELLULAR_ORGANISMAL_PROCESS								GOMF_STRUCTURAL_MOLECULE_ACTIVITY					GOBP_GLIAL_CELL_DIFFERENTIATION
63827	BCAN	brevican [Source:HGNC Symbol;Acc:HGNC:23059]	GOCC_SYNAPSE			GOCC_PERINEURONAL_NET			GOCC_SYNAPSE_ASSOCIATED_EXTRACELLULAR_MATRIX				GOBP_CENTRAL_NERVOUS_SYSTEM_DEVELOPMENT												GOBP_NEUROGENESIS	GOBP_GENERATION_OF_NEURONS	GOCC_COLLAGEN_CONTAINING_EXTRACELLULAR_MATRIX				GOMF_HYALURONIC_ACID_BINDING	GOBP_POSITIVE_REGULATION_OF_MULTICELLULAR_ORGANISMAL_PROCESS													GOBP_GLIAL_CELL_DIFFERENTIATION
1463	NCAN	neurocan [Source:HGNC Symbol;Acc:HGNC:2465]	GOCC_SYNAPSE			GOCC_PERINEURONAL_NET			GOCC_SYNAPSE_ASSOCIATED_EXTRACELLULAR_MATRIX				GOBP_CENTRAL_NERVOUS_SYSTEM_DEVELOPMENT												GOBP_NEUROGENESIS	GOBP_GENERATION_OF_NEURONS	GOCC_COLLAGEN_CONTAINING_EXTRACELLULAR_MATRIX				GOMF_HYALURONIC_ACID_BINDING	GOBP_POSITIVE_REGULATION_OF_MULTICELLULAR_ORGANISMAL_PROCESS													GOBP_GLIAL_CELL_DIFFERENTIATION
7143	TNR	tenascin R [Source:HGNC Symbol;Acc:HGNC:11953]	GOCC_SYNAPSE			GOCC_PERINEURONAL_NET			GOCC_SYNAPSE_ASSOCIATED_EXTRACELLULAR_MATRIX				GOBP_CENTRAL_NERVOUS_SYSTEM_DEVELOPMENT												GOBP_NEUROGENESIS	GOBP_GENERATION_OF_NEURONS	GOCC_COLLAGEN_CONTAINING_EXTRACELLULAR_MATRIX					GOBP_POSITIVE_REGULATION_OF_MULTICELLULAR_ORGANISMAL_PROCESS					GOBP_SYNAPTIC_SIGNALING		GOBP_REGULATION_OF_SYSTEM_PROCESS
348	APOE	apolipoprotein E [Source:HGNC Symbol;Acc:HGNC:613]	GOCC_SYNAPSE				GOCC_NEURON_PROJECTION	GOBP_CELLULAR_HOMEOSTASIS		GOBP_REGULATION_OF_TRANSPORT	GOCC_BLOOD_MICROPARTICLE			GOCC_CELL_BODY	GOBP_MONOATOMIC_ION_HOMEOSTASIS		GOBP_IMPORT_INTO_CELL		GOBP_CHEMICAL_HOMEOSTASIS	GOBP_BIOLOGICAL_PROCESS_INVOLVED_IN_INTERSPECIES_INTERACTION_BETWEEN_ORGANISMS	GOBP_INORGANIC_ION_HOMEOSTASIS	GOBP_SMALL_MOLECULE_METABOLIC_PROCESS		GOBP_HOMEOSTATIC_PROCESS	GOBP_NEUROGENESIS	GOBP_GENERATION_OF_NEURONS	GOCC_COLLAGEN_CONTAINING_EXTRACELLULAR_MATRIX	GOBP_POSITIVE_REGULATION_OF_TRANSPORT	GOBP_RESPONSE_TO_OXYGEN_CONTAINING_COMPOUND	GOCC_PIGMENT_GRANULE		GOBP_POSITIVE_REGULATION_OF_MULTICELLULAR_ORGANISMAL_PROCESS			GOBP_DEFENSE_RESPONSE		GOBP_SYNAPTIC_SIGNALING		GOBP_REGULATION_OF_SYSTEM_PROCESS	GOMF_STRUCTURAL_MOLECULE_ACTIVITY				GOBP_CIRCULATORY_SYSTEM_PROCESS		GOCC_SOMATODENDRITIC_COMPARTMENT		GOBP_VESICLE_MEDIATED_TRANSPORT
3312	HSPA8	heat shock protein family A (Hsp70) member 8 [Source:HGNC Symbol;Acc:HGNC:5241]	GOCC_SYNAPSE				GOCC_NEURON_PROJECTION			GOBP_REGULATION_OF_TRANSPORT	GOCC_BLOOD_MICROPARTICLE		GOBP_CENTRAL_NERVOUS_SYSTEM_DEVELOPMENT	GOCC_CELL_BODY			GOBP_IMPORT_INTO_CELL	GOBP_TRANSMEMBRANE_TRANSPORT		GOBP_BIOLOGICAL_PROCESS_INVOLVED_IN_INTERSPECIES_INTERACTION_BETWEEN_ORGANISMS		GOBP_SMALL_MOLECULE_METABOLIC_PROCESS	GOCC_AXON					GOBP_POSITIVE_REGULATION_OF_TRANSPORT	GOBP_RESPONSE_TO_OXYGEN_CONTAINING_COMPOUND	GOCC_PIGMENT_GRANULE				GOBP_ATP_METABOLIC_PROCESS	GOBP_DEFENSE_RESPONSE			GOBP_NUCLEOBASE_CONTAINING_SMALL_MOLECULE_METABOLIC_PROCESS			GOMF_PURINE_NUCLEOTIDE_BINDING	GOBP_CELLULAR_RESPONSE_TO_ORGANIC_SUBSTANCE				GOCC_SOMATODENDRITIC_COMPARTMENT		GOBP_VESICLE_MEDIATED_TRANSPORT	GOBP_NUCLEOSIDE_TRIPHOSPHATE_METABOLIC_PROCESS
6804	STX1A	syntaxin 1A [Source:HGNC Symbol;Acc:HGNC:11433]	GOCC_SYNAPSE				GOCC_NEURON_PROJECTION			GOBP_REGULATION_OF_TRANSPORT		GOCC_MEMBRANE_PROTEIN_COMPLEX					GOBP_IMPORT_INTO_CELL						GOCC_AXON					GOBP_POSITIVE_REGULATION_OF_TRANSPORT									GOBP_SYNAPTIC_SIGNALING		GOBP_REGULATION_OF_SYSTEM_PROCESS								GOCC_PLASMA_MEMBRANE_PROTEIN_COMPLEX	GOBP_VESICLE_MEDIATED_TRANSPORT
4131	MAP1B	microtubule associated protein 1B [Source:HGNC Symbol;Acc:HGNC:6836]	GOCC_SYNAPSE				GOCC_NEURON_PROJECTION			GOBP_REGULATION_OF_TRANSPORT				GOCC_CELL_BODY									GOCC_AXON		GOBP_NEUROGENESIS	GOBP_GENERATION_OF_NEURONS			GOBP_RESPONSE_TO_OXYGEN_CONTAINING_COMPOUND			GOBP_POSITIVE_REGULATION_OF_MULTICELLULAR_ORGANISMAL_PROCESS					GOBP_SYNAPTIC_SIGNALING			GOMF_STRUCTURAL_MOLECULE_ACTIVITY		GOBP_CELLULAR_RESPONSE_TO_ORGANIC_SUBSTANCE				GOCC_SOMATODENDRITIC_COMPARTMENT
6812	STXBP1	syntaxin binding protein 1 [Source:HGNC Symbol;Acc:HGNC:11444]	GOCC_SYNAPSE				GOCC_NEURON_PROJECTION			GOBP_REGULATION_OF_TRANSPORT										GOBP_BIOLOGICAL_PROCESS_INVOLVED_IN_INTERSPECIES_INTERACTION_BETWEEN_ORGANISMS			GOCC_AXON		GOBP_NEUROGENESIS	GOBP_GENERATION_OF_NEURONS		GOBP_POSITIVE_REGULATION_OF_TRANSPORT	GOBP_RESPONSE_TO_OXYGEN_CONTAINING_COMPOUND						GOBP_DEFENSE_RESPONSE		GOBP_SYNAPTIC_SIGNALING					GOBP_CELLULAR_RESPONSE_TO_ORGANIC_SUBSTANCE	GOCC_MITOCHONDRION					GOBP_VESICLE_MEDIATED_TRANSPORT
203190	LGI3	leucine rich repeat LGI family member 3 [Source:HGNC Symbol;Acc:HGNC:18711]	GOCC_SYNAPSE				GOCC_NEURON_PROJECTION			GOBP_REGULATION_OF_TRANSPORT													GOCC_AXON																									GOBP_VESICLE_MEDIATED_TRANSPORT
2782	GNB1	G protein subunit beta 1 [Source:HGNC Symbol;Acc:HGNC:4396]	GOCC_SYNAPSE				GOCC_NEURON_PROJECTION					GOCC_MEMBRANE_PROTEIN_COMPLEX																	GOBP_RESPONSE_TO_OXYGEN_CONTAINING_COMPOUND								GOBP_SYNAPTIC_SIGNALING					GOBP_CELLULAR_RESPONSE_TO_ORGANIC_SUBSTANCE					GOCC_PLASMA_MEMBRANE_PROTEIN_COMPLEX
4155	MBP	myelin basic protein [Source:HGNC Symbol;Acc:HGNC:6925]	GOCC_SYNAPSE				GOCC_NEURON_PROJECTION						GOBP_CENTRAL_NERVOUS_SYSTEM_DEVELOPMENT	GOCC_CELL_BODY									GOCC_AXON	GOBP_HOMEOSTATIC_PROCESS								GOBP_POSITIVE_REGULATION_OF_MULTICELLULAR_ORGANISMAL_PROCESS	GOCC_MYELIN_SHEATH				GOBP_SYNAPTIC_SIGNALING			GOMF_STRUCTURAL_MOLECULE_ACTIVITY						GOCC_SOMATODENDRITIC_COMPARTMENT
6711	SPTBN1	spectrin beta, non-erythrocytic 1 [Source:HGNC Symbol;Acc:HGNC:11275]	GOCC_SYNAPSE				GOCC_NEURON_PROJECTION						GOBP_CENTRAL_NERVOUS_SYSTEM_DEVELOPMENT										GOCC_AXON									GOBP_POSITIVE_REGULATION_OF_MULTICELLULAR_ORGANISMAL_PROCESS								GOMF_STRUCTURAL_MOLECULE_ACTIVITY								GOBP_VESICLE_MEDIATED_TRANSPORT
2664	GDI1	GDP dissociation inhibitor 1 [Source:HGNC Symbol;Acc:HGNC:4226]	GOCC_SYNAPSE				GOCC_NEURON_PROJECTION							GOCC_CELL_BODY						GOBP_BIOLOGICAL_PROCESS_INVOLVED_IN_INTERSPECIES_INTERACTION_BETWEEN_ORGANISMS			GOCC_AXON		GOBP_NEUROGENESIS	GOBP_GENERATION_OF_NEURONS						GOBP_POSITIVE_REGULATION_OF_MULTICELLULAR_ORGANISMAL_PROCESS	GOCC_MYELIN_SHEATH		GOBP_DEFENSE_RESPONSE											GOCC_SOMATODENDRITIC_COMPARTMENT		GOBP_VESICLE_MEDIATED_TRANSPORT
160	AP2A1	adaptor related protein complex 2 subunit alpha 1 [Source:HGNC Symbol;Acc:HGNC:561]	GOCC_SYNAPSE							GOBP_REGULATION_OF_TRANSPORT		GOCC_MEMBRANE_PROTEIN_COMPLEX					GOBP_IMPORT_INTO_CELL								GOBP_NEUROGENESIS	GOBP_GENERATION_OF_NEURONS		GOBP_POSITIVE_REGULATION_OF_TRANSPORT																			GOCC_PLASMA_MEMBRANE_PROTEIN_COMPLEX	GOBP_VESICLE_MEDIATED_TRANSPORT
163	AP2B1	adaptor related protein complex 2 subunit beta 1 [Source:HGNC Symbol;Acc:HGNC:563]	GOCC_SYNAPSE									GOCC_MEMBRANE_PROTEIN_COMPLEX					GOBP_IMPORT_INTO_CELL																														GOCC_PLASMA_MEMBRANE_PROTEIN_COMPLEX	GOBP_VESICLE_MEDIATED_TRANSPORT
1267	CNP	2',3'-cyclic nucleotide 3' phosphodiesterase [Source:HGNC Symbol;Acc:HGNC:2158]	GOCC_SYNAPSE										GOBP_CENTRAL_NERVOUS_SYSTEM_DEVELOPMENT							GOBP_BIOLOGICAL_PROCESS_INVOLVED_IN_INTERSPECIES_INTERACTION_BETWEEN_ORGANISMS		GOBP_SMALL_MOLECULE_METABOLIC_PROCESS			GOBP_NEUROGENESIS	GOBP_GENERATION_OF_NEURONS			GOBP_RESPONSE_TO_OXYGEN_CONTAINING_COMPOUND	GOCC_PIGMENT_GRANULE			GOCC_MYELIN_SHEATH				GOBP_SYNAPTIC_SIGNALING	GOBP_NUCLEOBASE_CONTAINING_SMALL_MOLECULE_METABOLIC_PROCESS					GOCC_MITOCHONDRION		GOBP_GLIAL_CELL_DIFFERENTIATION
7532	YWHAG	tyrosine 3-monooxygenase/tryptophan 5-monooxygenase activation protein gamma [Source:HGNC Symbol;Acc:HGNC:12852]	GOCC_SYNAPSE																						GOBP_NEUROGENESIS	GOBP_GENERATION_OF_NEURONS			GOBP_RESPONSE_TO_OXYGEN_CONTAINING_COMPOUND								GOBP_SYNAPTIC_SIGNALING					GOBP_CELLULAR_RESPONSE_TO_ORGANIC_SUBSTANCE
9368	NHERF1	NHERF family PDZ scaffold protein 1 [Source:HGNC Symbol;Acc:HGNC:11075]		GOBP_MONOATOMIC_ION_TRANSPORT	GOBP_MONOATOMIC_CATION_TRANSPORT		GOCC_NEURON_PROJECTION	GOBP_CELLULAR_HOMEOSTASIS		GOBP_REGULATION_OF_TRANSPORT		GOCC_MEMBRANE_PROTEIN_COMPLEX				GOBP_MONOATOMIC_ION_TRANSMEMBRANE_TRANSPORT	GOBP_IMPORT_INTO_CELL	GOBP_TRANSMEMBRANE_TRANSPORT	GOBP_CHEMICAL_HOMEOSTASIS		GOBP_INORGANIC_ION_HOMEOSTASIS			GOBP_HOMEOSTATIC_PROCESS	GOBP_NEUROGENESIS	GOBP_GENERATION_OF_NEURONS		GOBP_POSITIVE_REGULATION_OF_TRANSPORT	GOBP_RESPONSE_TO_OXYGEN_CONTAINING_COMPOUND							GOBP_REGULATION_OF_MONOATOMIC_ION_TRANSPORT			GOBP_REGULATION_OF_SYSTEM_PROCESS			GOBP_CELLULAR_RESPONSE_TO_ORGANIC_SUBSTANCE		GOBP_CIRCULATORY_SYSTEM_PROCESS			GOCC_PLASMA_MEMBRANE_PROTEIN_COMPLEX
7018	TF	transferrin [Source:HGNC Symbol;Acc:HGNC:11740]		GOBP_MONOATOMIC_ION_TRANSPORT	GOBP_MONOATOMIC_CATION_TRANSPORT			GOBP_CELLULAR_HOMEOSTASIS		GOBP_REGULATION_OF_TRANSPORT	GOCC_BLOOD_MICROPARTICLE	GOCC_MEMBRANE_PROTEIN_COMPLEX			GOBP_MONOATOMIC_ION_HOMEOSTASIS		GOBP_IMPORT_INTO_CELL		GOBP_CHEMICAL_HOMEOSTASIS	GOBP_BIOLOGICAL_PROCESS_INVOLVED_IN_INTERSPECIES_INTERACTION_BETWEEN_ORGANISMS	GOBP_INORGANIC_ION_HOMEOSTASIS			GOBP_HOMEOSTATIC_PROCESS				GOBP_POSITIVE_REGULATION_OF_TRANSPORT				GOBP_POSITIVE_REGULATION_OF_MULTICELLULAR_ORGANISMAL_PROCESS			GOBP_DEFENSE_RESPONSE	GOBP_REGULATION_OF_MONOATOMIC_ION_TRANSPORT											GOCC_PLASMA_MEMBRANE_PROTEIN_COMPLEX	GOBP_VESICLE_MEDIATED_TRANSPORT
481	ATP1B1	ATPase Na+/K+ transporting subunit beta 1 [Source:HGNC Symbol;Acc:HGNC:804]		GOBP_MONOATOMIC_ION_TRANSPORT	GOBP_MONOATOMIC_CATION_TRANSPORT			GOBP_CELLULAR_HOMEOSTASIS		GOBP_REGULATION_OF_TRANSPORT		GOCC_MEMBRANE_PROTEIN_COMPLEX			GOBP_MONOATOMIC_ION_HOMEOSTASIS	GOBP_MONOATOMIC_ION_TRANSMEMBRANE_TRANSPORT	GOBP_IMPORT_INTO_CELL	GOBP_TRANSMEMBRANE_TRANSPORT	GOBP_CHEMICAL_HOMEOSTASIS	GOBP_BIOLOGICAL_PROCESS_INVOLVED_IN_INTERSPECIES_INTERACTION_BETWEEN_ORGANISMS	GOBP_INORGANIC_ION_HOMEOSTASIS	GOBP_SMALL_MOLECULE_METABOLIC_PROCESS		GOBP_HOMEOSTATIC_PROCESS				GOBP_POSITIVE_REGULATION_OF_TRANSPORT						GOBP_ATP_METABOLIC_PROCESS	GOBP_DEFENSE_RESPONSE	GOBP_REGULATION_OF_MONOATOMIC_ION_TRANSPORT		GOBP_NUCLEOBASE_CONTAINING_SMALL_MOLECULE_METABOLIC_PROCESS	GOBP_REGULATION_OF_SYSTEM_PROCESS					GOBP_CIRCULATORY_SYSTEM_PROCESS			GOCC_PLASMA_MEMBRANE_PROTEIN_COMPLEX		GOBP_NUCLEOSIDE_TRIPHOSPHATE_METABOLIC_PROCESS
7531	YWHAE	tyrosine 3-monooxygenase/tryptophan 5-monooxygenase activation protein epsilon [Source:HGNC Symbol;Acc:HGNC:12851]		GOBP_MONOATOMIC_ION_TRANSPORT	GOBP_MONOATOMIC_CATION_TRANSPORT			GOBP_CELLULAR_HOMEOSTASIS		GOBP_REGULATION_OF_TRANSPORT			GOBP_CENTRAL_NERVOUS_SYSTEM_DEVELOPMENT		GOBP_MONOATOMIC_ION_HOMEOSTASIS	GOBP_MONOATOMIC_ION_TRANSMEMBRANE_TRANSPORT		GOBP_TRANSMEMBRANE_TRANSPORT	GOBP_CHEMICAL_HOMEOSTASIS	GOBP_BIOLOGICAL_PROCESS_INVOLVED_IN_INTERSPECIES_INTERACTION_BETWEEN_ORGANISMS	GOBP_INORGANIC_ION_HOMEOSTASIS			GOBP_HOMEOSTATIC_PROCESS	GOBP_NEUROGENESIS	GOBP_GENERATION_OF_NEURONS		GOBP_POSITIVE_REGULATION_OF_TRANSPORT		GOCC_PIGMENT_GRANULE					GOBP_DEFENSE_RESPONSE	GOBP_REGULATION_OF_MONOATOMIC_ION_TRANSPORT			GOBP_REGULATION_OF_SYSTEM_PROCESS				GOCC_MITOCHONDRION	GOBP_CIRCULATORY_SYSTEM_PROCESS
2946	GSTM2	glutathione S-transferase mu 2 [Source:HGNC Symbol;Acc:HGNC:4634]		GOBP_MONOATOMIC_ION_TRANSPORT	GOBP_MONOATOMIC_CATION_TRANSPORT			GOBP_CELLULAR_HOMEOSTASIS		GOBP_REGULATION_OF_TRANSPORT					GOBP_MONOATOMIC_ION_HOMEOSTASIS	GOBP_MONOATOMIC_ION_TRANSMEMBRANE_TRANSPORT		GOBP_TRANSMEMBRANE_TRANSPORT	GOBP_CHEMICAL_HOMEOSTASIS		GOBP_INORGANIC_ION_HOMEOSTASIS	GOBP_SMALL_MOLECULE_METABOLIC_PROCESS		GOBP_HOMEOSTATIC_PROCESS				GOBP_POSITIVE_REGULATION_OF_TRANSPORT								GOBP_REGULATION_OF_MONOATOMIC_ION_TRANSPORT			GOBP_REGULATION_OF_SYSTEM_PROCESS			GOBP_CELLULAR_RESPONSE_TO_ORGANIC_SUBSTANCE		GOBP_CIRCULATORY_SYSTEM_PROCESS
7037	TFRC	transferrin receptor [Source:HGNC Symbol;Acc:HGNC:11763]		GOBP_MONOATOMIC_ION_TRANSPORT	GOBP_MONOATOMIC_CATION_TRANSPORT			GOBP_CELLULAR_HOMEOSTASIS			GOCC_BLOOD_MICROPARTICLE	GOCC_MEMBRANE_PROTEIN_COMPLEX			GOBP_MONOATOMIC_ION_HOMEOSTASIS		GOBP_IMPORT_INTO_CELL		GOBP_CHEMICAL_HOMEOSTASIS	GOBP_BIOLOGICAL_PROCESS_INVOLVED_IN_INTERSPECIES_INTERACTION_BETWEEN_ORGANISMS	GOBP_INORGANIC_ION_HOMEOSTASIS			GOBP_HOMEOSTATIC_PROCESS					GOBP_RESPONSE_TO_OXYGEN_CONTAINING_COMPOUND	GOCC_PIGMENT_GRANULE		GOBP_POSITIVE_REGULATION_OF_MULTICELLULAR_ORGANISMAL_PROCESS			GOBP_DEFENSE_RESPONSE							GOBP_CELLULAR_RESPONSE_TO_ORGANIC_SUBSTANCE		GOBP_CIRCULATORY_SYSTEM_PROCESS			GOCC_PLASMA_MEMBRANE_PROTEIN_COMPLEX	GOBP_VESICLE_MEDIATED_TRANSPORT
3263	HPX	hemopexin [Source:HGNC Symbol;Acc:HGNC:5171]		GOBP_MONOATOMIC_ION_TRANSPORT	GOBP_MONOATOMIC_CATION_TRANSPORT			GOBP_CELLULAR_HOMEOSTASIS			GOCC_BLOOD_MICROPARTICLE				GOBP_MONOATOMIC_ION_HOMEOSTASIS				GOBP_CHEMICAL_HOMEOSTASIS	GOBP_BIOLOGICAL_PROCESS_INVOLVED_IN_INTERSPECIES_INTERACTION_BETWEEN_ORGANISMS	GOBP_INORGANIC_ION_HOMEOSTASIS			GOBP_HOMEOSTATIC_PROCESS			GOCC_COLLAGEN_CONTAINING_EXTRACELLULAR_MATRIX								GOBP_DEFENSE_RESPONSE							GOBP_CELLULAR_RESPONSE_TO_ORGANIC_SUBSTANCE
506	ATP5F1B	ATP synthase F1 subunit beta [Source:HGNC Symbol;Acc:HGNC:830]		GOBP_MONOATOMIC_ION_TRANSPORT	GOBP_MONOATOMIC_CATION_TRANSPORT			GOBP_CELLULAR_HOMEOSTASIS				GOCC_MEMBRANE_PROTEIN_COMPLEX			GOBP_MONOATOMIC_ION_HOMEOSTASIS	GOBP_MONOATOMIC_ION_TRANSMEMBRANE_TRANSPORT		GOBP_TRANSMEMBRANE_TRANSPORT	GOBP_CHEMICAL_HOMEOSTASIS			GOBP_SMALL_MOLECULE_METABOLIC_PROCESS		GOBP_HOMEOSTATIC_PROCESS										GOBP_ATP_METABOLIC_PROCESS				GOBP_NUCLEOBASE_CONTAINING_SMALL_MOLECULE_METABOLIC_PROCESS			GOMF_PURINE_NUCLEOTIDE_BINDING	GOBP_CELLULAR_RESPONSE_TO_ORGANIC_SUBSTANCE	GOCC_MITOCHONDRION						GOBP_NUCLEOSIDE_TRIPHOSPHATE_METABOLIC_PROCESS
309	ANXA6	annexin A6 [Source:HGNC Symbol;Acc:HGNC:544]		GOBP_MONOATOMIC_ION_TRANSPORT	GOBP_MONOATOMIC_CATION_TRANSPORT			GOBP_CELLULAR_HOMEOSTASIS							GOBP_MONOATOMIC_ION_HOMEOSTASIS	GOBP_MONOATOMIC_ION_TRANSMEMBRANE_TRANSPORT		GOBP_TRANSMEMBRANE_TRANSPORT	GOBP_CHEMICAL_HOMEOSTASIS		GOBP_INORGANIC_ION_HOMEOSTASIS			GOBP_HOMEOSTATIC_PROCESS			GOCC_COLLAGEN_CONTAINING_EXTRACELLULAR_MATRIX			GOCC_PIGMENT_GRANULE									GOBP_REGULATION_OF_SYSTEM_PROCESS		GOMF_PURINE_NUCLEOTIDE_BINDING		GOCC_MITOCHONDRION
1349	COX7B	cytochrome c oxidase subunit 7B [Source:HGNC Symbol;Acc:HGNC:2291]		GOBP_MONOATOMIC_ION_TRANSPORT	GOBP_MONOATOMIC_CATION_TRANSPORT							GOCC_MEMBRANE_PROTEIN_COMPLEX	GOBP_CENTRAL_NERVOUS_SYSTEM_DEVELOPMENT			GOBP_MONOATOMIC_ION_TRANSMEMBRANE_TRANSPORT		GOBP_TRANSMEMBRANE_TRANSPORT																									GOCC_MITOCHONDRION
498	ATP5F1A	ATP synthase F1 subunit alpha [Source:HGNC Symbol;Acc:HGNC:823]		GOBP_MONOATOMIC_ION_TRANSPORT	GOBP_MONOATOMIC_CATION_TRANSPORT							GOCC_MEMBRANE_PROTEIN_COMPLEX				GOBP_MONOATOMIC_ION_TRANSMEMBRANE_TRANSPORT		GOBP_TRANSMEMBRANE_TRANSPORT				GOBP_SMALL_MOLECULE_METABOLIC_PROCESS							GOBP_RESPONSE_TO_OXYGEN_CONTAINING_COMPOUND					GOBP_ATP_METABOLIC_PROCESS				GOBP_NUCLEOBASE_CONTAINING_SMALL_MOLECULE_METABOLIC_PROCESS			GOMF_PURINE_NUCLEOTIDE_BINDING	GOBP_CELLULAR_RESPONSE_TO_ORGANIC_SUBSTANCE	GOCC_MITOCHONDRION						GOBP_NUCLEOSIDE_TRIPHOSPHATE_METABOLIC_PROCESS
1213	CLTC	clathrin heavy chain [Source:HGNC Symbol;Acc:HGNC:2092]		GOBP_MONOATOMIC_ION_TRANSPORT	GOBP_MONOATOMIC_CATION_TRANSPORT							GOCC_MEMBRANE_PROTEIN_COMPLEX					GOBP_IMPORT_INTO_CELL													GOCC_PIGMENT_GRANULE										GOMF_STRUCTURAL_MOLECULE_ACTIVITY							GOCC_PLASMA_MEMBRANE_PROTEIN_COMPLEX	GOBP_VESICLE_MEDIATED_TRANSPORT
5250	SLC25A3	solute carrier family 25 member 3 [Source:HGNC Symbol;Acc:HGNC:10989]		GOBP_MONOATOMIC_ION_TRANSPORT	GOBP_MONOATOMIC_CATION_TRANSPORT											GOBP_MONOATOMIC_ION_TRANSMEMBRANE_TRANSPORT		GOBP_TRANSMEMBRANE_TRANSPORT																									GOCC_MITOCHONDRION
760	CA2	carbonic anhydrase 2 [Source:HGNC Symbol;Acc:HGNC:1373]		GOBP_MONOATOMIC_ION_TRANSPORT				GOBP_CELLULAR_HOMEOSTASIS		GOBP_REGULATION_OF_TRANSPORT					GOBP_MONOATOMIC_ION_HOMEOSTASIS			GOBP_TRANSMEMBRANE_TRANSPORT	GOBP_CHEMICAL_HOMEOSTASIS			GOBP_SMALL_MOLECULE_METABOLIC_PROCESS		GOBP_HOMEOSTATIC_PROCESS				GOBP_POSITIVE_REGULATION_OF_TRANSPORT	GOBP_RESPONSE_TO_OXYGEN_CONTAINING_COMPOUND				GOCC_MYELIN_SHEATH			GOBP_REGULATION_OF_MONOATOMIC_ION_TRANSPORT	GOBP_SYNAPTIC_SIGNALING					GOBP_CELLULAR_RESPONSE_TO_ORGANIC_SUBSTANCE
7417	VDAC2	voltage dependent anion channel 2 [Source:HGNC Symbol;Acc:HGNC:12672]		GOBP_MONOATOMIC_ION_TRANSPORT								GOCC_MEMBRANE_PROTEIN_COMPLEX				GOBP_MONOATOMIC_ION_TRANSMEMBRANE_TRANSPORT		GOBP_TRANSMEMBRANE_TRANSPORT																									GOCC_MITOCHONDRION
2775	GNAO1	G protein subunit alpha o1 [Source:HGNC Symbol;Acc:HGNC:4389]					GOCC_NEURON_PROJECTION			GOBP_REGULATION_OF_TRANSPORT		GOCC_MEMBRANE_PROTEIN_COMPLEX		GOCC_CELL_BODY															GOBP_RESPONSE_TO_OXYGEN_CONTAINING_COMPOUND										GOBP_REGULATION_OF_SYSTEM_PROCESS		GOMF_PURINE_NUCLEOTIDE_BINDING	GOBP_CELLULAR_RESPONSE_TO_ORGANIC_SUBSTANCE		GOBP_CIRCULATORY_SYSTEM_PROCESS		GOCC_SOMATODENDRITIC_COMPARTMENT	GOCC_PLASMA_MEMBRANE_PROTEIN_COMPLEX	GOBP_VESICLE_MEDIATED_TRANSPORT
1778	DYNC1H1	dynein cytoplasmic 1 heavy chain 1 [Source:HGNC Symbol;Acc:HGNC:2961]					GOCC_NEURON_PROJECTION			GOBP_REGULATION_OF_TRANSPORT													GOCC_AXON	GOBP_HOMEOSTATIC_PROCESS				GOBP_POSITIVE_REGULATION_OF_TRANSPORT				GOBP_POSITIVE_REGULATION_OF_MULTICELLULAR_ORGANISMAL_PROCESS									GOMF_PURINE_NUCLEOTIDE_BINDING
22933	SIRT2	sirtuin 2 [Source:HGNC Symbol;Acc:HGNC:10886]					GOCC_NEURON_PROJECTION						GOBP_CENTRAL_NERVOUS_SYSTEM_DEVELOPMENT	GOCC_CELL_BODY						GOBP_BIOLOGICAL_PROCESS_INVOLVED_IN_INTERSPECIES_INTERACTION_BETWEEN_ORGANISMS		GOBP_SMALL_MOLECULE_METABOLIC_PROCESS	GOCC_AXON		GOBP_NEUROGENESIS								GOCC_MYELIN_SHEATH		GOBP_DEFENSE_RESPONSE						GOMF_PURINE_NUCLEOTIDE_BINDING		GOCC_MITOCHONDRION		GOBP_GLIAL_CELL_DIFFERENTIATION	GOCC_SOMATODENDRITIC_COMPARTMENT
7345	UCHL1	ubiquitin C-terminal hydrolase L1 [Source:HGNC Symbol;Acc:HGNC:12513]					GOCC_NEURON_PROJECTION							GOCC_CELL_BODY								GOBP_SMALL_MOLECULE_METABOLIC_PROCESS	GOCC_AXON		GOBP_NEUROGENESIS	GOBP_GENERATION_OF_NEURONS								GOBP_ATP_METABOLIC_PROCESS				GOBP_NUCLEOBASE_CONTAINING_SMALL_MOLECULE_METABOLIC_PROCESS								GOCC_SOMATODENDRITIC_COMPARTMENT			GOBP_NUCLEOSIDE_TRIPHOSPHATE_METABOLIC_PROCESS
10382	TUBB4A	tubulin beta 4A class IVa [Source:HGNC Symbol;Acc:HGNC:20774]					GOCC_NEURON_PROJECTION							GOCC_CELL_BODY									GOCC_AXON										GOCC_MYELIN_SHEATH							GOMF_STRUCTURAL_MOLECULE_ACTIVITY	GOMF_PURINE_NUCLEOTIDE_BINDING					GOCC_SOMATODENDRITIC_COMPARTMENT
5339	PLEC	plectin [Source:HGNC Symbol;Acc:HGNC:9069]					GOCC_NEURON_PROJECTION																GOCC_AXON		GOBP_NEUROGENESIS				GOBP_RESPONSE_TO_OXYGEN_CONTAINING_COMPOUND				GOCC_MYELIN_SHEATH							GOMF_STRUCTURAL_MOLECULE_ACTIVITY			GOCC_MITOCHONDRION	GOBP_CIRCULATORY_SYSTEM_PROCESS	GOBP_GLIAL_CELL_DIFFERENTIATION	GOCC_SOMATODENDRITIC_COMPARTMENT
1361	CPB2	carboxypeptidase B2 [Source:HGNC Symbol;Acc:HGNC:2300]						GOBP_CELLULAR_HOMEOSTASIS		GOBP_REGULATION_OF_TRANSPORT									GOBP_CHEMICAL_HOMEOSTASIS					GOBP_HOMEOSTATIC_PROCESS				GOBP_POSITIVE_REGULATION_OF_TRANSPORT	GOBP_RESPONSE_TO_OXYGEN_CONTAINING_COMPOUND			GOBP_POSITIVE_REGULATION_OF_MULTICELLULAR_ORGANISMAL_PROCESS										GOBP_CELLULAR_RESPONSE_TO_ORGANIC_SUBSTANCE
10989	IMMT	inner membrane mitochondrial protein [Source:HGNC Symbol;Acc:HGNC:6047]						GOBP_CELLULAR_HOMEOSTASIS				GOCC_MEMBRANE_PROTEIN_COMPLEX			GOBP_MONOATOMIC_ION_HOMEOSTASIS				GOBP_CHEMICAL_HOMEOSTASIS		GOBP_INORGANIC_ION_HOMEOSTASIS			GOBP_HOMEOSTATIC_PROCESS																			GOCC_MITOCHONDRION
361	AQP4	aquaporin 4 [Source:HGNC Symbol;Acc:HGNC:637]						GOBP_CELLULAR_HOMEOSTASIS										GOBP_TRANSMEMBRANE_TRANSPORT	GOBP_CHEMICAL_HOMEOSTASIS	GOBP_BIOLOGICAL_PROCESS_INVOLVED_IN_INTERSPECIES_INTERACTION_BETWEEN_ORGANISMS				GOBP_HOMEOSTATIC_PROCESS											GOBP_DEFENSE_RESPONSE							GOBP_CELLULAR_RESPONSE_TO_ORGANIC_SUBSTANCE
5052	PRDX1	peroxiredoxin 1 [Source:HGNC Symbol;Acc:HGNC:9352]						GOBP_CELLULAR_HOMEOSTASIS												GOBP_BIOLOGICAL_PROCESS_INVOLVED_IN_INTERSPECIES_INTERACTION_BETWEEN_ORGANISMS				GOBP_HOMEOSTATIC_PROCESS					GOBP_RESPONSE_TO_OXYGEN_CONTAINING_COMPOUND	GOCC_PIGMENT_GRANULE					GOBP_DEFENSE_RESPONSE
7001	PRDX2	peroxiredoxin 2 [Source:HGNC Symbol;Acc:HGNC:9353]						GOBP_CELLULAR_HOMEOSTASIS												GOBP_BIOLOGICAL_PROCESS_INVOLVED_IN_INTERSPECIES_INTERACTION_BETWEEN_ORGANISMS				GOBP_HOMEOSTATIC_PROCESS					GOBP_RESPONSE_TO_OXYGEN_CONTAINING_COMPOUND			GOBP_POSITIVE_REGULATION_OF_MULTICELLULAR_ORGANISMAL_PROCESS			GOBP_DEFENSE_RESPONSE							GOBP_CELLULAR_RESPONSE_TO_ORGANIC_SUBSTANCE
2670	GFAP	glial fibrillary acidic protein [Source:HGNC Symbol;Acc:HGNC:4235]								GOBP_REGULATION_OF_TRANSPORT			GOBP_CENTRAL_NERVOUS_SYSTEM_DEVELOPMENT	GOCC_CELL_BODY			GOBP_IMPORT_INTO_CELL	GOBP_TRANSMEMBRANE_TRANSPORT							GOBP_NEUROGENESIS	GOBP_GENERATION_OF_NEURONS						GOBP_POSITIVE_REGULATION_OF_MULTICELLULAR_ORGANISMAL_PROCESS					GOBP_SYNAPTIC_SIGNALING			GOMF_STRUCTURAL_MOLECULE_ACTIVITY					GOBP_GLIAL_CELL_DIFFERENTIATION
2746	GLUD1	glutamate dehydrogenase 1 [Source:HGNC Symbol;Acc:HGNC:4335]								GOBP_REGULATION_OF_TRANSPORT			GOBP_CENTRAL_NERVOUS_SYSTEM_DEVELOPMENT									GOBP_SMALL_MOLECULE_METABOLIC_PROCESS						GOBP_POSITIVE_REGULATION_OF_TRANSPORT													GOMF_PURINE_NUCLEOTIDE_BINDING		GOCC_MITOCHONDRION
7514	XPO1	exportin 1 [Source:HGNC Symbol;Acc:HGNC:12825]								GOBP_REGULATION_OF_TRANSPORT
3493	IGHA1	immunoglobulin heavy constant alpha 1 [Source:HGNC Symbol;Acc:HGNC:5478]									GOCC_BLOOD_MICROPARTICLE									GOBP_BIOLOGICAL_PROCESS_INVOLVED_IN_INTERSPECIES_INTERACTION_BETWEEN_ORGANISMS															GOBP_DEFENSE_RESPONSE
3501	IGHG2	immunoglobulin heavy constant gamma 2 (G2m marker) [Source:HGNC Symbol;Acc:HGNC:5526]									GOCC_BLOOD_MICROPARTICLE									GOBP_BIOLOGICAL_PROCESS_INVOLVED_IN_INTERSPECIES_INTERACTION_BETWEEN_ORGANISMS															GOBP_DEFENSE_RESPONSE
3503	IGHG4	immunoglobulin heavy constant gamma 4 (G4m marker) [Source:HGNC Symbol;Acc:HGNC:5528]									GOCC_BLOOD_MICROPARTICLE									GOBP_BIOLOGICAL_PROCESS_INVOLVED_IN_INTERSPECIES_INTERACTION_BETWEEN_ORGANISMS															GOBP_DEFENSE_RESPONSE
629	CFB	complement factor B [Source:HGNC Symbol;Acc:HGNC:1037]									GOCC_BLOOD_MICROPARTICLE									GOBP_BIOLOGICAL_PROCESS_INVOLVED_IN_INTERSPECIES_INTERACTION_BETWEEN_ORGANISMS															GOBP_DEFENSE_RESPONSE
3700	ITIH4	inter-alpha-trypsin inhibitor heavy chain 4 [Source:HGNC Symbol;Acc:HGNC:6169]									GOCC_BLOOD_MICROPARTICLE																GOCC_COLLAGEN_CONTAINING_EXTRACELLULAR_MATRIX								GOBP_DEFENSE_RESPONSE
308	ANXA5	annexin A5 [Source:HGNC Symbol;Acc:HGNC:543]									GOCC_BLOOD_MICROPARTICLE																GOCC_COLLAGEN_CONTAINING_EXTRACELLULAR_MATRIX
213	ALB	albumin [Source:HGNC Symbol;Acc:HGNC:399]									GOCC_BLOOD_MICROPARTICLE
28913	IGKV3-15	immunoglobulin kappa variable 3-15 [Source:HGNC Symbol;Acc:HGNC:5816]									GOCC_BLOOD_MICROPARTICLE
7385	UQCRC2	ubiquinol-cytochrome c reductase core protein 2 [Source:HGNC Symbol;Acc:HGNC:12586]										GOCC_MEMBRANE_PROTEIN_COMPLEX																															GOCC_MITOCHONDRION
3679	ITGA7	integrin subunit alpha 7 [Source:HGNC Symbol;Acc:HGNC:6143]										GOCC_MEMBRANE_PROTEIN_COMPLEX																																			GOCC_PLASMA_MEMBRANE_PROTEIN_COMPLEX
4340	MOG	myelin oligodendrocyte glycoprotein [Source:HGNC Symbol;Acc:HGNC:7197]											GOBP_CENTRAL_NERVOUS_SYSTEM_DEVELOPMENT							GOBP_BIOLOGICAL_PROCESS_INVOLVED_IN_INTERSPECIES_INTERACTION_BETWEEN_ORGANISMS
1152	CKB	creatine kinase B [Source:HGNC Symbol;Acc:HGNC:1991]											GOBP_CENTRAL_NERVOUS_SYSTEM_DEVELOPMENT																												GOMF_PURINE_NUCLEOTIDE_BINDING		GOCC_MITOCHONDRION
2026	ENO2	enolase 2 [Source:HGNC Symbol;Acc:HGNC:3353]												GOCC_CELL_BODY								GOBP_SMALL_MOLECULE_METABOLIC_PROCESS												GOBP_ATP_METABOLIC_PROCESS				GOBP_NUCLEOBASE_CONTAINING_SMALL_MOLECULE_METABOLIC_PROCESS								GOCC_SOMATODENDRITIC_COMPARTMENT			GOBP_NUCLEOSIDE_TRIPHOSPHATE_METABOLIC_PROCESS
7203	CCT3	chaperonin containing TCP1 subunit 3 [Source:HGNC Symbol;Acc:HGNC:1616]												GOCC_CELL_BODY																											GOMF_PURINE_NUCLEOTIDE_BINDING
51552	RAB14	RAB14, member RAS oncogene family [Source:HGNC Symbol;Acc:HGNC:16524]															GOBP_IMPORT_INTO_CELL			GOBP_BIOLOGICAL_PROCESS_INVOLVED_IN_INTERSPECIES_INTERACTION_BETWEEN_ORGANISMS															GOBP_DEFENSE_RESPONSE						GOMF_PURINE_NUCLEOTIDE_BINDING							GOBP_VESICLE_MEDIATED_TRANSPORT
1808	DPYSL2	dihydropyrimidinase like 2 [Source:HGNC Symbol;Acc:HGNC:3014]															GOBP_IMPORT_INTO_CELL					GOBP_SMALL_MOLECULE_METABOLIC_PROCESS																GOBP_NUCLEOBASE_CONTAINING_SMALL_MOLECULE_METABOLIC_PROCESS										GOBP_VESICLE_MEDIATED_TRANSPORT
10487	CAP1	cyclase associated actin cytoskeleton regulatory protein 1 [Source:HGNC Symbol;Acc:HGNC:20040]															GOBP_IMPORT_INTO_CELL																															GOBP_VESICLE_MEDIATED_TRANSPORT
2597	GAPDH	glyceraldehyde-3-phosphate dehydrogenase [Source:HGNC Symbol;Acc:HGNC:4141]																		GOBP_BIOLOGICAL_PROCESS_INVOLVED_IN_INTERSPECIES_INTERACTION_BETWEEN_ORGANISMS		GOBP_SMALL_MOLECULE_METABOLIC_PROCESS										GOBP_POSITIVE_REGULATION_OF_MULTICELLULAR_ORGANISMAL_PROCESS		GOBP_ATP_METABOLIC_PROCESS	GOBP_DEFENSE_RESPONSE			GOBP_NUCLEOBASE_CONTAINING_SMALL_MOLECULE_METABOLIC_PROCESS			GOMF_PURINE_NUCLEOTIDE_BINDING	GOBP_CELLULAR_RESPONSE_TO_ORGANIC_SUBSTANCE							GOBP_NUCLEOSIDE_TRIPHOSPHATE_METABOLIC_PROCESS
2023	ENO1	enolase 1 [Source:HGNC Symbol;Acc:HGNC:3350]																		GOBP_BIOLOGICAL_PROCESS_INVOLVED_IN_INTERSPECIES_INTERACTION_BETWEEN_ORGANISMS		GOBP_SMALL_MOLECULE_METABOLIC_PROCESS										GOBP_POSITIVE_REGULATION_OF_MULTICELLULAR_ORGANISMAL_PROCESS		GOBP_ATP_METABOLIC_PROCESS				GOBP_NUCLEOBASE_CONTAINING_SMALL_MOLECULE_METABOLIC_PROCESS	GOBP_REGULATION_OF_SYSTEM_PROCESS										GOBP_NUCLEOSIDE_TRIPHOSPHATE_METABOLIC_PROCESS
4684	NCAM1	neural cell adhesion molecule 1 [Source:HGNC Symbol;Acc:HGNC:7656]																		GOBP_BIOLOGICAL_PROCESS_INVOLVED_IN_INTERSPECIES_INTERACTION_BETWEEN_ORGANISMS					GOBP_NEUROGENESIS	GOBP_GENERATION_OF_NEURONS	GOCC_COLLAGEN_CONTAINING_EXTRACELLULAR_MATRIX
114770	PGLYRP2	peptidoglycan recognition protein 2 [Source:HGNC Symbol;Acc:HGNC:30013]																		GOBP_BIOLOGICAL_PROCESS_INVOLVED_IN_INTERSPECIES_INTERACTION_BETWEEN_ORGANISMS															GOBP_DEFENSE_RESPONSE
3426	CFI	complement factor I [Source:HGNC Symbol;Acc:HGNC:5394]																		GOBP_BIOLOGICAL_PROCESS_INVOLVED_IN_INTERSPECIES_INTERACTION_BETWEEN_ORGANISMS															GOBP_DEFENSE_RESPONSE
5315	PKM	pyruvate kinase M1/2 [Source:HGNC Symbol;Acc:HGNC:9021]																				GOBP_SMALL_MOLECULE_METABOLIC_PROCESS					GOCC_COLLAGEN_CONTAINING_EXTRACELLULAR_MATRIX		GOBP_RESPONSE_TO_OXYGEN_CONTAINING_COMPOUND			GOBP_POSITIVE_REGULATION_OF_MULTICELLULAR_ORGANISMAL_PROCESS		GOBP_ATP_METABOLIC_PROCESS				GOBP_NUCLEOBASE_CONTAINING_SMALL_MOLECULE_METABOLIC_PROCESS			GOMF_PURINE_NUCLEOTIDE_BINDING	GOBP_CELLULAR_RESPONSE_TO_ORGANIC_SUBSTANCE	GOCC_MITOCHONDRION						GOBP_NUCLEOSIDE_TRIPHOSPHATE_METABOLIC_PROCESS
4144	MAT2A	methionine adenosyltransferase 2A [Source:HGNC Symbol;Acc:HGNC:6904]																				GOBP_SMALL_MOLECULE_METABOLIC_PROCESS							GOBP_RESPONSE_TO_OXYGEN_CONTAINING_COMPOUND												GOMF_PURINE_NUCLEOTIDE_BINDING	GOBP_CELLULAR_RESPONSE_TO_ORGANIC_SUBSTANCE
2806	GOT2	glutamic-oxaloacetic transaminase 2 [Source:HGNC Symbol;Acc:HGNC:4433]																				GOBP_SMALL_MOLECULE_METABOLIC_PROCESS							GOBP_RESPONSE_TO_OXYGEN_CONTAINING_COMPOUND														GOCC_MITOCHONDRION
5230	PGK1	phosphoglycerate kinase 1 [Source:HGNC Symbol;Acc:HGNC:8896]																				GOBP_SMALL_MOLECULE_METABOLIC_PROCESS												GOBP_ATP_METABOLIC_PROCESS				GOBP_NUCLEOBASE_CONTAINING_SMALL_MOLECULE_METABOLIC_PROCESS			GOMF_PURINE_NUCLEOTIDE_BINDING								GOBP_NUCLEOSIDE_TRIPHOSPHATE_METABOLIC_PROCESS
3945	LDHB	lactate dehydrogenase B [Source:HGNC Symbol;Acc:HGNC:6541]																				GOBP_SMALL_MOLECULE_METABOLIC_PROCESS																GOBP_NUCLEOBASE_CONTAINING_SMALL_MOLECULE_METABOLIC_PROCESS			GOMF_PURINE_NUCLEOTIDE_BINDING		GOCC_MITOCHONDRION
4191	MDH2	malate dehydrogenase 2 [Source:HGNC Symbol;Acc:HGNC:6971]																				GOBP_SMALL_MOLECULE_METABOLIC_PROCESS																GOBP_NUCLEOBASE_CONTAINING_SMALL_MOLECULE_METABOLIC_PROCESS					GOCC_MITOCHONDRION
7086	TKT	transketolase [Source:HGNC Symbol;Acc:HGNC:11834]																				GOBP_SMALL_MOLECULE_METABOLIC_PROCESS																GOBP_NUCLEOBASE_CONTAINING_SMALL_MOLECULE_METABOLIC_PROCESS
217	ALDH2	aldehyde dehydrogenase 2 family member [Source:HGNC Symbol;Acc:HGNC:404]																				GOBP_SMALL_MOLECULE_METABOLIC_PROCESS																			GOMF_PURINE_NUCLEOTIDE_BINDING		GOCC_MITOCHONDRION
4000	LMNA	lamin A/C [Source:HGNC Symbol;Acc:HGNC:6636]																																					GOBP_REGULATION_OF_SYSTEM_PROCESS	GOMF_STRUCTURAL_MOLECULE_ACTIVITY
7277	TUBA4A	tubulin alpha 4a [Source:HGNC Symbol;Acc:HGNC:12407]																																						GOMF_STRUCTURAL_MOLECULE_ACTIVITY	GOMF_PURINE_NUCLEOTIDE_BINDING
6709	SPTAN1	spectrin alpha, non-erythrocytic 1 [Source:HGNC Symbol;Acc:HGNC:11273]																																						GOMF_STRUCTURAL_MOLECULE_ACTIVITY
1465	CSRP1	cysteine and glycine rich protein 1 [Source:HGNC Symbol;Acc:HGNC:2469]																																						GOMF_STRUCTURAL_MOLECULE_ACTIVITY
54205	CYCS	cytochrome c, somatic [Source:HGNC Symbol;Acc:HGNC:19986]																																									GOCC_MITOCHONDRION
5168	ENPP2	ectonucleotide pyrophosphatase/phosphodiesterase 2 [Source:HGNC Symbol;Acc:HGNC:3357]																																														GOBP_VESICLE_MEDIATED_TRANSPORT
100423062	IGLL5	immunoglobulin lambda like polypeptide 5 [Source:HGNC Symbol;Acc:HGNC:38476]
[truncated: 3 more columns]

## Sheet: Sng SEC µFlow
Overlap Results
Collection(s):	GO
# overlaps shown:	50
# genesets in collections:	10454
# genes in comparison (n):	103
# genes in universe (N):	42577
Gene Set Name	# Genes in Gene Set (K)	Description	# Genes in Overlap (k)	k/K	p-value	FDR q-value
GOCC_SYNAPSE	1492	The junction between an axon of one neuron and a dendrite of another neuron, a muscle fiber or a glial cell. As the axon approaches the synapse it enlarges into a specialized structure, the presynaptic terminal bouton, which contains mitochondria and synaptic vesicles. At the tip of the terminal bouton is the presynaptic membrane; facing it, and separated from it by a minute cleft (the synaptic c…	34	0.0228	4.32E-24	4.51E-20
GOBP_GENERATION_OF_PRECURSOR_METABOLITES_AND_ENERGY	476	The chemical reactions and pathways resulting in the formation of precursor metabolites, substances from which energy is derived, and any process involved in the liberation of energy from these substances. [GOC:jl]	21	0.0441	1.17E-20	6.14E-17
GOBP_SMALL_MOLECULE_METABOLIC_PROCESS	1836	The chemical reactions and pathways involving small molecules, any low molecular weight, monomeric, non-encoded molecule. [GOC:curators, GOC:pde, GOC:vw]	33	0.0180	3.37E-20	1.17E-16
GOBP_NUCLEOBASE_CONTAINING_SMALL_MOLECULE_METABOLIC_PROCESS	681	The cellular chemical reactions and pathways involving a nucleobase-containing small molecule: a nucleobase, a nucleoside, or a nucleotide. [GOC:vw]	22	0.0323	9.95E-19	2.6E-15
GOBP_MONOATOMIC_ION_TRANSPORT	1256	The directed movement of a monoatomic ion into, out of or within a cell, or between cells, by means of some agent such as a transporter or pore. Monatomic ions (also called simple ions) are ions consisting of exactly one atom. [GOC:ai]	27	0.0215	2.08E-18	4.35E-15
GOCC_AXON	652	The long process of a neuron that conducts nerve impulses, usually away from the cell body to the terminals and varicosities, which are sites of storage and release of neurotransmitter. [GOC:nln, ISBN:0198506732]	21	0.0322	7.08E-18	1.12E-14
GOBP_PURINE_CONTAINING_COMPOUND_METABOLIC_PROCESS	570	The chemical reactions and pathways involving a purine-containing compound, i.e. any compound that contains purine or a formal derivative thereof. [GOC:mah]	20	0.0351	9.05E-18	1.12E-14
GOBP_ATP_METABOLIC_PROCESS	222	The chemical reactions and pathways involving ATP, adenosine triphosphate, a universally important coenzyme and enzyme regulator. [GOC:go_curators]	15	0.0676	9.66E-18	1.12E-14
GOCC_NEURON_PROJECTION	1336	A prolongation or process extending from a nerve cell, e.g. an axon or dendrite. [GOC:jl, http://www.cogsci.princeton.edu/~wn/]	27	0.0202	9.72E-18	1.12E-14
GOBP_PYRIDINE_CONTAINING_COMPOUND_METABOLIC_PROCESS	174	The chemical reactions and pathways involving a pyridine-containing compound, i.e. any compound that contains pyridine or a formal derivative thereof. [GOC:mah]	14	0.0805	1.07E-17	1.12E-14
GOCC_PERINEURONAL_NET	10	A dense extracellular matrix (ECM) that forms around many neuronal cell bodies and dendrites late in development and is responsible for synaptic stabilization in the adult brain. [GOC:sl, PMID:18364019]	7	0.7000	4.7E-17	4.47E-14
GOBP_MONOATOMIC_CATION_TRANSPORT	1049	The directed movement of a monoatomic cation, into, out of or within a cell, or between cells, by means of some agent such as a transporter or pore. Monatomic cations (also called simple cations) are positively charged ions consisting of exactly one atom. [GOC:ai]	24	0.0229	5.44E-17	4.74E-14
GOBP_ORGANIC_ACID_METABOLIC_PROCESS	945	The chemical reactions and pathways involving organic acids, any acidic compound containing carbon in covalent linkage. [ISBN:0198506732]	23	0.0243	7.07E-17	5.68E-14
GOBP_NUCLEOSIDE_TRIPHOSPHATE_METABOLIC_PROCESS	269	The chemical reactions and pathways involving a nucleoside triphosphate, a compound consisting of a nucleobase linked to a deoxyribose or ribose sugar esterified with triphosphate on the sugar. [GOC:go_curators, ISBN:0198506732]	15	0.0558	1.71E-16	1.23E-13
GOBP_PYRUVATE_METABOLIC_PROCESS	120	The chemical reactions and pathways involving pyruvate, 2-oxopropanoate. [GOC:go_curators]	12	0.1000	1.76E-16	1.23E-13
GOCC_SYNAPSE_ASSOCIATED_EXTRACELLULAR_MATRIX	12	The extracellular matrix of the perisynaptic space (the extracellular space adjacent to the synapse) and the synaptic cleft. [GOC:dos]	7	0.5833	3.09E-16	2.02E-13
GOCC_SECRETORY_GRANULE	902	A small subcellular vesicle, surrounded by a membrane, that is formed from the Golgi apparatus and contains a highly concentrated protein destined for secretion. Secretory granules move towards the periphery of the cell and upon stimulation, their membranes fuse with the cell membrane, and their protein load is exteriorized. Processing of the contained protein may take place in secretory granules…	22	0.0244	3.49E-16	2.14E-13
GOCC_MEMBRANE_PROTEIN_COMPLEX	1411	Any protein complex that is part of a membrane. [GOC:dos]	26	0.0184	3.95E-16	2.29E-13
GOBP_CENTRAL_NERVOUS_SYSTEM_DEVELOPMENT	1037	The process whose specific outcome is the progression of the central nervous system over time, from its formation to the mature structure. The central nervous system is the core nervous system that serves an integrating and coordinating function. In vertebrates it consists of the brain and spinal cord. In those invertebrates with a central nervous system it typically consists of a brain, cerebral…	23	0.0222	5.18E-16	2.85E-13
GOCC_SECRETORY_VESICLE	1081	A cytoplasmic, membrane bound vesicle that is capable of fusing to the plasma membrane to release its contents into the extracellular space. [GOC:dos]	23	0.0213	1.25E-15	6.56E-13
GOBP_REGULATION_OF_TRANSPORT	1633	Any process that modulates the frequency, rate or extent of the directed movement of substances (such as macromolecules, small molecules, ions) into, out of or within a cell, or between cells, by means of some agent such as a transporter or pore. [GOC:ai]	27	0.0165	1.36E-15	6.77E-13
GOCC_MYELIN_SHEATH	47	An electrically insulating fatty layer that surrounds the axons of many neurons. It is an outgrowth of glial cells: Schwann cells supply the myelin for peripheral neurons while oligodendrocytes supply it to those of the central nervous system. [GOC:cjm, GOC:jl, NIF_Subcellular:sao593830697, Wikipedia:Myelin]	9	0.1915	2.5E-15	1.19E-12
GOBP_RIBOSE_PHOSPHATE_METABOLIC_PROCESS	483	The chemical reactions and pathways involving ribose phosphate, any phosphorylated ribose sugar. [GOC:ai]	17	0.0352	3.03E-15	1.32E-12
GOCC_MITOCHONDRION	1688	A semiautonomous, self replicating organelle that occurs in varying numbers, shapes, and sizes in the cytoplasm of virtually all eukaryotic cells. It is notably the site of tissue respiration. [GOC:giardia, ISBN:0198506732]	27	0.0160	3.04E-15	1.32E-12
GOBP_ORGANOPHOSPHATE_METABOLIC_PROCESS	1039	The chemical reactions and pathways involving organophosphates, any phosphate-containing organic compound. [ISBN:0198506732]	22	0.0212	6.28E-15	2.63E-12
GOBP_NEUROGENESIS	1745	Generation of cells within the nervous system. [GO_REF:0000021, GOC:cls, GOC:curators, GOC:dgh, GOC:dph, GOC:jid]	27	0.0155	6.77E-15	2.72E-12
GOBP_MEMBRANE_ORGANIZATION	809	A process which results in the assembly, arrangement of constituent parts, or disassembly of a membrane. A membrane is a double layer of lipid molecules that encloses all cells, and, in eukaryotes, many organelles; may be a single or double lipid bilayer; also includes associated proteins. [GOC:dph, GOC:tb]	20	0.0247	7.02E-15	2.72E-12
GOBP_NADH_METABOLIC_PROCESS	33	The chemical reactions and pathways involving reduced nicotinamide adenine dinucleotide (NADH), a coenzyme present in most living cells and derived from the B vitamin nicotinic acid. [GOC:jl, ISBN:0618254153]	8	0.2424	1.17E-14	4.38E-12
GOBP_CARBOHYDRATE_METABOLIC_PROCESS	571	The chemical reactions and pathways involving carbohydrates, any of a group of organic compounds based of the general formula Cx(H2O)y. [GOC:mah, ISBN:0198506732]	17	0.0298	4.6E-14	1.66E-11
GOBP_NAD_METABOLIC_PROCESS	64	The chemical reactions and pathways involving nicotinamide adenine dinucleotide (NAD), a coenzyme present in most living cells and derived from the B vitamin nicotinic acid. [GOC:jl, ISBN:0618254153]	9	0.1406	4.89E-14	1.71E-11
GOBP_MONOATOMIC_ION_TRANSMEMBRANE_TRANSPORT	1031	A process in which a monoatomic ion is transported across a membrane. Monatomic ions (also called simple ions) are ions consisting of exactly one atom. [GOC:mah]	21	0.0204	5.94E-14	2e-11
GOBP_GENERATION_OF_NEURONS	1510	The process in which nerve cells are generated. This includes the production of neuroblasts and their differentiation into neurons. [GOC:nln]	24	0.0159	1.59E-13	5.2E-11
GOBP_POSITIVE_REGULATION_OF_TRANSPORT	844	Any process that activates or increases the frequency, rate or extent of the directed movement of substances (such as macromolecules, small molecules, ions) into, out of or within a cell, or between cells, by means of some agent such as a transporter or pore. [GOC:ai]	19	0.0225	1.87E-13	5.93E-11
GOCC_PIGMENT_GRANULE	112	A small, subcellular membrane-bounded vesicle containing pigment and/or pigment precursor molecules. Pigment granule biogenesis is poorly understood, as pigment granules are derived from multiple sources including the endoplasmic reticulum, coated vesicles, lysosomes, and endosomes. [GOC:jid, GOC:mh]	10	0.0893	2.02E-13	6.22E-11
GOCC_CELL_BODY	558	The portion of a cell bearing surface projections such as axons, dendrites, cilia, or flagella that includes the nucleus, but excludes all cell projections. [GOC:go_curators]	16	0.0287	4.81E-13	1.42E-10
GOBP_CARBOHYDRATE_CATABOLIC_PROCESS	172	The chemical reactions and pathways resulting in the breakdown of carbohydrates, any of a group of organic compounds based of the general formula Cx(H2O)y. [ISBN:0198506732]	11	0.0640	4.89E-13	1.42E-10
GOBP_REGULATION_OF_SYSTEM_PROCESS	576	Any process that modulates the frequency, rate or extent of a system process, a multicellular organismal process carried out by any of the organs or tissues in an organ system. [GOC:jl]	16	0.0278	7.78E-13	2.2E-10
GOCC_VESICLE_LUMEN	328	The volume enclosed by the membrane or protein that forms a vesicle. [GOC:mah, GOC:vesicles]	13	0.0396	1.53E-12	4.2E-10
GOBP_HEART_PROCESS	263	A circulatory system process carried out by the heart. The heart is a hollow, muscular organ, which, by contracting rhythmically, keeps up the circulation of the blood. The heart is a hollow, muscular organ, which, by contracting rhythmically, keeps up the circulation of the blood. [GOC:mtg_cardio]	12	0.0456	2.23E-12	5.98E-10
GOBP_CARBOHYDRATE_DERIVATIVE_METABOLIC_PROCESS	1109	The chemical reactions and pathways involving carbohydrate derivative. [GOC:TermGenie]	20	0.0180	2.33E-12	6.1E-10
GOCC_BLOOD_MICROPARTICLE	144	A phospholipid microvesicle that is derived from any of several cell types, such as platelets, blood cells, endothelial cells, or others, and contains membrane receptors as well as other proteins characteristic of the parental cell. Microparticles are heterogeneous in size, and are characterized as microvesicles free of nucleic acids. [GOC:BHF, GOC:mah, PMID:16373184]	10	0.0694	2.57E-12	6.56E-10
GOCC_COLLAGEN_CONTAINING_EXTRACELLULAR_MATRIX	429	An extracellular matrix consisting mainly of proteins (especially collagen) and glycosaminoglycans (mostly as proteoglycans) that provides not only essential physical scaffolding for the cellular constituents but can also initiate crucial biochemical and biomechanical cues required for tissue morphogenesis, differentiation and homeostasis. The components are secreted by cells in the vicinity and …	14	0.0326	2.74E-12	6.83E-10
GOBP_MONOATOMIC_CATION_TRANSMEMBRANE_TRANSPORT	861	The process in which a monoatomic cation is transported across a membrane. Monatomic cations (also called simple cations) are positively charged ions consisting of exactly one atom. [GOC:dos, GOC:vw]	18	0.0209	2.95E-12	7.11E-10
GOBP_NITROGEN_COMPOUND_TRANSPORT	1903	The directed movement of nitrogen-containing compounds into, out of or within a cell, or between cells, by means of some agent such as a transporter or pore. [GOC:mah]	25	0.0131	2.99E-12	7.11E-10
GOCC_VACUOLE	864	A closed structure, found only in eukaryotic cells, that is completely surrounded by unit membrane and contains liquid material. Cells contain one or several vacuoles, that may have different functions from each other. Vacuoles have a diverse array of functions. They can act as a storage organelle for nutrients or waste products, as a degradative compartment, as a cost-effective way of increasing…	18	0.0208	3.13E-12	7.14E-10
GOBP_PYRIDINE_CONTAINING_COMPOUND_CATABOLIC_PROCESS	100	The chemical reactions and pathways resulting in the breakdown of a pyridine-containing compound, i.e. any compound that contains pyridine or a formal derivative thereof. [GOC:mah]	9	0.0900	3.15E-12	7.14E-10
GOBP_GLIOGENESIS	348	The process that results in the generation of glial cells. This includes the production of glial progenitors and their differentiation into mature glia. [GOC:dgh, GOC:jid]	13	0.0374	3.21E-12	7.14E-10
GOBP_MONOCARBOXYLIC_ACID_METABOLIC_PROCESS	639	The chemical reactions and pathways involving monocarboxylic acids, any organic acid containing one carboxyl (COOH) group or anion (COO-). [GOC:vk]	16	0.0250	3.7E-12	8.06E-10
GOBP_NUCLEOSIDE_DIPHOSPHATE_CATABOLIC_PROCESS	104	The chemical reactions and pathways resulting in the breakdown of a nucleoside diphosphate, a compound consisting of a nucleobase linked to a deoxyribose or ribose sugar esterified with diphosphate on the sugar. [GOC:go_curators, ISBN:0198506732]	9	0.0865	4.51E-12	9.62E-10
GOBP_TRANSMEMBRANE_TRANSPORT	1606	The process in which a solute is transported across a lipid bilayer, from one side of a membrane to the other. [GOC:dph, GOC:jid]	23	0.0143	4.62E-12	9.66E-10
Gene/Gene Set Overlap Matrix
Entrez Gene Id	Gene Symbol	Gene Description	GOCC_SYNAPSE	GOBP_GENERATION_OF_PRECURSOR_METABOLITES_AND_ENERGY	GOBP_SMALL_MOLECULE_METABOLIC_PROCESS	GOBP_NUCLEOBASE_CONTAINING_SMALL_MOLECULE_METABOLIC_PROCESS	GOBP_MONOATOMIC_ION_TRANSPORT	GOCC_AXON	GOBP_PURINE_CONTAINING_COMPOUND_METABOLIC_PROCESS	GOBP_ATP_METABOLIC_PROCESS	GOCC_NEURON_PROJECTION	GOBP_PYRIDINE_CONTAINING_COMPOUND_METABOLIC_PROCESS	GOCC_PERINEURONAL_NET	GOBP_MONOATOMIC_CATION_TRANSPORT	GOBP_ORGANIC_ACID_METABOLIC_PROCESS	GOBP_NUCLEOSIDE_TRIPHOSPHATE_METABOLIC_PROCESS	GOBP_PYRUVATE_METABOLIC_PROCESS	GOCC_SYNAPSE_ASSOCIATED_EXTRACELLULAR_MATRIX	GOCC_SECRETORY_GRANULE	GOCC_MEMBRANE_PROTEIN_COMPLEX	GOBP_CENTRAL_NERVOUS_SYSTEM_DEVELOPMENT	GOCC_SECRETORY_VESICLE	GOBP_REGULATION_OF_TRANSPORT	GOCC_MYELIN_SHEATH	GOBP_RIBOSE_PHOSPHATE_METABOLIC_PROCESS	GOCC_MITOCHONDRION	GOBP_ORGANOPHOSPHATE_METABOLIC_PROCESS	GOBP_NEUROGENESIS	GOBP_MEMBRANE_ORGANIZATION	GOBP_NADH_METABOLIC_PROCESS	GOBP_CARBOHYDRATE_METABOLIC_PROCESS	GOBP_NAD_METABOLIC_PROCESS	GOBP_MONOATOMIC_ION_TRANSMEMBRANE_TRANSPORT	GOBP_GENERATION_OF_NEURONS	GOBP_POSITIVE_REGULATION_OF_TRANSPORT	GOCC_PIGMENT_GRANULE	GOCC_CELL_BODY	GOBP_CARBOHYDRATE_CATABOLIC_PROCESS	GOBP_REGULATION_OF_SYSTEM_PROCESS	GOCC_VESICLE_LUMEN	GOBP_HEART_PROCESS	GOBP_CARBOHYDRATE_DERIVATIVE_METABOLIC_PROCESS	GOCC_BLOOD_MICROPARTICLE	GOCC_COLLAGEN_CONTAINING_EXTRACELLULAR_MATRIX	GOBP_MONOATOMIC_CATION_TRANSMEMBRANE_TRANSPORT	GOBP_NITROGEN_COMPOUND_TRANSPORT	GOCC_VACUOLE	GOBP_PYRIDINE_CONTAINING_COMPOUND_CATABOLIC_PROCESS	GOBP_GLIOGENESIS
477	ATP1A2	ATPase Na+/K+ transporting subunit alpha 2 [Source:HGNC Symbol;Acc:HGNC:800]	GOCC_SYNAPSE		GOBP_SMALL_MOLECULE_METABOLIC_PROCESS	GOBP_NUCLEOBASE_CONTAINING_SMALL_MOLECULE_METABOLIC_PROCESS	GOBP_MONOATOMIC_ION_TRANSPORT		GOBP_PURINE_CONTAINING_COMPOUND_METABOLIC_PROCESS	GOBP_ATP_METABOLIC_PROCESS	GOCC_NEURON_PROJECTION			GOBP_MONOATOMIC_CATION_TRANSPORT	GOBP_ORGANIC_ACID_METABOLIC_PROCESS	GOBP_NUCLEOSIDE_TRIPHOSPHATE_METABOLIC_PROCESS				GOCC_MEMBRANE_PROTEIN_COMPLEX	GOBP_CENTRAL_NERVOUS_SYSTEM_DEVELOPMENT		GOBP_REGULATION_OF_TRANSPORT		GOBP_RIBOSE_PHOSPHATE_METABOLIC_PROCESS		GOBP_ORGANOPHOSPHATE_METABOLIC_PROCESS				GOBP_CARBOHYDRATE_METABOLIC_PROCESS		GOBP_MONOATOMIC_ION_TRANSMEMBRANE_TRANSPORT				GOCC_CELL_BODY		GOBP_REGULATION_OF_SYSTEM_PROCESS		GOBP_HEART_PROCESS	GOBP_CARBOHYDRATE_DERIVATIVE_METABOLIC_PROCESS			GOBP_MONOATOMIC_CATION_TRANSMEMBRANE_TRANSPORT	GOBP_NITROGEN_COMPOUND_TRANSPORT
523	ATP6V1A	ATPase H+ transporting V1 subunit A [Source:HGNC Symbol;Acc:HGNC:851]	GOCC_SYNAPSE		GOBP_SMALL_MOLECULE_METABOLIC_PROCESS	GOBP_NUCLEOBASE_CONTAINING_SMALL_MOLECULE_METABOLIC_PROCESS	GOBP_MONOATOMIC_ION_TRANSPORT		GOBP_PURINE_CONTAINING_COMPOUND_METABOLIC_PROCESS	GOBP_ATP_METABOLIC_PROCESS				GOBP_MONOATOMIC_CATION_TRANSPORT		GOBP_NUCLEOSIDE_TRIPHOSPHATE_METABOLIC_PROCESS			GOCC_SECRETORY_GRANULE	GOCC_MEMBRANE_PROTEIN_COMPLEX		GOCC_SECRETORY_VESICLE			GOBP_RIBOSE_PHOSPHATE_METABOLIC_PROCESS		GOBP_ORGANOPHOSPHATE_METABOLIC_PROCESS						GOBP_MONOATOMIC_ION_TRANSMEMBRANE_TRANSPORT									GOBP_CARBOHYDRATE_DERIVATIVE_METABOLIC_PROCESS			GOBP_MONOATOMIC_CATION_TRANSMEMBRANE_TRANSPORT		GOCC_VACUOLE
3312	HSPA8	heat shock protein family A (Hsp70) member 8 [Source:HGNC Symbol;Acc:HGNC:5241]	GOCC_SYNAPSE		GOBP_SMALL_MOLECULE_METABOLIC_PROCESS	GOBP_NUCLEOBASE_CONTAINING_SMALL_MOLECULE_METABOLIC_PROCESS		GOCC_AXON	GOBP_PURINE_CONTAINING_COMPOUND_METABOLIC_PROCESS	GOBP_ATP_METABOLIC_PROCESS	GOCC_NEURON_PROJECTION					GOBP_NUCLEOSIDE_TRIPHOSPHATE_METABOLIC_PROCESS			GOCC_SECRETORY_GRANULE		GOBP_CENTRAL_NERVOUS_SYSTEM_DEVELOPMENT	GOCC_SECRETORY_VESICLE	GOBP_REGULATION_OF_TRANSPORT		GOBP_RIBOSE_PHOSPHATE_METABOLIC_PROCESS		GOBP_ORGANOPHOSPHATE_METABOLIC_PROCESS		GOBP_MEMBRANE_ORGANIZATION						GOBP_POSITIVE_REGULATION_OF_TRANSPORT	GOCC_PIGMENT_GRANULE	GOCC_CELL_BODY			GOCC_VESICLE_LUMEN		GOBP_CARBOHYDRATE_DERIVATIVE_METABOLIC_PROCESS	GOCC_BLOOD_MICROPARTICLE			GOBP_NITROGEN_COMPOUND_TRANSPORT	GOCC_VACUOLE
1267	CNP	2',3'-cyclic nucleotide 3' phosphodiesterase [Source:HGNC Symbol;Acc:HGNC:2158]	GOCC_SYNAPSE		GOBP_SMALL_MOLECULE_METABOLIC_PROCESS	GOBP_NUCLEOBASE_CONTAINING_SMALL_MOLECULE_METABOLIC_PROCESS															GOBP_CENTRAL_NERVOUS_SYSTEM_DEVELOPMENT			GOCC_MYELIN_SHEATH		GOCC_MITOCHONDRION	GOBP_ORGANOPHOSPHATE_METABOLIC_PROCESS	GOBP_NEUROGENESIS	GOBP_MEMBRANE_ORGANIZATION					GOBP_GENERATION_OF_NEURONS		GOCC_PIGMENT_GRANULE													GOBP_GLIOGENESIS
7416	VDAC1	voltage dependent anion channel 1 [Source:HGNC Symbol;Acc:HGNC:12669]	GOCC_SYNAPSE		GOBP_SMALL_MOLECULE_METABOLIC_PROCESS		GOBP_MONOATOMIC_ION_TRANSPORT							GOBP_MONOATOMIC_CATION_TRANSPORT	GOBP_ORGANIC_ACID_METABOLIC_PROCESS		GOBP_PYRUVATE_METABOLIC_PROCESS			GOCC_MEMBRANE_PROTEIN_COMPLEX			GOBP_REGULATION_OF_TRANSPORT			GOCC_MITOCHONDRION							GOBP_MONOATOMIC_ION_TRANSMEMBRANE_TRANSPORT												GOBP_MONOATOMIC_CATION_TRANSMEMBRANE_TRANSPORT
5354	PLP1	proteolipid protein 1 [Source:HGNC Symbol;Acc:HGNC:9086]	GOCC_SYNAPSE		GOBP_SMALL_MOLECULE_METABOLIC_PROCESS		GOBP_MONOATOMIC_ION_TRANSPORT							GOBP_MONOATOMIC_CATION_TRANSPORT	GOBP_ORGANIC_ACID_METABOLIC_PROCESS					GOCC_MEMBRANE_PROTEIN_COMPLEX	GOBP_CENTRAL_NERVOUS_SYSTEM_DEVELOPMENT		GOBP_REGULATION_OF_TRANSPORT	GOCC_MYELIN_SHEATH				GOBP_NEUROGENESIS					GOBP_MONOATOMIC_ION_TRANSMEMBRANE_TRANSPORT	GOBP_GENERATION_OF_NEURONS	GOBP_POSITIVE_REGULATION_OF_TRANSPORT										GOBP_MONOATOMIC_CATION_TRANSMEMBRANE_TRANSPORT				GOBP_GLIOGENESIS
476	ATP1A1	ATPase Na+/K+ transporting subunit alpha 1 [Source:HGNC Symbol;Acc:HGNC:799]	GOCC_SYNAPSE				GOBP_MONOATOMIC_ION_TRANSPORT	GOCC_AXON			GOCC_NEURON_PROJECTION			GOBP_MONOATOMIC_CATION_TRANSPORT						GOCC_MEMBRANE_PROTEIN_COMPLEX			GOBP_REGULATION_OF_TRANSPORT										GOBP_MONOATOMIC_ION_TRANSMEMBRANE_TRANSPORT			GOCC_PIGMENT_GRANULE			GOBP_REGULATION_OF_SYSTEM_PROCESS		GOBP_HEART_PROCESS				GOBP_MONOATOMIC_CATION_TRANSMEMBRANE_TRANSPORT
478	ATP1A3	ATPase Na+/K+ transporting subunit alpha 3 [Source:HGNC Symbol;Acc:HGNC:801]	GOCC_SYNAPSE				GOBP_MONOATOMIC_ION_TRANSPORT	GOCC_AXON			GOCC_NEURON_PROJECTION			GOBP_MONOATOMIC_CATION_TRANSPORT						GOCC_MEMBRANE_PROTEIN_COMPLEX													GOBP_MONOATOMIC_ION_TRANSMEMBRANE_TRANSPORT				GOCC_CELL_BODY		GOBP_REGULATION_OF_SYSTEM_PROCESS		GOBP_HEART_PROCESS				GOBP_MONOATOMIC_CATION_TRANSMEMBRANE_TRANSPORT
1272	CNTN1	contactin 1 [Source:HGNC Symbol;Acc:HGNC:2171]	GOCC_SYNAPSE				GOBP_MONOATOMIC_ION_TRANSPORT	GOCC_AXON			GOCC_NEURON_PROJECTION			GOBP_MONOATOMIC_CATION_TRANSPORT							GOBP_CENTRAL_NERVOUS_SYSTEM_DEVELOPMENT		GOBP_REGULATION_OF_TRANSPORT					GOBP_NEUROGENESIS						GOBP_GENERATION_OF_NEURONS	GOBP_POSITIVE_REGULATION_OF_TRANSPORT														GOBP_GLIOGENESIS
2823	GPM6A	glycoprotein M6A [Source:HGNC Symbol;Acc:HGNC:4460]	GOCC_SYNAPSE				GOBP_MONOATOMIC_ION_TRANSPORT	GOCC_AXON			GOCC_NEURON_PROJECTION			GOBP_MONOATOMIC_CATION_TRANSPORT														GOBP_NEUROGENESIS					GOBP_MONOATOMIC_ION_TRANSMEMBRANE_TRANSPORT	GOBP_GENERATION_OF_NEURONS			GOCC_CELL_BODY								GOBP_MONOATOMIC_CATION_TRANSMEMBRANE_TRANSPORT
6506	SLC1A2	solute carrier family 1 member 2 [Source:HGNC Symbol;Acc:HGNC:10940]	GOCC_SYNAPSE				GOBP_MONOATOMIC_ION_TRANSPORT	GOCC_AXON			GOCC_NEURON_PROJECTION									GOCC_MEMBRANE_PROTEIN_COMPLEX	GOBP_CENTRAL_NERVOUS_SYSTEM_DEVELOPMENT		GOBP_REGULATION_OF_TRANSPORT										GOBP_MONOATOMIC_ION_TRANSMEMBRANE_TRANSPORT		GOBP_POSITIVE_REGULATION_OF_TRANSPORT		GOCC_CELL_BODY									GOBP_NITROGEN_COMPOUND_TRANSPORT
2771	GNAI2	G protein subunit alpha i2 [Source:HGNC Symbol;Acc:HGNC:4385]	GOCC_SYNAPSE				GOBP_MONOATOMIC_ION_TRANSPORT				GOCC_NEURON_PROJECTION			GOBP_MONOATOMIC_CATION_TRANSPORT					GOCC_SECRETORY_GRANULE	GOCC_MEMBRANE_PROTEIN_COMPLEX		GOCC_SECRETORY_VESICLE	GOBP_REGULATION_OF_TRANSPORT														GOCC_CELL_BODY				GOBP_HEART_PROCESS
287	ANK2	ankyrin 2 [Source:HGNC Symbol;Acc:HGNC:493]	GOCC_SYNAPSE				GOBP_MONOATOMIC_ION_TRANSPORT				GOCC_NEURON_PROJECTION			GOBP_MONOATOMIC_CATION_TRANSPORT									GOBP_REGULATION_OF_TRANSPORT			GOCC_MITOCHONDRION			GOBP_MEMBRANE_ORGANIZATION				GOBP_MONOATOMIC_ION_TRANSMEMBRANE_TRANSPORT		GOBP_POSITIVE_REGULATION_OF_TRANSPORT				GOBP_REGULATION_OF_SYSTEM_PROCESS		GOBP_HEART_PROCESS				GOBP_MONOATOMIC_CATION_TRANSMEMBRANE_TRANSPORT	GOBP_NITROGEN_COMPOUND_TRANSPORT	GOCC_VACUOLE
535	ATP6V0A1	ATPase H+ transporting V0 subunit a1 [Source:HGNC Symbol;Acc:HGNC:865]	GOCC_SYNAPSE				GOBP_MONOATOMIC_ION_TRANSPORT							GOBP_MONOATOMIC_CATION_TRANSPORT					GOCC_SECRETORY_GRANULE	GOCC_MEMBRANE_PROTEIN_COMPLEX		GOCC_SECRETORY_VESICLE											GOBP_MONOATOMIC_ION_TRANSMEMBRANE_TRANSPORT			GOCC_PIGMENT_GRANULE									GOBP_MONOATOMIC_CATION_TRANSMEMBRANE_TRANSPORT		GOCC_VACUOLE
60484	HAPLN2	hyaluronan and proteoglycan link protein 2 [Source:HGNC Symbol;Acc:HGNC:17410]	GOCC_SYNAPSE					GOCC_AXON			GOCC_NEURON_PROJECTION		GOCC_PERINEURONAL_NET					GOCC_SYNAPSE_ASSOCIATED_EXTRACELLULAR_MATRIX			GOBP_CENTRAL_NERVOUS_SYSTEM_DEVELOPMENT							GOBP_NEUROGENESIS						GOBP_GENERATION_OF_NEURONS										GOCC_COLLAGEN_CONTAINING_EXTRACELLULAR_MATRIX					GOBP_GLIOGENESIS
6812	STXBP1	syntaxin binding protein 1 [Source:HGNC Symbol;Acc:HGNC:11444]	GOCC_SYNAPSE					GOCC_AXON			GOCC_NEURON_PROJECTION								GOCC_SECRETORY_GRANULE			GOCC_SECRETORY_VESICLE	GOBP_REGULATION_OF_TRANSPORT			GOCC_MITOCHONDRION		GOBP_NEUROGENESIS	GOBP_MEMBRANE_ORGANIZATION					GOBP_GENERATION_OF_NEURONS	GOBP_POSITIVE_REGULATION_OF_TRANSPORT											GOBP_NITROGEN_COMPOUND_TRANSPORT
23191	CYFIP1	cytoplasmic FMR1 interacting protein 1 [Source:HGNC Symbol;Acc:HGNC:13759]	GOCC_SYNAPSE					GOCC_AXON			GOCC_NEURON_PROJECTION								GOCC_SECRETORY_GRANULE			GOCC_SECRETORY_VESICLE	GOBP_REGULATION_OF_TRANSPORT					GOBP_NEUROGENESIS						GOBP_GENERATION_OF_NEURONS			GOCC_CELL_BODY			GOCC_VESICLE_LUMEN
6804	STX1A	syntaxin 1A [Source:HGNC Symbol;Acc:HGNC:11433]	GOCC_SYNAPSE					GOCC_AXON			GOCC_NEURON_PROJECTION									GOCC_MEMBRANE_PROTEIN_COMPLEX		GOCC_SECRETORY_VESICLE	GOBP_REGULATION_OF_TRANSPORT						GOBP_MEMBRANE_ORGANIZATION						GOBP_POSITIVE_REGULATION_OF_TRANSPORT				GOBP_REGULATION_OF_SYSTEM_PROCESS							GOBP_NITROGEN_COMPOUND_TRANSPORT
112755	STX1B	syntaxin 1B [Source:HGNC Symbol;Acc:HGNC:18539]	GOCC_SYNAPSE					GOCC_AXON			GOCC_NEURON_PROJECTION									GOCC_MEMBRANE_PROTEIN_COMPLEX			GOBP_REGULATION_OF_TRANSPORT					GOBP_NEUROGENESIS	GOBP_MEMBRANE_ORGANIZATION					GOBP_GENERATION_OF_NEURONS	GOBP_POSITIVE_REGULATION_OF_TRANSPORT				GOBP_REGULATION_OF_SYSTEM_PROCESS							GOBP_NITROGEN_COMPOUND_TRANSPORT
4155	MBP	myelin basic protein [Source:HGNC Symbol;Acc:HGNC:6925]	GOCC_SYNAPSE					GOCC_AXON			GOCC_NEURON_PROJECTION										GOBP_CENTRAL_NERVOUS_SYSTEM_DEVELOPMENT			GOCC_MYELIN_SHEATH					GOBP_MEMBRANE_ORGANIZATION								GOCC_CELL_BODY
6711	SPTBN1	spectrin beta, non-erythrocytic 1 [Source:HGNC Symbol;Acc:HGNC:11275]	GOCC_SYNAPSE					GOCC_AXON			GOCC_NEURON_PROJECTION										GOBP_CENTRAL_NERVOUS_SYSTEM_DEVELOPMENT								GOBP_MEMBRANE_ORGANIZATION																	GOBP_NITROGEN_COMPOUND_TRANSPORT
4131	MAP1B	microtubule associated protein 1B [Source:HGNC Symbol;Acc:HGNC:6836]	GOCC_SYNAPSE					GOCC_AXON			GOCC_NEURON_PROJECTION												GOBP_REGULATION_OF_TRANSPORT					GOBP_NEUROGENESIS						GOBP_GENERATION_OF_NEURONS			GOCC_CELL_BODY
2664	GDI1	GDP dissociation inhibitor 1 [Source:HGNC Symbol;Acc:HGNC:4226]	GOCC_SYNAPSE					GOCC_AXON			GOCC_NEURON_PROJECTION													GOCC_MYELIN_SHEATH				GOBP_NEUROGENESIS						GOBP_GENERATION_OF_NEURONS			GOCC_CELL_BODY									GOBP_NITROGEN_COMPOUND_TRANSPORT
1462	VCAN	versican [Source:HGNC Symbol;Acc:HGNC:2464]	GOCC_SYNAPSE								GOCC_NEURON_PROJECTION		GOCC_PERINEURONAL_NET					GOCC_SYNAPSE_ASSOCIATED_EXTRACELLULAR_MATRIX			GOBP_CENTRAL_NERVOUS_SYSTEM_DEVELOPMENT							GOBP_NEUROGENESIS						GOBP_GENERATION_OF_NEURONS										GOCC_COLLAGEN_CONTAINING_EXTRACELLULAR_MATRIX			GOCC_VACUOLE		GOBP_GLIOGENESIS
2782	GNB1	G protein subunit beta 1 [Source:HGNC Symbol;Acc:HGNC:4396]	GOCC_SYNAPSE								GOCC_NEURON_PROJECTION									GOCC_MEMBRANE_PROTEIN_COMPLEX																											GOCC_VACUOLE
7143	TNR	tenascin R [Source:HGNC Symbol;Acc:HGNC:11953]	GOCC_SYNAPSE										GOCC_PERINEURONAL_NET					GOCC_SYNAPSE_ASSOCIATED_EXTRACELLULAR_MATRIX			GOBP_CENTRAL_NERVOUS_SYSTEM_DEVELOPMENT							GOBP_NEUROGENESIS						GOBP_GENERATION_OF_NEURONS					GOBP_REGULATION_OF_SYSTEM_PROCESS					GOCC_COLLAGEN_CONTAINING_EXTRACELLULAR_MATRIX
176	ACAN	aggrecan [Source:HGNC Symbol;Acc:HGNC:319]	GOCC_SYNAPSE										GOCC_PERINEURONAL_NET					GOCC_SYNAPSE_ASSOCIATED_EXTRACELLULAR_MATRIX			GOBP_CENTRAL_NERVOUS_SYSTEM_DEVELOPMENT							GOBP_NEUROGENESIS						GOBP_GENERATION_OF_NEURONS										GOCC_COLLAGEN_CONTAINING_EXTRACELLULAR_MATRIX			GOCC_VACUOLE		GOBP_GLIOGENESIS
63827	BCAN	brevican [Source:HGNC Symbol;Acc:HGNC:23059]	GOCC_SYNAPSE										GOCC_PERINEURONAL_NET					GOCC_SYNAPSE_ASSOCIATED_EXTRACELLULAR_MATRIX			GOBP_CENTRAL_NERVOUS_SYSTEM_DEVELOPMENT							GOBP_NEUROGENESIS						GOBP_GENERATION_OF_NEURONS										GOCC_COLLAGEN_CONTAINING_EXTRACELLULAR_MATRIX			GOCC_VACUOLE		GOBP_GLIOGENESIS
1463	NCAN	neurocan [Source:HGNC Symbol;Acc:HGNC:2465]	GOCC_SYNAPSE										GOCC_PERINEURONAL_NET					GOCC_SYNAPSE_ASSOCIATED_EXTRACELLULAR_MATRIX			GOBP_CENTRAL_NERVOUS_SYSTEM_DEVELOPMENT							GOBP_NEUROGENESIS						GOBP_GENERATION_OF_NEURONS										GOCC_COLLAGEN_CONTAINING_EXTRACELLULAR_MATRIX			GOCC_VACUOLE		GOBP_GLIOGENESIS
1404	HAPLN1	hyaluronan and proteoglycan link protein 1 [Source:HGNC Symbol;Acc:HGNC:2380]	GOCC_SYNAPSE										GOCC_PERINEURONAL_NET					GOCC_SYNAPSE_ASSOCIATED_EXTRACELLULAR_MATRIX			GOBP_CENTRAL_NERVOUS_SYSTEM_DEVELOPMENT							GOBP_NEUROGENESIS						GOBP_GENERATION_OF_NEURONS										GOCC_COLLAGEN_CONTAINING_EXTRACELLULAR_MATRIX					GOBP_GLIOGENESIS
160	AP2A1	adaptor related protein complex 2 subunit alpha 1 [Source:HGNC Symbol;Acc:HGNC:561]	GOCC_SYNAPSE																	GOCC_MEMBRANE_PROTEIN_COMPLEX			GOBP_REGULATION_OF_TRANSPORT					GOBP_NEUROGENESIS			GOBP_CARBOHYDRATE_METABOLIC_PROCESS			GOBP_GENERATION_OF_NEURONS	GOBP_POSITIVE_REGULATION_OF_TRANSPORT							GOBP_CARBOHYDRATE_DERIVATIVE_METABOLIC_PROCESS				GOBP_NITROGEN_COMPOUND_TRANSPORT	GOCC_VACUOLE
1173	AP2M1	adaptor related protein complex 2 subunit mu 1 [Source:HGNC Symbol;Acc:HGNC:564]	GOCC_SYNAPSE																	GOCC_MEMBRANE_PROTEIN_COMPLEX			GOBP_REGULATION_OF_TRANSPORT						GOBP_MEMBRANE_ORGANIZATION						GOBP_POSITIVE_REGULATION_OF_TRANSPORT											GOBP_NITROGEN_COMPOUND_TRANSPORT	GOCC_VACUOLE
1399	CRKL	CRK like proto-oncogene, adaptor protein [Source:HGNC Symbol;Acc:HGNC:2363]	GOCC_SYNAPSE																		GOBP_CENTRAL_NERVOUS_SYSTEM_DEVELOPMENT							GOBP_NEUROGENESIS	GOBP_MEMBRANE_ORGANIZATION					GOBP_GENERATION_OF_NEURONS															GOBP_GLIOGENESIS
7532	YWHAG	tyrosine 3-monooxygenase/tryptophan 5-monooxygenase activation protein gamma [Source:HGNC Symbol;Acc:HGNC:12852]	GOCC_SYNAPSE																									GOBP_NEUROGENESIS						GOBP_GENERATION_OF_NEURONS
506	ATP5F1B	ATP synthase F1 subunit beta [Source:HGNC Symbol;Acc:HGNC:830]		GOBP_GENERATION_OF_PRECURSOR_METABOLITES_AND_ENERGY	GOBP_SMALL_MOLECULE_METABOLIC_PROCESS	GOBP_NUCLEOBASE_CONTAINING_SMALL_MOLECULE_METABOLIC_PROCESS	GOBP_MONOATOMIC_ION_TRANSPORT		GOBP_PURINE_CONTAINING_COMPOUND_METABOLIC_PROCESS	GOBP_ATP_METABOLIC_PROCESS				GOBP_MONOATOMIC_CATION_TRANSPORT		GOBP_NUCLEOSIDE_TRIPHOSPHATE_METABOLIC_PROCESS				GOCC_MEMBRANE_PROTEIN_COMPLEX					GOBP_RIBOSE_PHOSPHATE_METABOLIC_PROCESS	GOCC_MITOCHONDRION	GOBP_ORGANOPHOSPHATE_METABOLIC_PROCESS						GOBP_MONOATOMIC_ION_TRANSMEMBRANE_TRANSPORT									GOBP_CARBOHYDRATE_DERIVATIVE_METABOLIC_PROCESS			GOBP_MONOATOMIC_CATION_TRANSMEMBRANE_TRANSPORT
498	ATP5F1A	ATP synthase F1 subunit alpha [Source:HGNC Symbol;Acc:HGNC:823]		GOBP_GENERATION_OF_PRECURSOR_METABOLITES_AND_ENERGY	GOBP_SMALL_MOLECULE_METABOLIC_PROCESS	GOBP_NUCLEOBASE_CONTAINING_SMALL_MOLECULE_METABOLIC_PROCESS	GOBP_MONOATOMIC_ION_TRANSPORT		GOBP_PURINE_CONTAINING_COMPOUND_METABOLIC_PROCESS	GOBP_ATP_METABOLIC_PROCESS				GOBP_MONOATOMIC_CATION_TRANSPORT		GOBP_NUCLEOSIDE_TRIPHOSPHATE_METABOLIC_PROCESS				GOCC_MEMBRANE_PROTEIN_COMPLEX					GOBP_RIBOSE_PHOSPHATE_METABOLIC_PROCESS	GOCC_MITOCHONDRION	GOBP_ORGANOPHOSPHATE_METABOLIC_PROCESS						GOBP_MONOATOMIC_ION_TRANSMEMBRANE_TRANSPORT									GOBP_CARBOHYDRATE_DERIVATIVE_METABOLIC_PROCESS			GOBP_MONOATOMIC_CATION_TRANSMEMBRANE_TRANSPORT
7345	UCHL1	ubiquitin C-terminal hydrolase L1 [Source:HGNC Symbol;Acc:HGNC:12513]		GOBP_GENERATION_OF_PRECURSOR_METABOLITES_AND_ENERGY	GOBP_SMALL_MOLECULE_METABOLIC_PROCESS	GOBP_NUCLEOBASE_CONTAINING_SMALL_MOLECULE_METABOLIC_PROCESS		GOCC_AXON	GOBP_PURINE_CONTAINING_COMPOUND_METABOLIC_PROCESS	GOBP_ATP_METABOLIC_PROCESS	GOCC_NEURON_PROJECTION	GOBP_PYRIDINE_CONTAINING_COMPOUND_METABOLIC_PROCESS			GOBP_ORGANIC_ACID_METABOLIC_PROCESS	GOBP_NUCLEOSIDE_TRIPHOSPHATE_METABOLIC_PROCESS	GOBP_PYRUVATE_METABOLIC_PROCESS								GOBP_RIBOSE_PHOSPHATE_METABOLIC_PROCESS		GOBP_ORGANOPHOSPHATE_METABOLIC_PROCESS	GOBP_NEUROGENESIS			GOBP_CARBOHYDRATE_METABOLIC_PROCESS			GOBP_GENERATION_OF_NEURONS			GOCC_CELL_BODY	GOBP_CARBOHYDRATE_CATABOLIC_PROCESS				GOBP_CARBOHYDRATE_DERIVATIVE_METABOLIC_PROCESS						GOBP_PYRIDINE_CONTAINING_COMPOUND_CATABOLIC_PROCESS
5315	PKM	pyruvate kinase M1/2 [Source:HGNC Symbol;Acc:HGNC:9021]		GOBP_GENERATION_OF_PRECURSOR_METABOLITES_AND_ENERGY	GOBP_SMALL_MOLECULE_METABOLIC_PROCESS	GOBP_NUCLEOBASE_CONTAINING_SMALL_MOLECULE_METABOLIC_PROCESS			GOBP_PURINE_CONTAINING_COMPOUND_METABOLIC_PROCESS	GOBP_ATP_METABOLIC_PROCESS		GOBP_PYRIDINE_CONTAINING_COMPOUND_METABOLIC_PROCESS			GOBP_ORGANIC_ACID_METABOLIC_PROCESS	GOBP_NUCLEOSIDE_TRIPHOSPHATE_METABOLIC_PROCESS	GOBP_PYRUVATE_METABOLIC_PROCESS		GOCC_SECRETORY_GRANULE			GOCC_SECRETORY_VESICLE			GOBP_RIBOSE_PHOSPHATE_METABOLIC_PROCESS	GOCC_MITOCHONDRION	GOBP_ORGANOPHOSPHATE_METABOLIC_PROCESS			GOBP_NADH_METABOLIC_PROCESS	GOBP_CARBOHYDRATE_METABOLIC_PROCESS	GOBP_NAD_METABOLIC_PROCESS						GOBP_CARBOHYDRATE_CATABOLIC_PROCESS		GOCC_VESICLE_LUMEN		GOBP_CARBOHYDRATE_DERIVATIVE_METABOLIC_PROCESS		GOCC_COLLAGEN_CONTAINING_EXTRACELLULAR_MATRIX				GOBP_PYRIDINE_CONTAINING_COMPOUND_CATABOLIC_PROCESS
2821	GPI	glucose-6-phosphate isomerase [Source:HGNC Symbol;Acc:HGNC:4458]		GOBP_GENERATION_OF_PRECURSOR_METABOLITES_AND_ENERGY	GOBP_SMALL_MOLECULE_METABOLIC_PROCESS	GOBP_NUCLEOBASE_CONTAINING_SMALL_MOLECULE_METABOLIC_PROCESS			GOBP_PURINE_CONTAINING_COMPOUND_METABOLIC_PROCESS	GOBP_ATP_METABOLIC_PROCESS		GOBP_PYRIDINE_CONTAINING_COMPOUND_METABOLIC_PROCESS			GOBP_ORGANIC_ACID_METABOLIC_PROCESS	GOBP_NUCLEOSIDE_TRIPHOSPHATE_METABOLIC_PROCESS	GOBP_PYRUVATE_METABOLIC_PROCESS		GOCC_SECRETORY_GRANULE			GOCC_SECRETORY_VESICLE			GOBP_RIBOSE_PHOSPHATE_METABOLIC_PROCESS		GOBP_ORGANOPHOSPHATE_METABOLIC_PROCESS				GOBP_CARBOHYDRATE_METABOLIC_PROCESS							GOBP_CARBOHYDRATE_CATABOLIC_PROCESS		GOCC_VESICLE_LUMEN		GOBP_CARBOHYDRATE_DERIVATIVE_METABOLIC_PROCESS						GOBP_PYRIDINE_CONTAINING_COMPOUND_CATABOLIC_PROCESS
3098	HK1	hexokinase 1 [Source:HGNC Symbol;Acc:HGNC:4922]		GOBP_GENERATION_OF_PRECURSOR_METABOLITES_AND_ENERGY	GOBP_SMALL_MOLECULE_METABOLIC_PROCESS	GOBP_NUCLEOBASE_CONTAINING_SMALL_MOLECULE_METABOLIC_PROCESS			GOBP_PURINE_CONTAINING_COMPOUND_METABOLIC_PROCESS	GOBP_ATP_METABOLIC_PROCESS		GOBP_PYRIDINE_CONTAINING_COMPOUND_METABOLIC_PROCESS			GOBP_ORGANIC_ACID_METABOLIC_PROCESS	GOBP_NUCLEOSIDE_TRIPHOSPHATE_METABOLIC_PROCESS	GOBP_PYRUVATE_METABOLIC_PROCESS								GOBP_RIBOSE_PHOSPHATE_METABOLIC_PROCESS	GOCC_MITOCHONDRION	GOBP_ORGANOPHOSPHATE_METABOLIC_PROCESS			GOBP_NADH_METABOLIC_PROCESS	GOBP_CARBOHYDRATE_METABOLIC_PROCESS	GOBP_NAD_METABOLIC_PROCESS						GOBP_CARBOHYDRATE_CATABOLIC_PROCESS				GOBP_CARBOHYDRATE_DERIVATIVE_METABOLIC_PROCESS						GOBP_PYRIDINE_CONTAINING_COMPOUND_CATABOLIC_PROCESS
2026	ENO2	enolase 2 [Source:HGNC Symbol;Acc:HGNC:3353]		GOBP_GENERATION_OF_PRECURSOR_METABOLITES_AND_ENERGY	GOBP_SMALL_MOLECULE_METABOLIC_PROCESS	GOBP_NUCLEOBASE_CONTAINING_SMALL_MOLECULE_METABOLIC_PROCESS			GOBP_PURINE_CONTAINING_COMPOUND_METABOLIC_PROCESS	GOBP_ATP_METABOLIC_PROCESS		GOBP_PYRIDINE_CONTAINING_COMPOUND_METABOLIC_PROCESS			GOBP_ORGANIC_ACID_METABOLIC_PROCESS	GOBP_NUCLEOSIDE_TRIPHOSPHATE_METABOLIC_PROCESS	GOBP_PYRUVATE_METABOLIC_PROCESS								GOBP_RIBOSE_PHOSPHATE_METABOLIC_PROCESS		GOBP_ORGANOPHOSPHATE_METABOLIC_PROCESS			GOBP_NADH_METABOLIC_PROCESS	GOBP_CARBOHYDRATE_METABOLIC_PROCESS	GOBP_NAD_METABOLIC_PROCESS					GOCC_CELL_BODY	GOBP_CARBOHYDRATE_CATABOLIC_PROCESS				GOBP_CARBOHYDRATE_DERIVATIVE_METABOLIC_PROCESS						GOBP_PYRIDINE_CONTAINING_COMPOUND_CATABOLIC_PROCESS
2023	ENO1	enolase 1 [Source:HGNC Symbol;Acc:HGNC:3350]		GOBP_GENERATION_OF_PRECURSOR_METABOLITES_AND_ENERGY	GOBP_SMALL_MOLECULE_METABOLIC_PROCESS	GOBP_NUCLEOBASE_CONTAINING_SMALL_MOLECULE_METABOLIC_PROCESS			GOBP_PURINE_CONTAINING_COMPOUND_METABOLIC_PROCESS	GOBP_ATP_METABOLIC_PROCESS		GOBP_PYRIDINE_CONTAINING_COMPOUND_METABOLIC_PROCESS			GOBP_ORGANIC_ACID_METABOLIC_PROCESS	GOBP_NUCLEOSIDE_TRIPHOSPHATE_METABOLIC_PROCESS	GOBP_PYRUVATE_METABOLIC_PROCESS								GOBP_RIBOSE_PHOSPHATE_METABOLIC_PROCESS		GOBP_ORGANOPHOSPHATE_METABOLIC_PROCESS			GOBP_NADH_METABOLIC_PROCESS	GOBP_CARBOHYDRATE_METABOLIC_PROCESS	GOBP_NAD_METABOLIC_PROCESS						GOBP_CARBOHYDRATE_CATABOLIC_PROCESS	GOBP_REGULATION_OF_SYSTEM_PROCESS			GOBP_CARBOHYDRATE_DERIVATIVE_METABOLIC_PROCESS						GOBP_PYRIDINE_CONTAINING_COMPOUND_CATABOLIC_PROCESS
5230	PGK1	phosphoglycerate kinase 1 [Source:HGNC Symbol;Acc:HGNC:8896]		GOBP_GENERATION_OF_PRECURSOR_METABOLITES_AND_ENERGY	GOBP_SMALL_MOLECULE_METABOLIC_PROCESS	GOBP_NUCLEOBASE_CONTAINING_SMALL_MOLECULE_METABOLIC_PROCESS			GOBP_PURINE_CONTAINING_COMPOUND_METABOLIC_PROCESS	GOBP_ATP_METABOLIC_PROCESS		GOBP_PYRIDINE_CONTAINING_COMPOUND_METABOLIC_PROCESS			GOBP_ORGANIC_ACID_METABOLIC_PROCESS	GOBP_NUCLEOSIDE_TRIPHOSPHATE_METABOLIC_PROCESS	GOBP_PYRUVATE_METABOLIC_PROCESS								GOBP_RIBOSE_PHOSPHATE_METABOLIC_PROCESS		GOBP_ORGANOPHOSPHATE_METABOLIC_PROCESS			GOBP_NADH_METABOLIC_PROCESS	GOBP_CARBOHYDRATE_METABOLIC_PROCESS	GOBP_NAD_METABOLIC_PROCESS						GOBP_CARBOHYDRATE_CATABOLIC_PROCESS				GOBP_CARBOHYDRATE_DERIVATIVE_METABOLIC_PROCESS						GOBP_PYRIDINE_CONTAINING_COMPOUND_CATABOLIC_PROCESS
7167	TPI1	triosephosphate isomerase 1 [Source:HGNC Symbol;Acc:HGNC:12009]		GOBP_GENERATION_OF_PRECURSOR_METABOLITES_AND_ENERGY	GOBP_SMALL_MOLECULE_METABOLIC_PROCESS	GOBP_NUCLEOBASE_CONTAINING_SMALL_MOLECULE_METABOLIC_PROCESS			GOBP_PURINE_CONTAINING_COMPOUND_METABOLIC_PROCESS	GOBP_ATP_METABOLIC_PROCESS		GOBP_PYRIDINE_CONTAINING_COMPOUND_METABOLIC_PROCESS			GOBP_ORGANIC_ACID_METABOLIC_PROCESS	GOBP_NUCLEOSIDE_TRIPHOSPHATE_METABOLIC_PROCESS	GOBP_PYRUVATE_METABOLIC_PROCESS								GOBP_RIBOSE_PHOSPHATE_METABOLIC_PROCESS		GOBP_ORGANOPHOSPHATE_METABOLIC_PROCESS			GOBP_NADH_METABOLIC_PROCESS	GOBP_CARBOHYDRATE_METABOLIC_PROCESS	GOBP_NAD_METABOLIC_PROCESS						GOBP_CARBOHYDRATE_CATABOLIC_PROCESS				GOBP_CARBOHYDRATE_DERIVATIVE_METABOLIC_PROCESS						GOBP_PYRIDINE_CONTAINING_COMPOUND_CATABOLIC_PROCESS
2597	GAPDH	glyceraldehyde-3-phosphate dehydrogenase [Source:HGNC Symbol;Acc:HGNC:4141]		GOBP_GENERATION_OF_PRECURSOR_METABOLITES_AND_ENERGY	GOBP_SMALL_MOLECULE_METABOLIC_PROCESS	GOBP_NUCLEOBASE_CONTAINING_SMALL_MOLECULE_METABOLIC_PROCESS			GOBP_PURINE_CONTAINING_COMPOUND_METABOLIC_PROCESS	GOBP_ATP_METABOLIC_PROCESS		GOBP_PYRIDINE_CONTAINING_COMPOUND_METABOLIC_PROCESS			GOBP_ORGANIC_ACID_METABOLIC_PROCESS	GOBP_NUCLEOSIDE_TRIPHOSPHATE_METABOLIC_PROCESS	GOBP_PYRUVATE_METABOLIC_PROCESS								GOBP_RIBOSE_PHOSPHATE_METABOLIC_PROCESS		GOBP_ORGANOPHOSPHATE_METABOLIC_PROCESS				GOBP_CARBOHYDRATE_METABOLIC_PROCESS							GOBP_CARBOHYDRATE_CATABOLIC_PROCESS				GOBP_CARBOHYDRATE_DERIVATIVE_METABOLIC_PROCESS						GOBP_PYRIDINE_CONTAINING_COMPOUND_CATABOLIC_PROCESS
4191	MDH2	malate dehydrogenase 2 [Source:HGNC Symbol;Acc:HGNC:6971]		GOBP_GENERATION_OF_PRECURSOR_METABOLITES_AND_ENERGY	GOBP_SMALL_MOLECULE_METABOLIC_PROCESS	GOBP_NUCLEOBASE_CONTAINING_SMALL_MOLECULE_METABOLIC_PROCESS			GOBP_PURINE_CONTAINING_COMPOUND_METABOLIC_PROCESS			GOBP_PYRIDINE_CONTAINING_COMPOUND_METABOLIC_PROCESS			GOBP_ORGANIC_ACID_METABOLIC_PROCESS											GOCC_MITOCHONDRION	GOBP_ORGANOPHOSPHATE_METABOLIC_PROCESS			GOBP_NADH_METABOLIC_PROCESS	GOBP_CARBOHYDRATE_METABOLIC_PROCESS	GOBP_NAD_METABOLIC_PROCESS
4190	MDH1	malate dehydrogenase 1 [Source:HGNC Symbol;Acc:HGNC:6970]		GOBP_GENERATION_OF_PRECURSOR_METABOLITES_AND_ENERGY	GOBP_SMALL_MOLECULE_METABOLIC_PROCESS	GOBP_NUCLEOBASE_CONTAINING_SMALL_MOLECULE_METABOLIC_PROCESS			GOBP_PURINE_CONTAINING_COMPOUND_METABOLIC_PROCESS			GOBP_PYRIDINE_CONTAINING_COMPOUND_METABOLIC_PROCESS			GOBP_ORGANIC_ACID_METABOLIC_PROCESS												GOBP_ORGANOPHOSPHATE_METABOLIC_PROCESS			GOBP_NADH_METABOLIC_PROCESS	GOBP_CARBOHYDRATE_METABOLIC_PROCESS	GOBP_NAD_METABOLIC_PROCESS
7086	TKT	transketolase [Source:HGNC Symbol;Acc:HGNC:11834]		GOBP_GENERATION_OF_PRECURSOR_METABOLITES_AND_ENERGY	GOBP_SMALL_MOLECULE_METABOLIC_PROCESS	GOBP_NUCLEOBASE_CONTAINING_SMALL_MOLECULE_METABOLIC_PROCESS			GOBP_PURINE_CONTAINING_COMPOUND_METABOLIC_PROCESS			GOBP_PYRIDINE_CONTAINING_COMPOUND_METABOLIC_PROCESS													GOBP_RIBOSE_PHOSPHATE_METABOLIC_PROCESS		GOBP_ORGANOPHOSPHATE_METABOLIC_PROCESS															GOBP_CARBOHYDRATE_DERIVATIVE_METABOLIC_PROCESS
1738	DLD	dihydrolipoamide dehydrogenase [Source:HGNC Symbol;Acc:HGNC:2898]		GOBP_GENERATION_OF_PRECURSOR_METABOLITES_AND_ENERGY	GOBP_SMALL_MOLECULE_METABOLIC_PROCESS	GOBP_NUCLEOBASE_CONTAINING_SMALL_MOLECULE_METABOLIC_PROCESS			GOBP_PURINE_CONTAINING_COMPOUND_METABOLIC_PROCESS						GOBP_ORGANIC_ACID_METABOLIC_PROCESS		GOBP_PYRUVATE_METABOLIC_PROCESS		GOCC_SECRETORY_GRANULE			GOCC_SECRETORY_VESICLE			GOBP_RIBOSE_PHOSPHATE_METABOLIC_PROCESS	GOCC_MITOCHONDRION	GOBP_ORGANOPHOSPHATE_METABOLIC_PROCESS															GOBP_CARBOHYDRATE_DERIVATIVE_METABOLIC_PROCESS					GOCC_VACUOLE
50	ACO2	aconitase 2 [Source:HGNC Symbol;Acc:HGNC:118]		GOBP_GENERATION_OF_PRECURSOR_METABOLITES_AND_ENERGY	GOBP_SMALL_MOLECULE_METABOLIC_PROCESS										GOBP_ORGANIC_ACID_METABOLIC_PROCESS											GOCC_MITOCHONDRION
1349	COX7B	cytochrome c oxidase subunit 7B [Source:HGNC Symbol;Acc:HGNC:2291]		GOBP_GENERATION_OF_PRECURSOR_METABOLITES_AND_ENERGY			GOBP_MONOATOMIC_ION_TRANSPORT							GOBP_MONOATOMIC_CATION_TRANSPORT						GOCC_MEMBRANE_PROTEIN_COMPLEX	GOBP_CENTRAL_NERVOUS_SYSTEM_DEVELOPMENT					GOCC_MITOCHONDRION							GOBP_MONOATOMIC_ION_TRANSMEMBRANE_TRANSPORT												GOBP_MONOATOMIC_CATION_TRANSMEMBRANE_TRANSPORT
5339	PLEC	plectin [Source:HGNC Symbol;Acc:HGNC:9069]		GOBP_GENERATION_OF_PRECURSOR_METABOLITES_AND_ENERGY				GOCC_AXON			GOCC_NEURON_PROJECTION													GOCC_MYELIN_SHEATH		GOCC_MITOCHONDRION		GOBP_NEUROGENESIS	GOBP_MEMBRANE_ORGANIZATION																				GOBP_GLIOGENESIS
7385	UQCRC2	ubiquinol-cytochrome c reductase core protein 2 [Source:HGNC Symbol;Acc:HGNC:12586]		GOBP_GENERATION_OF_PRECURSOR_METABOLITES_AND_ENERGY																GOCC_MEMBRANE_PROTEIN_COMPLEX						GOCC_MITOCHONDRION
55102	ATG2B	autophagy related 2B [Source:HGNC Symbol;Acc:HGNC:20187]		GOBP_GENERATION_OF_PRECURSOR_METABOLITES_AND_ENERGY																									GOBP_MEMBRANE_ORGANIZATION		GOBP_CARBOHYDRATE_METABOLIC_PROCESS							GOBP_CARBOHYDRATE_CATABOLIC_PROCESS
5837	PYGM	glycogen phosphorylase, muscle associated [Source:HGNC Symbol;Acc:HGNC:9726]		GOBP_GENERATION_OF_PRECURSOR_METABOLITES_AND_ENERGY																											GOBP_CARBOHYDRATE_METABOLIC_PROCESS							GOBP_CARBOHYDRATE_CATABOLIC_PROCESS
481	ATP1B1	ATPase Na+/K+ transporting subunit beta 1 [Source:HGNC Symbol;Acc:HGNC:804]			GOBP_SMALL_MOLECULE_METABOLIC_PROCESS	GOBP_NUCLEOBASE_CONTAINING_SMALL_MOLECULE_METABOLIC_PROCESS	GOBP_MONOATOMIC_ION_TRANSPORT		GOBP_PURINE_CONTAINING_COMPOUND_METABOLIC_PROCESS	GOBP_ATP_METABOLIC_PROCESS				GOBP_MONOATOMIC_CATION_TRANSPORT		GOBP_NUCLEOSIDE_TRIPHOSPHATE_METABOLIC_PROCESS				GOCC_MEMBRANE_PROTEIN_COMPLEX			GOBP_REGULATION_OF_TRANSPORT		GOBP_RIBOSE_PHOSPHATE_METABOLIC_PROCESS		GOBP_ORGANOPHOSPHATE_METABOLIC_PROCESS		GOBP_MEMBRANE_ORGANIZATION				GOBP_MONOATOMIC_ION_TRANSMEMBRANE_TRANSPORT		GOBP_POSITIVE_REGULATION_OF_TRANSPORT				GOBP_REGULATION_OF_SYSTEM_PROCESS		GOBP_HEART_PROCESS	GOBP_CARBOHYDRATE_DERIVATIVE_METABOLIC_PROCESS			GOBP_MONOATOMIC_CATION_TRANSMEMBRANE_TRANSPORT	GOBP_NITROGEN_COMPOUND_TRANSPORT
3945	LDHB	lactate dehydrogenase B [Source:HGNC Symbol;Acc:HGNC:6541]			GOBP_SMALL_MOLECULE_METABOLIC_PROCESS	GOBP_NUCLEOBASE_CONTAINING_SMALL_MOLECULE_METABOLIC_PROCESS			GOBP_PURINE_CONTAINING_COMPOUND_METABOLIC_PROCESS			GOBP_PYRIDINE_CONTAINING_COMPOUND_METABOLIC_PROCESS			GOBP_ORGANIC_ACID_METABOLIC_PROCESS		GOBP_PYRUVATE_METABOLIC_PROCESS									GOCC_MITOCHONDRION	GOBP_ORGANOPHOSPHATE_METABOLIC_PROCESS					GOBP_NAD_METABOLIC_PROCESS
1808	DPYSL2	dihydropyrimidinase like 2 [Source:HGNC Symbol;Acc:HGNC:3014]			GOBP_SMALL_MOLECULE_METABOLIC_PROCESS	GOBP_NUCLEOBASE_CONTAINING_SMALL_MOLECULE_METABOLIC_PROCESS
2946	GSTM2	glutathione S-transferase mu 2 [Source:HGNC Symbol;Acc:HGNC:4634]			GOBP_SMALL_MOLECULE_METABOLIC_PROCESS		GOBP_MONOATOMIC_ION_TRANSPORT							GOBP_MONOATOMIC_CATION_TRANSPORT	GOBP_ORGANIC_ACID_METABOLIC_PROCESS								GOBP_REGULATION_OF_TRANSPORT										GOBP_MONOATOMIC_ION_TRANSMEMBRANE_TRANSPORT		GOBP_POSITIVE_REGULATION_OF_TRANSPORT				GOBP_REGULATION_OF_SYSTEM_PROCESS		GOBP_HEART_PROCESS				GOBP_MONOATOMIC_CATION_TRANSMEMBRANE_TRANSPORT
760	CA2	carbonic anhydrase 2 [Source:HGNC Symbol;Acc:HGNC:1373]			GOBP_SMALL_MOLECULE_METABOLIC_PROCESS		GOBP_MONOATOMIC_ION_TRANSPORT																GOBP_REGULATION_OF_TRANSPORT	GOCC_MYELIN_SHEATH											GOBP_POSITIVE_REGULATION_OF_TRANSPORT											GOBP_NITROGEN_COMPOUND_TRANSPORT
22933	SIRT2	sirtuin 2 [Source:HGNC Symbol;Acc:HGNC:10886]			GOBP_SMALL_MOLECULE_METABOLIC_PROCESS			GOCC_AXON			GOCC_NEURON_PROJECTION				GOBP_ORGANIC_ACID_METABOLIC_PROCESS						GOBP_CENTRAL_NERVOUS_SYSTEM_DEVELOPMENT			GOCC_MYELIN_SHEATH		GOCC_MITOCHONDRION		GOBP_NEUROGENESIS	GOBP_MEMBRANE_ORGANIZATION								GOCC_CELL_BODY												GOBP_GLIOGENESIS
29968	PSAT1	phosphoserine aminotransferase 1 [Source:HGNC Symbol;Acc:HGNC:19129]			GOBP_SMALL_MOLECULE_METABOLIC_PROCESS							GOBP_PYRIDINE_CONTAINING_COMPOUND_METABOLIC_PROCESS			GOBP_ORGANIC_ACID_METABOLIC_PROCESS
2746	GLUD1	glutamate dehydrogenase 1 [Source:HGNC Symbol;Acc:HGNC:4335]			GOBP_SMALL_MOLECULE_METABOLIC_PROCESS										GOBP_ORGANIC_ACID_METABOLIC_PROCESS						GOBP_CENTRAL_NERVOUS_SYSTEM_DEVELOPMENT		GOBP_REGULATION_OF_TRANSPORT			GOCC_MITOCHONDRION									GOBP_POSITIVE_REGULATION_OF_TRANSPORT											GOBP_NITROGEN_COMPOUND_TRANSPORT
2806	GOT2	glutamic-oxaloacetic transaminase 2 [Source:HGNC Symbol;Acc:HGNC:4433]			GOBP_SMALL_MOLECULE_METABOLIC_PROCESS										GOBP_ORGANIC_ACID_METABOLIC_PROCESS											GOCC_MITOCHONDRION
2194	FASN	fatty acid synthase [Source:HGNC Symbol;Acc:HGNC:3594]			GOBP_SMALL_MOLECULE_METABOLIC_PROCESS										GOBP_ORGANIC_ACID_METABOLIC_PROCESS																					GOCC_PIGMENT_GRANULE
217	ALDH2	aldehyde dehydrogenase 2 family member [Source:HGNC Symbol;Acc:HGNC:404]			GOBP_SMALL_MOLECULE_METABOLIC_PROCESS																					GOCC_MITOCHONDRION					GOBP_CARBOHYDRATE_METABOLIC_PROCESS
7018	TF	transferrin [Source:HGNC Symbol;Acc:HGNC:11740]					GOBP_MONOATOMIC_ION_TRANSPORT							GOBP_MONOATOMIC_CATION_TRANSPORT					GOCC_SECRETORY_GRANULE	GOCC_MEMBRANE_PROTEIN_COMPLEX		GOCC_SECRETORY_VESICLE	GOBP_REGULATION_OF_TRANSPORT												GOBP_POSITIVE_REGULATION_OF_TRANSPORT					GOCC_VESICLE_LUMEN			GOCC_BLOOD_MICROPARTICLE
3313	HSPA9	heat shock protein family A (Hsp70) member 9 [Source:HGNC Symbol;Acc:HGNC:5244]					GOBP_MONOATOMIC_ION_TRANSPORT							GOBP_MONOATOMIC_CATION_TRANSPORT						GOCC_MEMBRANE_PROTEIN_COMPLEX						GOCC_MITOCHONDRION			GOBP_MEMBRANE_ORGANIZATION				GOBP_MONOATOMIC_ION_TRANSMEMBRANE_TRANSPORT												GOBP_MONOATOMIC_CATION_TRANSMEMBRANE_TRANSPORT	GOBP_NITROGEN_COMPOUND_TRANSPORT
11194	ABCB8	ATP binding cassette subfamily B member 8 [Source:HGNC Symbol;Acc:HGNC:49]					GOBP_MONOATOMIC_ION_TRANSPORT							GOBP_MONOATOMIC_CATION_TRANSPORT						GOCC_MEMBRANE_PROTEIN_COMPLEX						GOCC_MITOCHONDRION							GOBP_MONOATOMIC_ION_TRANSMEMBRANE_TRANSPORT												GOBP_MONOATOMIC_CATION_TRANSMEMBRANE_TRANSPORT	GOBP_NITROGEN_COMPOUND_TRANSPORT
1213	CLTC	clathrin heavy chain [Source:HGNC Symbol;Acc:HGNC:2092]					GOBP_MONOATOMIC_ION_TRANSPORT							GOBP_MONOATOMIC_CATION_TRANSPORT						GOCC_MEMBRANE_PROTEIN_COMPLEX											GOBP_CARBOHYDRATE_METABOLIC_PROCESS					GOCC_PIGMENT_GRANULE						GOBP_CARBOHYDRATE_DERIVATIVE_METABOLIC_PROCESS				GOBP_NITROGEN_COMPOUND_TRANSPORT	GOCC_VACUOLE
7531	YWHAE	tyrosine 3-monooxygenase/tryptophan 5-monooxygenase activation protein epsilon [Source:HGNC Symbol;Acc:HGNC:12851]					GOBP_MONOATOMIC_ION_TRANSPORT							GOBP_MONOATOMIC_CATION_TRANSPORT							GOBP_CENTRAL_NERVOUS_SYSTEM_DEVELOPMENT		GOBP_REGULATION_OF_TRANSPORT			GOCC_MITOCHONDRION		GOBP_NEUROGENESIS					GOBP_MONOATOMIC_ION_TRANSMEMBRANE_TRANSPORT	GOBP_GENERATION_OF_NEURONS	GOBP_POSITIVE_REGULATION_OF_TRANSPORT	GOCC_PIGMENT_GRANULE			GOBP_REGULATION_OF_SYSTEM_PROCESS		GOBP_HEART_PROCESS				GOBP_MONOATOMIC_CATION_TRANSMEMBRANE_TRANSPORT	GOBP_NITROGEN_COMPOUND_TRANSPORT
309	ANXA6	annexin A6 [Source:HGNC Symbol;Acc:HGNC:544]					GOBP_MONOATOMIC_ION_TRANSPORT							GOBP_MONOATOMIC_CATION_TRANSPORT												GOCC_MITOCHONDRION							GOBP_MONOATOMIC_ION_TRANSMEMBRANE_TRANSPORT			GOCC_PIGMENT_GRANULE			GOBP_REGULATION_OF_SYSTEM_PROCESS					GOCC_COLLAGEN_CONTAINING_EXTRACELLULAR_MATRIX			GOCC_VACUOLE
5250	SLC25A3	solute carrier family 25 member 3 [Source:HGNC Symbol;Acc:HGNC:10989]					GOBP_MONOATOMIC_ION_TRANSPORT							GOBP_MONOATOMIC_CATION_TRANSPORT												GOCC_MITOCHONDRION							GOBP_MONOATOMIC_ION_TRANSMEMBRANE_TRANSPORT												GOBP_MONOATOMIC_CATION_TRANSMEMBRANE_TRANSPORT
3263	HPX	hemopexin [Source:HGNC Symbol;Acc:HGNC:5171]					GOBP_MONOATOMIC_ION_TRANSPORT							GOBP_MONOATOMIC_CATION_TRANSPORT																													GOCC_BLOOD_MICROPARTICLE	GOCC_COLLAGEN_CONTAINING_EXTRACELLULAR_MATRIX		GOBP_NITROGEN_COMPOUND_TRANSPORT
7417	VDAC2	voltage dependent anion channel 2 [Source:HGNC Symbol;Acc:HGNC:12672]					GOBP_MONOATOMIC_ION_TRANSPORT												GOCC_SECRETORY_GRANULE	GOCC_MEMBRANE_PROTEIN_COMPLEX		GOCC_SECRETORY_VESICLE				GOCC_MITOCHONDRION			GOBP_MEMBRANE_ORGANIZATION				GOBP_MONOATOMIC_ION_TRANSMEMBRANE_TRANSPORT
3320	HSP90AA1	heat shock protein 90 alpha family class A member 1 [Source:HGNC Symbol;Acc:HGNC:5253]						GOCC_AXON			GOCC_NEURON_PROJECTION								GOCC_SECRETORY_GRANULE			GOCC_SECRETORY_VESICLE	GOBP_REGULATION_OF_TRANSPORT	GOCC_MYELIN_SHEATH		GOCC_MITOCHONDRION		GOBP_NEUROGENESIS	GOBP_MEMBRANE_ORGANIZATION					GOBP_GENERATION_OF_NEURONS	GOBP_POSITIVE_REGULATION_OF_TRANSPORT	GOCC_PIGMENT_GRANULE	GOCC_CELL_BODY		GOBP_REGULATION_OF_SYSTEM_PROCESS	GOCC_VESICLE_LUMEN	GOBP_HEART_PROCESS			GOCC_COLLAGEN_CONTAINING_EXTRACELLULAR_MATRIX		GOBP_NITROGEN_COMPOUND_TRANSPORT	GOCC_VACUOLE
1778	DYNC1H1	dynein cytoplasmic 1 heavy chain 1 [Source:HGNC Symbol;Acc:HGNC:2961]						GOCC_AXON			GOCC_NEURON_PROJECTION								GOCC_SECRETORY_GRANULE			GOCC_SECRETORY_VESICLE	GOBP_REGULATION_OF_TRANSPORT												GOBP_POSITIVE_REGULATION_OF_TRANSPORT					GOCC_VESICLE_LUMEN							GOCC_VACUOLE
10382	TUBB4A	tubulin beta 4A class IVa [Source:HGNC Symbol;Acc:HGNC:20774]						GOCC_AXON			GOCC_NEURON_PROJECTION													GOCC_MYELIN_SHEATH													GOCC_CELL_BODY
2775	GNAO1	G protein subunit alpha o1 [Source:HGNC Symbol;Acc:HGNC:4389]									GOCC_NEURON_PROJECTION									GOCC_MEMBRANE_PROTEIN_COMPLEX			GOBP_REGULATION_OF_TRANSPORT														GOCC_CELL_BODY		GOBP_REGULATION_OF_SYSTEM_PROCESS		GOBP_HEART_PROCESS					GOBP_NITROGEN_COMPOUND_TRANSPORT
2934	GSN	gelsolin [Source:HGNC Symbol;Acc:HGNC:4620]																	GOCC_SECRETORY_GRANULE		GOBP_CENTRAL_NERVOUS_SYSTEM_DEVELOPMENT	GOCC_SECRETORY_VESICLE							GOBP_MEMBRANE_ORGANIZATION											GOCC_VESICLE_LUMEN	GOBP_HEART_PROCESS		GOCC_BLOOD_MICROPARTICLE
5478	PPIA	peptidylprolyl isomerase A [Source:HGNC Symbol;Acc:HGNC:9253]																	GOCC_SECRETORY_GRANULE			GOCC_SECRETORY_VESICLE	GOBP_REGULATION_OF_TRANSPORT					GOBP_NEUROGENESIS						GOBP_GENERATION_OF_NEURONS	GOBP_POSITIVE_REGULATION_OF_TRANSPORT					GOCC_VESICLE_LUMEN						GOBP_NITROGEN_COMPOUND_TRANSPORT
928	CD9	CD9 molecule [Source:HGNC Symbol;Acc:HGNC:1709]																	GOCC_SECRETORY_GRANULE			GOCC_SECRETORY_VESICLE						GOBP_NEUROGENESIS	GOBP_MEMBRANE_ORGANIZATION																				GOBP_GLIOGENESIS
1832	DSP	desmoplakin [Source:HGNC Symbol;Acc:HGNC:3052]																	GOCC_SECRETORY_GRANULE			GOCC_SECRETORY_VESICLE																	GOBP_REGULATION_OF_SYSTEM_PROCESS		GOBP_HEART_PROCESS
3700	ITIH4	inter-alpha-trypsin inhibitor heavy chain 4 [Source:HGNC Symbol;Acc:HGNC:6169]																	GOCC_SECRETORY_GRANULE			GOCC_SECRETORY_VESICLE																		GOCC_VESICLE_LUMEN		GOBP_CARBOHYDRATE_DERIVATIVE_METABOLIC_PROCESS	GOCC_BLOOD_MICROPARTICLE	GOCC_COLLAGEN_CONTAINING_EXTRACELLULAR_MATRIX
213	ALB	albumin [Source:HGNC Symbol;Acc:HGNC:399]																	GOCC_SECRETORY_GRANULE			GOCC_SECRETORY_VESICLE																		GOCC_VESICLE_LUMEN			GOCC_BLOOD_MICROPARTICLE
10487	CAP1	cyclase associated actin cytoskeleton regulatory protein 1 [Source:HGNC Symbol;Acc:HGNC:20040]																	GOCC_SECRETORY_GRANULE			GOCC_SECRETORY_VESICLE																		GOCC_VESICLE_LUMEN							GOCC_VACUOLE
6709	SPTAN1	spectrin alpha, non-erythrocytic 1 [Source:HGNC Symbol;Acc:HGNC:11273]																	GOCC_SECRETORY_GRANULE			GOCC_SECRETORY_VESICLE																		GOCC_VESICLE_LUMEN
307	ANXA4	annexin A4 [Source:HGNC Symbol;Acc:HGNC:542]																	GOCC_SECRETORY_GRANULE			GOCC_SECRETORY_VESICLE																						GOCC_COLLAGEN_CONTAINING_EXTRACELLULAR_MATRIX
162	AP1B1	adaptor related protein complex 1 subunit beta 1 [Source:HGNC Symbol;Acc:HGNC:554]																		GOCC_MEMBRANE_PROTEIN_COMPLEX																										GOBP_NITROGEN_COMPOUND_TRANSPORT	GOCC_VACUOLE
1152	CKB	creatine kinase B [Source:HGNC Symbol;Acc:HGNC:1991]																			GOBP_CENTRAL_NERVOUS_SYSTEM_DEVELOPMENT					GOCC_MITOCHONDRION	GOBP_ORGANOPHOSPHATE_METABOLIC_PROCESS
4340	MOG	myelin oligodendrocyte glycoprotein [Source:HGNC Symbol;Acc:HGNC:7197]																			GOBP_CENTRAL_NERVOUS_SYSTEM_DEVELOPMENT
9647	PPM1F	protein phosphatase, Mg2+/Mn2+ dependent 1F [Source:HGNC Symbol;Acc:HGNC:19388]																					GOBP_REGULATION_OF_TRANSPORT																							GOBP_NITROGEN_COMPOUND_TRANSPORT
4684	NCAM1	neural cell adhesion molecule 1 [Source:HGNC Symbol;Acc:HGNC:7656]																										GOBP_NEUROGENESIS						GOBP_GENERATION_OF_NEURONS										GOCC_COLLAGEN_CONTAINING_EXTRACELLULAR_MATRIX
4000	LMNA	lamin A/C [Source:HGNC Symbol;Acc:HGNC:6636]																											GOBP_MEMBRANE_ORGANIZATION										GOBP_REGULATION_OF_SYSTEM_PROCESS							GOBP_NITROGEN_COMPOUND_TRANSPORT
5052	PRDX1	peroxiredoxin 1 [Source:HGNC Symbol;Acc:HGNC:9352]																																		GOCC_PIGMENT_GRANULE
3501	IGHG2	immunoglobulin heavy constant gamma 2 (G2m marker) [Source:HGNC Symbol;Acc:HGNC:5526]																																									GOCC_BLOOD_MICROPARTICLE
3503	IGHG4	immunoglobulin heavy constant gamma 4 (G4m marker) [Source:HGNC Symbol;Acc:HGNC:5528]																																									GOCC_BLOOD_MICROPARTICLE
629	CFB	complement factor B [Source:HGNC Symbol;Acc:HGNC:1037]																																									GOCC_BLOOD_MICROPARTICLE
28913	IGKV3-15	immunoglobulin kappa variable 3-15 [Source:HGNC Symbol;Acc:HGNC:5816]																																									GOCC_BLOOD_MICROPARTICLE
3426	CFI	complement factor I [Source:HGNC Symbol;Acc:HGNC:5394]
7277	TUBA4A	tubulin alpha 4a [Source:HGNC Symbol;Acc:HGNC:12407]
100423062	IGLL5	immunoglobulin lambda like polypeptide 5 [Source:HGNC Symbol;Acc:HGNC:38476]
55748	CNDP2	carnosine dipeptidase 2 [Source:HGNC Symbol;Acc:HGNC:24437]
[truncated: 3 more columns]
