# Supplementary material for: Assessing the Nature of Human Brain‐Derived Extracellular Vesicles on Synaptic Activity Via the Development of an Air‐liquid Microfluidic Platform
Source: Adv Sci (Weinh). 2025 Oct 5;13(2):e11194. doi: 10.1002/advs.202511194 (PMC12786325; doi:10.1002/advs.202511194)
Supplement: Supplementary file 6 — Supplementary Table 5 [file ADVS-13-e11194-s002.xlsx]

## Sheet: Feuil1
Shared proteins between conditons in following tabs
Ontology terms in tab:	1	2	3	4	5	6	7	8
	[Sng DUC Stag] and [Sng DUC µFlow] and [Sng SEC Stag] and [Sng SEC µFlow]:	[Disso DUC Stag] and [Sng DUC Stag] and [Sng SEC Stag]:	[Disso DUC µFlow] and [Sng DUC µFlow] and [Sng SEC µFlow]:	[Sng DUC Stag] and [Sng SEC Stag]:	[Sng DUC µFlow] and [Sng SEC µFlow]:	[Disso DUC Stag] and [Disso DUC µFlow]:	[Sng DUC Stag] and [Sng DUC µFlow]:	[Sng SEC Stag] and [Sng SEC µFlow]:
	TF	CNP	CNP	TF	TF	CNP	TF	TF
	CNP	STXBP1	STXBP1	CNP	CNP	STXBP1	DSP	HPX
	ALB	PKM	PKM	ALB	HPX	PKM	CNP	VCAN
	HPX	SPTBN1	YWHAG	HPX	ATP5F1A	ANXA6	ALB	NCAN
	PKM	YWHAG	ATP5F1A	PKM	ATP5F1B	SPTBN1	HPX	HAPLN2
	ENO1	ATP5F1A	ENO1	ENO1	STX1A	YWHAG	DSG1	CNP
	STX1A	ENO1	SPTBN1	STX1A	ALB	ATP5F1A	DSC1	CFI
	ATP5F1A	TF	VCAN	ATP5F1A	DSP	ENO1	CALML5	CFB
	STXBP1	PRDX2	TF	PLP1	DPYSL2	GPM6A	JUP	ACAN
	YWHAG	PGK1	ANXA6	STXBP1	PKM	HAPLN2	PKM	HAPLN1
	DPYSL2	DPYSL2	LDHB	YWHAG	DYNC1H1	VCAN	ENO1	BCAN
	ENO2	GAPDH	GLUD1	PGK1	GLUD1	TF	STX1A	STXBP1
	DYNC1H1	ATP1A1	ENO2	DPYSL2	ATP1A1	PRDX2	HDHD2	ALB
	SPTBN1	SIRT2	TPI1	WFS1	SPTBN1	LDHB	ATP5F1A	GPM6A
	ATP1A1	ENO2	CKB	ENO2	TKT	GDI1	HRNR	PKM
	YWHAE	HSPA8	ATP5F1B	LMNA	SPTAN1	CKB	STXBP1	ITIH4
	GNAO1	PRDX1	DPYSL2	GAPDH	ENO1	PGK1	TPI1	IGHG4
		DYNC1H1	TKT	DYNC1H1	STXBP1	ATP6V1A	YWHAG	LDHB
		GNAO1	YWHAE	PRDX2	GNAO1	GLUD1	DPYSL2	ANXA6
		YWHAE	STX1A	MBP	YWHAG	DPYSL2	WFS1	ATP5F1A
		STX1A	ALB	SPTBN1	ENO2	GAPDH	ENO2	SPTBN1
		ALB	DYNC1H1	ATP1A1	TPI1	TPI1	DYNC1H1	GLUD1
		PLP1	GOT2	YWHAE	ANXA6	HSP90AA1	PRDX2	STX1A
			ATP1A1	SIRT2	SLC1A2	NSF	HBA1	DPYSL2
			ALDH2	IGHG4	ALDH2	UCHL1	SPTBN1	ENO1
			GNAO1	PRDX1	PLEC	ATP1A1	ATP1A1	IGHG2
			HK1	HSPA8	YWHAE	SIRT2	YWHAE	IGLL5
			SLC1A2	GNAO1	CKB	VDAC1	CAT	ENO2
			SPTAN1	PKP1	GOT2	ATP1A3	GNAO1	TKT
				VSIG10L	VCAN	NCAM1	MAP7D2	PLEC
				JCHAIN	LDHB	SPTAN1		VDAC1
				PTPRS	HK1	ENO2		GNAO1
				CSN2	MEAK7	TKT		GOT2
				GSTO1	ATAT1	HSPA8		SLC1A2
				TUBB2B	MAP2K1	PRDX1		ATP5F1B
				CYBRD1	SH3GLB2	DYNC1H1		HSPA8
				PPL	NUMBL	BASP1		ATP1A1
				ABCE1	ADAM22	GNAO1		GAPDH
				FGB	HYOU1	FSCN1		LMNA
				ACADVL	APOA1	YWHAE		YWHAG
				CST6	DCTN5	ATP5F1B		PGK1
				AZGP1	GMDS	IGHG2		GDI1
				CALML3	EFR3B	STX1A		PRDX1
				C3	RRAS2	TUBA4A		SPTAN1
				DSG4	CUL1	QDPR		CKB
				DSC2	COX4I1	ALB		ATP1A2
				VCP	AARS1	STX1B		COX7B
				POF1B	UQCC2	SLC1A2		PLP1
				PLEKHB1	HSPD1	ATP1B1		GNB1
				ATCAY	WDR47	CLTC		ATP6V1A
				PIGR	PANK4	PLP1		ATP6V0A1
				SERPINB13	SRCIN1	ATP6V0A1		VDAC2
				UBE2N	AK3	SYN1		NCAM1
				ATP2B2	RARS1	GNB1		TUBB4A
				CCT3	AHCY	SEPTIN7		AP2A1
				IGHA1	NAA15	RAB10		ATP1B1
				HAPLN4	ACADSB	AP2M1		MOG
				CYCS	LDHA	CA2		UQCRC2
				CPB2	HK1	ALDH2		GSTM2
				GFAP	MDH1	GOT2		DYNC1H1
				ATP1B2	CYFIP1	GSN		UCHL1
				IMMT	ANXA4	HK1		IGKV3-15
				FYN	HSP90AA1	FTH1		CLTC
				LGI3	AP1B1	TUBB4A		ATP1A3
				AQP4	ABCB8	GNAI2		GNAI2
				TFRC	PPM1F	UQCRC2		CAP1
				NSF	ATG2B	ANK2		ANK2
				CSRP1	STX1B	GFAP		TUBA4A
				NHERF1	CD9	MDH2		SIRT2
				XPO1	CRKL	CAMK2A		MAP1B
				RAB14	PYGM	NEFM		YWHAE
				APOE	FASN	MDH1		MBP
				PGLYRP2	HSPA9	PSAT1		ALDH2
				ITGA7	GPI	SYP		MDH2
				MAT2A	PSAT1	SLC25A3		SLC25A3
				AP2B1	ACO2	MOG		CA2
				ENPP2	CNTN1	DNM1		TNR
				ANXA5	CNDP2	RAB3A
					DLD	HSPA12A
					GSN	NCAN
					AP2M1	NAPB
						VDAC2
						DLD
						CNDP2
						NDUFS1
						COX4I1
						PHB2
						CRMP1
						PGM1
						HSPA9
						HADHA
						PEBP1
						MAP1B
						SCRN1
						ATP2A2

## Sheet: 1
[Stag EV ultra] and [µFlow EV ultra] and [Stag EV SEC] and [µFlow EV SEC]
Overlap Results
Collection(s):	GO
# overlaps shown:	20
# genesets in collections:	10454
# genes in comparison (n):	17
# genes in universe (N):	42577
Gene Set Name	# Genes in Gene Set (K)	Description	# Genes in Overlap (k)	k/K	p-value	FDR q-value
GOBP_GLYCOLYTIC_PROCESS_THROUGH_GLUCOSE_6_PHOSPHATE	20	The chemical reactions and pathways resulting in the breakdown of a carbohydrate into pyruvate, occurring through a glucose-6-phosphate intermediate, with the concomitant production of a small amount of ATP. [GOC:dph, ISBN:0201090910, ISBN:0879010479]	3	0.1500	6e-08	3.65E-4
GOBP_NAD_CATABOLIC_PROCESS	21	The chemical reactions and pathways resulting in the breakdown of nicotinamide adenine dinucleotide, a coenzyme present in most living cells and derived from the B vitamin nicotinic acid; catabolism may be of either the oxidized form, NAD, or the reduced form, NADH. [GOC:jl, ISBN:0618254153]	3	0.1429	7e-08	3.65E-4
GOBP_GLYCOLYTIC_PROCESS_THROUGH_FRUCTOSE_6_PHOSPHATE	24	The chemical reactions and pathways resulting in the breakdown of a monosaccharide into pyruvate, occurring through a fructose-6-phosphate intermediate, with the concomitant production of ATP and NADH. [GOC:dph, ISBN:0201090910, ISBN:0879010479]	3	0.1250	1.06E-7	3.65E-4
GOBP_GLUCOSE_CATABOLIC_PROCESS	27	The chemical reactions and pathways resulting in the breakdown of glucose, the aldohexose gluco-hexose. [GOC:ai]	3	0.1111	1.54E-7	3.65E-4
GOBP_NUCLEOBASE_CONTAINING_SMALL_MOLECULE_METABOLIC_PROCESS	681	The cellular chemical reactions and pathways involving a nucleobase-containing small molecule: a nucleobase, a nucleoside, or a nucleotide. [GOC:vw]	6	0.0088	1.74E-7	3.65E-4
GOBP_NADH_METABOLIC_PROCESS	33	The chemical reactions and pathways involving reduced nicotinamide adenine dinucleotide (NADH), a coenzyme present in most living cells and derived from the B vitamin nicotinic acid. [GOC:jl, ISBN:0618254153]	3	0.0909	2.86E-7	4.99E-4
GOBP_NUCLEOSIDE_PHOSPHATE_CATABOLIC_PROCESS	179	The chemical reactions and pathways resulting in the breakdown of a nucleoside phosphate. [GOC:TermGenie]	4	0.0223	6.89E-7	1.03E-3
GOBP_MONOSACCHARIDE_CATABOLIC_PROCESS	50	The chemical reactions and pathways resulting in the breakdown of monosaccharides, polyhydric alcohols containing either an aldehyde or a keto group and between three to ten or more carbon atoms. [ISBN:0198506732]	3	0.0600	1.02E-6	1.34E-3
GOBP_VESICLE_DOCKING	57	The initial attachment of a transport vesicle membrane to the target membrane, mediated by proteins protruding from the membrane of the vesicle and the target membrane. Docking requires only that the two membranes come close enough for these proteins to interact and adhere. [GOC:ai, GOC:jid]	3	0.0526	1.53E-6	1.59E-3
GOBP_ATP_METABOLIC_PROCESS	222	The chemical reactions and pathways involving ATP, adenosine triphosphate, a universally important coenzyme and enzyme regulator. [GOC:go_curators]	4	0.0180	1.62E-6	1.59E-3
GOBP_REGULATION_OF_TRANSPORT	1633	Any process that modulates the frequency, rate or extent of the directed movement of substances (such as macromolecules, small molecules, ions) into, out of or within a cell, or between cells, by means of some agent such as a transporter or pore. [GOC:ai]	7	0.0043	1.67E-6	1.59E-3
GOBP_RESPONSE_TO_OXYGEN_CONTAINING_COMPOUND	1678	Any process that results in a change in state or activity of a cell or an organism (in terms of movement, secretion, enzyme production, gene expression, etc.) as a result of an oxygen-containing compound stimulus. [GOC:pr, GOC:TermGenie]	7	0.0042	2e-06	1.62E-3
GOBP_ORGANOPHOSPHATE_CATABOLIC_PROCESS	237	The chemical reactions and pathways resulting in the breakdown of organophosphates, any phosphate-containing organic compound. [GOC:ai]	4	0.0169	2.1E-6	1.62E-3
GOBP_NAD_METABOLIC_PROCESS	64	The chemical reactions and pathways involving nicotinamide adenine dinucleotide (NAD), a coenzyme present in most living cells and derived from the B vitamin nicotinic acid. [GOC:jl, ISBN:0618254153]	3	0.0469	2.17E-6	1.62E-3
GOBP_REGULATION_OF_SYSTEM_PROCESS	576	Any process that modulates the frequency, rate or extent of a system process, a multicellular organismal process carried out by any of the organs or tissues in an organ system. [GOC:jl]	5	0.0087	2.41E-6	1.68E-3
GOCC_SECRETORY_VESICLE	1081	A cytoplasmic, membrane bound vesicle that is capable of fusing to the plasma membrane to release its contents into the extracellular space. [GOC:dos]	6	0.0056	2.57E-6	1.68E-3
GOBP_NUCLEOSIDE_TRIPHOSPHATE_METABOLIC_PROCESS	269	The chemical reactions and pathways involving a nucleoside triphosphate, a compound consisting of a nucleobase linked to a deoxyribose or ribose sugar esterified with triphosphate on the sugar. [GOC:go_curators, ISBN:0198506732]	4	0.0149	3.48E-6	2.14E-3
GOBP_EXOCYTIC_PROCESS	79	The cellular processes that contribute to exocytosis. [Wikipedia:Exocytosis]	3	0.0380	4.1E-6	2.3E-3
GOBP_REGULATION_OF_SYNAPTIC_VESICLE_PRIMING	8	Any process that modulates the frequency, rate or extent of synaptic vesicle priming. Synaptic vesicle priming is the formation of SNARE-containing complexes, bringing synaptic vesicle membrane and plasma membranes into close proximity and thereby facilitating membrane fusion. [GOC:dph, GOC:kmv, GOC:tb, PMID:15489511]	2	0.2500	4.2E-6	2.3E-3
GOCC_AXON	652	The long process of a neuron that conducts nerve impulses, usually away from the cell body to the terminals and varicosities, which are sites of storage and release of neurotransmitter. [GOC:nln, ISBN:0198506732]	5	0.0077	4.41E-6	2.3E-3
Gene/Gene Set Overlap Matrix
Entrez Gene Id	Gene Symbol	Gene Description	GOBP_GLYCOLYTIC_PROCESS_THROUGH_GLUCOSE_6_PHOSPHATE	GOBP_NAD_CATABOLIC_PROCESS	GOBP_GLYCOLYTIC_PROCESS_THROUGH_FRUCTOSE_6_PHOSPHATE	GOBP_GLUCOSE_CATABOLIC_PROCESS	GOBP_NUCLEOBASE_CONTAINING_SMALL_MOLECULE_METABOLIC_PROCESS	GOBP_NADH_METABOLIC_PROCESS	GOBP_NUCLEOSIDE_PHOSPHATE_CATABOLIC_PROCESS	GOBP_MONOSACCHARIDE_CATABOLIC_PROCESS	GOBP_VESICLE_DOCKING	GOBP_ATP_METABOLIC_PROCESS	GOBP_REGULATION_OF_TRANSPORT	GOBP_RESPONSE_TO_OXYGEN_CONTAINING_COMPOUND	GOBP_ORGANOPHOSPHATE_CATABOLIC_PROCESS	GOBP_NAD_METABOLIC_PROCESS	GOBP_REGULATION_OF_SYSTEM_PROCESS	GOCC_SECRETORY_VESICLE	GOBP_NUCLEOSIDE_TRIPHOSPHATE_METABOLIC_PROCESS	GOBP_EXOCYTIC_PROCESS	GOBP_REGULATION_OF_SYNAPTIC_VESICLE_PRIMING	GOCC_AXON
5315	PKM	pyruvate kinase M1/2 [Source:HGNC Symbol;Acc:HGNC:9021]	GOBP_GLYCOLYTIC_PROCESS_THROUGH_GLUCOSE_6_PHOSPHATE	GOBP_NAD_CATABOLIC_PROCESS	GOBP_GLYCOLYTIC_PROCESS_THROUGH_FRUCTOSE_6_PHOSPHATE	GOBP_GLUCOSE_CATABOLIC_PROCESS	GOBP_NUCLEOBASE_CONTAINING_SMALL_MOLECULE_METABOLIC_PROCESS	GOBP_NADH_METABOLIC_PROCESS	GOBP_NUCLEOSIDE_PHOSPHATE_CATABOLIC_PROCESS	GOBP_MONOSACCHARIDE_CATABOLIC_PROCESS		GOBP_ATP_METABOLIC_PROCESS		GOBP_RESPONSE_TO_OXYGEN_CONTAINING_COMPOUND	GOBP_ORGANOPHOSPHATE_CATABOLIC_PROCESS	GOBP_NAD_METABOLIC_PROCESS		GOCC_SECRETORY_VESICLE	GOBP_NUCLEOSIDE_TRIPHOSPHATE_METABOLIC_PROCESS
2023	ENO1	enolase 1 [Source:HGNC Symbol;Acc:HGNC:3350]	GOBP_GLYCOLYTIC_PROCESS_THROUGH_GLUCOSE_6_PHOSPHATE	GOBP_NAD_CATABOLIC_PROCESS	GOBP_GLYCOLYTIC_PROCESS_THROUGH_FRUCTOSE_6_PHOSPHATE	GOBP_GLUCOSE_CATABOLIC_PROCESS	GOBP_NUCLEOBASE_CONTAINING_SMALL_MOLECULE_METABOLIC_PROCESS	GOBP_NADH_METABOLIC_PROCESS	GOBP_NUCLEOSIDE_PHOSPHATE_CATABOLIC_PROCESS	GOBP_MONOSACCHARIDE_CATABOLIC_PROCESS		GOBP_ATP_METABOLIC_PROCESS			GOBP_ORGANOPHOSPHATE_CATABOLIC_PROCESS	GOBP_NAD_METABOLIC_PROCESS	GOBP_REGULATION_OF_SYSTEM_PROCESS		GOBP_NUCLEOSIDE_TRIPHOSPHATE_METABOLIC_PROCESS
2026	ENO2	enolase 2 [Source:HGNC Symbol;Acc:HGNC:3353]	GOBP_GLYCOLYTIC_PROCESS_THROUGH_GLUCOSE_6_PHOSPHATE	GOBP_NAD_CATABOLIC_PROCESS	GOBP_GLYCOLYTIC_PROCESS_THROUGH_FRUCTOSE_6_PHOSPHATE	GOBP_GLUCOSE_CATABOLIC_PROCESS	GOBP_NUCLEOBASE_CONTAINING_SMALL_MOLECULE_METABOLIC_PROCESS	GOBP_NADH_METABOLIC_PROCESS	GOBP_NUCLEOSIDE_PHOSPHATE_CATABOLIC_PROCESS	GOBP_MONOSACCHARIDE_CATABOLIC_PROCESS		GOBP_ATP_METABOLIC_PROCESS			GOBP_ORGANOPHOSPHATE_CATABOLIC_PROCESS	GOBP_NAD_METABOLIC_PROCESS			GOBP_NUCLEOSIDE_TRIPHOSPHATE_METABOLIC_PROCESS
1267	CNP	2',3'-cyclic nucleotide 3' phosphodiesterase [Source:HGNC Symbol;Acc:HGNC:2158]					GOBP_NUCLEOBASE_CONTAINING_SMALL_MOLECULE_METABOLIC_PROCESS		GOBP_NUCLEOSIDE_PHOSPHATE_CATABOLIC_PROCESS					GOBP_RESPONSE_TO_OXYGEN_CONTAINING_COMPOUND	GOBP_ORGANOPHOSPHATE_CATABOLIC_PROCESS
498	ATP5F1A	ATP synthase F1 subunit alpha [Source:HGNC Symbol;Acc:HGNC:823]					GOBP_NUCLEOBASE_CONTAINING_SMALL_MOLECULE_METABOLIC_PROCESS					GOBP_ATP_METABOLIC_PROCESS		GOBP_RESPONSE_TO_OXYGEN_CONTAINING_COMPOUND					GOBP_NUCLEOSIDE_TRIPHOSPHATE_METABOLIC_PROCESS
1808	DPYSL2	dihydropyrimidinase like 2 [Source:HGNC Symbol;Acc:HGNC:3014]					GOBP_NUCLEOBASE_CONTAINING_SMALL_MOLECULE_METABOLIC_PROCESS
2775	GNAO1	G protein subunit alpha o1 [Source:HGNC Symbol;Acc:HGNC:4389]									GOBP_VESICLE_DOCKING		GOBP_REGULATION_OF_TRANSPORT	GOBP_RESPONSE_TO_OXYGEN_CONTAINING_COMPOUND			GOBP_REGULATION_OF_SYSTEM_PROCESS			GOBP_EXOCYTIC_PROCESS
6812	STXBP1	syntaxin binding protein 1 [Source:HGNC Symbol;Acc:HGNC:11444]									GOBP_VESICLE_DOCKING		GOBP_REGULATION_OF_TRANSPORT	GOBP_RESPONSE_TO_OXYGEN_CONTAINING_COMPOUND				GOCC_SECRETORY_VESICLE		GOBP_EXOCYTIC_PROCESS	GOBP_REGULATION_OF_SYNAPTIC_VESICLE_PRIMING	GOCC_AXON
6804	STX1A	syntaxin 1A [Source:HGNC Symbol;Acc:HGNC:11433]									GOBP_VESICLE_DOCKING		GOBP_REGULATION_OF_TRANSPORT				GOBP_REGULATION_OF_SYSTEM_PROCESS	GOCC_SECRETORY_VESICLE		GOBP_EXOCYTIC_PROCESS	GOBP_REGULATION_OF_SYNAPTIC_VESICLE_PRIMING	GOCC_AXON
476	ATP1A1	ATPase Na+/K+ transporting subunit alpha 1 [Source:HGNC Symbol;Acc:HGNC:799]											GOBP_REGULATION_OF_TRANSPORT	GOBP_RESPONSE_TO_OXYGEN_CONTAINING_COMPOUND			GOBP_REGULATION_OF_SYSTEM_PROCESS					GOCC_AXON
7531	YWHAE	tyrosine 3-monooxygenase/tryptophan 5-monooxygenase activation protein epsilon [Source:HGNC Symbol;Acc:HGNC:12851]											GOBP_REGULATION_OF_TRANSPORT				GOBP_REGULATION_OF_SYSTEM_PROCESS
1778	DYNC1H1	dynein cytoplasmic 1 heavy chain 1 [Source:HGNC Symbol;Acc:HGNC:2961]											GOBP_REGULATION_OF_TRANSPORT					GOCC_SECRETORY_VESICLE				GOCC_AXON
7018	TF	transferrin [Source:HGNC Symbol;Acc:HGNC:11740]											GOBP_REGULATION_OF_TRANSPORT					GOCC_SECRETORY_VESICLE
7532	YWHAG	tyrosine 3-monooxygenase/tryptophan 5-monooxygenase activation protein gamma [Source:HGNC Symbol;Acc:HGNC:12852]												GOBP_RESPONSE_TO_OXYGEN_CONTAINING_COMPOUND
213	ALB	albumin [Source:HGNC Symbol;Acc:HGNC:399]																GOCC_SECRETORY_VESICLE
6711	SPTBN1	spectrin beta, non-erythrocytic 1 [Source:HGNC Symbol;Acc:HGNC:11275]																				GOCC_AXON
3263	HPX	hemopexin [Source:HGNC Symbol;Acc:HGNC:5171]

## Sheet: 2
[Stag EV disso] and [Stag EV ultra] and [Stag EV SEC]
Overlap Results
Collection(s):	GO
# overlaps shown:	20
# genesets in collections:	10454
# genes in comparison (n):	23
# genes in universe (N):	42577
Gene Set Name	# Genes in Gene Set (K)	Description	# Genes in Overlap (k)	k/K	p-value	FDR q-value
GOBP_ATP_METABOLIC_PROCESS	222	The chemical reactions and pathways involving ATP, adenosine triphosphate, a universally important coenzyme and enzyme regulator. [GOC:go_curators]	7	0.0315	2.18E-11	2.27E-7
GOBP_NUCLEOBASE_CONTAINING_SMALL_MOLECULE_METABOLIC_PROCESS	681	The cellular chemical reactions and pathways involving a nucleobase-containing small molecule: a nucleobase, a nucleoside, or a nucleotide. [GOC:vw]	9	0.0132	4.35E-11	2.27E-7
GOBP_NUCLEOSIDE_TRIPHOSPHATE_METABOLIC_PROCESS	269	The chemical reactions and pathways involving a nucleoside triphosphate, a compound consisting of a nucleobase linked to a deoxyribose or ribose sugar esterified with triphosphate on the sugar. [GOC:go_curators, ISBN:0198506732]	7	0.0260	8.36E-11	2.91E-7
GOBP_GLYCOLYTIC_PROCESS_THROUGH_GLUCOSE_6_PHOSPHATE	20	The chemical reactions and pathways resulting in the breakdown of a carbohydrate into pyruvate, occurring through a glucose-6-phosphate intermediate, with the concomitant production of a small amount of ATP. [GOC:dph, ISBN:0201090910, ISBN:0879010479]	4	0.2000	3.12E-10	8.04E-7
GOBP_NAD_CATABOLIC_PROCESS	21	The chemical reactions and pathways resulting in the breakdown of nicotinamide adenine dinucleotide, a coenzyme present in most living cells and derived from the B vitamin nicotinic acid; catabolism may be of either the oxidized form, NAD, or the reduced form, NADH. [GOC:jl, ISBN:0618254153]	4	0.1905	3.85E-10	8.04E-7
GOBP_NUCLEOSIDE_PHOSPHATE_CATABOLIC_PROCESS	179	The chemical reactions and pathways resulting in the breakdown of a nucleoside phosphate. [GOC:TermGenie]	6	0.0335	4.83E-10	8.41E-7
GOBP_GLYCOLYTIC_PROCESS_THROUGH_FRUCTOSE_6_PHOSPHATE	24	The chemical reactions and pathways resulting in the breakdown of a monosaccharide into pyruvate, occurring through a fructose-6-phosphate intermediate, with the concomitant production of ATP and NADH. [GOC:dph, ISBN:0201090910, ISBN:0879010479]	4	0.1667	6.82E-10	1.02E-6
GOBP_SMALL_MOLECULE_METABOLIC_PROCESS	1836	The chemical reactions and pathways involving small molecules, any low molecular weight, monomeric, non-encoded molecule. [GOC:curators, GOC:pde, GOC:vw]	11	0.0060	7.79E-10	1.02E-6
GOBP_GLUCOSE_CATABOLIC_PROCESS	27	The chemical reactions and pathways resulting in the breakdown of glucose, the aldohexose gluco-hexose. [GOC:ai]	4	0.1481	1.13E-9	1.31E-6
GOBP_PYRIDINE_CONTAINING_COMPOUND_CATABOLIC_PROCESS	100	The chemical reactions and pathways resulting in the breakdown of a pyridine-containing compound, i.e. any compound that contains pyridine or a formal derivative thereof. [GOC:mah]	5	0.0500	2.1E-9	2.11E-6
GOBP_NUCLEOSIDE_DIPHOSPHATE_CATABOLIC_PROCESS	104	The chemical reactions and pathways resulting in the breakdown of a nucleoside diphosphate, a compound consisting of a nucleobase linked to a deoxyribose or ribose sugar esterified with diphosphate on the sugar. [GOC:go_curators, ISBN:0198506732]	5	0.0481	2.56E-9	2.11E-6
GOBP_ORGANOPHOSPHATE_CATABOLIC_PROCESS	237	The chemical reactions and pathways resulting in the breakdown of organophosphates, any phosphate-containing organic compound. [GOC:ai]	6	0.0253	2.6E-9	2.11E-6
GOBP_NADH_METABOLIC_PROCESS	33	The chemical reactions and pathways involving reduced nicotinamide adenine dinucleotide (NADH), a coenzyme present in most living cells and derived from the B vitamin nicotinic acid. [GOC:jl, ISBN:0618254153]	4	0.1212	2.62E-9	2.11E-6
GOCC_PIGMENT_GRANULE	112	A small, subcellular membrane-bounded vesicle containing pigment and/or pigment precursor molecules. Pigment granule biogenesis is poorly understood, as pigment granules are derived from multiple sources including the endoplasmic reticulum, coated vesicles, lysosomes, and endosomes. [GOC:jid, GOC:mh]	5	0.0446	3.73E-9	2.78E-6
GOBP_RIBOSE_PHOSPHATE_METABOLIC_PROCESS	483	The chemical reactions and pathways involving ribose phosphate, any phosphorylated ribose sugar. [GOC:ai]	7	0.0145	4.85E-9	3.38E-6
GOBP_PYRUVATE_METABOLIC_PROCESS	120	The chemical reactions and pathways involving pyruvate, 2-oxopropanoate. [GOC:go_curators]	5	0.0417	5.28E-9	3.45E-6
GOBP_RESPONSE_TO_OXYGEN_CONTAINING_COMPOUND	1678	Any process that results in a change in state or activity of a cell or an organism (in terms of movement, secretion, enzyme production, gene expression, etc.) as a result of an oxygen-containing compound stimulus. [GOC:pr, GOC:TermGenie]	10	0.0060	6.29E-9	3.87E-6
GOBP_NUCLEOSIDE_DIPHOSPHATE_METABOLIC_PROCESS	129	The chemical reactions and pathways involving a nucleoside diphosphate, a compound consisting of a nucleobase linked to a deoxyribose or ribose sugar esterified with diphosphate on the sugar. [GOC:go_curators, ISBN:0198506732]	5	0.0388	7.6E-9	4.42E-6
GOBP_SUBSTANTIA_NIGRA_DEVELOPMENT	44	The progression of the substantia nigra over time from its initial formation until its mature state. The substantia nigra is the layer of gray substance that separates the posterior parts of the cerebral peduncles (tegmentum mesencephali) from the anterior parts; it normally includes a posterior compact part with many pigmented cells (pars compacta) and an anterior reticular part whose cells cont…	4	0.0909	8.66E-9	4.76E-6
GOBP_BIOLOGICAL_PROCESS_INVOLVED_IN_INTERSPECIES_INTERACTION_BETWEEN_ORGANISMS	1780	Any process evolved to enable an interaction with an organism of a different species. [GOC:cc]	10	0.0056	1.1E-8	5.77E-6
Gene/Gene Set Overlap Matrix
Entrez Gene Id	Gene Symbol	Gene Description	GOBP_ATP_METABOLIC_PROCESS	GOBP_NUCLEOBASE_CONTAINING_SMALL_MOLECULE_METABOLIC_PROCESS	GOBP_NUCLEOSIDE_TRIPHOSPHATE_METABOLIC_PROCESS	GOBP_GLYCOLYTIC_PROCESS_THROUGH_GLUCOSE_6_PHOSPHATE	GOBP_NAD_CATABOLIC_PROCESS	GOBP_NUCLEOSIDE_PHOSPHATE_CATABOLIC_PROCESS	GOBP_GLYCOLYTIC_PROCESS_THROUGH_FRUCTOSE_6_PHOSPHATE	GOBP_SMALL_MOLECULE_METABOLIC_PROCESS	GOBP_GLUCOSE_CATABOLIC_PROCESS	GOBP_PYRIDINE_CONTAINING_COMPOUND_CATABOLIC_PROCESS	GOBP_NUCLEOSIDE_DIPHOSPHATE_CATABOLIC_PROCESS	GOBP_ORGANOPHOSPHATE_CATABOLIC_PROCESS	GOBP_NADH_METABOLIC_PROCESS	GOCC_PIGMENT_GRANULE	GOBP_RIBOSE_PHOSPHATE_METABOLIC_PROCESS	GOBP_PYRUVATE_METABOLIC_PROCESS	GOBP_RESPONSE_TO_OXYGEN_CONTAINING_COMPOUND	GOBP_NUCLEOSIDE_DIPHOSPHATE_METABOLIC_PROCESS	GOBP_SUBSTANTIA_NIGRA_DEVELOPMENT	GOBP_BIOLOGICAL_PROCESS_INVOLVED_IN_INTERSPECIES_INTERACTION_BETWEEN_ORGANISMS
5315	PKM	pyruvate kinase M1/2 [Source:HGNC Symbol;Acc:HGNC:9021]	GOBP_ATP_METABOLIC_PROCESS	GOBP_NUCLEOBASE_CONTAINING_SMALL_MOLECULE_METABOLIC_PROCESS	GOBP_NUCLEOSIDE_TRIPHOSPHATE_METABOLIC_PROCESS	GOBP_GLYCOLYTIC_PROCESS_THROUGH_GLUCOSE_6_PHOSPHATE	GOBP_NAD_CATABOLIC_PROCESS	GOBP_NUCLEOSIDE_PHOSPHATE_CATABOLIC_PROCESS	GOBP_GLYCOLYTIC_PROCESS_THROUGH_FRUCTOSE_6_PHOSPHATE	GOBP_SMALL_MOLECULE_METABOLIC_PROCESS	GOBP_GLUCOSE_CATABOLIC_PROCESS	GOBP_PYRIDINE_CONTAINING_COMPOUND_CATABOLIC_PROCESS	GOBP_NUCLEOSIDE_DIPHOSPHATE_CATABOLIC_PROCESS	GOBP_ORGANOPHOSPHATE_CATABOLIC_PROCESS	GOBP_NADH_METABOLIC_PROCESS		GOBP_RIBOSE_PHOSPHATE_METABOLIC_PROCESS	GOBP_PYRUVATE_METABOLIC_PROCESS	GOBP_RESPONSE_TO_OXYGEN_CONTAINING_COMPOUND	GOBP_NUCLEOSIDE_DIPHOSPHATE_METABOLIC_PROCESS
2023	ENO1	enolase 1 [Source:HGNC Symbol;Acc:HGNC:3350]	GOBP_ATP_METABOLIC_PROCESS	GOBP_NUCLEOBASE_CONTAINING_SMALL_MOLECULE_METABOLIC_PROCESS	GOBP_NUCLEOSIDE_TRIPHOSPHATE_METABOLIC_PROCESS	GOBP_GLYCOLYTIC_PROCESS_THROUGH_GLUCOSE_6_PHOSPHATE	GOBP_NAD_CATABOLIC_PROCESS	GOBP_NUCLEOSIDE_PHOSPHATE_CATABOLIC_PROCESS	GOBP_GLYCOLYTIC_PROCESS_THROUGH_FRUCTOSE_6_PHOSPHATE	GOBP_SMALL_MOLECULE_METABOLIC_PROCESS	GOBP_GLUCOSE_CATABOLIC_PROCESS	GOBP_PYRIDINE_CONTAINING_COMPOUND_CATABOLIC_PROCESS	GOBP_NUCLEOSIDE_DIPHOSPHATE_CATABOLIC_PROCESS	GOBP_ORGANOPHOSPHATE_CATABOLIC_PROCESS	GOBP_NADH_METABOLIC_PROCESS		GOBP_RIBOSE_PHOSPHATE_METABOLIC_PROCESS	GOBP_PYRUVATE_METABOLIC_PROCESS		GOBP_NUCLEOSIDE_DIPHOSPHATE_METABOLIC_PROCESS		GOBP_BIOLOGICAL_PROCESS_INVOLVED_IN_INTERSPECIES_INTERACTION_BETWEEN_ORGANISMS
5230	PGK1	phosphoglycerate kinase 1 [Source:HGNC Symbol;Acc:HGNC:8896]	GOBP_ATP_METABOLIC_PROCESS	GOBP_NUCLEOBASE_CONTAINING_SMALL_MOLECULE_METABOLIC_PROCESS	GOBP_NUCLEOSIDE_TRIPHOSPHATE_METABOLIC_PROCESS	GOBP_GLYCOLYTIC_PROCESS_THROUGH_GLUCOSE_6_PHOSPHATE	GOBP_NAD_CATABOLIC_PROCESS	GOBP_NUCLEOSIDE_PHOSPHATE_CATABOLIC_PROCESS	GOBP_GLYCOLYTIC_PROCESS_THROUGH_FRUCTOSE_6_PHOSPHATE	GOBP_SMALL_MOLECULE_METABOLIC_PROCESS	GOBP_GLUCOSE_CATABOLIC_PROCESS	GOBP_PYRIDINE_CONTAINING_COMPOUND_CATABOLIC_PROCESS	GOBP_NUCLEOSIDE_DIPHOSPHATE_CATABOLIC_PROCESS	GOBP_ORGANOPHOSPHATE_CATABOLIC_PROCESS	GOBP_NADH_METABOLIC_PROCESS		GOBP_RIBOSE_PHOSPHATE_METABOLIC_PROCESS	GOBP_PYRUVATE_METABOLIC_PROCESS		GOBP_NUCLEOSIDE_DIPHOSPHATE_METABOLIC_PROCESS
2026	ENO2	enolase 2 [Source:HGNC Symbol;Acc:HGNC:3353]	GOBP_ATP_METABOLIC_PROCESS	GOBP_NUCLEOBASE_CONTAINING_SMALL_MOLECULE_METABOLIC_PROCESS	GOBP_NUCLEOSIDE_TRIPHOSPHATE_METABOLIC_PROCESS	GOBP_GLYCOLYTIC_PROCESS_THROUGH_GLUCOSE_6_PHOSPHATE	GOBP_NAD_CATABOLIC_PROCESS	GOBP_NUCLEOSIDE_PHOSPHATE_CATABOLIC_PROCESS	GOBP_GLYCOLYTIC_PROCESS_THROUGH_FRUCTOSE_6_PHOSPHATE	GOBP_SMALL_MOLECULE_METABOLIC_PROCESS	GOBP_GLUCOSE_CATABOLIC_PROCESS	GOBP_PYRIDINE_CONTAINING_COMPOUND_CATABOLIC_PROCESS	GOBP_NUCLEOSIDE_DIPHOSPHATE_CATABOLIC_PROCESS	GOBP_ORGANOPHOSPHATE_CATABOLIC_PROCESS	GOBP_NADH_METABOLIC_PROCESS		GOBP_RIBOSE_PHOSPHATE_METABOLIC_PROCESS	GOBP_PYRUVATE_METABOLIC_PROCESS		GOBP_NUCLEOSIDE_DIPHOSPHATE_METABOLIC_PROCESS
2597	GAPDH	glyceraldehyde-3-phosphate dehydrogenase [Source:HGNC Symbol;Acc:HGNC:4141]	GOBP_ATP_METABOLIC_PROCESS	GOBP_NUCLEOBASE_CONTAINING_SMALL_MOLECULE_METABOLIC_PROCESS	GOBP_NUCLEOSIDE_TRIPHOSPHATE_METABOLIC_PROCESS			GOBP_NUCLEOSIDE_PHOSPHATE_CATABOLIC_PROCESS		GOBP_SMALL_MOLECULE_METABOLIC_PROCESS		GOBP_PYRIDINE_CONTAINING_COMPOUND_CATABOLIC_PROCESS	GOBP_NUCLEOSIDE_DIPHOSPHATE_CATABOLIC_PROCESS	GOBP_ORGANOPHOSPHATE_CATABOLIC_PROCESS			GOBP_RIBOSE_PHOSPHATE_METABOLIC_PROCESS	GOBP_PYRUVATE_METABOLIC_PROCESS		GOBP_NUCLEOSIDE_DIPHOSPHATE_METABOLIC_PROCESS		GOBP_BIOLOGICAL_PROCESS_INVOLVED_IN_INTERSPECIES_INTERACTION_BETWEEN_ORGANISMS
3312	HSPA8	heat shock protein family A (Hsp70) member 8 [Source:HGNC Symbol;Acc:HGNC:5241]	GOBP_ATP_METABOLIC_PROCESS	GOBP_NUCLEOBASE_CONTAINING_SMALL_MOLECULE_METABOLIC_PROCESS	GOBP_NUCLEOSIDE_TRIPHOSPHATE_METABOLIC_PROCESS					GOBP_SMALL_MOLECULE_METABOLIC_PROCESS						GOCC_PIGMENT_GRANULE	GOBP_RIBOSE_PHOSPHATE_METABOLIC_PROCESS		GOBP_RESPONSE_TO_OXYGEN_CONTAINING_COMPOUND			GOBP_BIOLOGICAL_PROCESS_INVOLVED_IN_INTERSPECIES_INTERACTION_BETWEEN_ORGANISMS
498	ATP5F1A	ATP synthase F1 subunit alpha [Source:HGNC Symbol;Acc:HGNC:823]	GOBP_ATP_METABOLIC_PROCESS	GOBP_NUCLEOBASE_CONTAINING_SMALL_MOLECULE_METABOLIC_PROCESS	GOBP_NUCLEOSIDE_TRIPHOSPHATE_METABOLIC_PROCESS					GOBP_SMALL_MOLECULE_METABOLIC_PROCESS							GOBP_RIBOSE_PHOSPHATE_METABOLIC_PROCESS		GOBP_RESPONSE_TO_OXYGEN_CONTAINING_COMPOUND
1267	CNP	2',3'-cyclic nucleotide 3' phosphodiesterase [Source:HGNC Symbol;Acc:HGNC:2158]		GOBP_NUCLEOBASE_CONTAINING_SMALL_MOLECULE_METABOLIC_PROCESS				GOBP_NUCLEOSIDE_PHOSPHATE_CATABOLIC_PROCESS		GOBP_SMALL_MOLECULE_METABOLIC_PROCESS				GOBP_ORGANOPHOSPHATE_CATABOLIC_PROCESS		GOCC_PIGMENT_GRANULE			GOBP_RESPONSE_TO_OXYGEN_CONTAINING_COMPOUND		GOBP_SUBSTANTIA_NIGRA_DEVELOPMENT	GOBP_BIOLOGICAL_PROCESS_INVOLVED_IN_INTERSPECIES_INTERACTION_BETWEEN_ORGANISMS
1808	DPYSL2	dihydropyrimidinase like 2 [Source:HGNC Symbol;Acc:HGNC:3014]		GOBP_NUCLEOBASE_CONTAINING_SMALL_MOLECULE_METABOLIC_PROCESS						GOBP_SMALL_MOLECULE_METABOLIC_PROCESS
22933	SIRT2	sirtuin 2 [Source:HGNC Symbol;Acc:HGNC:10886]								GOBP_SMALL_MOLECULE_METABOLIC_PROCESS											GOBP_SUBSTANTIA_NIGRA_DEVELOPMENT	GOBP_BIOLOGICAL_PROCESS_INVOLVED_IN_INTERSPECIES_INTERACTION_BETWEEN_ORGANISMS
5354	PLP1	proteolipid protein 1 [Source:HGNC Symbol;Acc:HGNC:9086]								GOBP_SMALL_MOLECULE_METABOLIC_PROCESS											GOBP_SUBSTANTIA_NIGRA_DEVELOPMENT
5052	PRDX1	peroxiredoxin 1 [Source:HGNC Symbol;Acc:HGNC:9352]														GOCC_PIGMENT_GRANULE			GOBP_RESPONSE_TO_OXYGEN_CONTAINING_COMPOUND			GOBP_BIOLOGICAL_PROCESS_INVOLVED_IN_INTERSPECIES_INTERACTION_BETWEEN_ORGANISMS
476	ATP1A1	ATPase Na+/K+ transporting subunit alpha 1 [Source:HGNC Symbol;Acc:HGNC:799]														GOCC_PIGMENT_GRANULE			GOBP_RESPONSE_TO_OXYGEN_CONTAINING_COMPOUND
7531	YWHAE	tyrosine 3-monooxygenase/tryptophan 5-monooxygenase activation protein epsilon [Source:HGNC Symbol;Acc:HGNC:12851]														GOCC_PIGMENT_GRANULE					GOBP_SUBSTANTIA_NIGRA_DEVELOPMENT	GOBP_BIOLOGICAL_PROCESS_INVOLVED_IN_INTERSPECIES_INTERACTION_BETWEEN_ORGANISMS
7001	PRDX2	peroxiredoxin 2 [Source:HGNC Symbol;Acc:HGNC:9353]																	GOBP_RESPONSE_TO_OXYGEN_CONTAINING_COMPOUND			GOBP_BIOLOGICAL_PROCESS_INVOLVED_IN_INTERSPECIES_INTERACTION_BETWEEN_ORGANISMS
6812	STXBP1	syntaxin binding protein 1 [Source:HGNC Symbol;Acc:HGNC:11444]																	GOBP_RESPONSE_TO_OXYGEN_CONTAINING_COMPOUND			GOBP_BIOLOGICAL_PROCESS_INVOLVED_IN_INTERSPECIES_INTERACTION_BETWEEN_ORGANISMS
7532	YWHAG	tyrosine 3-monooxygenase/tryptophan 5-monooxygenase activation protein gamma [Source:HGNC Symbol;Acc:HGNC:12852]																	GOBP_RESPONSE_TO_OXYGEN_CONTAINING_COMPOUND
2775	GNAO1	G protein subunit alpha o1 [Source:HGNC Symbol;Acc:HGNC:4389]																	GOBP_RESPONSE_TO_OXYGEN_CONTAINING_COMPOUND
7018	TF	transferrin [Source:HGNC Symbol;Acc:HGNC:11740]																				GOBP_BIOLOGICAL_PROCESS_INVOLVED_IN_INTERSPECIES_INTERACTION_BETWEEN_ORGANISMS
213	ALB	albumin [Source:HGNC Symbol;Acc:HGNC:399]
6711	SPTBN1	spectrin beta, non-erythrocytic 1 [Source:HGNC Symbol;Acc:HGNC:11275]
1778	DYNC1H1	dynein cytoplasmic 1 heavy chain 1 [Source:HGNC Symbol;Acc:HGNC:2961]
6804	STX1A	syntaxin 1A [Source:HGNC Symbol;Acc:HGNC:11433]

## Sheet: 3
[µFlow EV disso] and [µFlow EV ultra] and [µFlow EV SEC]
Overlap Results
Collection(s):	GO
# overlaps shown:	20
# genesets in collections:	10454
# genes in comparison (n):	29
# genes in universe (N):	42577
Gene Set Name	# Genes in Gene Set (K)	Description	# Genes in Overlap (k)	k/K	p-value	FDR q-value
GOBP_NUCLEOBASE_CONTAINING_SMALL_MOLECULE_METABOLIC_PROCESS	681	The cellular chemical reactions and pathways involving a nucleobase-containing small molecule: a nucleobase, a nucleoside, or a nucleotide. [GOC:vw]	11	0.0162	4.31E-13	4.51E-9
GOBP_GLYCOLYTIC_PROCESS_THROUGH_GLUCOSE_6_PHOSPHATE	20	The chemical reactions and pathways resulting in the breakdown of a carbohydrate into pyruvate, occurring through a glucose-6-phosphate intermediate, with the concomitant production of a small amount of ATP. [GOC:dph, ISBN:0201090910, ISBN:0879010479]	5	0.2500	1.57E-12	7.17E-9
GOBP_NAD_CATABOLIC_PROCESS	21	The chemical reactions and pathways resulting in the breakdown of nicotinamide adenine dinucleotide, a coenzyme present in most living cells and derived from the B vitamin nicotinic acid; catabolism may be of either the oxidized form, NAD, or the reduced form, NADH. [GOC:jl, ISBN:0618254153]	5	0.2381	2.06E-12	7.17E-9
GOBP_SMALL_MOLECULE_METABOLIC_PROCESS	1836	The chemical reactions and pathways involving small molecules, any low molecular weight, monomeric, non-encoded molecule. [GOC:curators, GOC:pde, GOC:vw]	14	0.0076	3.09E-12	7.48E-9
GOBP_NAD_METABOLIC_PROCESS	64	The chemical reactions and pathways involving nicotinamide adenine dinucleotide (NAD), a coenzyme present in most living cells and derived from the B vitamin nicotinic acid. [GOC:jl, ISBN:0618254153]	6	0.0938	4.19E-12	7.48E-9
GOBP_GLYCOLYTIC_PROCESS_THROUGH_FRUCTOSE_6_PHOSPHATE	24	The chemical reactions and pathways resulting in the breakdown of a monosaccharide into pyruvate, occurring through a fructose-6-phosphate intermediate, with the concomitant production of ATP and NADH. [GOC:dph, ISBN:0201090910, ISBN:0879010479]	5	0.2083	4.29E-12	7.48E-9
GOBP_GLUCOSE_CATABOLIC_PROCESS	27	The chemical reactions and pathways resulting in the breakdown of glucose, the aldohexose gluco-hexose. [GOC:ai]	5	0.1852	8.14E-12	1.22E-8
GOCC_MITOCHONDRION	1688	A semiautonomous, self replicating organelle that occurs in varying numbers, shapes, and sizes in the cytoplasm of virtually all eukaryotic cells. It is notably the site of tissue respiration. [GOC:giardia, ISBN:0198506732]	13	0.0077	2.14E-11	2.55E-8
GOBP_NADH_METABOLIC_PROCESS	33	The chemical reactions and pathways involving reduced nicotinamide adenine dinucleotide (NADH), a coenzyme present in most living cells and derived from the B vitamin nicotinic acid. [GOC:jl, ISBN:0618254153]	5	0.1515	2.39E-11	2.55E-8
GOBP_PYRIDINE_CONTAINING_COMPOUND_METABOLIC_PROCESS	174	The chemical reactions and pathways involving a pyridine-containing compound, i.e. any compound that contains pyridine or a formal derivative thereof. [GOC:mah]	7	0.0402	2.44E-11	2.55E-8
GOBP_ORGANOPHOSPHATE_METABOLIC_PROCESS	1039	The chemical reactions and pathways involving organophosphates, any phosphate-containing organic compound. [ISBN:0198506732]	11	0.0106	4.01E-11	3.81E-8
GOBP_PURINE_CONTAINING_COMPOUND_METABOLIC_PROCESS	570	The chemical reactions and pathways involving a purine-containing compound, i.e. any compound that contains purine or a formal derivative thereof. [GOC:mah]	9	0.0158	1.02E-10	8.92E-8
GOBP_ATP_METABOLIC_PROCESS	222	The chemical reactions and pathways involving ATP, adenosine triphosphate, a universally important coenzyme and enzyme regulator. [GOC:go_curators]	7	0.0315	1.35E-10	1.02E-7
GOBP_SMALL_MOLECULE_CATABOLIC_PROCESS	380	The chemical reactions and pathways resulting in the breakdown of small molecules, any low molecular weight, monomeric, non-encoded molecule. [GOC:curators, GOC:vw]	8	0.0211	1.36E-10	1.02E-7
GOBP_PYRUVATE_METABOLIC_PROCESS	120	The chemical reactions and pathways involving pyruvate, 2-oxopropanoate. [GOC:go_curators]	6	0.0500	1.99E-10	1.38E-7
GOBP_MONOSACCHARIDE_CATABOLIC_PROCESS	50	The chemical reactions and pathways resulting in the breakdown of monosaccharides, polyhydric alcohols containing either an aldehyde or a keto group and between three to ten or more carbon atoms. [ISBN:0198506732]	5	0.1000	2.11E-10	1.38E-7
GOBP_NUCLEOSIDE_TRIPHOSPHATE_METABOLIC_PROCESS	269	The chemical reactions and pathways involving a nucleoside triphosphate, a compound consisting of a nucleobase linked to a deoxyribose or ribose sugar esterified with triphosphate on the sugar. [GOC:go_curators, ISBN:0198506732]	7	0.0260	5.15E-10	3.17E-7
GOBP_GENERATION_OF_PRECURSOR_METABOLITES_AND_ENERGY	476	The chemical reactions and pathways resulting in the formation of precursor metabolites, substances from which energy is derived, and any process involved in the liberation of energy from these substances. [GOC:jl]	8	0.0168	8.04E-10	4.67E-7
GOBP_RIBOSE_PHOSPHATE_METABOLIC_PROCESS	483	The chemical reactions and pathways involving ribose phosphate, any phosphorylated ribose sugar. [GOC:ai]	8	0.0166	9.02E-10	4.96E-7
GOBP_NUCLEOSIDE_PHOSPHATE_CATABOLIC_PROCESS	179	The chemical reactions and pathways resulting in the breakdown of a nucleoside phosphate. [GOC:TermGenie]	6	0.0335	2.22E-9	1.16E-6
Gene/Gene Set Overlap Matrix
Entrez Gene Id	Gene Symbol	Gene Description	GOBP_NUCLEOBASE_CONTAINING_SMALL_MOLECULE_METABOLIC_PROCESS	GOBP_GLYCOLYTIC_PROCESS_THROUGH_GLUCOSE_6_PHOSPHATE	GOBP_NAD_CATABOLIC_PROCESS	GOBP_SMALL_MOLECULE_METABOLIC_PROCESS	GOBP_NAD_METABOLIC_PROCESS	GOBP_GLYCOLYTIC_PROCESS_THROUGH_FRUCTOSE_6_PHOSPHATE	GOBP_GLUCOSE_CATABOLIC_PROCESS	GOCC_MITOCHONDRION	GOBP_NADH_METABOLIC_PROCESS	GOBP_PYRIDINE_CONTAINING_COMPOUND_METABOLIC_PROCESS	GOBP_ORGANOPHOSPHATE_METABOLIC_PROCESS	GOBP_PURINE_CONTAINING_COMPOUND_METABOLIC_PROCESS	GOBP_ATP_METABOLIC_PROCESS	GOBP_SMALL_MOLECULE_CATABOLIC_PROCESS	GOBP_PYRUVATE_METABOLIC_PROCESS	GOBP_MONOSACCHARIDE_CATABOLIC_PROCESS	GOBP_NUCLEOSIDE_TRIPHOSPHATE_METABOLIC_PROCESS	GOBP_GENERATION_OF_PRECURSOR_METABOLITES_AND_ENERGY	GOBP_RIBOSE_PHOSPHATE_METABOLIC_PROCESS	GOBP_NUCLEOSIDE_PHOSPHATE_CATABOLIC_PROCESS
5315	PKM	pyruvate kinase M1/2 [Source:HGNC Symbol;Acc:HGNC:9021]	GOBP_NUCLEOBASE_CONTAINING_SMALL_MOLECULE_METABOLIC_PROCESS	GOBP_GLYCOLYTIC_PROCESS_THROUGH_GLUCOSE_6_PHOSPHATE	GOBP_NAD_CATABOLIC_PROCESS	GOBP_SMALL_MOLECULE_METABOLIC_PROCESS	GOBP_NAD_METABOLIC_PROCESS	GOBP_GLYCOLYTIC_PROCESS_THROUGH_FRUCTOSE_6_PHOSPHATE	GOBP_GLUCOSE_CATABOLIC_PROCESS	GOCC_MITOCHONDRION	GOBP_NADH_METABOLIC_PROCESS	GOBP_PYRIDINE_CONTAINING_COMPOUND_METABOLIC_PROCESS	GOBP_ORGANOPHOSPHATE_METABOLIC_PROCESS	GOBP_PURINE_CONTAINING_COMPOUND_METABOLIC_PROCESS	GOBP_ATP_METABOLIC_PROCESS	GOBP_SMALL_MOLECULE_CATABOLIC_PROCESS	GOBP_PYRUVATE_METABOLIC_PROCESS	GOBP_MONOSACCHARIDE_CATABOLIC_PROCESS	GOBP_NUCLEOSIDE_TRIPHOSPHATE_METABOLIC_PROCESS	GOBP_GENERATION_OF_PRECURSOR_METABOLITES_AND_ENERGY	GOBP_RIBOSE_PHOSPHATE_METABOLIC_PROCESS	GOBP_NUCLEOSIDE_PHOSPHATE_CATABOLIC_PROCESS
3098	HK1	hexokinase 1 [Source:HGNC Symbol;Acc:HGNC:4922]	GOBP_NUCLEOBASE_CONTAINING_SMALL_MOLECULE_METABOLIC_PROCESS	GOBP_GLYCOLYTIC_PROCESS_THROUGH_GLUCOSE_6_PHOSPHATE	GOBP_NAD_CATABOLIC_PROCESS	GOBP_SMALL_MOLECULE_METABOLIC_PROCESS	GOBP_NAD_METABOLIC_PROCESS	GOBP_GLYCOLYTIC_PROCESS_THROUGH_FRUCTOSE_6_PHOSPHATE	GOBP_GLUCOSE_CATABOLIC_PROCESS	GOCC_MITOCHONDRION	GOBP_NADH_METABOLIC_PROCESS	GOBP_PYRIDINE_CONTAINING_COMPOUND_METABOLIC_PROCESS	GOBP_ORGANOPHOSPHATE_METABOLIC_PROCESS	GOBP_PURINE_CONTAINING_COMPOUND_METABOLIC_PROCESS	GOBP_ATP_METABOLIC_PROCESS	GOBP_SMALL_MOLECULE_CATABOLIC_PROCESS	GOBP_PYRUVATE_METABOLIC_PROCESS	GOBP_MONOSACCHARIDE_CATABOLIC_PROCESS	GOBP_NUCLEOSIDE_TRIPHOSPHATE_METABOLIC_PROCESS	GOBP_GENERATION_OF_PRECURSOR_METABOLITES_AND_ENERGY	GOBP_RIBOSE_PHOSPHATE_METABOLIC_PROCESS	GOBP_NUCLEOSIDE_PHOSPHATE_CATABOLIC_PROCESS
2023	ENO1	enolase 1 [Source:HGNC Symbol;Acc:HGNC:3350]	GOBP_NUCLEOBASE_CONTAINING_SMALL_MOLECULE_METABOLIC_PROCESS	GOBP_GLYCOLYTIC_PROCESS_THROUGH_GLUCOSE_6_PHOSPHATE	GOBP_NAD_CATABOLIC_PROCESS	GOBP_SMALL_MOLECULE_METABOLIC_PROCESS	GOBP_NAD_METABOLIC_PROCESS	GOBP_GLYCOLYTIC_PROCESS_THROUGH_FRUCTOSE_6_PHOSPHATE	GOBP_GLUCOSE_CATABOLIC_PROCESS		GOBP_NADH_METABOLIC_PROCESS	GOBP_PYRIDINE_CONTAINING_COMPOUND_METABOLIC_PROCESS	GOBP_ORGANOPHOSPHATE_METABOLIC_PROCESS	GOBP_PURINE_CONTAINING_COMPOUND_METABOLIC_PROCESS	GOBP_ATP_METABOLIC_PROCESS	GOBP_SMALL_MOLECULE_CATABOLIC_PROCESS	GOBP_PYRUVATE_METABOLIC_PROCESS	GOBP_MONOSACCHARIDE_CATABOLIC_PROCESS	GOBP_NUCLEOSIDE_TRIPHOSPHATE_METABOLIC_PROCESS	GOBP_GENERATION_OF_PRECURSOR_METABOLITES_AND_ENERGY	GOBP_RIBOSE_PHOSPHATE_METABOLIC_PROCESS	GOBP_NUCLEOSIDE_PHOSPHATE_CATABOLIC_PROCESS
7167	TPI1	triosephosphate isomerase 1 [Source:HGNC Symbol;Acc:HGNC:12009]	GOBP_NUCLEOBASE_CONTAINING_SMALL_MOLECULE_METABOLIC_PROCESS	GOBP_GLYCOLYTIC_PROCESS_THROUGH_GLUCOSE_6_PHOSPHATE	GOBP_NAD_CATABOLIC_PROCESS	GOBP_SMALL_MOLECULE_METABOLIC_PROCESS	GOBP_NAD_METABOLIC_PROCESS	GOBP_GLYCOLYTIC_PROCESS_THROUGH_FRUCTOSE_6_PHOSPHATE	GOBP_GLUCOSE_CATABOLIC_PROCESS		GOBP_NADH_METABOLIC_PROCESS	GOBP_PYRIDINE_CONTAINING_COMPOUND_METABOLIC_PROCESS	GOBP_ORGANOPHOSPHATE_METABOLIC_PROCESS	GOBP_PURINE_CONTAINING_COMPOUND_METABOLIC_PROCESS	GOBP_ATP_METABOLIC_PROCESS	GOBP_SMALL_MOLECULE_CATABOLIC_PROCESS	GOBP_PYRUVATE_METABOLIC_PROCESS	GOBP_MONOSACCHARIDE_CATABOLIC_PROCESS	GOBP_NUCLEOSIDE_TRIPHOSPHATE_METABOLIC_PROCESS	GOBP_GENERATION_OF_PRECURSOR_METABOLITES_AND_ENERGY	GOBP_RIBOSE_PHOSPHATE_METABOLIC_PROCESS	GOBP_NUCLEOSIDE_PHOSPHATE_CATABOLIC_PROCESS
2026	ENO2	enolase 2 [Source:HGNC Symbol;Acc:HGNC:3353]	GOBP_NUCLEOBASE_CONTAINING_SMALL_MOLECULE_METABOLIC_PROCESS	GOBP_GLYCOLYTIC_PROCESS_THROUGH_GLUCOSE_6_PHOSPHATE	GOBP_NAD_CATABOLIC_PROCESS	GOBP_SMALL_MOLECULE_METABOLIC_PROCESS	GOBP_NAD_METABOLIC_PROCESS	GOBP_GLYCOLYTIC_PROCESS_THROUGH_FRUCTOSE_6_PHOSPHATE	GOBP_GLUCOSE_CATABOLIC_PROCESS		GOBP_NADH_METABOLIC_PROCESS	GOBP_PYRIDINE_CONTAINING_COMPOUND_METABOLIC_PROCESS	GOBP_ORGANOPHOSPHATE_METABOLIC_PROCESS	GOBP_PURINE_CONTAINING_COMPOUND_METABOLIC_PROCESS	GOBP_ATP_METABOLIC_PROCESS	GOBP_SMALL_MOLECULE_CATABOLIC_PROCESS	GOBP_PYRUVATE_METABOLIC_PROCESS	GOBP_MONOSACCHARIDE_CATABOLIC_PROCESS	GOBP_NUCLEOSIDE_TRIPHOSPHATE_METABOLIC_PROCESS	GOBP_GENERATION_OF_PRECURSOR_METABOLITES_AND_ENERGY	GOBP_RIBOSE_PHOSPHATE_METABOLIC_PROCESS	GOBP_NUCLEOSIDE_PHOSPHATE_CATABOLIC_PROCESS
3945	LDHB	lactate dehydrogenase B [Source:HGNC Symbol;Acc:HGNC:6541]	GOBP_NUCLEOBASE_CONTAINING_SMALL_MOLECULE_METABOLIC_PROCESS			GOBP_SMALL_MOLECULE_METABOLIC_PROCESS	GOBP_NAD_METABOLIC_PROCESS			GOCC_MITOCHONDRION		GOBP_PYRIDINE_CONTAINING_COMPOUND_METABOLIC_PROCESS	GOBP_ORGANOPHOSPHATE_METABOLIC_PROCESS	GOBP_PURINE_CONTAINING_COMPOUND_METABOLIC_PROCESS			GOBP_PYRUVATE_METABOLIC_PROCESS
498	ATP5F1A	ATP synthase F1 subunit alpha [Source:HGNC Symbol;Acc:HGNC:823]	GOBP_NUCLEOBASE_CONTAINING_SMALL_MOLECULE_METABOLIC_PROCESS			GOBP_SMALL_MOLECULE_METABOLIC_PROCESS				GOCC_MITOCHONDRION			GOBP_ORGANOPHOSPHATE_METABOLIC_PROCESS	GOBP_PURINE_CONTAINING_COMPOUND_METABOLIC_PROCESS	GOBP_ATP_METABOLIC_PROCESS				GOBP_NUCLEOSIDE_TRIPHOSPHATE_METABOLIC_PROCESS	GOBP_GENERATION_OF_PRECURSOR_METABOLITES_AND_ENERGY	GOBP_RIBOSE_PHOSPHATE_METABOLIC_PROCESS
506	ATP5F1B	ATP synthase F1 subunit beta [Source:HGNC Symbol;Acc:HGNC:830]	GOBP_NUCLEOBASE_CONTAINING_SMALL_MOLECULE_METABOLIC_PROCESS			GOBP_SMALL_MOLECULE_METABOLIC_PROCESS				GOCC_MITOCHONDRION			GOBP_ORGANOPHOSPHATE_METABOLIC_PROCESS	GOBP_PURINE_CONTAINING_COMPOUND_METABOLIC_PROCESS	GOBP_ATP_METABOLIC_PROCESS				GOBP_NUCLEOSIDE_TRIPHOSPHATE_METABOLIC_PROCESS	GOBP_GENERATION_OF_PRECURSOR_METABOLITES_AND_ENERGY	GOBP_RIBOSE_PHOSPHATE_METABOLIC_PROCESS
1267	CNP	2',3'-cyclic nucleotide 3' phosphodiesterase [Source:HGNC Symbol;Acc:HGNC:2158]	GOBP_NUCLEOBASE_CONTAINING_SMALL_MOLECULE_METABOLIC_PROCESS			GOBP_SMALL_MOLECULE_METABOLIC_PROCESS				GOCC_MITOCHONDRION			GOBP_ORGANOPHOSPHATE_METABOLIC_PROCESS									GOBP_NUCLEOSIDE_PHOSPHATE_CATABOLIC_PROCESS
7086	TKT	transketolase [Source:HGNC Symbol;Acc:HGNC:11834]	GOBP_NUCLEOBASE_CONTAINING_SMALL_MOLECULE_METABOLIC_PROCESS			GOBP_SMALL_MOLECULE_METABOLIC_PROCESS						GOBP_PYRIDINE_CONTAINING_COMPOUND_METABOLIC_PROCESS	GOBP_ORGANOPHOSPHATE_METABOLIC_PROCESS	GOBP_PURINE_CONTAINING_COMPOUND_METABOLIC_PROCESS						GOBP_GENERATION_OF_PRECURSOR_METABOLITES_AND_ENERGY	GOBP_RIBOSE_PHOSPHATE_METABOLIC_PROCESS
1808	DPYSL2	dihydropyrimidinase like 2 [Source:HGNC Symbol;Acc:HGNC:3014]	GOBP_NUCLEOBASE_CONTAINING_SMALL_MOLECULE_METABOLIC_PROCESS			GOBP_SMALL_MOLECULE_METABOLIC_PROCESS
2746	GLUD1	glutamate dehydrogenase 1 [Source:HGNC Symbol;Acc:HGNC:4335]				GOBP_SMALL_MOLECULE_METABOLIC_PROCESS				GOCC_MITOCHONDRION						GOBP_SMALL_MOLECULE_CATABOLIC_PROCESS
217	ALDH2	aldehyde dehydrogenase 2 family member [Source:HGNC Symbol;Acc:HGNC:404]				GOBP_SMALL_MOLECULE_METABOLIC_PROCESS				GOCC_MITOCHONDRION						GOBP_SMALL_MOLECULE_CATABOLIC_PROCESS
2806	GOT2	glutamic-oxaloacetic transaminase 2 [Source:HGNC Symbol;Acc:HGNC:4433]				GOBP_SMALL_MOLECULE_METABOLIC_PROCESS				GOCC_MITOCHONDRION						GOBP_SMALL_MOLECULE_CATABOLIC_PROCESS
1152	CKB	creatine kinase B [Source:HGNC Symbol;Acc:HGNC:1991]								GOCC_MITOCHONDRION			GOBP_ORGANOPHOSPHATE_METABOLIC_PROCESS
309	ANXA6	annexin A6 [Source:HGNC Symbol;Acc:HGNC:544]								GOCC_MITOCHONDRION
7531	YWHAE	tyrosine 3-monooxygenase/tryptophan 5-monooxygenase activation protein epsilon [Source:HGNC Symbol;Acc:HGNC:12851]								GOCC_MITOCHONDRION
6812	STXBP1	syntaxin binding protein 1 [Source:HGNC Symbol;Acc:HGNC:11444]								GOCC_MITOCHONDRION
476	ATP1A1	ATPase Na+/K+ transporting subunit alpha 1 [Source:HGNC Symbol;Acc:HGNC:799]
1778	DYNC1H1	dynein cytoplasmic 1 heavy chain 1 [Source:HGNC Symbol;Acc:HGNC:2961]
2775	GNAO1	G protein subunit alpha o1 [Source:HGNC Symbol;Acc:HGNC:4389]
6506	SLC1A2	solute carrier family 1 member 2 [Source:HGNC Symbol;Acc:HGNC:10940]
6804	STX1A	syntaxin 1A [Source:HGNC Symbol;Acc:HGNC:11433]
7018	TF	transferrin [Source:HGNC Symbol;Acc:HGNC:11740]
7532	YWHAG	tyrosine 3-monooxygenase/tryptophan 5-monooxygenase activation protein gamma [Source:HGNC Symbol;Acc:HGNC:12852]
6711	SPTBN1	spectrin beta, non-erythrocytic 1 [Source:HGNC Symbol;Acc:HGNC:11275]
6709	SPTAN1	spectrin alpha, non-erythrocytic 1 [Source:HGNC Symbol;Acc:HGNC:11273]
1462	VCAN	versican [Source:HGNC Symbol;Acc:HGNC:2464]
213	ALB	albumin [Source:HGNC Symbol;Acc:HGNC:399]

## Sheet: 4
[Stag EV ultra] and [Stag EV SEC]
Overlap Results
Collection(s):	GO
# overlaps shown:	20
# genesets in collections:	10454
# genes in comparison (n):	78
# genes in universe (N):	42577
Gene Set Name	# Genes in Gene Set (K)	Description	# Genes in Overlap (k)	k/K	p-value	FDR q-value
GOCC_BLOOD_MICROPARTICLE	144	A phospholipid microvesicle that is derived from any of several cell types, such as platelets, blood cells, endothelial cells, or others, and contains membrane receptors as well as other proteins characteristic of the parental cell. Microparticles are heterogeneous in size, and are characterized as microvesicles free of nucleic acids. [GOC:BHF, GOC:mah, PMID:16373184]	12	0.0833	5.03E-17	5.26E-13
GOCC_SYNAPSE	1492	The junction between an axon of one neuron and a dendrite of another neuron, a muscle fiber or a glial cell. As the axon approaches the synapse it enlarges into a specialized structure, the presynaptic terminal bouton, which contains mitochondria and synaptic vesicles. At the tip of the terminal bouton is the presynaptic membrane; facing it, and separated from it by a minute cleft (the synaptic c…	23	0.0154	1.55E-15	8.08E-12
GOBP_BIOLOGICAL_PROCESS_INVOLVED_IN_INTERSPECIES_INTERACTION_BETWEEN_ORGANISMS	1780	Any process evolved to enable an interaction with an organism of a different species. [GOC:cc]	24	0.0135	6.26E-15	2.18E-11
GOBP_REGULATION_OF_TRANSPORT	1633	Any process that modulates the frequency, rate or extent of the directed movement of substances (such as macromolecules, small molecules, ions) into, out of or within a cell, or between cells, by means of some agent such as a transporter or pore. [GOC:ai]	23	0.0141	1.05E-14	2.32E-11
GOBP_CELLULAR_HOMEOSTASIS	836	Any process involved in the maintenance of an internal steady state at the level of the cell. [GOC:isa_complete, GOC:jl, ISBN:0395825172]	18	0.0215	1.11E-14	2.32E-11
GOBP_DEFENSE_RESPONSE_TO_OTHER_ORGANISM	1268	Reactions triggered in response to the presence of another organism that act to protect the cell or organism from damage caused by that organism. [GOC:dos]	20	0.0158	9.99E-14	1.74E-10
GOBP_DEFENSE_RESPONSE	1902	Reactions, triggered in response to the presence of a foreign body or the occurrence of an injury, which result in restriction of damage to the organism attacked or prevention/recovery from the infection caused by the attack. [GOC:go_curators]	23	0.0121	2.52E-13	3.77E-10
GOBP_INORGANIC_ION_HOMEOSTASIS	537	Any process involved in the maintenance of an internal steady state of inorganic ions within an organism or cell. [GOC:dos]	14	0.0261	1.07E-12	1.39E-9
GOBP_POSITIVE_REGULATION_OF_TRANSPORT	844	Any process that activates or increases the frequency, rate or extent of the directed movement of substances (such as macromolecules, small molecules, ions) into, out of or within a cell, or between cells, by means of some agent such as a transporter or pore. [GOC:ai]	16	0.0190	2.71E-12	3.14E-9
GOBP_HOMEOSTATIC_PROCESS	1744	Any biological process involved in the maintenance of an internal steady state. [GOC:jl, ISBN:0395825172]	21	0.0120	3.75E-12	3.92E-9
GOBP_REGULATION_OF_PROTEOLYSIS	598	Any process that modulates the frequency, rate or extent of the hydrolysis of a peptide bond or bonds within a protein. [GOC:mah]	14	0.0234	4.49E-12	4.27E-9
GOBP_MONOATOMIC_CATION_TRANSPORT	1049	The directed movement of a monoatomic cation, into, out of or within a cell, or between cells, by means of some agent such as a transporter or pore. Monatomic cations (also called simple cations) are positively charged ions consisting of exactly one atom. [GOC:ai]	17	0.0162	6.12E-12	5.33E-9
GOBP_ORGANONITROGEN_COMPOUND_CATABOLIC_PROCESS	1448	The chemical reactions and pathways resulting in the breakdown of organonitrogen compound. [GOC:pr, GOC:TermGenie]	19	0.0131	1.12E-11	8.99E-9
GOBP_ESTABLISHMENT_OF_PROTEIN_LOCALIZATION	1711	The directed movement of a protein to a specific location. [GOC:bf]	20	0.0117	2.3E-11	1.72E-8
GOBP_INNATE_IMMUNE_RESPONSE	987	Innate immune responses are defense responses mediated by germline encoded components that directly recognize components of potential pathogens. [GO_REF:0000022, GOC:add, GOC:ebc, GOC:mtg_sensu]	16	0.0162	2.77E-11	1.73E-8
GOCC_NEURON_PROJECTION	1336	A prolongation or process extending from a nerve cell, e.g. an axon or dendrite. [GOC:jl, http://www.cogsci.princeton.edu/~wn/]	18	0.0135	2.78E-11	1.73E-8
GOBP_REGULATION_OF_CELLULAR_LOCALIZATION	988	Any process that modulates the frequency, rate or extent of a process in which a cell, a substance, or a cellular entity is transported to, or maintained in a specific location within or in the membrane of a cell. [GOC:dph, GOC:tb]	16	0.0162	2.81E-11	1.73E-8
GOBP_VESICLE_MEDIATED_TRANSPORT	1561	A cellular transport process in which transported substances are moved in membrane-bounded vesicles; transported substances are enclosed in the vesicle lumen or located in the vesicle membrane. The process begins with a step that directs a substance to the forming vesicle, and includes vesicle budding and coating. Vesicles are then targeted to, and fuse with, an acceptor membrane. [GOC:ai, GOC:ma…	19	0.0122	4.03E-11	2.34E-8
GOBP_REGULATION_OF_SYSTEM_PROCESS	576	Any process that modulates the frequency, rate or extent of a system process, a multicellular organismal process carried out by any of the organs or tissues in an organ system. [GOC:jl]	13	0.0226	4.39E-11	2.42E-8
GOBP_CHEMICAL_HOMEOSTASIS	1057	Any biological process involved in the maintenance of an internal steady state of a chemical. [GOC:isa_complete]	16	0.0151	7.58E-11	3.96E-8
Gene/Gene Set Overlap Matrix
Entrez Gene Id	Gene Symbol	Gene Description	GOCC_BLOOD_MICROPARTICLE	GOCC_SYNAPSE	GOBP_BIOLOGICAL_PROCESS_INVOLVED_IN_INTERSPECIES_INTERACTION_BETWEEN_ORGANISMS	GOBP_REGULATION_OF_TRANSPORT	GOBP_CELLULAR_HOMEOSTASIS	GOBP_DEFENSE_RESPONSE_TO_OTHER_ORGANISM	GOBP_DEFENSE_RESPONSE	GOBP_INORGANIC_ION_HOMEOSTASIS	GOBP_POSITIVE_REGULATION_OF_TRANSPORT	GOBP_HOMEOSTATIC_PROCESS	GOBP_REGULATION_OF_PROTEOLYSIS	GOBP_MONOATOMIC_CATION_TRANSPORT	GOBP_ORGANONITROGEN_COMPOUND_CATABOLIC_PROCESS	GOBP_ESTABLISHMENT_OF_PROTEIN_LOCALIZATION	GOBP_INNATE_IMMUNE_RESPONSE	GOCC_NEURON_PROJECTION	GOBP_REGULATION_OF_CELLULAR_LOCALIZATION	GOBP_VESICLE_MEDIATED_TRANSPORT	GOBP_REGULATION_OF_SYSTEM_PROCESS	GOBP_CHEMICAL_HOMEOSTASIS
348	APOE	apolipoprotein E [Source:HGNC Symbol;Acc:HGNC:613]	GOCC_BLOOD_MICROPARTICLE	GOCC_SYNAPSE	GOBP_BIOLOGICAL_PROCESS_INVOLVED_IN_INTERSPECIES_INTERACTION_BETWEEN_ORGANISMS	GOBP_REGULATION_OF_TRANSPORT	GOBP_CELLULAR_HOMEOSTASIS	GOBP_DEFENSE_RESPONSE_TO_OTHER_ORGANISM	GOBP_DEFENSE_RESPONSE	GOBP_INORGANIC_ION_HOMEOSTASIS	GOBP_POSITIVE_REGULATION_OF_TRANSPORT	GOBP_HOMEOSTATIC_PROCESS	GOBP_REGULATION_OF_PROTEOLYSIS		GOBP_ORGANONITROGEN_COMPOUND_CATABOLIC_PROCESS	GOBP_ESTABLISHMENT_OF_PROTEIN_LOCALIZATION	GOBP_INNATE_IMMUNE_RESPONSE	GOCC_NEURON_PROJECTION	GOBP_REGULATION_OF_CELLULAR_LOCALIZATION	GOBP_VESICLE_MEDIATED_TRANSPORT	GOBP_REGULATION_OF_SYSTEM_PROCESS	GOBP_CHEMICAL_HOMEOSTASIS
3312	HSPA8	heat shock protein family A (Hsp70) member 8 [Source:HGNC Symbol;Acc:HGNC:5241]	GOCC_BLOOD_MICROPARTICLE	GOCC_SYNAPSE	GOBP_BIOLOGICAL_PROCESS_INVOLVED_IN_INTERSPECIES_INTERACTION_BETWEEN_ORGANISMS	GOBP_REGULATION_OF_TRANSPORT		GOBP_DEFENSE_RESPONSE_TO_OTHER_ORGANISM	GOBP_DEFENSE_RESPONSE		GOBP_POSITIVE_REGULATION_OF_TRANSPORT		GOBP_REGULATION_OF_PROTEOLYSIS		GOBP_ORGANONITROGEN_COMPOUND_CATABOLIC_PROCESS	GOBP_ESTABLISHMENT_OF_PROTEIN_LOCALIZATION	GOBP_INNATE_IMMUNE_RESPONSE	GOCC_NEURON_PROJECTION	GOBP_REGULATION_OF_CELLULAR_LOCALIZATION	GOBP_VESICLE_MEDIATED_TRANSPORT
2244	FGB	fibrinogen beta chain [Source:HGNC Symbol;Acc:HGNC:3662]	GOCC_BLOOD_MICROPARTICLE	GOCC_SYNAPSE	GOBP_BIOLOGICAL_PROCESS_INVOLVED_IN_INTERSPECIES_INTERACTION_BETWEEN_ORGANISMS	GOBP_REGULATION_OF_TRANSPORT		GOBP_DEFENSE_RESPONSE_TO_OTHER_ORGANISM	GOBP_DEFENSE_RESPONSE		GOBP_POSITIVE_REGULATION_OF_TRANSPORT					GOBP_ESTABLISHMENT_OF_PROTEIN_LOCALIZATION	GOBP_INNATE_IMMUNE_RESPONSE		GOBP_REGULATION_OF_CELLULAR_LOCALIZATION	GOBP_VESICLE_MEDIATED_TRANSPORT	GOBP_REGULATION_OF_SYSTEM_PROCESS
7018	TF	transferrin [Source:HGNC Symbol;Acc:HGNC:11740]	GOCC_BLOOD_MICROPARTICLE		GOBP_BIOLOGICAL_PROCESS_INVOLVED_IN_INTERSPECIES_INTERACTION_BETWEEN_ORGANISMS	GOBP_REGULATION_OF_TRANSPORT	GOBP_CELLULAR_HOMEOSTASIS	GOBP_DEFENSE_RESPONSE_TO_OTHER_ORGANISM	GOBP_DEFENSE_RESPONSE	GOBP_INORGANIC_ION_HOMEOSTASIS	GOBP_POSITIVE_REGULATION_OF_TRANSPORT	GOBP_HOMEOSTATIC_PROCESS		GOBP_MONOATOMIC_CATION_TRANSPORT						GOBP_VESICLE_MEDIATED_TRANSPORT		GOBP_CHEMICAL_HOMEOSTASIS
718	C3	complement C3 [Source:HGNC Symbol;Acc:HGNC:1318]	GOCC_BLOOD_MICROPARTICLE		GOBP_BIOLOGICAL_PROCESS_INVOLVED_IN_INTERSPECIES_INTERACTION_BETWEEN_ORGANISMS	GOBP_REGULATION_OF_TRANSPORT		GOBP_DEFENSE_RESPONSE_TO_OTHER_ORGANISM	GOBP_DEFENSE_RESPONSE		GOBP_POSITIVE_REGULATION_OF_TRANSPORT						GOBP_INNATE_IMMUNE_RESPONSE			GOBP_VESICLE_MEDIATED_TRANSPORT
3263	HPX	hemopexin [Source:HGNC Symbol;Acc:HGNC:5171]	GOCC_BLOOD_MICROPARTICLE		GOBP_BIOLOGICAL_PROCESS_INVOLVED_IN_INTERSPECIES_INTERACTION_BETWEEN_ORGANISMS		GOBP_CELLULAR_HOMEOSTASIS	GOBP_DEFENSE_RESPONSE_TO_OTHER_ORGANISM	GOBP_DEFENSE_RESPONSE	GOBP_INORGANIC_ION_HOMEOSTASIS		GOBP_HOMEOSTATIC_PROCESS		GOBP_MONOATOMIC_CATION_TRANSPORT			GOBP_INNATE_IMMUNE_RESPONSE					GOBP_CHEMICAL_HOMEOSTASIS
7037	TFRC	transferrin receptor [Source:HGNC Symbol;Acc:HGNC:11763]	GOCC_BLOOD_MICROPARTICLE		GOBP_BIOLOGICAL_PROCESS_INVOLVED_IN_INTERSPECIES_INTERACTION_BETWEEN_ORGANISMS		GOBP_CELLULAR_HOMEOSTASIS		GOBP_DEFENSE_RESPONSE	GOBP_INORGANIC_ION_HOMEOSTASIS		GOBP_HOMEOSTATIC_PROCESS		GOBP_MONOATOMIC_CATION_TRANSPORT		GOBP_ESTABLISHMENT_OF_PROTEIN_LOCALIZATION			GOBP_REGULATION_OF_CELLULAR_LOCALIZATION	GOBP_VESICLE_MEDIATED_TRANSPORT		GOBP_CHEMICAL_HOMEOSTASIS
3512	JCHAIN	joining chain of multimeric IgA and IgM [Source:HGNC Symbol;Acc:HGNC:5713]	GOCC_BLOOD_MICROPARTICLE		GOBP_BIOLOGICAL_PROCESS_INVOLVED_IN_INTERSPECIES_INTERACTION_BETWEEN_ORGANISMS			GOBP_DEFENSE_RESPONSE_TO_OTHER_ORGANISM	GOBP_DEFENSE_RESPONSE								GOBP_INNATE_IMMUNE_RESPONSE
3493	IGHA1	immunoglobulin heavy constant alpha 1 [Source:HGNC Symbol;Acc:HGNC:5478]	GOCC_BLOOD_MICROPARTICLE		GOBP_BIOLOGICAL_PROCESS_INVOLVED_IN_INTERSPECIES_INTERACTION_BETWEEN_ORGANISMS			GOBP_DEFENSE_RESPONSE_TO_OTHER_ORGANISM	GOBP_DEFENSE_RESPONSE
3503	IGHG4	immunoglobulin heavy constant gamma 4 (G4m marker) [Source:HGNC Symbol;Acc:HGNC:5528]	GOCC_BLOOD_MICROPARTICLE		GOBP_BIOLOGICAL_PROCESS_INVOLVED_IN_INTERSPECIES_INTERACTION_BETWEEN_ORGANISMS			GOBP_DEFENSE_RESPONSE_TO_OTHER_ORGANISM	GOBP_DEFENSE_RESPONSE
213	ALB	albumin [Source:HGNC Symbol;Acc:HGNC:399]	GOCC_BLOOD_MICROPARTICLE
308	ANXA5	annexin A5 [Source:HGNC Symbol;Acc:HGNC:543]	GOCC_BLOOD_MICROPARTICLE
6812	STXBP1	syntaxin binding protein 1 [Source:HGNC Symbol;Acc:HGNC:11444]		GOCC_SYNAPSE	GOBP_BIOLOGICAL_PROCESS_INVOLVED_IN_INTERSPECIES_INTERACTION_BETWEEN_ORGANISMS	GOBP_REGULATION_OF_TRANSPORT		GOBP_DEFENSE_RESPONSE_TO_OTHER_ORGANISM	GOBP_DEFENSE_RESPONSE		GOBP_POSITIVE_REGULATION_OF_TRANSPORT					GOBP_ESTABLISHMENT_OF_PROTEIN_LOCALIZATION	GOBP_INNATE_IMMUNE_RESPONSE	GOCC_NEURON_PROJECTION		GOBP_VESICLE_MEDIATED_TRANSPORT
2534	FYN	FYN proto-oncogene, Src family tyrosine kinase [Source:HGNC Symbol;Acc:HGNC:4037]		GOCC_SYNAPSE	GOBP_BIOLOGICAL_PROCESS_INVOLVED_IN_INTERSPECIES_INTERACTION_BETWEEN_ORGANISMS	GOBP_REGULATION_OF_TRANSPORT		GOBP_DEFENSE_RESPONSE_TO_OTHER_ORGANISM	GOBP_DEFENSE_RESPONSE				GOBP_REGULATION_OF_PROTEOLYSIS	GOBP_MONOATOMIC_CATION_TRANSPORT	GOBP_ORGANONITROGEN_COMPOUND_CATABOLIC_PROCESS	GOBP_ESTABLISHMENT_OF_PROTEIN_LOCALIZATION	GOBP_INNATE_IMMUNE_RESPONSE	GOCC_NEURON_PROJECTION	GOBP_REGULATION_OF_CELLULAR_LOCALIZATION	GOBP_VESICLE_MEDIATED_TRANSPORT
5802	PTPRS	protein tyrosine phosphatase receptor type S [Source:HGNC Symbol;Acc:HGNC:9681]		GOCC_SYNAPSE	GOBP_BIOLOGICAL_PROCESS_INVOLVED_IN_INTERSPECIES_INTERACTION_BETWEEN_ORGANISMS			GOBP_DEFENSE_RESPONSE_TO_OTHER_ORGANISM	GOBP_DEFENSE_RESPONSE								GOBP_INNATE_IMMUNE_RESPONSE	GOCC_NEURON_PROJECTION
1267	CNP	2',3'-cyclic nucleotide 3' phosphodiesterase [Source:HGNC Symbol;Acc:HGNC:2158]		GOCC_SYNAPSE	GOBP_BIOLOGICAL_PROCESS_INVOLVED_IN_INTERSPECIES_INTERACTION_BETWEEN_ORGANISMS
7466	WFS1	wolframin ER transmembrane glycoprotein [Source:HGNC Symbol;Acc:HGNC:12762]		GOCC_SYNAPSE		GOBP_REGULATION_OF_TRANSPORT	GOBP_CELLULAR_HOMEOSTASIS			GOBP_INORGANIC_ION_HOMEOSTASIS	GOBP_POSITIVE_REGULATION_OF_TRANSPORT	GOBP_HOMEOSTATIC_PROCESS	GOBP_REGULATION_OF_PROTEOLYSIS	GOBP_MONOATOMIC_CATION_TRANSPORT	GOBP_ORGANONITROGEN_COMPOUND_CATABOLIC_PROCESS			GOCC_NEURON_PROJECTION				GOBP_CHEMICAL_HOMEOSTASIS
482	ATP1B2	ATPase Na+/K+ transporting subunit beta 2 [Source:HGNC Symbol;Acc:HGNC:805]		GOCC_SYNAPSE		GOBP_REGULATION_OF_TRANSPORT	GOBP_CELLULAR_HOMEOSTASIS			GOBP_INORGANIC_ION_HOMEOSTASIS	GOBP_POSITIVE_REGULATION_OF_TRANSPORT	GOBP_HOMEOSTATIC_PROCESS		GOBP_MONOATOMIC_CATION_TRANSPORT							GOBP_REGULATION_OF_SYSTEM_PROCESS	GOBP_CHEMICAL_HOMEOSTASIS
476	ATP1A1	ATPase Na+/K+ transporting subunit alpha 1 [Source:HGNC Symbol;Acc:HGNC:799]		GOCC_SYNAPSE		GOBP_REGULATION_OF_TRANSPORT	GOBP_CELLULAR_HOMEOSTASIS			GOBP_INORGANIC_ION_HOMEOSTASIS		GOBP_HOMEOSTATIC_PROCESS		GOBP_MONOATOMIC_CATION_TRANSPORT				GOCC_NEURON_PROJECTION			GOBP_REGULATION_OF_SYSTEM_PROCESS	GOBP_CHEMICAL_HOMEOSTASIS
5354	PLP1	proteolipid protein 1 [Source:HGNC Symbol;Acc:HGNC:9086]		GOCC_SYNAPSE		GOBP_REGULATION_OF_TRANSPORT			GOBP_DEFENSE_RESPONSE		GOBP_POSITIVE_REGULATION_OF_TRANSPORT			GOBP_MONOATOMIC_CATION_TRANSPORT
6804	STX1A	syntaxin 1A [Source:HGNC Symbol;Acc:HGNC:11433]		GOCC_SYNAPSE		GOBP_REGULATION_OF_TRANSPORT					GOBP_POSITIVE_REGULATION_OF_TRANSPORT					GOBP_ESTABLISHMENT_OF_PROTEIN_LOCALIZATION		GOCC_NEURON_PROJECTION	GOBP_REGULATION_OF_CELLULAR_LOCALIZATION	GOBP_VESICLE_MEDIATED_TRANSPORT	GOBP_REGULATION_OF_SYSTEM_PROCESS
4905	NSF	N-ethylmaleimide sensitive factor, vesicle fusing ATPase [Source:HGNC Symbol;Acc:HGNC:8016]		GOCC_SYNAPSE		GOBP_REGULATION_OF_TRANSPORT								GOBP_MONOATOMIC_CATION_TRANSPORT	GOBP_ORGANONITROGEN_COMPOUND_CATABOLIC_PROCESS	GOBP_ESTABLISHMENT_OF_PROTEIN_LOCALIZATION		GOCC_NEURON_PROJECTION		GOBP_VESICLE_MEDIATED_TRANSPORT
203190	LGI3	leucine rich repeat LGI family member 3 [Source:HGNC Symbol;Acc:HGNC:18711]		GOCC_SYNAPSE		GOBP_REGULATION_OF_TRANSPORT												GOCC_NEURON_PROJECTION		GOBP_VESICLE_MEDIATED_TRANSPORT
491	ATP2B2	ATPase plasma membrane Ca2+ transporting 2 [Source:HGNC Symbol;Acc:HGNC:815]		GOCC_SYNAPSE			GOBP_CELLULAR_HOMEOSTASIS			GOBP_INORGANIC_ION_HOMEOSTASIS		GOBP_HOMEOSTATIC_PROCESS		GOBP_MONOATOMIC_CATION_TRANSPORT				GOCC_NEURON_PROJECTION			GOBP_REGULATION_OF_SYSTEM_PROCESS	GOBP_CHEMICAL_HOMEOSTASIS
4155	MBP	myelin basic protein [Source:HGNC Symbol;Acc:HGNC:6925]		GOCC_SYNAPSE								GOBP_HOMEOSTATIC_PROCESS	GOBP_REGULATION_OF_PROTEOLYSIS					GOCC_NEURON_PROJECTION
7415	VCP	valosin containing protein [Source:HGNC Symbol;Acc:HGNC:12666]		GOCC_SYNAPSE									GOBP_REGULATION_OF_PROTEOLYSIS		GOBP_ORGANONITROGEN_COMPOUND_CATABOLIC_PROCESS	GOBP_ESTABLISHMENT_OF_PROTEIN_LOCALIZATION			GOBP_REGULATION_OF_CELLULAR_LOCALIZATION	GOBP_VESICLE_MEDIATED_TRANSPORT
6711	SPTBN1	spectrin beta, non-erythrocytic 1 [Source:HGNC Symbol;Acc:HGNC:11275]		GOCC_SYNAPSE												GOBP_ESTABLISHMENT_OF_PROTEIN_LOCALIZATION		GOCC_NEURON_PROJECTION	GOBP_REGULATION_OF_CELLULAR_LOCALIZATION	GOBP_VESICLE_MEDIATED_TRANSPORT
163	AP2B1	adaptor related protein complex 2 subunit beta 1 [Source:HGNC Symbol;Acc:HGNC:563]		GOCC_SYNAPSE												GOBP_ESTABLISHMENT_OF_PROTEIN_LOCALIZATION				GOBP_VESICLE_MEDIATED_TRANSPORT
7532	YWHAG	tyrosine 3-monooxygenase/tryptophan 5-monooxygenase activation protein gamma [Source:HGNC Symbol;Acc:HGNC:12852]		GOCC_SYNAPSE												GOBP_ESTABLISHMENT_OF_PROTEIN_LOCALIZATION
85300	ATCAY	ATCAY kinesin light chain interacting caytaxin [Source:HGNC Symbol;Acc:HGNC:779]		GOCC_SYNAPSE														GOCC_NEURON_PROJECTION	GOBP_REGULATION_OF_CELLULAR_LOCALIZATION
347733	TUBB2B	tubulin beta 2B class IIb [Source:HGNC Symbol;Acc:HGNC:30829]		GOCC_SYNAPSE
404037	HAPLN4	hyaluronan and proteoglycan link protein 4 [Source:HGNC Symbol;Acc:HGNC:31357]		GOCC_SYNAPSE
7531	YWHAE	tyrosine 3-monooxygenase/tryptophan 5-monooxygenase activation protein epsilon [Source:HGNC Symbol;Acc:HGNC:12851]			GOBP_BIOLOGICAL_PROCESS_INVOLVED_IN_INTERSPECIES_INTERACTION_BETWEEN_ORGANISMS	GOBP_REGULATION_OF_TRANSPORT	GOBP_CELLULAR_HOMEOSTASIS	GOBP_DEFENSE_RESPONSE_TO_OTHER_ORGANISM	GOBP_DEFENSE_RESPONSE	GOBP_INORGANIC_ION_HOMEOSTASIS	GOBP_POSITIVE_REGULATION_OF_TRANSPORT	GOBP_HOMEOSTATIC_PROCESS		GOBP_MONOATOMIC_CATION_TRANSPORT		GOBP_ESTABLISHMENT_OF_PROTEIN_LOCALIZATION	GOBP_INNATE_IMMUNE_RESPONSE		GOBP_REGULATION_OF_CELLULAR_LOCALIZATION		GOBP_REGULATION_OF_SYSTEM_PROCESS	GOBP_CHEMICAL_HOMEOSTASIS
361	AQP4	aquaporin 4 [Source:HGNC Symbol;Acc:HGNC:637]			GOBP_BIOLOGICAL_PROCESS_INVOLVED_IN_INTERSPECIES_INTERACTION_BETWEEN_ORGANISMS		GOBP_CELLULAR_HOMEOSTASIS	GOBP_DEFENSE_RESPONSE_TO_OTHER_ORGANISM	GOBP_DEFENSE_RESPONSE			GOBP_HOMEOSTATIC_PROCESS					GOBP_INNATE_IMMUNE_RESPONSE					GOBP_CHEMICAL_HOMEOSTASIS
5052	PRDX1	peroxiredoxin 1 [Source:HGNC Symbol;Acc:HGNC:9352]			GOBP_BIOLOGICAL_PROCESS_INVOLVED_IN_INTERSPECIES_INTERACTION_BETWEEN_ORGANISMS		GOBP_CELLULAR_HOMEOSTASIS	GOBP_DEFENSE_RESPONSE_TO_OTHER_ORGANISM	GOBP_DEFENSE_RESPONSE			GOBP_HOMEOSTATIC_PROCESS					GOBP_INNATE_IMMUNE_RESPONSE
7001	PRDX2	peroxiredoxin 2 [Source:HGNC Symbol;Acc:HGNC:9353]			GOBP_BIOLOGICAL_PROCESS_INVOLVED_IN_INTERSPECIES_INTERACTION_BETWEEN_ORGANISMS		GOBP_CELLULAR_HOMEOSTASIS		GOBP_DEFENSE_RESPONSE			GOBP_HOMEOSTATIC_PROCESS
22933	SIRT2	sirtuin 2 [Source:HGNC Symbol;Acc:HGNC:10886]			GOBP_BIOLOGICAL_PROCESS_INVOLVED_IN_INTERSPECIES_INTERACTION_BETWEEN_ORGANISMS			GOBP_DEFENSE_RESPONSE_TO_OTHER_ORGANISM	GOBP_DEFENSE_RESPONSE				GOBP_REGULATION_OF_PROTEOLYSIS		GOBP_ORGANONITROGEN_COMPOUND_CATABOLIC_PROCESS		GOBP_INNATE_IMMUNE_RESPONSE	GOCC_NEURON_PROJECTION
2597	GAPDH	glyceraldehyde-3-phosphate dehydrogenase [Source:HGNC Symbol;Acc:HGNC:4141]			GOBP_BIOLOGICAL_PROCESS_INVOLVED_IN_INTERSPECIES_INTERACTION_BETWEEN_ORGANISMS			GOBP_DEFENSE_RESPONSE_TO_OTHER_ORGANISM	GOBP_DEFENSE_RESPONSE				GOBP_REGULATION_OF_PROTEOLYSIS		GOBP_ORGANONITROGEN_COMPOUND_CATABOLIC_PROCESS		GOBP_INNATE_IMMUNE_RESPONSE
7334	UBE2N	ubiquitin conjugating enzyme E2 N [Source:HGNC Symbol;Acc:HGNC:12492]			GOBP_BIOLOGICAL_PROCESS_INVOLVED_IN_INTERSPECIES_INTERACTION_BETWEEN_ORGANISMS			GOBP_DEFENSE_RESPONSE_TO_OTHER_ORGANISM	GOBP_DEFENSE_RESPONSE						GOBP_ORGANONITROGEN_COMPOUND_CATABOLIC_PROCESS		GOBP_INNATE_IMMUNE_RESPONSE
114770	PGLYRP2	peptidoglycan recognition protein 2 [Source:HGNC Symbol;Acc:HGNC:30013]			GOBP_BIOLOGICAL_PROCESS_INVOLVED_IN_INTERSPECIES_INTERACTION_BETWEEN_ORGANISMS			GOBP_DEFENSE_RESPONSE_TO_OTHER_ORGANISM	GOBP_DEFENSE_RESPONSE						GOBP_ORGANONITROGEN_COMPOUND_CATABOLIC_PROCESS		GOBP_INNATE_IMMUNE_RESPONSE
51552	RAB14	RAB14, member RAS oncogene family [Source:HGNC Symbol;Acc:HGNC:16524]			GOBP_BIOLOGICAL_PROCESS_INVOLVED_IN_INTERSPECIES_INTERACTION_BETWEEN_ORGANISMS			GOBP_DEFENSE_RESPONSE_TO_OTHER_ORGANISM	GOBP_DEFENSE_RESPONSE							GOBP_ESTABLISHMENT_OF_PROTEIN_LOCALIZATION			GOBP_REGULATION_OF_CELLULAR_LOCALIZATION	GOBP_VESICLE_MEDIATED_TRANSPORT
2023	ENO1	enolase 1 [Source:HGNC Symbol;Acc:HGNC:3350]			GOBP_BIOLOGICAL_PROCESS_INVOLVED_IN_INTERSPECIES_INTERACTION_BETWEEN_ORGANISMS								GOBP_REGULATION_OF_PROTEOLYSIS		GOBP_ORGANONITROGEN_COMPOUND_CATABOLIC_PROCESS						GOBP_REGULATION_OF_SYSTEM_PROCESS
9368	NHERF1	NHERF family PDZ scaffold protein 1 [Source:HGNC Symbol;Acc:HGNC:11075]				GOBP_REGULATION_OF_TRANSPORT	GOBP_CELLULAR_HOMEOSTASIS			GOBP_INORGANIC_ION_HOMEOSTASIS	GOBP_POSITIVE_REGULATION_OF_TRANSPORT	GOBP_HOMEOSTATIC_PROCESS		GOBP_MONOATOMIC_CATION_TRANSPORT				GOCC_NEURON_PROJECTION			GOBP_REGULATION_OF_SYSTEM_PROCESS	GOBP_CHEMICAL_HOMEOSTASIS
9446	GSTO1	glutathione S-transferase omega 1 [Source:HGNC Symbol;Acc:HGNC:13312]				GOBP_REGULATION_OF_TRANSPORT	GOBP_CELLULAR_HOMEOSTASIS			GOBP_INORGANIC_ION_HOMEOSTASIS	GOBP_POSITIVE_REGULATION_OF_TRANSPORT	GOBP_HOMEOSTATIC_PROCESS		GOBP_MONOATOMIC_CATION_TRANSPORT							GOBP_REGULATION_OF_SYSTEM_PROCESS	GOBP_CHEMICAL_HOMEOSTASIS
810	CALML3	calmodulin like 3 [Source:HGNC Symbol;Acc:HGNC:1452]				GOBP_REGULATION_OF_TRANSPORT	GOBP_CELLULAR_HOMEOSTASIS			GOBP_INORGANIC_ION_HOMEOSTASIS	GOBP_POSITIVE_REGULATION_OF_TRANSPORT	GOBP_HOMEOSTATIC_PROCESS		GOBP_MONOATOMIC_CATION_TRANSPORT								GOBP_CHEMICAL_HOMEOSTASIS
1361	CPB2	carboxypeptidase B2 [Source:HGNC Symbol;Acc:HGNC:2300]				GOBP_REGULATION_OF_TRANSPORT	GOBP_CELLULAR_HOMEOSTASIS				GOBP_POSITIVE_REGULATION_OF_TRANSPORT	GOBP_HOMEOSTATIC_PROCESS	GOBP_REGULATION_OF_PROTEOLYSIS		GOBP_ORGANONITROGEN_COMPOUND_CATABOLIC_PROCESS							GOBP_CHEMICAL_HOMEOSTASIS
1778	DYNC1H1	dynein cytoplasmic 1 heavy chain 1 [Source:HGNC Symbol;Acc:HGNC:2961]				GOBP_REGULATION_OF_TRANSPORT					GOBP_POSITIVE_REGULATION_OF_TRANSPORT	GOBP_HOMEOSTATIC_PROCESS						GOCC_NEURON_PROJECTION	GOBP_REGULATION_OF_CELLULAR_LOCALIZATION
7514	XPO1	exportin 1 [Source:HGNC Symbol;Acc:HGNC:12825]				GOBP_REGULATION_OF_TRANSPORT							GOBP_REGULATION_OF_PROTEOLYSIS		GOBP_ORGANONITROGEN_COMPOUND_CATABOLIC_PROCESS	GOBP_ESTABLISHMENT_OF_PROTEIN_LOCALIZATION			GOBP_REGULATION_OF_CELLULAR_LOCALIZATION
2670	GFAP	glial fibrillary acidic protein [Source:HGNC Symbol;Acc:HGNC:4235]				GOBP_REGULATION_OF_TRANSPORT									GOBP_ORGANONITROGEN_COMPOUND_CATABOLIC_PROCESS	GOBP_ESTABLISHMENT_OF_PROTEIN_LOCALIZATION
2775	GNAO1	G protein subunit alpha o1 [Source:HGNC Symbol;Acc:HGNC:4389]				GOBP_REGULATION_OF_TRANSPORT										GOBP_ESTABLISHMENT_OF_PROTEIN_LOCALIZATION		GOCC_NEURON_PROJECTION	GOBP_REGULATION_OF_CELLULAR_LOCALIZATION	GOBP_VESICLE_MEDIATED_TRANSPORT	GOBP_REGULATION_OF_SYSTEM_PROCESS
79901	CYBRD1	cytochrome b reductase 1 [Source:HGNC Symbol;Acc:HGNC:20797]					GOBP_CELLULAR_HOMEOSTASIS			GOBP_INORGANIC_ION_HOMEOSTASIS		GOBP_HOMEOSTATIC_PROCESS		GOBP_MONOATOMIC_CATION_TRANSPORT								GOBP_CHEMICAL_HOMEOSTASIS
10989	IMMT	inner membrane mitochondrial protein [Source:HGNC Symbol;Acc:HGNC:6047]					GOBP_CELLULAR_HOMEOSTASIS			GOBP_INORGANIC_ION_HOMEOSTASIS		GOBP_HOMEOSTATIC_PROCESS										GOBP_CHEMICAL_HOMEOSTASIS
37	ACADVL	acyl-CoA dehydrogenase very long chain [Source:HGNC Symbol;Acc:HGNC:92]										GOBP_HOMEOSTATIC_PROCESS
1447	CSN2	casein beta [Source:HGNC Symbol;Acc:HGNC:2447]											GOBP_REGULATION_OF_PROTEOLYSIS	GOBP_MONOATOMIC_CATION_TRANSPORT
54205	CYCS	cytochrome c, somatic [Source:HGNC Symbol;Acc:HGNC:19986]											GOBP_REGULATION_OF_PROTEOLYSIS
5275	SERPINB13	serpin family B member 13 [Source:HGNC Symbol;Acc:HGNC:8944]											GOBP_REGULATION_OF_PROTEOLYSIS
498	ATP5F1A	ATP synthase F1 subunit alpha [Source:HGNC Symbol;Acc:HGNC:823]												GOBP_MONOATOMIC_CATION_TRANSPORT
5168	ENPP2	ectonucleotide pyrophosphatase/phosphodiesterase 2 [Source:HGNC Symbol;Acc:HGNC:3357]													GOBP_ORGANONITROGEN_COMPOUND_CATABOLIC_PROCESS					GOBP_VESICLE_MEDIATED_TRANSPORT
1808	DPYSL2	dihydropyrimidinase like 2 [Source:HGNC Symbol;Acc:HGNC:3014]													GOBP_ORGANONITROGEN_COMPOUND_CATABOLIC_PROCESS					GOBP_VESICLE_MEDIATED_TRANSPORT
5315	PKM	pyruvate kinase M1/2 [Source:HGNC Symbol;Acc:HGNC:9021]													GOBP_ORGANONITROGEN_COMPOUND_CATABOLIC_PROCESS
5230	PGK1	phosphoglycerate kinase 1 [Source:HGNC Symbol;Acc:HGNC:8896]													GOBP_ORGANONITROGEN_COMPOUND_CATABOLIC_PROCESS
2026	ENO2	enolase 2 [Source:HGNC Symbol;Acc:HGNC:3353]													GOBP_ORGANONITROGEN_COMPOUND_CATABOLIC_PROCESS
4000	LMNA	lamin A/C [Source:HGNC Symbol;Acc:HGNC:6636]														GOBP_ESTABLISHMENT_OF_PROTEIN_LOCALIZATION			GOBP_REGULATION_OF_CELLULAR_LOCALIZATION		GOBP_REGULATION_OF_SYSTEM_PROCESS
7203	CCT3	chaperonin containing TCP1 subunit 3 [Source:HGNC Symbol;Acc:HGNC:1616]														GOBP_ESTABLISHMENT_OF_PROTEIN_LOCALIZATION			GOBP_REGULATION_OF_CELLULAR_LOCALIZATION
563	AZGP1	alpha-2-glycoprotein 1, zinc-binding [Source:HGNC Symbol;Acc:HGNC:910]														GOBP_ESTABLISHMENT_OF_PROTEIN_LOCALIZATION
5284	PIGR	polymeric immunoglobulin receptor [Source:HGNC Symbol;Acc:HGNC:8968]																		GOBP_VESICLE_MEDIATED_TRANSPORT
1824	DSC2	desmocollin 2 [Source:HGNC Symbol;Acc:HGNC:3036]																			GOBP_REGULATION_OF_SYSTEM_PROCESS
5317	PKP1	plakophilin 1 [Source:HGNC Symbol;Acc:HGNC:9023]
3679	ITGA7	integrin subunit alpha 7 [Source:HGNC Symbol;Acc:HGNC:6143]
6059	ABCE1	ATP binding cassette subfamily E member 1 [Source:HGNC Symbol;Acc:HGNC:69]
4144	MAT2A	methionine adenosyltransferase 2A [Source:HGNC Symbol;Acc:HGNC:6904]
79983	POF1B	POF1B actin binding protein [Source:HGNC Symbol;Acc:HGNC:13711]
5493	PPL	periplakin [Source:HGNC Symbol;Acc:HGNC:9273]
1465	CSRP1	cysteine and glycine rich protein 1 [Source:HGNC Symbol;Acc:HGNC:2469]
147409	DSG4	desmoglein 4 [Source:HGNC Symbol;Acc:HGNC:21307]
58473	PLEKHB1	pleckstrin homology domain containing B1 [Source:HGNC Symbol;Acc:HGNC:19079]
1474	CST6	cystatin E/M [Source:HGNC Symbol;Acc:HGNC:2478]
147645	VSIG10L	V-set and immunoglobulin domain containing 10 like [Source:HGNC Symbol;Acc:HGNC:27111]

## Sheet: 5
[µFlow EV ultra] and [µFlow EV SEC]
Overlap Results
Collection(s):	GO
# overlaps shown:	20
# genesets in collections:	10454
# genes in comparison (n):	80
# genes in universe (N):	42577
Gene Set Name	# Genes in Gene Set (K)	Description	# Genes in Overlap (k)	k/K	p-value	FDR q-value
GOBP_GENERATION_OF_PRECURSOR_METABOLITES_AND_ENERGY	476	The chemical reactions and pathways resulting in the formation of precursor metabolites, substances from which energy is derived, and any process involved in the liberation of energy from these substances. [GOC:jl]	18	0.0378	1.02E-18	1.06E-14
GOCC_MITOCHONDRION	1688	A semiautonomous, self replicating organelle that occurs in varying numbers, shapes, and sizes in the cytoplasm of virtually all eukaryotic cells. It is notably the site of tissue respiration. [GOC:giardia, ISBN:0198506732]	27	0.0160	2.34E-18	1.22E-14
GOBP_SMALL_MOLECULE_METABOLIC_PROCESS	1836	The chemical reactions and pathways involving small molecules, any low molecular weight, monomeric, non-encoded molecule. [GOC:curators, GOC:pde, GOC:vw]	27	0.0147	1.91E-17	6.66E-14
GOBP_NUCLEOBASE_CONTAINING_SMALL_MOLECULE_METABOLIC_PROCESS	681	The cellular chemical reactions and pathways involving a nucleobase-containing small molecule: a nucleobase, a nucleoside, or a nucleotide. [GOC:vw]	18	0.0264	5.31E-16	1.39E-12
GOBP_PYRIDINE_CONTAINING_COMPOUND_METABOLIC_PROCESS	174	The chemical reactions and pathways involving a pyridine-containing compound, i.e. any compound that contains pyridine or a formal derivative thereof. [GOC:mah]	11	0.0632	3.17E-14	6.62E-11
GOBP_ORGANOPHOSPHATE_METABOLIC_PROCESS	1039	The chemical reactions and pathways involving organophosphates, any phosphate-containing organic compound. [ISBN:0198506732]	19	0.0183	5.57E-14	9.71E-11
GOMF_PURINE_NUCLEOTIDE_BINDING	1987	Binding to a purine nucleotide, a compound consisting of a purine nucleoside esterified with (ortho)phosphate. [GOC:ai]	24	0.0121	1.29E-13	1.92E-10
GOMF_CELL_ADHESION_MOLECULE_BINDING	562	Binding to a cell adhesion molecule. [GOC:ai]	15	0.0267	1.61E-13	2.11E-10
GOBP_PURINE_CONTAINING_COMPOUND_METABOLIC_PROCESS	570	The chemical reactions and pathways involving a purine-containing compound, i.e. any compound that contains purine or a formal derivative thereof. [GOC:mah]	15	0.0263	1.98E-13	2.3E-10
GOCC_AXON	652	The long process of a neuron that conducts nerve impulses, usually away from the cell body to the terminals and varicosities, which are sites of storage and release of neurotransmitter. [GOC:nln, ISBN:0198506732]	15	0.0230	1.35E-12	1.41E-9
GOBP_PYRUVATE_METABOLIC_PROCESS	120	The chemical reactions and pathways involving pyruvate, 2-oxopropanoate. [GOC:go_curators]	9	0.0750	1.62E-12	1.48E-9
GOBP_ORGANIC_ACID_METABOLIC_PROCESS	945	The chemical reactions and pathways involving organic acids, any acidic compound containing carbon in covalent linkage. [ISBN:0198506732]	17	0.0180	1.83E-12	1.48E-9
GOMF_ADENYL_NUCLEOTIDE_BINDING	1636	Binding to an adenyl nucleotide, an adenosine esterified with (ortho)phosphate. [ISBN:0198506732]	21	0.0128	1.92E-12	1.48E-9
GOCC_CELL_SUBSTRATE_JUNCTION	437	A cell junction that forms a connection between a cell and the extracellular matrix. [GOC:aruk, GOC:bc, GOC:hb, GOC:mah, PMID:10419689, PMID:1643657, PMID:16805308, PMID:26923917, PMID:8314002]	13	0.0297	1.99E-12	1.48E-9
GOBP_RIBOSE_PHOSPHATE_METABOLIC_PROCESS	483	The chemical reactions and pathways involving ribose phosphate, any phosphorylated ribose sugar. [GOC:ai]	13	0.0269	6.93E-12	4.83E-9
GOCC_SECRETORY_GRANULE	902	A small subcellular vesicle, surrounded by a membrane, that is formed from the Golgi apparatus and contains a highly concentrated protein destined for secretion. Secretory granules move towards the periphery of the cell and upon stimulation, their membranes fuse with the cell membrane, and their protein load is exteriorized. Processing of the contained protein may take place in secretory granules…	16	0.0177	1.1E-11	7.18E-9
GOCC_SECRETORY_VESICLE	1081	A cytoplasmic, membrane bound vesicle that is capable of fusing to the plasma membrane to release its contents into the extracellular space. [GOC:dos]	17	0.0157	1.51E-11	9.29E-9
GOBP_NAD_METABOLIC_PROCESS	64	The chemical reactions and pathways involving nicotinamide adenine dinucleotide (NAD), a coenzyme present in most living cells and derived from the B vitamin nicotinic acid. [GOC:jl, ISBN:0618254153]	7	0.1094	3.6E-11	2.05E-8
GOBP_NADH_METABOLIC_PROCESS	33	The chemical reactions and pathways involving reduced nicotinamide adenine dinucleotide (NADH), a coenzyme present in most living cells and derived from the B vitamin nicotinic acid. [GOC:jl, ISBN:0618254153]	6	0.1818	3.87E-11	2.05E-8
GOMF_CADHERIN_BINDING	335	Binding to cadherin, a type I membrane protein involved in cell adhesion. [GOC:bf]	11	0.0328	3.92E-11	2.05E-8
Gene/Gene Set Overlap Matrix
Entrez Gene Id	Gene Symbol	Gene Description	GOBP_GENERATION_OF_PRECURSOR_METABOLITES_AND_ENERGY	GOCC_MITOCHONDRION	GOBP_SMALL_MOLECULE_METABOLIC_PROCESS	GOBP_NUCLEOBASE_CONTAINING_SMALL_MOLECULE_METABOLIC_PROCESS	GOBP_PYRIDINE_CONTAINING_COMPOUND_METABOLIC_PROCESS	GOBP_ORGANOPHOSPHATE_METABOLIC_PROCESS	GOMF_PURINE_NUCLEOTIDE_BINDING	GOMF_CELL_ADHESION_MOLECULE_BINDING	GOBP_PURINE_CONTAINING_COMPOUND_METABOLIC_PROCESS	GOCC_AXON	GOBP_PYRUVATE_METABOLIC_PROCESS	GOBP_ORGANIC_ACID_METABOLIC_PROCESS	GOMF_ADENYL_NUCLEOTIDE_BINDING	GOCC_CELL_SUBSTRATE_JUNCTION	GOBP_RIBOSE_PHOSPHATE_METABOLIC_PROCESS	GOCC_SECRETORY_GRANULE	GOCC_SECRETORY_VESICLE	GOBP_NAD_METABOLIC_PROCESS	GOBP_NADH_METABOLIC_PROCESS	GOMF_CADHERIN_BINDING
5315	PKM	pyruvate kinase M1/2 [Source:HGNC Symbol;Acc:HGNC:9021]	GOBP_GENERATION_OF_PRECURSOR_METABOLITES_AND_ENERGY	GOCC_MITOCHONDRION	GOBP_SMALL_MOLECULE_METABOLIC_PROCESS	GOBP_NUCLEOBASE_CONTAINING_SMALL_MOLECULE_METABOLIC_PROCESS	GOBP_PYRIDINE_CONTAINING_COMPOUND_METABOLIC_PROCESS	GOBP_ORGANOPHOSPHATE_METABOLIC_PROCESS	GOMF_PURINE_NUCLEOTIDE_BINDING	GOMF_CELL_ADHESION_MOLECULE_BINDING	GOBP_PURINE_CONTAINING_COMPOUND_METABOLIC_PROCESS		GOBP_PYRUVATE_METABOLIC_PROCESS	GOBP_ORGANIC_ACID_METABOLIC_PROCESS	GOMF_ADENYL_NUCLEOTIDE_BINDING		GOBP_RIBOSE_PHOSPHATE_METABOLIC_PROCESS	GOCC_SECRETORY_GRANULE	GOCC_SECRETORY_VESICLE	GOBP_NAD_METABOLIC_PROCESS	GOBP_NADH_METABOLIC_PROCESS	GOMF_CADHERIN_BINDING
3098	HK1	hexokinase 1 [Source:HGNC Symbol;Acc:HGNC:4922]	GOBP_GENERATION_OF_PRECURSOR_METABOLITES_AND_ENERGY	GOCC_MITOCHONDRION	GOBP_SMALL_MOLECULE_METABOLIC_PROCESS	GOBP_NUCLEOBASE_CONTAINING_SMALL_MOLECULE_METABOLIC_PROCESS	GOBP_PYRIDINE_CONTAINING_COMPOUND_METABOLIC_PROCESS	GOBP_ORGANOPHOSPHATE_METABOLIC_PROCESS	GOMF_PURINE_NUCLEOTIDE_BINDING		GOBP_PURINE_CONTAINING_COMPOUND_METABOLIC_PROCESS		GOBP_PYRUVATE_METABOLIC_PROCESS	GOBP_ORGANIC_ACID_METABOLIC_PROCESS	GOMF_ADENYL_NUCLEOTIDE_BINDING		GOBP_RIBOSE_PHOSPHATE_METABOLIC_PROCESS			GOBP_NAD_METABOLIC_PROCESS	GOBP_NADH_METABOLIC_PROCESS
3939	LDHA	lactate dehydrogenase A [Source:HGNC Symbol;Acc:HGNC:6535]	GOBP_GENERATION_OF_PRECURSOR_METABOLITES_AND_ENERGY	GOCC_MITOCHONDRION	GOBP_SMALL_MOLECULE_METABOLIC_PROCESS	GOBP_NUCLEOBASE_CONTAINING_SMALL_MOLECULE_METABOLIC_PROCESS	GOBP_PYRIDINE_CONTAINING_COMPOUND_METABOLIC_PROCESS	GOBP_ORGANOPHOSPHATE_METABOLIC_PROCESS		GOMF_CELL_ADHESION_MOLECULE_BINDING	GOBP_PURINE_CONTAINING_COMPOUND_METABOLIC_PROCESS		GOBP_PYRUVATE_METABOLIC_PROCESS	GOBP_ORGANIC_ACID_METABOLIC_PROCESS			GOBP_RIBOSE_PHOSPHATE_METABOLIC_PROCESS					GOMF_CADHERIN_BINDING
498	ATP5F1A	ATP synthase F1 subunit alpha [Source:HGNC Symbol;Acc:HGNC:823]	GOBP_GENERATION_OF_PRECURSOR_METABOLITES_AND_ENERGY	GOCC_MITOCHONDRION	GOBP_SMALL_MOLECULE_METABOLIC_PROCESS	GOBP_NUCLEOBASE_CONTAINING_SMALL_MOLECULE_METABOLIC_PROCESS		GOBP_ORGANOPHOSPHATE_METABOLIC_PROCESS	GOMF_PURINE_NUCLEOTIDE_BINDING		GOBP_PURINE_CONTAINING_COMPOUND_METABOLIC_PROCESS				GOMF_ADENYL_NUCLEOTIDE_BINDING		GOBP_RIBOSE_PHOSPHATE_METABOLIC_PROCESS
506	ATP5F1B	ATP synthase F1 subunit beta [Source:HGNC Symbol;Acc:HGNC:830]	GOBP_GENERATION_OF_PRECURSOR_METABOLITES_AND_ENERGY	GOCC_MITOCHONDRION	GOBP_SMALL_MOLECULE_METABOLIC_PROCESS	GOBP_NUCLEOBASE_CONTAINING_SMALL_MOLECULE_METABOLIC_PROCESS		GOBP_ORGANOPHOSPHATE_METABOLIC_PROCESS	GOMF_PURINE_NUCLEOTIDE_BINDING		GOBP_PURINE_CONTAINING_COMPOUND_METABOLIC_PROCESS				GOMF_ADENYL_NUCLEOTIDE_BINDING		GOBP_RIBOSE_PHOSPHATE_METABOLIC_PROCESS
1738	DLD	dihydrolipoamide dehydrogenase [Source:HGNC Symbol;Acc:HGNC:2898]	GOBP_GENERATION_OF_PRECURSOR_METABOLITES_AND_ENERGY	GOCC_MITOCHONDRION	GOBP_SMALL_MOLECULE_METABOLIC_PROCESS	GOBP_NUCLEOBASE_CONTAINING_SMALL_MOLECULE_METABOLIC_PROCESS		GOBP_ORGANOPHOSPHATE_METABOLIC_PROCESS			GOBP_PURINE_CONTAINING_COMPOUND_METABOLIC_PROCESS		GOBP_PYRUVATE_METABOLIC_PROCESS	GOBP_ORGANIC_ACID_METABOLIC_PROCESS			GOBP_RIBOSE_PHOSPHATE_METABOLIC_PROCESS	GOCC_SECRETORY_GRANULE	GOCC_SECRETORY_VESICLE
50	ACO2	aconitase 2 [Source:HGNC Symbol;Acc:HGNC:118]	GOBP_GENERATION_OF_PRECURSOR_METABOLITES_AND_ENERGY	GOCC_MITOCHONDRION	GOBP_SMALL_MOLECULE_METABOLIC_PROCESS									GOBP_ORGANIC_ACID_METABOLIC_PROCESS
5339	PLEC	plectin [Source:HGNC Symbol;Acc:HGNC:9069]	GOBP_GENERATION_OF_PRECURSOR_METABOLITES_AND_ENERGY	GOCC_MITOCHONDRION						GOMF_CELL_ADHESION_MOLECULE_BINDING		GOCC_AXON				GOCC_CELL_SUBSTRATE_JUNCTION						GOMF_CADHERIN_BINDING
84300	UQCC2	ubiquinol-cytochrome c reductase complex assembly factor 2 [Source:HGNC Symbol;Acc:HGNC:21237]	GOBP_GENERATION_OF_PRECURSOR_METABOLITES_AND_ENERGY	GOCC_MITOCHONDRION
1327	COX4I1	cytochrome c oxidase subunit 4I1 [Source:HGNC Symbol;Acc:HGNC:2265]	GOBP_GENERATION_OF_PRECURSOR_METABOLITES_AND_ENERGY	GOCC_MITOCHONDRION
2023	ENO1	enolase 1 [Source:HGNC Symbol;Acc:HGNC:3350]	GOBP_GENERATION_OF_PRECURSOR_METABOLITES_AND_ENERGY		GOBP_SMALL_MOLECULE_METABOLIC_PROCESS	GOBP_NUCLEOBASE_CONTAINING_SMALL_MOLECULE_METABOLIC_PROCESS	GOBP_PYRIDINE_CONTAINING_COMPOUND_METABOLIC_PROCESS	GOBP_ORGANOPHOSPHATE_METABOLIC_PROCESS		GOMF_CELL_ADHESION_MOLECULE_BINDING	GOBP_PURINE_CONTAINING_COMPOUND_METABOLIC_PROCESS		GOBP_PYRUVATE_METABOLIC_PROCESS	GOBP_ORGANIC_ACID_METABOLIC_PROCESS			GOBP_RIBOSE_PHOSPHATE_METABOLIC_PROCESS			GOBP_NAD_METABOLIC_PROCESS	GOBP_NADH_METABOLIC_PROCESS	GOMF_CADHERIN_BINDING
2821	GPI	glucose-6-phosphate isomerase [Source:HGNC Symbol;Acc:HGNC:4458]	GOBP_GENERATION_OF_PRECURSOR_METABOLITES_AND_ENERGY		GOBP_SMALL_MOLECULE_METABOLIC_PROCESS	GOBP_NUCLEOBASE_CONTAINING_SMALL_MOLECULE_METABOLIC_PROCESS	GOBP_PYRIDINE_CONTAINING_COMPOUND_METABOLIC_PROCESS	GOBP_ORGANOPHOSPHATE_METABOLIC_PROCESS			GOBP_PURINE_CONTAINING_COMPOUND_METABOLIC_PROCESS		GOBP_PYRUVATE_METABOLIC_PROCESS	GOBP_ORGANIC_ACID_METABOLIC_PROCESS			GOBP_RIBOSE_PHOSPHATE_METABOLIC_PROCESS	GOCC_SECRETORY_GRANULE	GOCC_SECRETORY_VESICLE
7167	TPI1	triosephosphate isomerase 1 [Source:HGNC Symbol;Acc:HGNC:12009]	GOBP_GENERATION_OF_PRECURSOR_METABOLITES_AND_ENERGY		GOBP_SMALL_MOLECULE_METABOLIC_PROCESS	GOBP_NUCLEOBASE_CONTAINING_SMALL_MOLECULE_METABOLIC_PROCESS	GOBP_PYRIDINE_CONTAINING_COMPOUND_METABOLIC_PROCESS	GOBP_ORGANOPHOSPHATE_METABOLIC_PROCESS			GOBP_PURINE_CONTAINING_COMPOUND_METABOLIC_PROCESS		GOBP_PYRUVATE_METABOLIC_PROCESS	GOBP_ORGANIC_ACID_METABOLIC_PROCESS			GOBP_RIBOSE_PHOSPHATE_METABOLIC_PROCESS			GOBP_NAD_METABOLIC_PROCESS	GOBP_NADH_METABOLIC_PROCESS
2026	ENO2	enolase 2 [Source:HGNC Symbol;Acc:HGNC:3353]	GOBP_GENERATION_OF_PRECURSOR_METABOLITES_AND_ENERGY		GOBP_SMALL_MOLECULE_METABOLIC_PROCESS	GOBP_NUCLEOBASE_CONTAINING_SMALL_MOLECULE_METABOLIC_PROCESS	GOBP_PYRIDINE_CONTAINING_COMPOUND_METABOLIC_PROCESS	GOBP_ORGANOPHOSPHATE_METABOLIC_PROCESS			GOBP_PURINE_CONTAINING_COMPOUND_METABOLIC_PROCESS		GOBP_PYRUVATE_METABOLIC_PROCESS	GOBP_ORGANIC_ACID_METABOLIC_PROCESS			GOBP_RIBOSE_PHOSPHATE_METABOLIC_PROCESS			GOBP_NAD_METABOLIC_PROCESS	GOBP_NADH_METABOLIC_PROCESS
4190	MDH1	malate dehydrogenase 1 [Source:HGNC Symbol;Acc:HGNC:6970]	GOBP_GENERATION_OF_PRECURSOR_METABOLITES_AND_ENERGY		GOBP_SMALL_MOLECULE_METABOLIC_PROCESS	GOBP_NUCLEOBASE_CONTAINING_SMALL_MOLECULE_METABOLIC_PROCESS	GOBP_PYRIDINE_CONTAINING_COMPOUND_METABOLIC_PROCESS	GOBP_ORGANOPHOSPHATE_METABOLIC_PROCESS			GOBP_PURINE_CONTAINING_COMPOUND_METABOLIC_PROCESS			GOBP_ORGANIC_ACID_METABOLIC_PROCESS						GOBP_NAD_METABOLIC_PROCESS	GOBP_NADH_METABOLIC_PROCESS
7086	TKT	transketolase [Source:HGNC Symbol;Acc:HGNC:11834]	GOBP_GENERATION_OF_PRECURSOR_METABOLITES_AND_ENERGY		GOBP_SMALL_MOLECULE_METABOLIC_PROCESS	GOBP_NUCLEOBASE_CONTAINING_SMALL_MOLECULE_METABOLIC_PROCESS	GOBP_PYRIDINE_CONTAINING_COMPOUND_METABOLIC_PROCESS	GOBP_ORGANOPHOSPHATE_METABOLIC_PROCESS			GOBP_PURINE_CONTAINING_COMPOUND_METABOLIC_PROCESS						GOBP_RIBOSE_PHOSPHATE_METABOLIC_PROCESS
55102	ATG2B	autophagy related 2B [Source:HGNC Symbol;Acc:HGNC:20187]	GOBP_GENERATION_OF_PRECURSOR_METABOLITES_AND_ENERGY
5837	PYGM	glycogen phosphorylase, muscle associated [Source:HGNC Symbol;Acc:HGNC:9726]	GOBP_GENERATION_OF_PRECURSOR_METABOLITES_AND_ENERGY
3945	LDHB	lactate dehydrogenase B [Source:HGNC Symbol;Acc:HGNC:6541]		GOCC_MITOCHONDRION	GOBP_SMALL_MOLECULE_METABOLIC_PROCESS	GOBP_NUCLEOBASE_CONTAINING_SMALL_MOLECULE_METABOLIC_PROCESS	GOBP_PYRIDINE_CONTAINING_COMPOUND_METABOLIC_PROCESS	GOBP_ORGANOPHOSPHATE_METABOLIC_PROCESS	GOMF_PURINE_NUCLEOTIDE_BINDING		GOBP_PURINE_CONTAINING_COMPOUND_METABOLIC_PROCESS		GOBP_PYRUVATE_METABOLIC_PROCESS	GOBP_ORGANIC_ACID_METABOLIC_PROCESS	GOMF_ADENYL_NUCLEOTIDE_BINDING					GOBP_NAD_METABOLIC_PROCESS
50808	AK3	adenylate kinase 3 [Source:HGNC Symbol;Acc:HGNC:17376]		GOCC_MITOCHONDRION	GOBP_SMALL_MOLECULE_METABOLIC_PROCESS	GOBP_NUCLEOBASE_CONTAINING_SMALL_MOLECULE_METABOLIC_PROCESS		GOBP_ORGANOPHOSPHATE_METABOLIC_PROCESS	GOMF_PURINE_NUCLEOTIDE_BINDING		GOBP_PURINE_CONTAINING_COMPOUND_METABOLIC_PROCESS				GOMF_ADENYL_NUCLEOTIDE_BINDING		GOBP_RIBOSE_PHOSPHATE_METABOLIC_PROCESS
1267	CNP	2',3'-cyclic nucleotide 3' phosphodiesterase [Source:HGNC Symbol;Acc:HGNC:2158]		GOCC_MITOCHONDRION	GOBP_SMALL_MOLECULE_METABOLIC_PROCESS	GOBP_NUCLEOBASE_CONTAINING_SMALL_MOLECULE_METABOLIC_PROCESS		GOBP_ORGANOPHOSPHATE_METABOLIC_PROCESS
2746	GLUD1	glutamate dehydrogenase 1 [Source:HGNC Symbol;Acc:HGNC:4335]		GOCC_MITOCHONDRION	GOBP_SMALL_MOLECULE_METABOLIC_PROCESS				GOMF_PURINE_NUCLEOTIDE_BINDING					GOBP_ORGANIC_ACID_METABOLIC_PROCESS	GOMF_ADENYL_NUCLEOTIDE_BINDING
217	ALDH2	aldehyde dehydrogenase 2 family member [Source:HGNC Symbol;Acc:HGNC:404]		GOCC_MITOCHONDRION	GOBP_SMALL_MOLECULE_METABOLIC_PROCESS				GOMF_PURINE_NUCLEOTIDE_BINDING						GOMF_ADENYL_NUCLEOTIDE_BINDING
36	ACADSB	acyl-CoA dehydrogenase short/branched chain [Source:HGNC Symbol;Acc:HGNC:91]		GOCC_MITOCHONDRION	GOBP_SMALL_MOLECULE_METABOLIC_PROCESS									GOBP_ORGANIC_ACID_METABOLIC_PROCESS
2806	GOT2	glutamic-oxaloacetic transaminase 2 [Source:HGNC Symbol;Acc:HGNC:4433]		GOCC_MITOCHONDRION	GOBP_SMALL_MOLECULE_METABOLIC_PROCESS									GOBP_ORGANIC_ACID_METABOLIC_PROCESS
1152	CKB	creatine kinase B [Source:HGNC Symbol;Acc:HGNC:1991]		GOCC_MITOCHONDRION				GOBP_ORGANOPHOSPHATE_METABOLIC_PROCESS	GOMF_PURINE_NUCLEOTIDE_BINDING						GOMF_ADENYL_NUCLEOTIDE_BINDING
3320	HSP90AA1	heat shock protein 90 alpha family class A member 1 [Source:HGNC Symbol;Acc:HGNC:5253]		GOCC_MITOCHONDRION					GOMF_PURINE_NUCLEOTIDE_BINDING			GOCC_AXON			GOMF_ADENYL_NUCLEOTIDE_BINDING			GOCC_SECRETORY_GRANULE	GOCC_SECRETORY_VESICLE
5604	MAP2K1	mitogen-activated protein kinase kinase 1 [Source:HGNC Symbol;Acc:HGNC:6840]		GOCC_MITOCHONDRION					GOMF_PURINE_NUCLEOTIDE_BINDING						GOMF_ADENYL_NUCLEOTIDE_BINDING	GOCC_CELL_SUBSTRATE_JUNCTION
3313	HSPA9	heat shock protein family A (Hsp70) member 9 [Source:HGNC Symbol;Acc:HGNC:5244]		GOCC_MITOCHONDRION					GOMF_PURINE_NUCLEOTIDE_BINDING						GOMF_ADENYL_NUCLEOTIDE_BINDING	GOCC_CELL_SUBSTRATE_JUNCTION
3329	HSPD1	heat shock protein family D (Hsp60) member 1 [Source:HGNC Symbol;Acc:HGNC:5261]		GOCC_MITOCHONDRION					GOMF_PURINE_NUCLEOTIDE_BINDING						GOMF_ADENYL_NUCLEOTIDE_BINDING			GOCC_SECRETORY_GRANULE	GOCC_SECRETORY_VESICLE
16	AARS1	alanyl-tRNA synthetase 1 [Source:HGNC Symbol;Acc:HGNC:20]		GOCC_MITOCHONDRION					GOMF_PURINE_NUCLEOTIDE_BINDING						GOMF_ADENYL_NUCLEOTIDE_BINDING
11194	ABCB8	ATP binding cassette subfamily B member 8 [Source:HGNC Symbol;Acc:HGNC:49]		GOCC_MITOCHONDRION					GOMF_PURINE_NUCLEOTIDE_BINDING						GOMF_ADENYL_NUCLEOTIDE_BINDING
309	ANXA6	annexin A6 [Source:HGNC Symbol;Acc:HGNC:544]		GOCC_MITOCHONDRION					GOMF_PURINE_NUCLEOTIDE_BINDING							GOCC_CELL_SUBSTRATE_JUNCTION
7531	YWHAE	tyrosine 3-monooxygenase/tryptophan 5-monooxygenase activation protein epsilon [Source:HGNC Symbol;Acc:HGNC:12851]		GOCC_MITOCHONDRION						GOMF_CELL_ADHESION_MOLECULE_BINDING						GOCC_CELL_SUBSTRATE_JUNCTION						GOMF_CADHERIN_BINDING
6812	STXBP1	syntaxin binding protein 1 [Source:HGNC Symbol;Acc:HGNC:11444]		GOCC_MITOCHONDRION								GOCC_AXON						GOCC_SECRETORY_GRANULE	GOCC_SECRETORY_VESICLE
55229	PANK4	pantothenate kinase 4 (inactive) [Source:HGNC Symbol;Acc:HGNC:19366]			GOBP_SMALL_MOLECULE_METABOLIC_PROCESS	GOBP_NUCLEOBASE_CONTAINING_SMALL_MOLECULE_METABOLIC_PROCESS		GOBP_ORGANOPHOSPHATE_METABOLIC_PROCESS	GOMF_PURINE_NUCLEOTIDE_BINDING		GOBP_PURINE_CONTAINING_COMPOUND_METABOLIC_PROCESS			GOBP_ORGANIC_ACID_METABOLIC_PROCESS	GOMF_ADENYL_NUCLEOTIDE_BINDING		GOBP_RIBOSE_PHOSPHATE_METABOLIC_PROCESS
2762	GMDS	GDP-mannose 4,6-dehydratase [Source:HGNC Symbol;Acc:HGNC:4369]			GOBP_SMALL_MOLECULE_METABOLIC_PROCESS	GOBP_NUCLEOBASE_CONTAINING_SMALL_MOLECULE_METABOLIC_PROCESS			GOMF_PURINE_NUCLEOTIDE_BINDING						GOMF_ADENYL_NUCLEOTIDE_BINDING
1808	DPYSL2	dihydropyrimidinase like 2 [Source:HGNC Symbol;Acc:HGNC:3014]			GOBP_SMALL_MOLECULE_METABOLIC_PROCESS	GOBP_NUCLEOBASE_CONTAINING_SMALL_MOLECULE_METABOLIC_PROCESS
29968	PSAT1	phosphoserine aminotransferase 1 [Source:HGNC Symbol;Acc:HGNC:19129]			GOBP_SMALL_MOLECULE_METABOLIC_PROCESS		GOBP_PYRIDINE_CONTAINING_COMPOUND_METABOLIC_PROCESS							GOBP_ORGANIC_ACID_METABOLIC_PROCESS
335	APOA1	apolipoprotein A1 [Source:HGNC Symbol;Acc:HGNC:600]			GOBP_SMALL_MOLECULE_METABOLIC_PROCESS			GOBP_ORGANOPHOSPHATE_METABOLIC_PROCESS										GOCC_SECRETORY_GRANULE	GOCC_SECRETORY_VESICLE
2194	FASN	fatty acid synthase [Source:HGNC Symbol;Acc:HGNC:3594]			GOBP_SMALL_MOLECULE_METABOLIC_PROCESS					GOMF_CELL_ADHESION_MOLECULE_BINDING				GOBP_ORGANIC_ACID_METABOLIC_PROCESS								GOMF_CADHERIN_BINDING
191	AHCY	adenosylhomocysteinase [Source:HGNC Symbol;Acc:HGNC:343]			GOBP_SMALL_MOLECULE_METABOLIC_PROCESS
22979	EFR3B	EFR3 homolog B [Source:HGNC Symbol;Acc:HGNC:29155]						GOBP_ORGANOPHOSPHATE_METABOLIC_PROCESS
5917	RARS1	arginyl-tRNA synthetase 1 [Source:HGNC Symbol;Acc:HGNC:9870]							GOMF_PURINE_NUCLEOTIDE_BINDING	GOMF_CELL_ADHESION_MOLECULE_BINDING					GOMF_ADENYL_NUCLEOTIDE_BINDING							GOMF_CADHERIN_BINDING
1778	DYNC1H1	dynein cytoplasmic 1 heavy chain 1 [Source:HGNC Symbol;Acc:HGNC:2961]							GOMF_PURINE_NUCLEOTIDE_BINDING			GOCC_AXON			GOMF_ADENYL_NUCLEOTIDE_BINDING			GOCC_SECRETORY_GRANULE	GOCC_SECRETORY_VESICLE
476	ATP1A1	ATPase Na+/K+ transporting subunit alpha 1 [Source:HGNC Symbol;Acc:HGNC:799]							GOMF_PURINE_NUCLEOTIDE_BINDING			GOCC_AXON			GOMF_ADENYL_NUCLEOTIDE_BINDING
10525	HYOU1	hypoxia up-regulated 1 [Source:HGNC Symbol;Acc:HGNC:16931]							GOMF_PURINE_NUCLEOTIDE_BINDING						GOMF_ADENYL_NUCLEOTIDE_BINDING	GOCC_CELL_SUBSTRATE_JUNCTION
22800	RRAS2	RAS related 2 [Source:HGNC Symbol;Acc:HGNC:17271]							GOMF_PURINE_NUCLEOTIDE_BINDING							GOCC_CELL_SUBSTRATE_JUNCTION
2775	GNAO1	G protein subunit alpha o1 [Source:HGNC Symbol;Acc:HGNC:4389]							GOMF_PURINE_NUCLEOTIDE_BINDING
6711	SPTBN1	spectrin beta, non-erythrocytic 1 [Source:HGNC Symbol;Acc:HGNC:11275]								GOMF_CELL_ADHESION_MOLECULE_BINDING		GOCC_AXON										GOMF_CADHERIN_BINDING
1272	CNTN1	contactin 1 [Source:HGNC Symbol;Acc:HGNC:2171]								GOMF_CELL_ADHESION_MOLECULE_BINDING		GOCC_AXON
53616	ADAM22	ADAM metallopeptidase domain 22 [Source:HGNC Symbol;Acc:HGNC:201]								GOMF_CELL_ADHESION_MOLECULE_BINDING		GOCC_AXON
928	CD9	CD9 molecule [Source:HGNC Symbol;Acc:HGNC:1709]								GOMF_CELL_ADHESION_MOLECULE_BINDING						GOCC_CELL_SUBSTRATE_JUNCTION		GOCC_SECRETORY_GRANULE	GOCC_SECRETORY_VESICLE
6709	SPTAN1	spectrin alpha, non-erythrocytic 1 [Source:HGNC Symbol;Acc:HGNC:11273]								GOMF_CELL_ADHESION_MOLECULE_BINDING								GOCC_SECRETORY_GRANULE	GOCC_SECRETORY_VESICLE			GOMF_CADHERIN_BINDING
1832	DSP	desmoplakin [Source:HGNC Symbol;Acc:HGNC:3052]								GOMF_CELL_ADHESION_MOLECULE_BINDING								GOCC_SECRETORY_GRANULE	GOCC_SECRETORY_VESICLE
1399	CRKL	CRK like proto-oncogene, adaptor protein [Source:HGNC Symbol;Acc:HGNC:2363]								GOMF_CELL_ADHESION_MOLECULE_BINDING												GOMF_CADHERIN_BINDING
56904	SH3GLB2	SH3 domain containing GRB2 like, endophilin B2 [Source:HGNC Symbol;Acc:HGNC:10834]								GOMF_CELL_ADHESION_MOLECULE_BINDING												GOMF_CADHERIN_BINDING
23191	CYFIP1	cytoplasmic FMR1 interacting protein 1 [Source:HGNC Symbol;Acc:HGNC:13759]										GOCC_AXON				GOCC_CELL_SUBSTRATE_JUNCTION		GOCC_SECRETORY_GRANULE	GOCC_SECRETORY_VESICLE
79969	ATAT1	alpha tubulin acetyltransferase 1 [Source:HGNC Symbol;Acc:HGNC:21186]										GOCC_AXON				GOCC_CELL_SUBSTRATE_JUNCTION
80725	SRCIN1	SRC kinase signaling inhibitor 1 [Source:HGNC Symbol;Acc:HGNC:29506]										GOCC_AXON				GOCC_CELL_SUBSTRATE_JUNCTION
6804	STX1A	syntaxin 1A [Source:HGNC Symbol;Acc:HGNC:11433]										GOCC_AXON							GOCC_SECRETORY_VESICLE
6506	SLC1A2	solute carrier family 1 member 2 [Source:HGNC Symbol;Acc:HGNC:10940]										GOCC_AXON
22911	WDR47	WD repeat domain 47 [Source:HGNC Symbol;Acc:HGNC:29141]										GOCC_AXON
112755	STX1B	syntaxin 1B [Source:HGNC Symbol;Acc:HGNC:18539]										GOCC_AXON
2934	GSN	gelsolin [Source:HGNC Symbol;Acc:HGNC:4620]														GOCC_CELL_SUBSTRATE_JUNCTION		GOCC_SECRETORY_GRANULE	GOCC_SECRETORY_VESICLE
7532	YWHAG	tyrosine 3-monooxygenase/tryptophan 5-monooxygenase activation protein gamma [Source:HGNC Symbol;Acc:HGNC:12852]														GOCC_CELL_SUBSTRATE_JUNCTION
7018	TF	transferrin [Source:HGNC Symbol;Acc:HGNC:11740]																GOCC_SECRETORY_GRANULE	GOCC_SECRETORY_VESICLE
213	ALB	albumin [Source:HGNC Symbol;Acc:HGNC:399]																GOCC_SECRETORY_GRANULE	GOCC_SECRETORY_VESICLE
307	ANXA4	annexin A4 [Source:HGNC Symbol;Acc:HGNC:542]																GOCC_SECRETORY_GRANULE	GOCC_SECRETORY_VESICLE
1462	VCAN	versican [Source:HGNC Symbol;Acc:HGNC:2464]
9253	NUMBL	NUMB like endocytic adaptor protein [Source:HGNC Symbol;Acc:HGNC:8061]
1173	AP2M1	adaptor related protein complex 2 subunit mu 1 [Source:HGNC Symbol;Acc:HGNC:564]
9647	PPM1F	protein phosphatase, Mg2+/Mn2+ dependent 1F [Source:HGNC Symbol;Acc:HGNC:19388]
84516	DCTN5	dynactin subunit 5 [Source:HGNC Symbol;Acc:HGNC:24594]
57707	MEAK7	MTOR associated protein, eak-7 homolog [Source:HGNC Symbol;Acc:HGNC:29325]
3263	HPX	hemopexin [Source:HGNC Symbol;Acc:HGNC:5171]
162	AP1B1	adaptor related protein complex 1 subunit beta 1 [Source:HGNC Symbol;Acc:HGNC:554]
8454	CUL1	cullin 1 [Source:HGNC Symbol;Acc:HGNC:2551]
80155	NAA15	N-alpha-acetyltransferase 15, NatA auxiliary subunit [Source:HGNC Symbol;Acc:HGNC:30782]
55748	CNDP2	carnosine dipeptidase 2 [Source:HGNC Symbol;Acc:HGNC:24437]

## Sheet: 6
[Stag EV disso] and [µFlow EV disso]
Overlap Results
Collection(s):	GO
# overlaps shown:	20
# genesets in collections:	10454
# genes in comparison (n):	95
# genes in universe (N):	42577
Gene Set Name	# Genes in Gene Set (K)	Description	# Genes in Overlap (k)	k/K	p-value	FDR q-value
GOCC_SYNAPSE	1492	The junction between an axon of one neuron and a dendrite of another neuron, a muscle fiber or a glial cell. As the axon approaches the synapse it enlarges into a specialized structure, the presynaptic terminal bouton, which contains mitochondria and synaptic vesicles. At the tip of the terminal bouton is the presynaptic membrane; facing it, and separated from it by a minute cleft (the synaptic c…	35	0.0235	1.23E-26	1.29E-22
GOCC_NEURON_PROJECTION	1336	A prolongation or process extending from a nerve cell, e.g. an axon or dendrite. [GOC:jl, http://www.cogsci.princeton.edu/~wn/]	32	0.0240	1.61E-24	8.4E-21
GOCC_AXON	652	The long process of a neuron that conducts nerve impulses, usually away from the cell body to the terminals and varicosities, which are sites of storage and release of neurotransmitter. [GOC:nln, ISBN:0198506732]	25	0.0383	5.48E-24	1.91E-20
GOMF_PURINE_NUCLEOTIDE_BINDING	1987	Binding to a purine nucleotide, a compound consisting of a purine nucleoside esterified with (ortho)phosphate. [GOC:ai]	35	0.0176	1.52E-22	3.98E-19
GOBP_SMALL_MOLECULE_METABOLIC_PROCESS	1836	The chemical reactions and pathways involving small molecules, any low molecular weight, monomeric, non-encoded molecule. [GOC:curators, GOC:pde, GOC:vw]	33	0.0180	1.87E-21	3.91E-18
GOBP_NUCLEOBASE_CONTAINING_SMALL_MOLECULE_METABOLIC_PROCESS	681	The cellular chemical reactions and pathways involving a nucleobase-containing small molecule: a nucleobase, a nucleoside, or a nucleotide. [GOC:vw]	23	0.0338	7.56E-21	1.32E-17
GOBP_MONOATOMIC_ION_TRANSPORT	1256	The directed movement of a monoatomic ion into, out of or within a cell, or between cells, by means of some agent such as a transporter or pore. Monatomic ions (also called simple ions) are ions consisting of exactly one atom. [GOC:ai]	27	0.0215	2.07E-19	3.09E-16
GOBP_GENERATION_OF_PRECURSOR_METABOLITES_AND_ENERGY	476	The chemical reactions and pathways resulting in the formation of precursor metabolites, substances from which energy is derived, and any process involved in the liberation of energy from these substances. [GOC:jl]	19	0.0399	1.2E-18	1.44E-15
GOBP_REGULATION_OF_TRANSPORT	1633	Any process that modulates the frequency, rate or extent of the directed movement of substances (such as macromolecules, small molecules, ions) into, out of or within a cell, or between cells, by means of some agent such as a transporter or pore. [GOC:ai]	29	0.0178	1.24E-18	1.44E-15
GOBP_PURINE_CONTAINING_COMPOUND_METABOLIC_PROCESS	570	The chemical reactions and pathways involving a purine-containing compound, i.e. any compound that contains purine or a formal derivative thereof. [GOC:mah]	20	0.0351	1.66E-18	1.73E-15
GOBP_ATP_METABOLIC_PROCESS	222	The chemical reactions and pathways involving ATP, adenosine triphosphate, a universally important coenzyme and enzyme regulator. [GOC:go_curators]	15	0.0676	2.71E-18	2.57E-15
GOBP_PYRIDINE_CONTAINING_COMPOUND_METABOLIC_PROCESS	174	The chemical reactions and pathways involving a pyridine-containing compound, i.e. any compound that contains pyridine or a formal derivative thereof. [GOC:mah]	14	0.0805	3.26E-18	2.84E-15
GOBP_ORGANOPHOSPHATE_METABOLIC_PROCESS	1039	The chemical reactions and pathways involving organophosphates, any phosphate-containing organic compound. [ISBN:0198506732]	24	0.0231	5.79E-18	4.66E-15
GOBP_MONOATOMIC_CATION_TRANSPORT	1049	The directed movement of a monoatomic cation, into, out of or within a cell, or between cells, by means of some agent such as a transporter or pore. Monatomic cations (also called simple cations) are positively charged ions consisting of exactly one atom. [GOC:ai]	24	0.0229	7.19E-18	5.37E-15
GOCC_MITOCHONDRION	1688	A semiautonomous, self replicating organelle that occurs in varying numbers, shapes, and sizes in the cytoplasm of virtually all eukaryotic cells. It is notably the site of tissue respiration. [GOC:giardia, ISBN:0198506732]	28	0.0166	3.22E-17	2.24E-14
GOCC_MEMBRANE_PROTEIN_COMPLEX	1411	Any protein complex that is part of a membrane. [GOC:dos]	26	0.0184	4.5E-17	2.94E-14
GOBP_NUCLEOSIDE_TRIPHOSPHATE_METABOLIC_PROCESS	269	The chemical reactions and pathways involving a nucleoside triphosphate, a compound consisting of a nucleobase linked to a deoxyribose or ribose sugar esterified with triphosphate on the sugar. [GOC:go_curators, ISBN:0198506732]	15	0.0558	4.84E-17	2.98E-14
GOBP_PYRUVATE_METABOLIC_PROCESS	120	The chemical reactions and pathways involving pyruvate, 2-oxopropanoate. [GOC:go_curators]	12	0.1000	6.41E-17	3.72E-14
GOBP_VESICLE_MEDIATED_TRANSPORT_IN_SYNAPSE	226	Any vesicle-mediated transport that occurs in a synapse. [GOC:dos]	14	0.0619	1.31E-16	7.22E-14
GOBP_ESTABLISHMENT_OF_LOCALIZATION_IN_CELL	1966	Any process, occuring in a cell, that localizes a substance or cellular component. This may occur via movement, tethering or selective degradation. [GOC:ai, GOC:dos, GOC:dph, GOC:tb]	29	0.0148	1.68E-16	8.77E-14
Gene/Gene Set Overlap Matrix
Entrez Gene Id	Gene Symbol	Gene Description	GOCC_SYNAPSE	GOCC_NEURON_PROJECTION	GOCC_AXON	GOMF_PURINE_NUCLEOTIDE_BINDING	GOBP_SMALL_MOLECULE_METABOLIC_PROCESS	GOBP_NUCLEOBASE_CONTAINING_SMALL_MOLECULE_METABOLIC_PROCESS	GOBP_MONOATOMIC_ION_TRANSPORT	GOBP_GENERATION_OF_PRECURSOR_METABOLITES_AND_ENERGY	GOBP_REGULATION_OF_TRANSPORT	GOBP_PURINE_CONTAINING_COMPOUND_METABOLIC_PROCESS	GOBP_ATP_METABOLIC_PROCESS	GOBP_PYRIDINE_CONTAINING_COMPOUND_METABOLIC_PROCESS	GOBP_ORGANOPHOSPHATE_METABOLIC_PROCESS	GOBP_MONOATOMIC_CATION_TRANSPORT	GOCC_MITOCHONDRION	GOCC_MEMBRANE_PROTEIN_COMPLEX	GOBP_NUCLEOSIDE_TRIPHOSPHATE_METABOLIC_PROCESS	GOBP_PYRUVATE_METABOLIC_PROCESS	GOBP_VESICLE_MEDIATED_TRANSPORT_IN_SYNAPSE	GOBP_ESTABLISHMENT_OF_LOCALIZATION_IN_CELL
3312	HSPA8	heat shock protein family A (Hsp70) member 8 [Source:HGNC Symbol;Acc:HGNC:5241]	GOCC_SYNAPSE	GOCC_NEURON_PROJECTION	GOCC_AXON	GOMF_PURINE_NUCLEOTIDE_BINDING	GOBP_SMALL_MOLECULE_METABOLIC_PROCESS	GOBP_NUCLEOBASE_CONTAINING_SMALL_MOLECULE_METABOLIC_PROCESS			GOBP_REGULATION_OF_TRANSPORT	GOBP_PURINE_CONTAINING_COMPOUND_METABOLIC_PROCESS	GOBP_ATP_METABOLIC_PROCESS		GOBP_ORGANOPHOSPHATE_METABOLIC_PROCESS				GOBP_NUCLEOSIDE_TRIPHOSPHATE_METABOLIC_PROCESS		GOBP_VESICLE_MEDIATED_TRANSPORT_IN_SYNAPSE	GOBP_ESTABLISHMENT_OF_LOCALIZATION_IN_CELL
476	ATP1A1	ATPase Na+/K+ transporting subunit alpha 1 [Source:HGNC Symbol;Acc:HGNC:799]	GOCC_SYNAPSE	GOCC_NEURON_PROJECTION	GOCC_AXON	GOMF_PURINE_NUCLEOTIDE_BINDING			GOBP_MONOATOMIC_ION_TRANSPORT		GOBP_REGULATION_OF_TRANSPORT					GOBP_MONOATOMIC_CATION_TRANSPORT		GOCC_MEMBRANE_PROTEIN_COMPLEX
478	ATP1A3	ATPase Na+/K+ transporting subunit alpha 3 [Source:HGNC Symbol;Acc:HGNC:801]	GOCC_SYNAPSE	GOCC_NEURON_PROJECTION	GOCC_AXON	GOMF_PURINE_NUCLEOTIDE_BINDING			GOBP_MONOATOMIC_ION_TRANSPORT							GOBP_MONOATOMIC_CATION_TRANSPORT		GOCC_MEMBRANE_PROTEIN_COMPLEX
5864	RAB3A	RAB3A, member RAS oncogene family [Source:HGNC Symbol;Acc:HGNC:9777]	GOCC_SYNAPSE	GOCC_NEURON_PROJECTION	GOCC_AXON	GOMF_PURINE_NUCLEOTIDE_BINDING					GOBP_REGULATION_OF_TRANSPORT										GOBP_VESICLE_MEDIATED_TRANSPORT_IN_SYNAPSE	GOBP_ESTABLISHMENT_OF_LOCALIZATION_IN_CELL
6853	SYN1	synapsin I [Source:HGNC Symbol;Acc:HGNC:11494]	GOCC_SYNAPSE	GOCC_NEURON_PROJECTION	GOCC_AXON	GOMF_PURINE_NUCLEOTIDE_BINDING					GOBP_REGULATION_OF_TRANSPORT										GOBP_VESICLE_MEDIATED_TRANSPORT_IN_SYNAPSE	GOBP_ESTABLISHMENT_OF_LOCALIZATION_IN_CELL
11331	PHB2	prohibitin 2 [Source:HGNC Symbol;Acc:HGNC:30306]	GOCC_SYNAPSE	GOCC_NEURON_PROJECTION	GOCC_AXON				GOBP_MONOATOMIC_ION_TRANSPORT	GOBP_GENERATION_OF_PRECURSOR_METABOLITES_AND_ENERGY	GOBP_REGULATION_OF_TRANSPORT				GOBP_ORGANOPHOSPHATE_METABOLIC_PROCESS	GOBP_MONOATOMIC_CATION_TRANSPORT	GOCC_MITOCHONDRION	GOCC_MEMBRANE_PROTEIN_COMPLEX				GOBP_ESTABLISHMENT_OF_LOCALIZATION_IN_CELL
6506	SLC1A2	solute carrier family 1 member 2 [Source:HGNC Symbol;Acc:HGNC:10940]	GOCC_SYNAPSE	GOCC_NEURON_PROJECTION	GOCC_AXON				GOBP_MONOATOMIC_ION_TRANSPORT		GOBP_REGULATION_OF_TRANSPORT							GOCC_MEMBRANE_PROTEIN_COMPLEX				GOBP_ESTABLISHMENT_OF_LOCALIZATION_IN_CELL
2823	GPM6A	glycoprotein M6A [Source:HGNC Symbol;Acc:HGNC:4460]	GOCC_SYNAPSE	GOCC_NEURON_PROJECTION	GOCC_AXON				GOBP_MONOATOMIC_ION_TRANSPORT							GOBP_MONOATOMIC_CATION_TRANSPORT
6812	STXBP1	syntaxin binding protein 1 [Source:HGNC Symbol;Acc:HGNC:11444]	GOCC_SYNAPSE	GOCC_NEURON_PROJECTION	GOCC_AXON						GOBP_REGULATION_OF_TRANSPORT						GOCC_MITOCHONDRION				GOBP_VESICLE_MEDIATED_TRANSPORT_IN_SYNAPSE	GOBP_ESTABLISHMENT_OF_LOCALIZATION_IN_CELL
6804	STX1A	syntaxin 1A [Source:HGNC Symbol;Acc:HGNC:11433]	GOCC_SYNAPSE	GOCC_NEURON_PROJECTION	GOCC_AXON						GOBP_REGULATION_OF_TRANSPORT							GOCC_MEMBRANE_PROTEIN_COMPLEX			GOBP_VESICLE_MEDIATED_TRANSPORT_IN_SYNAPSE	GOBP_ESTABLISHMENT_OF_LOCALIZATION_IN_CELL
112755	STX1B	syntaxin 1B [Source:HGNC Symbol;Acc:HGNC:18539]	GOCC_SYNAPSE	GOCC_NEURON_PROJECTION	GOCC_AXON						GOBP_REGULATION_OF_TRANSPORT							GOCC_MEMBRANE_PROTEIN_COMPLEX			GOBP_VESICLE_MEDIATED_TRANSPORT_IN_SYNAPSE	GOBP_ESTABLISHMENT_OF_LOCALIZATION_IN_CELL
6855	SYP	synaptophysin [Source:HGNC Symbol;Acc:HGNC:11506]	GOCC_SYNAPSE	GOCC_NEURON_PROJECTION	GOCC_AXON						GOBP_REGULATION_OF_TRANSPORT										GOBP_VESICLE_MEDIATED_TRANSPORT_IN_SYNAPSE	GOBP_ESTABLISHMENT_OF_LOCALIZATION_IN_CELL
4131	MAP1B	microtubule associated protein 1B [Source:HGNC Symbol;Acc:HGNC:6836]	GOCC_SYNAPSE	GOCC_NEURON_PROJECTION	GOCC_AXON						GOBP_REGULATION_OF_TRANSPORT											GOBP_ESTABLISHMENT_OF_LOCALIZATION_IN_CELL
6711	SPTBN1	spectrin beta, non-erythrocytic 1 [Source:HGNC Symbol;Acc:HGNC:11275]	GOCC_SYNAPSE	GOCC_NEURON_PROJECTION	GOCC_AXON
2664	GDI1	GDP dissociation inhibitor 1 [Source:HGNC Symbol;Acc:HGNC:4226]	GOCC_SYNAPSE	GOCC_NEURON_PROJECTION	GOCC_AXON
60484	HAPLN2	hyaluronan and proteoglycan link protein 2 [Source:HGNC Symbol;Acc:HGNC:17410]	GOCC_SYNAPSE	GOCC_NEURON_PROJECTION	GOCC_AXON
4741	NEFM	neurofilament medium chain [Source:HGNC Symbol;Acc:HGNC:7734]	GOCC_SYNAPSE	GOCC_NEURON_PROJECTION	GOCC_AXON
815	CAMK2A	calcium/calmodulin dependent protein kinase II alpha [Source:HGNC Symbol;Acc:HGNC:1460]	GOCC_SYNAPSE	GOCC_NEURON_PROJECTION		GOMF_PURINE_NUCLEOTIDE_BINDING			GOBP_MONOATOMIC_ION_TRANSPORT		GOBP_REGULATION_OF_TRANSPORT					GOBP_MONOATOMIC_CATION_TRANSPORT	GOCC_MITOCHONDRION					GOBP_ESTABLISHMENT_OF_LOCALIZATION_IN_CELL
2771	GNAI2	G protein subunit alpha i2 [Source:HGNC Symbol;Acc:HGNC:4385]	GOCC_SYNAPSE	GOCC_NEURON_PROJECTION		GOMF_PURINE_NUCLEOTIDE_BINDING			GOBP_MONOATOMIC_ION_TRANSPORT		GOBP_REGULATION_OF_TRANSPORT					GOBP_MONOATOMIC_CATION_TRANSPORT		GOCC_MEMBRANE_PROTEIN_COMPLEX
4905	NSF	N-ethylmaleimide sensitive factor, vesicle fusing ATPase [Source:HGNC Symbol;Acc:HGNC:8016]	GOCC_SYNAPSE	GOCC_NEURON_PROJECTION		GOMF_PURINE_NUCLEOTIDE_BINDING			GOBP_MONOATOMIC_ION_TRANSPORT		GOBP_REGULATION_OF_TRANSPORT					GOBP_MONOATOMIC_CATION_TRANSPORT						GOBP_ESTABLISHMENT_OF_LOCALIZATION_IN_CELL
287	ANK2	ankyrin 2 [Source:HGNC Symbol;Acc:HGNC:493]	GOCC_SYNAPSE	GOCC_NEURON_PROJECTION					GOBP_MONOATOMIC_ION_TRANSPORT		GOBP_REGULATION_OF_TRANSPORT					GOBP_MONOATOMIC_CATION_TRANSPORT	GOCC_MITOCHONDRION
2782	GNB1	G protein subunit beta 1 [Source:HGNC Symbol;Acc:HGNC:4396]	GOCC_SYNAPSE	GOCC_NEURON_PROJECTION														GOCC_MEMBRANE_PROTEIN_COMPLEX
1462	VCAN	versican [Source:HGNC Symbol;Acc:HGNC:2464]	GOCC_SYNAPSE	GOCC_NEURON_PROJECTION
523	ATP6V1A	ATPase H+ transporting V1 subunit A [Source:HGNC Symbol;Acc:HGNC:851]	GOCC_SYNAPSE			GOMF_PURINE_NUCLEOTIDE_BINDING	GOBP_SMALL_MOLECULE_METABOLIC_PROCESS	GOBP_NUCLEOBASE_CONTAINING_SMALL_MOLECULE_METABOLIC_PROCESS	GOBP_MONOATOMIC_ION_TRANSPORT			GOBP_PURINE_CONTAINING_COMPOUND_METABOLIC_PROCESS	GOBP_ATP_METABOLIC_PROCESS		GOBP_ORGANOPHOSPHATE_METABOLIC_PROCESS	GOBP_MONOATOMIC_CATION_TRANSPORT		GOCC_MEMBRANE_PROTEIN_COMPLEX	GOBP_NUCLEOSIDE_TRIPHOSPHATE_METABOLIC_PROCESS		GOBP_VESICLE_MEDIATED_TRANSPORT_IN_SYNAPSE	GOBP_ESTABLISHMENT_OF_LOCALIZATION_IN_CELL
488	ATP2A2	ATPase sarcoplasmic/endoplasmic reticulum Ca2+ transporting 2 [Source:HGNC Symbol;Acc:HGNC:812]	GOCC_SYNAPSE			GOMF_PURINE_NUCLEOTIDE_BINDING			GOBP_MONOATOMIC_ION_TRANSPORT		GOBP_REGULATION_OF_TRANSPORT					GOBP_MONOATOMIC_CATION_TRANSPORT					GOBP_VESICLE_MEDIATED_TRANSPORT_IN_SYNAPSE	GOBP_ESTABLISHMENT_OF_LOCALIZATION_IN_CELL
1759	DNM1	dynamin 1 [Source:HGNC Symbol;Acc:HGNC:2972]	GOCC_SYNAPSE			GOMF_PURINE_NUCLEOTIDE_BINDING												GOCC_MEMBRANE_PROTEIN_COMPLEX			GOBP_VESICLE_MEDIATED_TRANSPORT_IN_SYNAPSE	GOBP_ESTABLISHMENT_OF_LOCALIZATION_IN_CELL
1267	CNP	2',3'-cyclic nucleotide 3' phosphodiesterase [Source:HGNC Symbol;Acc:HGNC:2158]	GOCC_SYNAPSE				GOBP_SMALL_MOLECULE_METABOLIC_PROCESS	GOBP_NUCLEOBASE_CONTAINING_SMALL_MOLECULE_METABOLIC_PROCESS							GOBP_ORGANOPHOSPHATE_METABOLIC_PROCESS		GOCC_MITOCHONDRION
7416	VDAC1	voltage dependent anion channel 1 [Source:HGNC Symbol;Acc:HGNC:12669]	GOCC_SYNAPSE				GOBP_SMALL_MOLECULE_METABOLIC_PROCESS		GOBP_MONOATOMIC_ION_TRANSPORT		GOBP_REGULATION_OF_TRANSPORT					GOBP_MONOATOMIC_CATION_TRANSPORT	GOCC_MITOCHONDRION	GOCC_MEMBRANE_PROTEIN_COMPLEX		GOBP_PYRUVATE_METABOLIC_PROCESS
5354	PLP1	proteolipid protein 1 [Source:HGNC Symbol;Acc:HGNC:9086]	GOCC_SYNAPSE				GOBP_SMALL_MOLECULE_METABOLIC_PROCESS		GOBP_MONOATOMIC_ION_TRANSPORT		GOBP_REGULATION_OF_TRANSPORT					GOBP_MONOATOMIC_CATION_TRANSPORT		GOCC_MEMBRANE_PROTEIN_COMPLEX
535	ATP6V0A1	ATPase H+ transporting V0 subunit a1 [Source:HGNC Symbol;Acc:HGNC:865]	GOCC_SYNAPSE						GOBP_MONOATOMIC_ION_TRANSPORT							GOBP_MONOATOMIC_CATION_TRANSPORT		GOCC_MEMBRANE_PROTEIN_COMPLEX			GOBP_VESICLE_MEDIATED_TRANSPORT_IN_SYNAPSE	GOBP_ESTABLISHMENT_OF_LOCALIZATION_IN_CELL
1173	AP2M1	adaptor related protein complex 2 subunit mu 1 [Source:HGNC Symbol;Acc:HGNC:564]	GOCC_SYNAPSE								GOBP_REGULATION_OF_TRANSPORT							GOCC_MEMBRANE_PROTEIN_COMPLEX			GOBP_VESICLE_MEDIATED_TRANSPORT_IN_SYNAPSE	GOBP_ESTABLISHMENT_OF_LOCALIZATION_IN_CELL
9805	SCRN1	secernin 1 [Source:HGNC Symbol;Acc:HGNC:22192]	GOCC_SYNAPSE								GOBP_REGULATION_OF_TRANSPORT										GOBP_VESICLE_MEDIATED_TRANSPORT_IN_SYNAPSE	GOBP_ESTABLISHMENT_OF_LOCALIZATION_IN_CELL
63908	NAPB	NSF attachment protein beta [Source:HGNC Symbol;Acc:HGNC:15751]	GOCC_SYNAPSE															GOCC_MEMBRANE_PROTEIN_COMPLEX			GOBP_VESICLE_MEDIATED_TRANSPORT_IN_SYNAPSE	GOBP_ESTABLISHMENT_OF_LOCALIZATION_IN_CELL
7532	YWHAG	tyrosine 3-monooxygenase/tryptophan 5-monooxygenase activation protein gamma [Source:HGNC Symbol;Acc:HGNC:12852]	GOCC_SYNAPSE
1463	NCAN	neurocan [Source:HGNC Symbol;Acc:HGNC:2465]	GOCC_SYNAPSE
22933	SIRT2	sirtuin 2 [Source:HGNC Symbol;Acc:HGNC:10886]		GOCC_NEURON_PROJECTION	GOCC_AXON	GOMF_PURINE_NUCLEOTIDE_BINDING	GOBP_SMALL_MOLECULE_METABOLIC_PROCESS										GOCC_MITOCHONDRION					GOBP_ESTABLISHMENT_OF_LOCALIZATION_IN_CELL
3320	HSP90AA1	heat shock protein 90 alpha family class A member 1 [Source:HGNC Symbol;Acc:HGNC:5253]		GOCC_NEURON_PROJECTION	GOCC_AXON	GOMF_PURINE_NUCLEOTIDE_BINDING					GOBP_REGULATION_OF_TRANSPORT						GOCC_MITOCHONDRION					GOBP_ESTABLISHMENT_OF_LOCALIZATION_IN_CELL
1778	DYNC1H1	dynein cytoplasmic 1 heavy chain 1 [Source:HGNC Symbol;Acc:HGNC:2961]		GOCC_NEURON_PROJECTION	GOCC_AXON	GOMF_PURINE_NUCLEOTIDE_BINDING					GOBP_REGULATION_OF_TRANSPORT											GOBP_ESTABLISHMENT_OF_LOCALIZATION_IN_CELL
10382	TUBB4A	tubulin beta 4A class IVa [Source:HGNC Symbol;Acc:HGNC:20774]		GOCC_NEURON_PROJECTION	GOCC_AXON	GOMF_PURINE_NUCLEOTIDE_BINDING
7345	UCHL1	ubiquitin C-terminal hydrolase L1 [Source:HGNC Symbol;Acc:HGNC:12513]		GOCC_NEURON_PROJECTION	GOCC_AXON		GOBP_SMALL_MOLECULE_METABOLIC_PROCESS	GOBP_NUCLEOBASE_CONTAINING_SMALL_MOLECULE_METABOLIC_PROCESS		GOBP_GENERATION_OF_PRECURSOR_METABOLITES_AND_ENERGY		GOBP_PURINE_CONTAINING_COMPOUND_METABOLIC_PROCESS	GOBP_ATP_METABOLIC_PROCESS	GOBP_PYRIDINE_CONTAINING_COMPOUND_METABOLIC_PROCESS	GOBP_ORGANOPHOSPHATE_METABOLIC_PROCESS				GOBP_NUCLEOSIDE_TRIPHOSPHATE_METABOLIC_PROCESS	GOBP_PYRUVATE_METABOLIC_PROCESS		GOBP_ESTABLISHMENT_OF_LOCALIZATION_IN_CELL
1400	CRMP1	collapsin response mediator protein 1 [Source:HGNC Symbol;Acc:HGNC:2365]		GOCC_NEURON_PROJECTION	GOCC_AXON		GOBP_SMALL_MOLECULE_METABOLIC_PROCESS	GOBP_NUCLEOBASE_CONTAINING_SMALL_MOLECULE_METABOLIC_PROCESS
6624	FSCN1	fascin actin-bundling protein 1 [Source:HGNC Symbol;Acc:HGNC:11148]		GOCC_NEURON_PROJECTION	GOCC_AXON
10409	BASP1	brain abundant membrane attached signal protein 1 [Source:HGNC Symbol;Acc:HGNC:957]		GOCC_NEURON_PROJECTION	GOCC_AXON
2775	GNAO1	G protein subunit alpha o1 [Source:HGNC Symbol;Acc:HGNC:4389]		GOCC_NEURON_PROJECTION		GOMF_PURINE_NUCLEOTIDE_BINDING					GOBP_REGULATION_OF_TRANSPORT							GOCC_MEMBRANE_PROTEIN_COMPLEX
498	ATP5F1A	ATP synthase F1 subunit alpha [Source:HGNC Symbol;Acc:HGNC:823]				GOMF_PURINE_NUCLEOTIDE_BINDING	GOBP_SMALL_MOLECULE_METABOLIC_PROCESS	GOBP_NUCLEOBASE_CONTAINING_SMALL_MOLECULE_METABOLIC_PROCESS	GOBP_MONOATOMIC_ION_TRANSPORT	GOBP_GENERATION_OF_PRECURSOR_METABOLITES_AND_ENERGY		GOBP_PURINE_CONTAINING_COMPOUND_METABOLIC_PROCESS	GOBP_ATP_METABOLIC_PROCESS		GOBP_ORGANOPHOSPHATE_METABOLIC_PROCESS	GOBP_MONOATOMIC_CATION_TRANSPORT	GOCC_MITOCHONDRION	GOCC_MEMBRANE_PROTEIN_COMPLEX	GOBP_NUCLEOSIDE_TRIPHOSPHATE_METABOLIC_PROCESS
506	ATP5F1B	ATP synthase F1 subunit beta [Source:HGNC Symbol;Acc:HGNC:830]				GOMF_PURINE_NUCLEOTIDE_BINDING	GOBP_SMALL_MOLECULE_METABOLIC_PROCESS	GOBP_NUCLEOBASE_CONTAINING_SMALL_MOLECULE_METABOLIC_PROCESS	GOBP_MONOATOMIC_ION_TRANSPORT	GOBP_GENERATION_OF_PRECURSOR_METABOLITES_AND_ENERGY		GOBP_PURINE_CONTAINING_COMPOUND_METABOLIC_PROCESS	GOBP_ATP_METABOLIC_PROCESS		GOBP_ORGANOPHOSPHATE_METABOLIC_PROCESS	GOBP_MONOATOMIC_CATION_TRANSPORT	GOCC_MITOCHONDRION	GOCC_MEMBRANE_PROTEIN_COMPLEX	GOBP_NUCLEOSIDE_TRIPHOSPHATE_METABOLIC_PROCESS
5315	PKM	pyruvate kinase M1/2 [Source:HGNC Symbol;Acc:HGNC:9021]				GOMF_PURINE_NUCLEOTIDE_BINDING	GOBP_SMALL_MOLECULE_METABOLIC_PROCESS	GOBP_NUCLEOBASE_CONTAINING_SMALL_MOLECULE_METABOLIC_PROCESS		GOBP_GENERATION_OF_PRECURSOR_METABOLITES_AND_ENERGY		GOBP_PURINE_CONTAINING_COMPOUND_METABOLIC_PROCESS	GOBP_ATP_METABOLIC_PROCESS	GOBP_PYRIDINE_CONTAINING_COMPOUND_METABOLIC_PROCESS	GOBP_ORGANOPHOSPHATE_METABOLIC_PROCESS		GOCC_MITOCHONDRION		GOBP_NUCLEOSIDE_TRIPHOSPHATE_METABOLIC_PROCESS	GOBP_PYRUVATE_METABOLIC_PROCESS
3098	HK1	hexokinase 1 [Source:HGNC Symbol;Acc:HGNC:4922]				GOMF_PURINE_NUCLEOTIDE_BINDING	GOBP_SMALL_MOLECULE_METABOLIC_PROCESS	GOBP_NUCLEOBASE_CONTAINING_SMALL_MOLECULE_METABOLIC_PROCESS		GOBP_GENERATION_OF_PRECURSOR_METABOLITES_AND_ENERGY		GOBP_PURINE_CONTAINING_COMPOUND_METABOLIC_PROCESS	GOBP_ATP_METABOLIC_PROCESS	GOBP_PYRIDINE_CONTAINING_COMPOUND_METABOLIC_PROCESS	GOBP_ORGANOPHOSPHATE_METABOLIC_PROCESS		GOCC_MITOCHONDRION		GOBP_NUCLEOSIDE_TRIPHOSPHATE_METABOLIC_PROCESS	GOBP_PYRUVATE_METABOLIC_PROCESS
5230	PGK1	phosphoglycerate kinase 1 [Source:HGNC Symbol;Acc:HGNC:8896]				GOMF_PURINE_NUCLEOTIDE_BINDING	GOBP_SMALL_MOLECULE_METABOLIC_PROCESS	GOBP_NUCLEOBASE_CONTAINING_SMALL_MOLECULE_METABOLIC_PROCESS		GOBP_GENERATION_OF_PRECURSOR_METABOLITES_AND_ENERGY		GOBP_PURINE_CONTAINING_COMPOUND_METABOLIC_PROCESS	GOBP_ATP_METABOLIC_PROCESS	GOBP_PYRIDINE_CONTAINING_COMPOUND_METABOLIC_PROCESS	GOBP_ORGANOPHOSPHATE_METABOLIC_PROCESS				GOBP_NUCLEOSIDE_TRIPHOSPHATE_METABOLIC_PROCESS	GOBP_PYRUVATE_METABOLIC_PROCESS
2597	GAPDH	glyceraldehyde-3-phosphate dehydrogenase [Source:HGNC Symbol;Acc:HGNC:4141]				GOMF_PURINE_NUCLEOTIDE_BINDING	GOBP_SMALL_MOLECULE_METABOLIC_PROCESS	GOBP_NUCLEOBASE_CONTAINING_SMALL_MOLECULE_METABOLIC_PROCESS		GOBP_GENERATION_OF_PRECURSOR_METABOLITES_AND_ENERGY		GOBP_PURINE_CONTAINING_COMPOUND_METABOLIC_PROCESS	GOBP_ATP_METABOLIC_PROCESS	GOBP_PYRIDINE_CONTAINING_COMPOUND_METABOLIC_PROCESS	GOBP_ORGANOPHOSPHATE_METABOLIC_PROCESS				GOBP_NUCLEOSIDE_TRIPHOSPHATE_METABOLIC_PROCESS	GOBP_PYRUVATE_METABOLIC_PROCESS
3945	LDHB	lactate dehydrogenase B [Source:HGNC Symbol;Acc:HGNC:6541]				GOMF_PURINE_NUCLEOTIDE_BINDING	GOBP_SMALL_MOLECULE_METABOLIC_PROCESS	GOBP_NUCLEOBASE_CONTAINING_SMALL_MOLECULE_METABOLIC_PROCESS				GOBP_PURINE_CONTAINING_COMPOUND_METABOLIC_PROCESS		GOBP_PYRIDINE_CONTAINING_COMPOUND_METABOLIC_PROCESS	GOBP_ORGANOPHOSPHATE_METABOLIC_PROCESS		GOCC_MITOCHONDRION			GOBP_PYRUVATE_METABOLIC_PROCESS
2746	GLUD1	glutamate dehydrogenase 1 [Source:HGNC Symbol;Acc:HGNC:4335]				GOMF_PURINE_NUCLEOTIDE_BINDING	GOBP_SMALL_MOLECULE_METABOLIC_PROCESS				GOBP_REGULATION_OF_TRANSPORT						GOCC_MITOCHONDRION
3030	HADHA	hydroxyacyl-CoA dehydrogenase trifunctional multienzyme complex subunit alpha [Source:HGNC Symbol;Acc:HGNC:4801]				GOMF_PURINE_NUCLEOTIDE_BINDING	GOBP_SMALL_MOLECULE_METABOLIC_PROCESS								GOBP_ORGANOPHOSPHATE_METABOLIC_PROCESS		GOCC_MITOCHONDRION
217	ALDH2	aldehyde dehydrogenase 2 family member [Source:HGNC Symbol;Acc:HGNC:404]				GOMF_PURINE_NUCLEOTIDE_BINDING	GOBP_SMALL_MOLECULE_METABOLIC_PROCESS										GOCC_MITOCHONDRION
5860	QDPR	quinoid dihydropteridine reductase [Source:HGNC Symbol;Acc:HGNC:9752]				GOMF_PURINE_NUCLEOTIDE_BINDING	GOBP_SMALL_MOLECULE_METABOLIC_PROCESS
3313	HSPA9	heat shock protein family A (Hsp70) member 9 [Source:HGNC Symbol;Acc:HGNC:5244]				GOMF_PURINE_NUCLEOTIDE_BINDING			GOBP_MONOATOMIC_ION_TRANSPORT							GOBP_MONOATOMIC_CATION_TRANSPORT	GOCC_MITOCHONDRION	GOCC_MEMBRANE_PROTEIN_COMPLEX				GOBP_ESTABLISHMENT_OF_LOCALIZATION_IN_CELL
309	ANXA6	annexin A6 [Source:HGNC Symbol;Acc:HGNC:544]				GOMF_PURINE_NUCLEOTIDE_BINDING			GOBP_MONOATOMIC_ION_TRANSPORT							GOBP_MONOATOMIC_CATION_TRANSPORT	GOCC_MITOCHONDRION
1152	CKB	creatine kinase B [Source:HGNC Symbol;Acc:HGNC:1991]				GOMF_PURINE_NUCLEOTIDE_BINDING									GOBP_ORGANOPHOSPHATE_METABOLIC_PROCESS		GOCC_MITOCHONDRION
10890	RAB10	RAB10, member RAS oncogene family [Source:HGNC Symbol;Acc:HGNC:9759]				GOMF_PURINE_NUCLEOTIDE_BINDING																GOBP_ESTABLISHMENT_OF_LOCALIZATION_IN_CELL
5037	PEBP1	phosphatidylethanolamine binding protein 1 [Source:HGNC Symbol;Acc:HGNC:8630]				GOMF_PURINE_NUCLEOTIDE_BINDING
259217	HSPA12A	heat shock protein family A (Hsp70) member 12A [Source:HGNC Symbol;Acc:HGNC:19022]				GOMF_PURINE_NUCLEOTIDE_BINDING
989	SEPTIN7	septin 7 [Source:HGNC Symbol;Acc:HGNC:1717]				GOMF_PURINE_NUCLEOTIDE_BINDING
7277	TUBA4A	tubulin alpha 4a [Source:HGNC Symbol;Acc:HGNC:12407]				GOMF_PURINE_NUCLEOTIDE_BINDING
481	ATP1B1	ATPase Na+/K+ transporting subunit beta 1 [Source:HGNC Symbol;Acc:HGNC:804]					GOBP_SMALL_MOLECULE_METABOLIC_PROCESS	GOBP_NUCLEOBASE_CONTAINING_SMALL_MOLECULE_METABOLIC_PROCESS	GOBP_MONOATOMIC_ION_TRANSPORT		GOBP_REGULATION_OF_TRANSPORT	GOBP_PURINE_CONTAINING_COMPOUND_METABOLIC_PROCESS	GOBP_ATP_METABOLIC_PROCESS		GOBP_ORGANOPHOSPHATE_METABOLIC_PROCESS	GOBP_MONOATOMIC_CATION_TRANSPORT		GOCC_MEMBRANE_PROTEIN_COMPLEX	GOBP_NUCLEOSIDE_TRIPHOSPHATE_METABOLIC_PROCESS			GOBP_ESTABLISHMENT_OF_LOCALIZATION_IN_CELL
5236	PGM1	phosphoglucomutase 1 [Source:HGNC Symbol;Acc:HGNC:8905]					GOBP_SMALL_MOLECULE_METABOLIC_PROCESS	GOBP_NUCLEOBASE_CONTAINING_SMALL_MOLECULE_METABOLIC_PROCESS		GOBP_GENERATION_OF_PRECURSOR_METABOLITES_AND_ENERGY		GOBP_PURINE_CONTAINING_COMPOUND_METABOLIC_PROCESS	GOBP_ATP_METABOLIC_PROCESS	GOBP_PYRIDINE_CONTAINING_COMPOUND_METABOLIC_PROCESS	GOBP_ORGANOPHOSPHATE_METABOLIC_PROCESS				GOBP_NUCLEOSIDE_TRIPHOSPHATE_METABOLIC_PROCESS	GOBP_PYRUVATE_METABOLIC_PROCESS
2026	ENO2	enolase 2 [Source:HGNC Symbol;Acc:HGNC:3353]					GOBP_SMALL_MOLECULE_METABOLIC_PROCESS	GOBP_NUCLEOBASE_CONTAINING_SMALL_MOLECULE_METABOLIC_PROCESS		GOBP_GENERATION_OF_PRECURSOR_METABOLITES_AND_ENERGY		GOBP_PURINE_CONTAINING_COMPOUND_METABOLIC_PROCESS	GOBP_ATP_METABOLIC_PROCESS	GOBP_PYRIDINE_CONTAINING_COMPOUND_METABOLIC_PROCESS	GOBP_ORGANOPHOSPHATE_METABOLIC_PROCESS				GOBP_NUCLEOSIDE_TRIPHOSPHATE_METABOLIC_PROCESS	GOBP_PYRUVATE_METABOLIC_PROCESS
2023	ENO1	enolase 1 [Source:HGNC Symbol;Acc:HGNC:3350]					GOBP_SMALL_MOLECULE_METABOLIC_PROCESS	GOBP_NUCLEOBASE_CONTAINING_SMALL_MOLECULE_METABOLIC_PROCESS		GOBP_GENERATION_OF_PRECURSOR_METABOLITES_AND_ENERGY		GOBP_PURINE_CONTAINING_COMPOUND_METABOLIC_PROCESS	GOBP_ATP_METABOLIC_PROCESS	GOBP_PYRIDINE_CONTAINING_COMPOUND_METABOLIC_PROCESS	GOBP_ORGANOPHOSPHATE_METABOLIC_PROCESS				GOBP_NUCLEOSIDE_TRIPHOSPHATE_METABOLIC_PROCESS	GOBP_PYRUVATE_METABOLIC_PROCESS
7167	TPI1	triosephosphate isomerase 1 [Source:HGNC Symbol;Acc:HGNC:12009]					GOBP_SMALL_MOLECULE_METABOLIC_PROCESS	GOBP_NUCLEOBASE_CONTAINING_SMALL_MOLECULE_METABOLIC_PROCESS		GOBP_GENERATION_OF_PRECURSOR_METABOLITES_AND_ENERGY		GOBP_PURINE_CONTAINING_COMPOUND_METABOLIC_PROCESS	GOBP_ATP_METABOLIC_PROCESS	GOBP_PYRIDINE_CONTAINING_COMPOUND_METABOLIC_PROCESS	GOBP_ORGANOPHOSPHATE_METABOLIC_PROCESS				GOBP_NUCLEOSIDE_TRIPHOSPHATE_METABOLIC_PROCESS	GOBP_PYRUVATE_METABOLIC_PROCESS
4719	NDUFS1	NADH:ubiquinone oxidoreductase core subunit S1 [Source:HGNC Symbol;Acc:HGNC:7707]					GOBP_SMALL_MOLECULE_METABOLIC_PROCESS	GOBP_NUCLEOBASE_CONTAINING_SMALL_MOLECULE_METABOLIC_PROCESS		GOBP_GENERATION_OF_PRECURSOR_METABOLITES_AND_ENERGY		GOBP_PURINE_CONTAINING_COMPOUND_METABOLIC_PROCESS	GOBP_ATP_METABOLIC_PROCESS		GOBP_ORGANOPHOSPHATE_METABOLIC_PROCESS		GOCC_MITOCHONDRION	GOCC_MEMBRANE_PROTEIN_COMPLEX	GOBP_NUCLEOSIDE_TRIPHOSPHATE_METABOLIC_PROCESS
4191	MDH2	malate dehydrogenase 2 [Source:HGNC Symbol;Acc:HGNC:6971]					GOBP_SMALL_MOLECULE_METABOLIC_PROCESS	GOBP_NUCLEOBASE_CONTAINING_SMALL_MOLECULE_METABOLIC_PROCESS		GOBP_GENERATION_OF_PRECURSOR_METABOLITES_AND_ENERGY		GOBP_PURINE_CONTAINING_COMPOUND_METABOLIC_PROCESS		GOBP_PYRIDINE_CONTAINING_COMPOUND_METABOLIC_PROCESS	GOBP_ORGANOPHOSPHATE_METABOLIC_PROCESS		GOCC_MITOCHONDRION
7086	TKT	transketolase [Source:HGNC Symbol;Acc:HGNC:11834]					GOBP_SMALL_MOLECULE_METABOLIC_PROCESS	GOBP_NUCLEOBASE_CONTAINING_SMALL_MOLECULE_METABOLIC_PROCESS		GOBP_GENERATION_OF_PRECURSOR_METABOLITES_AND_ENERGY		GOBP_PURINE_CONTAINING_COMPOUND_METABOLIC_PROCESS		GOBP_PYRIDINE_CONTAINING_COMPOUND_METABOLIC_PROCESS	GOBP_ORGANOPHOSPHATE_METABOLIC_PROCESS
4190	MDH1	malate dehydrogenase 1 [Source:HGNC Symbol;Acc:HGNC:6970]					GOBP_SMALL_MOLECULE_METABOLIC_PROCESS	GOBP_NUCLEOBASE_CONTAINING_SMALL_MOLECULE_METABOLIC_PROCESS		GOBP_GENERATION_OF_PRECURSOR_METABOLITES_AND_ENERGY		GOBP_PURINE_CONTAINING_COMPOUND_METABOLIC_PROCESS		GOBP_PYRIDINE_CONTAINING_COMPOUND_METABOLIC_PROCESS	GOBP_ORGANOPHOSPHATE_METABOLIC_PROCESS
1738	DLD	dihydrolipoamide dehydrogenase [Source:HGNC Symbol;Acc:HGNC:2898]					GOBP_SMALL_MOLECULE_METABOLIC_PROCESS	GOBP_NUCLEOBASE_CONTAINING_SMALL_MOLECULE_METABOLIC_PROCESS		GOBP_GENERATION_OF_PRECURSOR_METABOLITES_AND_ENERGY		GOBP_PURINE_CONTAINING_COMPOUND_METABOLIC_PROCESS			GOBP_ORGANOPHOSPHATE_METABOLIC_PROCESS		GOCC_MITOCHONDRION			GOBP_PYRUVATE_METABOLIC_PROCESS
1808	DPYSL2	dihydropyrimidinase like 2 [Source:HGNC Symbol;Acc:HGNC:3014]					GOBP_SMALL_MOLECULE_METABOLIC_PROCESS	GOBP_NUCLEOBASE_CONTAINING_SMALL_MOLECULE_METABOLIC_PROCESS
760	CA2	carbonic anhydrase 2 [Source:HGNC Symbol;Acc:HGNC:1373]					GOBP_SMALL_MOLECULE_METABOLIC_PROCESS		GOBP_MONOATOMIC_ION_TRANSPORT		GOBP_REGULATION_OF_TRANSPORT
29968	PSAT1	phosphoserine aminotransferase 1 [Source:HGNC Symbol;Acc:HGNC:19129]					GOBP_SMALL_MOLECULE_METABOLIC_PROCESS							GOBP_PYRIDINE_CONTAINING_COMPOUND_METABOLIC_PROCESS
2806	GOT2	glutamic-oxaloacetic transaminase 2 [Source:HGNC Symbol;Acc:HGNC:4433]					GOBP_SMALL_MOLECULE_METABOLIC_PROCESS										GOCC_MITOCHONDRION
1327	COX4I1	cytochrome c oxidase subunit 4I1 [Source:HGNC Symbol;Acc:HGNC:2265]							GOBP_MONOATOMIC_ION_TRANSPORT	GOBP_GENERATION_OF_PRECURSOR_METABOLITES_AND_ENERGY						GOBP_MONOATOMIC_CATION_TRANSPORT	GOCC_MITOCHONDRION	GOCC_MEMBRANE_PROTEIN_COMPLEX
7531	YWHAE	tyrosine 3-monooxygenase/tryptophan 5-monooxygenase activation protein epsilon [Source:HGNC Symbol;Acc:HGNC:12851]							GOBP_MONOATOMIC_ION_TRANSPORT		GOBP_REGULATION_OF_TRANSPORT					GOBP_MONOATOMIC_CATION_TRANSPORT	GOCC_MITOCHONDRION					GOBP_ESTABLISHMENT_OF_LOCALIZATION_IN_CELL
7018	TF	transferrin [Source:HGNC Symbol;Acc:HGNC:11740]							GOBP_MONOATOMIC_ION_TRANSPORT		GOBP_REGULATION_OF_TRANSPORT					GOBP_MONOATOMIC_CATION_TRANSPORT		GOCC_MEMBRANE_PROTEIN_COMPLEX
5250	SLC25A3	solute carrier family 25 member 3 [Source:HGNC Symbol;Acc:HGNC:10989]							GOBP_MONOATOMIC_ION_TRANSPORT							GOBP_MONOATOMIC_CATION_TRANSPORT	GOCC_MITOCHONDRION
1213	CLTC	clathrin heavy chain [Source:HGNC Symbol;Acc:HGNC:2092]							GOBP_MONOATOMIC_ION_TRANSPORT							GOBP_MONOATOMIC_CATION_TRANSPORT		GOCC_MEMBRANE_PROTEIN_COMPLEX				GOBP_ESTABLISHMENT_OF_LOCALIZATION_IN_CELL
2495	FTH1	ferritin heavy chain 1 [Source:HGNC Symbol;Acc:HGNC:3976]							GOBP_MONOATOMIC_ION_TRANSPORT							GOBP_MONOATOMIC_CATION_TRANSPORT
7417	VDAC2	voltage dependent anion channel 2 [Source:HGNC Symbol;Acc:HGNC:12672]							GOBP_MONOATOMIC_ION_TRANSPORT								GOCC_MITOCHONDRION	GOCC_MEMBRANE_PROTEIN_COMPLEX
7385	UQCRC2	ubiquinol-cytochrome c reductase core protein 2 [Source:HGNC Symbol;Acc:HGNC:12586]								GOBP_GENERATION_OF_PRECURSOR_METABOLITES_AND_ENERGY							GOCC_MITOCHONDRION	GOCC_MEMBRANE_PROTEIN_COMPLEX
2670	GFAP	glial fibrillary acidic protein [Source:HGNC Symbol;Acc:HGNC:4235]									GOBP_REGULATION_OF_TRANSPORT											GOBP_ESTABLISHMENT_OF_LOCALIZATION_IN_CELL
2934	GSN	gelsolin [Source:HGNC Symbol;Acc:HGNC:4620]
6709	SPTAN1	spectrin alpha, non-erythrocytic 1 [Source:HGNC Symbol;Acc:HGNC:11273]
213	ALB	albumin [Source:HGNC Symbol;Acc:HGNC:399]
5052	PRDX1	peroxiredoxin 1 [Source:HGNC Symbol;Acc:HGNC:9352]
7001	PRDX2	peroxiredoxin 2 [Source:HGNC Symbol;Acc:HGNC:9353]
4684	NCAM1	neural cell adhesion molecule 1 [Source:HGNC Symbol;Acc:HGNC:7656]
4340	MOG	myelin oligodendrocyte glycoprotein [Source:HGNC Symbol;Acc:HGNC:7197]
3501	IGHG2	immunoglobulin heavy constant gamma 2 (G2m marker) [Source:HGNC Symbol;Acc:HGNC:5526]
55748	CNDP2	carnosine dipeptidase 2 [Source:HGNC Symbol;Acc:HGNC:24437]

## Sheet: 7
[Stag EV ultra] and [µFlow EV ultra]
Overlap Results
Collection(s):	GO
# overlaps shown:	20
# genesets in collections:	10454
# genes in comparison (n):	30
# genes in universe (N):	42577
Gene Set Name	# Genes in Gene Set (K)	Description	# Genes in Overlap (k)	k/K	p-value	FDR q-value
GOCC_SECRETORY_VESICLE	1081	A cytoplasmic, membrane bound vesicle that is capable of fusing to the plasma membrane to release its contents into the extracellular space. [GOC:dos]	14	0.0130	4.24E-15	4.43E-11
GOCC_SECRETORY_GRANULE	902	A small subcellular vesicle, surrounded by a membrane, that is formed from the Golgi apparatus and contains a highly concentrated protein destined for secretion. Secretory granules move towards the periphery of the cell and upon stimulation, their membranes fuse with the cell membrane, and their protein load is exteriorized. Processing of the contained protein may take place in secretory granules…	13	0.0144	1.37E-14	7.14E-11
GOCC_FICOLIN_1_RICH_GRANULE	185	Highly exocytosable gelatinase-poor granules found in neutrophils and rich in ficolin-1. Ficolin-1 is released from neutrophil granules by stimulation with fMLP or PMA, and the majority becomes associated with the surface membrane of the cells and can be detected by flow cytometry. [GOC:mec, PMID:19741154]	7	0.0378	4.88E-11	1.7E-7
GOBP_RESPONSE_TO_OXYGEN_CONTAINING_COMPOUND	1678	Any process that results in a change in state or activity of a cell or an organism (in terms of movement, secretion, enzyme production, gene expression, etc.) as a result of an oxygen-containing compound stimulus. [GOC:pr, GOC:TermGenie]	12	0.0072	6.04E-10	1.36E-6
GOCC_CORNIFIED_ENVELOPE	60	A type of plasma membrane that has been modified through addition of distinct intracellular and extracellular components, including ceramide, found in cornifying epithelial cells (corneocytes). [GOC:add, PMID:11112355, PMID:11590230, PMID:15803139]	5	0.0833	6.5E-10	1.36E-6
GOBP_GLYCOLYTIC_PROCESS_THROUGH_GLUCOSE_6_PHOSPHATE	20	The chemical reactions and pathways resulting in the breakdown of a carbohydrate into pyruvate, occurring through a glucose-6-phosphate intermediate, with the concomitant production of a small amount of ATP. [GOC:dph, ISBN:0201090910, ISBN:0879010479]	4	0.2000	9.62E-10	1.68E-6
GOBP_NAD_CATABOLIC_PROCESS	21	The chemical reactions and pathways resulting in the breakdown of nicotinamide adenine dinucleotide, a coenzyme present in most living cells and derived from the B vitamin nicotinic acid; catabolism may be of either the oxidized form, NAD, or the reduced form, NADH. [GOC:jl, ISBN:0618254153]	4	0.1905	1.19E-9	1.77E-6
GOBP_GLYCOLYTIC_PROCESS_THROUGH_FRUCTOSE_6_PHOSPHATE	24	The chemical reactions and pathways resulting in the breakdown of a monosaccharide into pyruvate, occurring through a fructose-6-phosphate intermediate, with the concomitant production of ATP and NADH. [GOC:dph, ISBN:0201090910, ISBN:0879010479]	4	0.1667	2.11E-9	2.75E-6
GOCC_VESICLE_LUMEN	328	The volume enclosed by the membrane or protein that forms a vesicle. [GOC:mah, GOC:vesicles]	7	0.0213	2.64E-9	3.07E-6
GOBP_GLUCOSE_CATABOLIC_PROCESS	27	The chemical reactions and pathways resulting in the breakdown of glucose, the aldohexose gluco-hexose. [GOC:ai]	4	0.1481	3.47E-9	3.63E-6
GOCC_DESMOSOME	28	A cell-cell junction in which: on the cytoplasmic surface of each interacting plasma membrane is a dense plaque composed of a mixture of intracellular anchor proteins; a bundle of keratin intermediate filaments is attached to the surface of each plaque; transmembrane adhesion proteins of the cadherin family bind to the plaques and interact through their extracellular domains to hold the adjacent …	4	0.1429	4.05E-9	3.85E-6
GOBP_NADH_METABOLIC_PROCESS	33	The chemical reactions and pathways involving reduced nicotinamide adenine dinucleotide (NADH), a coenzyme present in most living cells and derived from the B vitamin nicotinic acid. [GOC:jl, ISBN:0618254153]	4	0.1212	8.08E-9	7.04E-6
GOBP_MONOSACCHARIDE_CATABOLIC_PROCESS	50	The chemical reactions and pathways resulting in the breakdown of monosaccharides, polyhydric alcohols containing either an aldehyde or a keto group and between three to ten or more carbon atoms. [ISBN:0198506732]	4	0.0800	4.51E-8	3.62E-5
GOBP_NAD_METABOLIC_PROCESS	64	The chemical reactions and pathways involving nicotinamide adenine dinucleotide (NAD), a coenzyme present in most living cells and derived from the B vitamin nicotinic acid. [GOC:jl, ISBN:0618254153]	4	0.0625	1.24E-7	8.66E-5
GOBP_REGULATION_OF_SYSTEM_PROCESS	576	Any process that modulates the frequency, rate or extent of a system process, a multicellular organismal process carried out by any of the organs or tissues in an organ system. [GOC:jl]	7	0.0122	1.24E-7	8.66E-5
GOBP_NUCLEOSIDE_PHOSPHATE_CATABOLIC_PROCESS	179	The chemical reactions and pathways resulting in the breakdown of a nucleoside phosphate. [GOC:TermGenie]	5	0.0279	1.62E-7	1.06E-4
GOBP_REGULATION_OF_HEART_CONTRACTION	212	Any process that modulates the frequency, rate or extent of heart contraction. Heart contraction is the process in which the heart decreases in volume in a characteristic way to propel blood through the body. [GOC:dph, GOC:go_curators, GOC:tb]	5	0.0236	3.76E-7	2.04E-4
GOBP_NUCLEOBASE_CONTAINING_SMALL_MOLECULE_METABOLIC_PROCESS	681	The cellular chemical reactions and pathways involving a nucleobase-containing small molecule: a nucleobase, a nucleoside, or a nucleotide. [GOC:vw]	7	0.0103	3.84E-7	2.04E-4
GOBP_CARDIAC_MUSCLE_CELL_ACTION_POTENTIAL	85	An action potential that occurs in a cardiac muscle cell. [GOC:BHF, GOC:mtg_cardiac_conduct_nov11]	4	0.0471	3.9E-7	2.04E-4
GOMF_ANTIOXIDANT_ACTIVITY	85	Inhibition of the reactions brought about by dioxygen (O2) or peroxides. Usually the antioxidant is effective because it can itself be more easily oxidized than the substance protected. The term is often applied to components that can trap free radicals, thereby breaking the chain reaction that normally leads to extensive biological damage. [ISBN:0198506732]	4	0.0471	3.9E-7	2.04E-4
Gene/Gene Set Overlap Matrix
Entrez Gene Id	Gene Symbol	Gene Description	GOCC_SECRETORY_VESICLE	GOCC_SECRETORY_GRANULE	GOCC_FICOLIN_1_RICH_GRANULE	GOBP_RESPONSE_TO_OXYGEN_CONTAINING_COMPOUND	GOCC_CORNIFIED_ENVELOPE	GOBP_GLYCOLYTIC_PROCESS_THROUGH_GLUCOSE_6_PHOSPHATE	GOBP_NAD_CATABOLIC_PROCESS	GOBP_GLYCOLYTIC_PROCESS_THROUGH_FRUCTOSE_6_PHOSPHATE	GOCC_VESICLE_LUMEN	GOBP_GLUCOSE_CATABOLIC_PROCESS	GOCC_DESMOSOME	GOBP_NADH_METABOLIC_PROCESS	GOBP_MONOSACCHARIDE_CATABOLIC_PROCESS	GOBP_NAD_METABOLIC_PROCESS	GOBP_REGULATION_OF_SYSTEM_PROCESS	GOBP_NUCLEOSIDE_PHOSPHATE_CATABOLIC_PROCESS	GOBP_REGULATION_OF_HEART_CONTRACTION	GOBP_NUCLEOBASE_CONTAINING_SMALL_MOLECULE_METABOLIC_PROCESS	GOBP_CARDIAC_MUSCLE_CELL_ACTION_POTENTIAL	GOMF_ANTIOXIDANT_ACTIVITY
3728	JUP	junction plakoglobin [Source:HGNC Symbol;Acc:HGNC:6207]	GOCC_SECRETORY_VESICLE	GOCC_SECRETORY_GRANULE	GOCC_FICOLIN_1_RICH_GRANULE	GOBP_RESPONSE_TO_OXYGEN_CONTAINING_COMPOUND	GOCC_CORNIFIED_ENVELOPE				GOCC_VESICLE_LUMEN		GOCC_DESMOSOME				GOBP_REGULATION_OF_SYSTEM_PROCESS		GOBP_REGULATION_OF_HEART_CONTRACTION		GOBP_CARDIAC_MUSCLE_CELL_ACTION_POTENTIAL
1828	DSG1	desmoglein 1 [Source:HGNC Symbol;Acc:HGNC:3048]	GOCC_SECRETORY_VESICLE	GOCC_SECRETORY_GRANULE	GOCC_FICOLIN_1_RICH_GRANULE	GOBP_RESPONSE_TO_OXYGEN_CONTAINING_COMPOUND	GOCC_CORNIFIED_ENVELOPE						GOCC_DESMOSOME
5315	PKM	pyruvate kinase M1/2 [Source:HGNC Symbol;Acc:HGNC:9021]	GOCC_SECRETORY_VESICLE	GOCC_SECRETORY_GRANULE	GOCC_FICOLIN_1_RICH_GRANULE	GOBP_RESPONSE_TO_OXYGEN_CONTAINING_COMPOUND		GOBP_GLYCOLYTIC_PROCESS_THROUGH_GLUCOSE_6_PHOSPHATE	GOBP_NAD_CATABOLIC_PROCESS	GOBP_GLYCOLYTIC_PROCESS_THROUGH_FRUCTOSE_6_PHOSPHATE	GOCC_VESICLE_LUMEN	GOBP_GLUCOSE_CATABOLIC_PROCESS		GOBP_NADH_METABOLIC_PROCESS	GOBP_MONOSACCHARIDE_CATABOLIC_PROCESS	GOBP_NAD_METABOLIC_PROCESS		GOBP_NUCLEOSIDE_PHOSPHATE_CATABOLIC_PROCESS		GOBP_NUCLEOBASE_CONTAINING_SMALL_MOLECULE_METABOLIC_PROCESS
847	CAT	catalase [Source:HGNC Symbol;Acc:HGNC:1516]	GOCC_SECRETORY_VESICLE	GOCC_SECRETORY_GRANULE	GOCC_FICOLIN_1_RICH_GRANULE	GOBP_RESPONSE_TO_OXYGEN_CONTAINING_COMPOUND					GOCC_VESICLE_LUMEN											GOMF_ANTIOXIDANT_ACTIVITY
1832	DSP	desmoplakin [Source:HGNC Symbol;Acc:HGNC:3052]	GOCC_SECRETORY_VESICLE	GOCC_SECRETORY_GRANULE	GOCC_FICOLIN_1_RICH_GRANULE		GOCC_CORNIFIED_ENVELOPE						GOCC_DESMOSOME				GOBP_REGULATION_OF_SYSTEM_PROCESS		GOBP_REGULATION_OF_HEART_CONTRACTION		GOBP_CARDIAC_MUSCLE_CELL_ACTION_POTENTIAL
1823	DSC1	desmocollin 1 [Source:HGNC Symbol;Acc:HGNC:3035]	GOCC_SECRETORY_VESICLE	GOCC_SECRETORY_GRANULE	GOCC_FICOLIN_1_RICH_GRANULE		GOCC_CORNIFIED_ENVELOPE						GOCC_DESMOSOME
51806	CALML5	calmodulin like 5 [Source:HGNC Symbol;Acc:HGNC:18180]	GOCC_SECRETORY_VESICLE	GOCC_SECRETORY_GRANULE	GOCC_FICOLIN_1_RICH_GRANULE
6812	STXBP1	syntaxin binding protein 1 [Source:HGNC Symbol;Acc:HGNC:11444]	GOCC_SECRETORY_VESICLE	GOCC_SECRETORY_GRANULE		GOBP_RESPONSE_TO_OXYGEN_CONTAINING_COMPOUND
388697	HRNR	hornerin [Source:HGNC Symbol;Acc:HGNC:20846]	GOCC_SECRETORY_VESICLE	GOCC_SECRETORY_GRANULE			GOCC_CORNIFIED_ENVELOPE				GOCC_VESICLE_LUMEN
213	ALB	albumin [Source:HGNC Symbol;Acc:HGNC:399]	GOCC_SECRETORY_VESICLE	GOCC_SECRETORY_GRANULE							GOCC_VESICLE_LUMEN											GOMF_ANTIOXIDANT_ACTIVITY
7018	TF	transferrin [Source:HGNC Symbol;Acc:HGNC:11740]	GOCC_SECRETORY_VESICLE	GOCC_SECRETORY_GRANULE							GOCC_VESICLE_LUMEN
1778	DYNC1H1	dynein cytoplasmic 1 heavy chain 1 [Source:HGNC Symbol;Acc:HGNC:2961]	GOCC_SECRETORY_VESICLE	GOCC_SECRETORY_GRANULE							GOCC_VESICLE_LUMEN
7466	WFS1	wolframin ER transmembrane glycoprotein [Source:HGNC Symbol;Acc:HGNC:12762]	GOCC_SECRETORY_VESICLE	GOCC_SECRETORY_GRANULE
6804	STX1A	syntaxin 1A [Source:HGNC Symbol;Acc:HGNC:11433]	GOCC_SECRETORY_VESICLE														GOBP_REGULATION_OF_SYSTEM_PROCESS
476	ATP1A1	ATPase Na+/K+ transporting subunit alpha 1 [Source:HGNC Symbol;Acc:HGNC:799]				GOBP_RESPONSE_TO_OXYGEN_CONTAINING_COMPOUND											GOBP_REGULATION_OF_SYSTEM_PROCESS		GOBP_REGULATION_OF_HEART_CONTRACTION		GOBP_CARDIAC_MUSCLE_CELL_ACTION_POTENTIAL
2775	GNAO1	G protein subunit alpha o1 [Source:HGNC Symbol;Acc:HGNC:4389]				GOBP_RESPONSE_TO_OXYGEN_CONTAINING_COMPOUND											GOBP_REGULATION_OF_SYSTEM_PROCESS		GOBP_REGULATION_OF_HEART_CONTRACTION
1267	CNP	2',3'-cyclic nucleotide 3' phosphodiesterase [Source:HGNC Symbol;Acc:HGNC:2158]				GOBP_RESPONSE_TO_OXYGEN_CONTAINING_COMPOUND												GOBP_NUCLEOSIDE_PHOSPHATE_CATABOLIC_PROCESS		GOBP_NUCLEOBASE_CONTAINING_SMALL_MOLECULE_METABOLIC_PROCESS
498	ATP5F1A	ATP synthase F1 subunit alpha [Source:HGNC Symbol;Acc:HGNC:823]				GOBP_RESPONSE_TO_OXYGEN_CONTAINING_COMPOUND														GOBP_NUCLEOBASE_CONTAINING_SMALL_MOLECULE_METABOLIC_PROCESS
7001	PRDX2	peroxiredoxin 2 [Source:HGNC Symbol;Acc:HGNC:9353]				GOBP_RESPONSE_TO_OXYGEN_CONTAINING_COMPOUND																GOMF_ANTIOXIDANT_ACTIVITY
3039	HBA1	hemoglobin subunit alpha 1 [Source:HGNC Symbol;Acc:HGNC:4823]				GOBP_RESPONSE_TO_OXYGEN_CONTAINING_COMPOUND																GOMF_ANTIOXIDANT_ACTIVITY
7532	YWHAG	tyrosine 3-monooxygenase/tryptophan 5-monooxygenase activation protein gamma [Source:HGNC Symbol;Acc:HGNC:12852]				GOBP_RESPONSE_TO_OXYGEN_CONTAINING_COMPOUND
2023	ENO1	enolase 1 [Source:HGNC Symbol;Acc:HGNC:3350]						GOBP_GLYCOLYTIC_PROCESS_THROUGH_GLUCOSE_6_PHOSPHATE	GOBP_NAD_CATABOLIC_PROCESS	GOBP_GLYCOLYTIC_PROCESS_THROUGH_FRUCTOSE_6_PHOSPHATE		GOBP_GLUCOSE_CATABOLIC_PROCESS		GOBP_NADH_METABOLIC_PROCESS	GOBP_MONOSACCHARIDE_CATABOLIC_PROCESS	GOBP_NAD_METABOLIC_PROCESS	GOBP_REGULATION_OF_SYSTEM_PROCESS	GOBP_NUCLEOSIDE_PHOSPHATE_CATABOLIC_PROCESS		GOBP_NUCLEOBASE_CONTAINING_SMALL_MOLECULE_METABOLIC_PROCESS
7167	TPI1	triosephosphate isomerase 1 [Source:HGNC Symbol;Acc:HGNC:12009]						GOBP_GLYCOLYTIC_PROCESS_THROUGH_GLUCOSE_6_PHOSPHATE	GOBP_NAD_CATABOLIC_PROCESS	GOBP_GLYCOLYTIC_PROCESS_THROUGH_FRUCTOSE_6_PHOSPHATE		GOBP_GLUCOSE_CATABOLIC_PROCESS		GOBP_NADH_METABOLIC_PROCESS	GOBP_MONOSACCHARIDE_CATABOLIC_PROCESS	GOBP_NAD_METABOLIC_PROCESS		GOBP_NUCLEOSIDE_PHOSPHATE_CATABOLIC_PROCESS		GOBP_NUCLEOBASE_CONTAINING_SMALL_MOLECULE_METABOLIC_PROCESS
2026	ENO2	enolase 2 [Source:HGNC Symbol;Acc:HGNC:3353]						GOBP_GLYCOLYTIC_PROCESS_THROUGH_GLUCOSE_6_PHOSPHATE	GOBP_NAD_CATABOLIC_PROCESS	GOBP_GLYCOLYTIC_PROCESS_THROUGH_FRUCTOSE_6_PHOSPHATE		GOBP_GLUCOSE_CATABOLIC_PROCESS		GOBP_NADH_METABOLIC_PROCESS	GOBP_MONOSACCHARIDE_CATABOLIC_PROCESS	GOBP_NAD_METABOLIC_PROCESS		GOBP_NUCLEOSIDE_PHOSPHATE_CATABOLIC_PROCESS		GOBP_NUCLEOBASE_CONTAINING_SMALL_MOLECULE_METABOLIC_PROCESS
7531	YWHAE	tyrosine 3-monooxygenase/tryptophan 5-monooxygenase activation protein epsilon [Source:HGNC Symbol;Acc:HGNC:12851]															GOBP_REGULATION_OF_SYSTEM_PROCESS		GOBP_REGULATION_OF_HEART_CONTRACTION		GOBP_CARDIAC_MUSCLE_CELL_ACTION_POTENTIAL
1808	DPYSL2	dihydropyrimidinase like 2 [Source:HGNC Symbol;Acc:HGNC:3014]																		GOBP_NUCLEOBASE_CONTAINING_SMALL_MOLECULE_METABOLIC_PROCESS
3263	HPX	hemopexin [Source:HGNC Symbol;Acc:HGNC:5171]
6711	SPTBN1	spectrin beta, non-erythrocytic 1 [Source:HGNC Symbol;Acc:HGNC:11275]
256714	MAP7D2	MAP7 domain containing 2 [Source:HGNC Symbol;Acc:HGNC:25899]
84064	HDHD2	haloacid dehalogenase like hydrolase domain containing 2 [Source:HGNC Symbol;Acc:HGNC:25364]

## Sheet: 8
[Stag EV SEC] and [µFlow EV SEC]
Overlap Results
Collection(s):	GO
# overlaps shown:	20
# genesets in collections:	10454
# genes in comparison (n):	77
# genes in universe (N):	42577
Gene Set Name	# Genes in Gene Set (K)	Description	# Genes in Overlap (k)	k/K	p-value	FDR q-value
GOCC_SYNAPSE	1492	The junction between an axon of one neuron and a dendrite of another neuron, a muscle fiber or a glial cell. As the axon approaches the synapse it enlarges into a specialized structure, the presynaptic terminal bouton, which contains mitochondria and synaptic vesicles. At the tip of the terminal bouton is the presynaptic membrane; facing it, and separated from it by a minute cleft (the synaptic c…	29	0.0194	1.25E-22	1.3E-18
GOBP_MONOATOMIC_ION_TRANSPORT	1256	The directed movement of a monoatomic ion into, out of or within a cell, or between cells, by means of some agent such as a transporter or pore. Monatomic ions (also called simple ions) are ions consisting of exactly one atom. [GOC:ai]	24	0.0191	1.87E-18	9.78E-15
GOCC_PERINEURONAL_NET	10	A dense extracellular matrix (ECM) that forms around many neuronal cell bodies and dendrites late in development and is responsible for synaptic stabilization in the adult brain. [GOC:sl, PMID:18364019]	7	0.7000	5.71E-18	1.99E-14
GOCC_SYNAPSE_ASSOCIATED_EXTRACELLULAR_MATRIX	12	The extracellular matrix of the perisynaptic space (the extracellular space adjacent to the synapse) and the synaptic cleft. [GOC:dos]	7	0.5833	3.76E-17	9.82E-14
GOCC_NEURON_PROJECTION	1336	A prolongation or process extending from a nerve cell, e.g. an axon or dendrite. [GOC:jl, http://www.cogsci.princeton.edu/~wn/]	23	0.0172	1.06E-16	2.22E-13
GOBP_MONOATOMIC_CATION_TRANSPORT	1049	The directed movement of a monoatomic cation, into, out of or within a cell, or between cells, by means of some agent such as a transporter or pore. Monatomic cations (also called simple cations) are positively charged ions consisting of exactly one atom. [GOC:ai]	21	0.0200	1.49E-16	2.6E-13
GOBP_SMALL_MOLECULE_METABOLIC_PROCESS	1836	The chemical reactions and pathways involving small molecules, any low molecular weight, monomeric, non-encoded molecule. [GOC:curators, GOC:pde, GOC:vw]	25	0.0136	8.34E-16	1.25E-12
GOBP_CENTRAL_NERVOUS_SYSTEM_DEVELOPMENT	1037	The process whose specific outcome is the progression of the central nervous system over time, from its formation to the mature structure. The central nervous system is the core nervous system that serves an integrating and coordinating function. In vertebrates it consists of the brain and spinal cord. In those invertebrates with a central nervous system it typically consists of a brain, cerebral…	20	0.0193	1.79E-15	2.34E-12
GOCC_AXON	652	The long process of a neuron that conducts nerve impulses, usually away from the cell body to the terminals and varicosities, which are sites of storage and release of neurotransmitter. [GOC:nln, ISBN:0198506732]	17	0.0261	2.38E-15	2.77E-12
GOBP_NUCLEOBASE_CONTAINING_SMALL_MOLECULE_METABOLIC_PROCESS	681	The cellular chemical reactions and pathways involving a nucleobase-containing small molecule: a nucleobase, a nucleoside, or a nucleotide. [GOC:vw]	17	0.0250	4.85E-15	5.07E-12
GOBP_ATP_METABOLIC_PROCESS	222	The chemical reactions and pathways involving ATP, adenosine triphosphate, a universally important coenzyme and enzyme regulator. [GOC:go_curators]	12	0.0541	8.16E-15	7.76E-12
GOBP_MONOATOMIC_ION_TRANSMEMBRANE_TRANSPORT	1031	A process in which a monoatomic ion is transported across a membrane. Monatomic ions (also called simple ions) are ions consisting of exactly one atom. [GOC:mah]	19	0.0184	2.28E-14	1.88E-11
GOCC_MYELIN_SHEATH	47	An electrically insulating fatty layer that surrounds the axons of many neurons. It is an outgrowth of glial cells: Schwann cells supply the myelin for peripheral neurons while oligodendrocytes supply it to those of the central nervous system. [GOC:cjm, GOC:jl, NIF_Subcellular:sao593830697, Wikipedia:Myelin]	8	0.1702	2.34E-14	1.88E-11
GOCC_MEMBRANE_PROTEIN_COMPLEX	1411	Any protein complex that is part of a membrane. [GOC:dos]	21	0.0149	4.98E-14	3.72E-11
GOBP_NUCLEOSIDE_TRIPHOSPHATE_METABOLIC_PROCESS	269	The chemical reactions and pathways involving a nucleoside triphosphate, a compound consisting of a nucleobase linked to a deoxyribose or ribose sugar esterified with triphosphate on the sugar. [GOC:go_curators, ISBN:0198506732]	12	0.0446	8.07E-14	5.63E-11
GOBP_PURINE_CONTAINING_COMPOUND_METABOLIC_PROCESS	570	The chemical reactions and pathways involving a purine-containing compound, i.e. any compound that contains purine or a formal derivative thereof. [GOC:mah]	15	0.0263	1.09E-13	7.12E-11
GOBP_PROTON_TRANSMEMBRANE_TRANSPORT	162	The directed movement of a proton across a membrane. [GO_REF:0000069, GOC:pr, GOC:TermGenie]	10	0.0617	4.23E-13	2.6E-10
GOBP_TRANSMEMBRANE_TRANSPORT	1606	The process in which a solute is transported across a lipid bilayer, from one side of a membrane to the other. [GOC:dph, GOC:jid]	21	0.0131	5.97E-13	3.47E-10
GOCC_CELL_BODY	558	The portion of a cell bearing surface projections such as axons, dendrites, cilia, or flagella that includes the nucleus, but excludes all cell projections. [GOC:go_curators]	14	0.0251	1.48E-12	8.03E-10
GOCC_MITOCHONDRION	1688	A semiautonomous, self replicating organelle that occurs in varying numbers, shapes, and sizes in the cytoplasm of virtually all eukaryotic cells. It is notably the site of tissue respiration. [GOC:giardia, ISBN:0198506732]	21	0.0124	1.54E-12	8.03E-10
Gene/Gene Set Overlap Matrix
Entrez Gene Id	Gene Symbol	Gene Description	GOCC_SYNAPSE	GOBP_MONOATOMIC_ION_TRANSPORT	GOCC_PERINEURONAL_NET	GOCC_SYNAPSE_ASSOCIATED_EXTRACELLULAR_MATRIX	GOCC_NEURON_PROJECTION	GOBP_MONOATOMIC_CATION_TRANSPORT	GOBP_SMALL_MOLECULE_METABOLIC_PROCESS	GOBP_CENTRAL_NERVOUS_SYSTEM_DEVELOPMENT	GOCC_AXON	GOBP_NUCLEOBASE_CONTAINING_SMALL_MOLECULE_METABOLIC_PROCESS	GOBP_ATP_METABOLIC_PROCESS	GOBP_MONOATOMIC_ION_TRANSMEMBRANE_TRANSPORT	GOCC_MYELIN_SHEATH	GOCC_MEMBRANE_PROTEIN_COMPLEX	GOBP_NUCLEOSIDE_TRIPHOSPHATE_METABOLIC_PROCESS	GOBP_PURINE_CONTAINING_COMPOUND_METABOLIC_PROCESS	GOBP_PROTON_TRANSMEMBRANE_TRANSPORT	GOBP_TRANSMEMBRANE_TRANSPORT	GOCC_CELL_BODY	GOCC_MITOCHONDRION
477	ATP1A2	ATPase Na+/K+ transporting subunit alpha 2 [Source:HGNC Symbol;Acc:HGNC:800]	GOCC_SYNAPSE	GOBP_MONOATOMIC_ION_TRANSPORT			GOCC_NEURON_PROJECTION	GOBP_MONOATOMIC_CATION_TRANSPORT	GOBP_SMALL_MOLECULE_METABOLIC_PROCESS	GOBP_CENTRAL_NERVOUS_SYSTEM_DEVELOPMENT		GOBP_NUCLEOBASE_CONTAINING_SMALL_MOLECULE_METABOLIC_PROCESS	GOBP_ATP_METABOLIC_PROCESS	GOBP_MONOATOMIC_ION_TRANSMEMBRANE_TRANSPORT		GOCC_MEMBRANE_PROTEIN_COMPLEX	GOBP_NUCLEOSIDE_TRIPHOSPHATE_METABOLIC_PROCESS	GOBP_PURINE_CONTAINING_COMPOUND_METABOLIC_PROCESS	GOBP_PROTON_TRANSMEMBRANE_TRANSPORT	GOBP_TRANSMEMBRANE_TRANSPORT	GOCC_CELL_BODY
478	ATP1A3	ATPase Na+/K+ transporting subunit alpha 3 [Source:HGNC Symbol;Acc:HGNC:801]	GOCC_SYNAPSE	GOBP_MONOATOMIC_ION_TRANSPORT			GOCC_NEURON_PROJECTION	GOBP_MONOATOMIC_CATION_TRANSPORT			GOCC_AXON			GOBP_MONOATOMIC_ION_TRANSMEMBRANE_TRANSPORT		GOCC_MEMBRANE_PROTEIN_COMPLEX			GOBP_PROTON_TRANSMEMBRANE_TRANSPORT	GOBP_TRANSMEMBRANE_TRANSPORT	GOCC_CELL_BODY
476	ATP1A1	ATPase Na+/K+ transporting subunit alpha 1 [Source:HGNC Symbol;Acc:HGNC:799]	GOCC_SYNAPSE	GOBP_MONOATOMIC_ION_TRANSPORT			GOCC_NEURON_PROJECTION	GOBP_MONOATOMIC_CATION_TRANSPORT			GOCC_AXON			GOBP_MONOATOMIC_ION_TRANSMEMBRANE_TRANSPORT		GOCC_MEMBRANE_PROTEIN_COMPLEX			GOBP_PROTON_TRANSMEMBRANE_TRANSPORT	GOBP_TRANSMEMBRANE_TRANSPORT
2823	GPM6A	glycoprotein M6A [Source:HGNC Symbol;Acc:HGNC:4460]	GOCC_SYNAPSE	GOBP_MONOATOMIC_ION_TRANSPORT			GOCC_NEURON_PROJECTION	GOBP_MONOATOMIC_CATION_TRANSPORT			GOCC_AXON			GOBP_MONOATOMIC_ION_TRANSMEMBRANE_TRANSPORT						GOBP_TRANSMEMBRANE_TRANSPORT	GOCC_CELL_BODY
287	ANK2	ankyrin 2 [Source:HGNC Symbol;Acc:HGNC:493]	GOCC_SYNAPSE	GOBP_MONOATOMIC_ION_TRANSPORT			GOCC_NEURON_PROJECTION	GOBP_MONOATOMIC_CATION_TRANSPORT						GOBP_MONOATOMIC_ION_TRANSMEMBRANE_TRANSPORT						GOBP_TRANSMEMBRANE_TRANSPORT		GOCC_MITOCHONDRION
2771	GNAI2	G protein subunit alpha i2 [Source:HGNC Symbol;Acc:HGNC:4385]	GOCC_SYNAPSE	GOBP_MONOATOMIC_ION_TRANSPORT			GOCC_NEURON_PROJECTION	GOBP_MONOATOMIC_CATION_TRANSPORT								GOCC_MEMBRANE_PROTEIN_COMPLEX					GOCC_CELL_BODY
6506	SLC1A2	solute carrier family 1 member 2 [Source:HGNC Symbol;Acc:HGNC:10940]	GOCC_SYNAPSE	GOBP_MONOATOMIC_ION_TRANSPORT			GOCC_NEURON_PROJECTION			GOBP_CENTRAL_NERVOUS_SYSTEM_DEVELOPMENT	GOCC_AXON			GOBP_MONOATOMIC_ION_TRANSMEMBRANE_TRANSPORT		GOCC_MEMBRANE_PROTEIN_COMPLEX				GOBP_TRANSMEMBRANE_TRANSPORT	GOCC_CELL_BODY
5354	PLP1	proteolipid protein 1 [Source:HGNC Symbol;Acc:HGNC:9086]	GOCC_SYNAPSE	GOBP_MONOATOMIC_ION_TRANSPORT				GOBP_MONOATOMIC_CATION_TRANSPORT	GOBP_SMALL_MOLECULE_METABOLIC_PROCESS	GOBP_CENTRAL_NERVOUS_SYSTEM_DEVELOPMENT				GOBP_MONOATOMIC_ION_TRANSMEMBRANE_TRANSPORT	GOCC_MYELIN_SHEATH	GOCC_MEMBRANE_PROTEIN_COMPLEX				GOBP_TRANSMEMBRANE_TRANSPORT
523	ATP6V1A	ATPase H+ transporting V1 subunit A [Source:HGNC Symbol;Acc:HGNC:851]	GOCC_SYNAPSE	GOBP_MONOATOMIC_ION_TRANSPORT				GOBP_MONOATOMIC_CATION_TRANSPORT	GOBP_SMALL_MOLECULE_METABOLIC_PROCESS			GOBP_NUCLEOBASE_CONTAINING_SMALL_MOLECULE_METABOLIC_PROCESS	GOBP_ATP_METABOLIC_PROCESS	GOBP_MONOATOMIC_ION_TRANSMEMBRANE_TRANSPORT		GOCC_MEMBRANE_PROTEIN_COMPLEX	GOBP_NUCLEOSIDE_TRIPHOSPHATE_METABOLIC_PROCESS	GOBP_PURINE_CONTAINING_COMPOUND_METABOLIC_PROCESS	GOBP_PROTON_TRANSMEMBRANE_TRANSPORT	GOBP_TRANSMEMBRANE_TRANSPORT
7416	VDAC1	voltage dependent anion channel 1 [Source:HGNC Symbol;Acc:HGNC:12669]	GOCC_SYNAPSE	GOBP_MONOATOMIC_ION_TRANSPORT				GOBP_MONOATOMIC_CATION_TRANSPORT	GOBP_SMALL_MOLECULE_METABOLIC_PROCESS					GOBP_MONOATOMIC_ION_TRANSMEMBRANE_TRANSPORT		GOCC_MEMBRANE_PROTEIN_COMPLEX				GOBP_TRANSMEMBRANE_TRANSPORT		GOCC_MITOCHONDRION
535	ATP6V0A1	ATPase H+ transporting V0 subunit a1 [Source:HGNC Symbol;Acc:HGNC:865]	GOCC_SYNAPSE	GOBP_MONOATOMIC_ION_TRANSPORT				GOBP_MONOATOMIC_CATION_TRANSPORT						GOBP_MONOATOMIC_ION_TRANSMEMBRANE_TRANSPORT		GOCC_MEMBRANE_PROTEIN_COMPLEX			GOBP_PROTON_TRANSMEMBRANE_TRANSPORT	GOBP_TRANSMEMBRANE_TRANSPORT
60484	HAPLN2	hyaluronan and proteoglycan link protein 2 [Source:HGNC Symbol;Acc:HGNC:17410]	GOCC_SYNAPSE		GOCC_PERINEURONAL_NET	GOCC_SYNAPSE_ASSOCIATED_EXTRACELLULAR_MATRIX	GOCC_NEURON_PROJECTION			GOBP_CENTRAL_NERVOUS_SYSTEM_DEVELOPMENT	GOCC_AXON
1462	VCAN	versican [Source:HGNC Symbol;Acc:HGNC:2464]	GOCC_SYNAPSE		GOCC_PERINEURONAL_NET	GOCC_SYNAPSE_ASSOCIATED_EXTRACELLULAR_MATRIX	GOCC_NEURON_PROJECTION			GOBP_CENTRAL_NERVOUS_SYSTEM_DEVELOPMENT
176	ACAN	aggrecan [Source:HGNC Symbol;Acc:HGNC:319]	GOCC_SYNAPSE		GOCC_PERINEURONAL_NET	GOCC_SYNAPSE_ASSOCIATED_EXTRACELLULAR_MATRIX				GOBP_CENTRAL_NERVOUS_SYSTEM_DEVELOPMENT
1404	HAPLN1	hyaluronan and proteoglycan link protein 1 [Source:HGNC Symbol;Acc:HGNC:2380]	GOCC_SYNAPSE		GOCC_PERINEURONAL_NET	GOCC_SYNAPSE_ASSOCIATED_EXTRACELLULAR_MATRIX				GOBP_CENTRAL_NERVOUS_SYSTEM_DEVELOPMENT
63827	BCAN	brevican [Source:HGNC Symbol;Acc:HGNC:23059]	GOCC_SYNAPSE		GOCC_PERINEURONAL_NET	GOCC_SYNAPSE_ASSOCIATED_EXTRACELLULAR_MATRIX				GOBP_CENTRAL_NERVOUS_SYSTEM_DEVELOPMENT
1463	NCAN	neurocan [Source:HGNC Symbol;Acc:HGNC:2465]	GOCC_SYNAPSE		GOCC_PERINEURONAL_NET	GOCC_SYNAPSE_ASSOCIATED_EXTRACELLULAR_MATRIX				GOBP_CENTRAL_NERVOUS_SYSTEM_DEVELOPMENT
7143	TNR	tenascin R [Source:HGNC Symbol;Acc:HGNC:11953]	GOCC_SYNAPSE		GOCC_PERINEURONAL_NET	GOCC_SYNAPSE_ASSOCIATED_EXTRACELLULAR_MATRIX				GOBP_CENTRAL_NERVOUS_SYSTEM_DEVELOPMENT
3312	HSPA8	heat shock protein family A (Hsp70) member 8 [Source:HGNC Symbol;Acc:HGNC:5241]	GOCC_SYNAPSE				GOCC_NEURON_PROJECTION		GOBP_SMALL_MOLECULE_METABOLIC_PROCESS	GOBP_CENTRAL_NERVOUS_SYSTEM_DEVELOPMENT	GOCC_AXON	GOBP_NUCLEOBASE_CONTAINING_SMALL_MOLECULE_METABOLIC_PROCESS	GOBP_ATP_METABOLIC_PROCESS				GOBP_NUCLEOSIDE_TRIPHOSPHATE_METABOLIC_PROCESS	GOBP_PURINE_CONTAINING_COMPOUND_METABOLIC_PROCESS		GOBP_TRANSMEMBRANE_TRANSPORT	GOCC_CELL_BODY
4155	MBP	myelin basic protein [Source:HGNC Symbol;Acc:HGNC:6925]	GOCC_SYNAPSE				GOCC_NEURON_PROJECTION			GOBP_CENTRAL_NERVOUS_SYSTEM_DEVELOPMENT	GOCC_AXON				GOCC_MYELIN_SHEATH						GOCC_CELL_BODY
6711	SPTBN1	spectrin beta, non-erythrocytic 1 [Source:HGNC Symbol;Acc:HGNC:11275]	GOCC_SYNAPSE				GOCC_NEURON_PROJECTION			GOBP_CENTRAL_NERVOUS_SYSTEM_DEVELOPMENT	GOCC_AXON
2664	GDI1	GDP dissociation inhibitor 1 [Source:HGNC Symbol;Acc:HGNC:4226]	GOCC_SYNAPSE				GOCC_NEURON_PROJECTION				GOCC_AXON				GOCC_MYELIN_SHEATH						GOCC_CELL_BODY
6804	STX1A	syntaxin 1A [Source:HGNC Symbol;Acc:HGNC:11433]	GOCC_SYNAPSE				GOCC_NEURON_PROJECTION				GOCC_AXON					GOCC_MEMBRANE_PROTEIN_COMPLEX
4131	MAP1B	microtubule associated protein 1B [Source:HGNC Symbol;Acc:HGNC:6836]	GOCC_SYNAPSE				GOCC_NEURON_PROJECTION				GOCC_AXON										GOCC_CELL_BODY
6812	STXBP1	syntaxin binding protein 1 [Source:HGNC Symbol;Acc:HGNC:11444]	GOCC_SYNAPSE				GOCC_NEURON_PROJECTION				GOCC_AXON											GOCC_MITOCHONDRION
2782	GNB1	G protein subunit beta 1 [Source:HGNC Symbol;Acc:HGNC:4396]	GOCC_SYNAPSE				GOCC_NEURON_PROJECTION									GOCC_MEMBRANE_PROTEIN_COMPLEX
1267	CNP	2',3'-cyclic nucleotide 3' phosphodiesterase [Source:HGNC Symbol;Acc:HGNC:2158]	GOCC_SYNAPSE						GOBP_SMALL_MOLECULE_METABOLIC_PROCESS	GOBP_CENTRAL_NERVOUS_SYSTEM_DEVELOPMENT		GOBP_NUCLEOBASE_CONTAINING_SMALL_MOLECULE_METABOLIC_PROCESS			GOCC_MYELIN_SHEATH							GOCC_MITOCHONDRION
160	AP2A1	adaptor related protein complex 2 subunit alpha 1 [Source:HGNC Symbol;Acc:HGNC:561]	GOCC_SYNAPSE													GOCC_MEMBRANE_PROTEIN_COMPLEX
7532	YWHAG	tyrosine 3-monooxygenase/tryptophan 5-monooxygenase activation protein gamma [Source:HGNC Symbol;Acc:HGNC:12852]	GOCC_SYNAPSE
506	ATP5F1B	ATP synthase F1 subunit beta [Source:HGNC Symbol;Acc:HGNC:830]		GOBP_MONOATOMIC_ION_TRANSPORT				GOBP_MONOATOMIC_CATION_TRANSPORT	GOBP_SMALL_MOLECULE_METABOLIC_PROCESS			GOBP_NUCLEOBASE_CONTAINING_SMALL_MOLECULE_METABOLIC_PROCESS	GOBP_ATP_METABOLIC_PROCESS	GOBP_MONOATOMIC_ION_TRANSMEMBRANE_TRANSPORT		GOCC_MEMBRANE_PROTEIN_COMPLEX	GOBP_NUCLEOSIDE_TRIPHOSPHATE_METABOLIC_PROCESS	GOBP_PURINE_CONTAINING_COMPOUND_METABOLIC_PROCESS	GOBP_PROTON_TRANSMEMBRANE_TRANSPORT	GOBP_TRANSMEMBRANE_TRANSPORT		GOCC_MITOCHONDRION
498	ATP5F1A	ATP synthase F1 subunit alpha [Source:HGNC Symbol;Acc:HGNC:823]		GOBP_MONOATOMIC_ION_TRANSPORT				GOBP_MONOATOMIC_CATION_TRANSPORT	GOBP_SMALL_MOLECULE_METABOLIC_PROCESS			GOBP_NUCLEOBASE_CONTAINING_SMALL_MOLECULE_METABOLIC_PROCESS	GOBP_ATP_METABOLIC_PROCESS	GOBP_MONOATOMIC_ION_TRANSMEMBRANE_TRANSPORT		GOCC_MEMBRANE_PROTEIN_COMPLEX	GOBP_NUCLEOSIDE_TRIPHOSPHATE_METABOLIC_PROCESS	GOBP_PURINE_CONTAINING_COMPOUND_METABOLIC_PROCESS	GOBP_PROTON_TRANSMEMBRANE_TRANSPORT	GOBP_TRANSMEMBRANE_TRANSPORT		GOCC_MITOCHONDRION
481	ATP1B1	ATPase Na+/K+ transporting subunit beta 1 [Source:HGNC Symbol;Acc:HGNC:804]		GOBP_MONOATOMIC_ION_TRANSPORT				GOBP_MONOATOMIC_CATION_TRANSPORT	GOBP_SMALL_MOLECULE_METABOLIC_PROCESS			GOBP_NUCLEOBASE_CONTAINING_SMALL_MOLECULE_METABOLIC_PROCESS	GOBP_ATP_METABOLIC_PROCESS	GOBP_MONOATOMIC_ION_TRANSMEMBRANE_TRANSPORT		GOCC_MEMBRANE_PROTEIN_COMPLEX	GOBP_NUCLEOSIDE_TRIPHOSPHATE_METABOLIC_PROCESS	GOBP_PURINE_CONTAINING_COMPOUND_METABOLIC_PROCESS	GOBP_PROTON_TRANSMEMBRANE_TRANSPORT	GOBP_TRANSMEMBRANE_TRANSPORT
2946	GSTM2	glutathione S-transferase mu 2 [Source:HGNC Symbol;Acc:HGNC:4634]		GOBP_MONOATOMIC_ION_TRANSPORT				GOBP_MONOATOMIC_CATION_TRANSPORT	GOBP_SMALL_MOLECULE_METABOLIC_PROCESS					GOBP_MONOATOMIC_ION_TRANSMEMBRANE_TRANSPORT						GOBP_TRANSMEMBRANE_TRANSPORT
1349	COX7B	cytochrome c oxidase subunit 7B [Source:HGNC Symbol;Acc:HGNC:2291]		GOBP_MONOATOMIC_ION_TRANSPORT				GOBP_MONOATOMIC_CATION_TRANSPORT		GOBP_CENTRAL_NERVOUS_SYSTEM_DEVELOPMENT				GOBP_MONOATOMIC_ION_TRANSMEMBRANE_TRANSPORT		GOCC_MEMBRANE_PROTEIN_COMPLEX			GOBP_PROTON_TRANSMEMBRANE_TRANSPORT	GOBP_TRANSMEMBRANE_TRANSPORT		GOCC_MITOCHONDRION
7531	YWHAE	tyrosine 3-monooxygenase/tryptophan 5-monooxygenase activation protein epsilon [Source:HGNC Symbol;Acc:HGNC:12851]		GOBP_MONOATOMIC_ION_TRANSPORT				GOBP_MONOATOMIC_CATION_TRANSPORT		GOBP_CENTRAL_NERVOUS_SYSTEM_DEVELOPMENT				GOBP_MONOATOMIC_ION_TRANSMEMBRANE_TRANSPORT						GOBP_TRANSMEMBRANE_TRANSPORT		GOCC_MITOCHONDRION
5250	SLC25A3	solute carrier family 25 member 3 [Source:HGNC Symbol;Acc:HGNC:10989]		GOBP_MONOATOMIC_ION_TRANSPORT				GOBP_MONOATOMIC_CATION_TRANSPORT						GOBP_MONOATOMIC_ION_TRANSMEMBRANE_TRANSPORT					GOBP_PROTON_TRANSMEMBRANE_TRANSPORT	GOBP_TRANSMEMBRANE_TRANSPORT		GOCC_MITOCHONDRION
309	ANXA6	annexin A6 [Source:HGNC Symbol;Acc:HGNC:544]		GOBP_MONOATOMIC_ION_TRANSPORT				GOBP_MONOATOMIC_CATION_TRANSPORT						GOBP_MONOATOMIC_ION_TRANSMEMBRANE_TRANSPORT						GOBP_TRANSMEMBRANE_TRANSPORT		GOCC_MITOCHONDRION
7018	TF	transferrin [Source:HGNC Symbol;Acc:HGNC:11740]		GOBP_MONOATOMIC_ION_TRANSPORT				GOBP_MONOATOMIC_CATION_TRANSPORT								GOCC_MEMBRANE_PROTEIN_COMPLEX
1213	CLTC	clathrin heavy chain [Source:HGNC Symbol;Acc:HGNC:2092]		GOBP_MONOATOMIC_ION_TRANSPORT				GOBP_MONOATOMIC_CATION_TRANSPORT								GOCC_MEMBRANE_PROTEIN_COMPLEX
3263	HPX	hemopexin [Source:HGNC Symbol;Acc:HGNC:5171]		GOBP_MONOATOMIC_ION_TRANSPORT				GOBP_MONOATOMIC_CATION_TRANSPORT
760	CA2	carbonic anhydrase 2 [Source:HGNC Symbol;Acc:HGNC:1373]		GOBP_MONOATOMIC_ION_TRANSPORT					GOBP_SMALL_MOLECULE_METABOLIC_PROCESS						GOCC_MYELIN_SHEATH					GOBP_TRANSMEMBRANE_TRANSPORT
7417	VDAC2	voltage dependent anion channel 2 [Source:HGNC Symbol;Acc:HGNC:12672]		GOBP_MONOATOMIC_ION_TRANSPORT										GOBP_MONOATOMIC_ION_TRANSMEMBRANE_TRANSPORT		GOCC_MEMBRANE_PROTEIN_COMPLEX				GOBP_TRANSMEMBRANE_TRANSPORT		GOCC_MITOCHONDRION
22933	SIRT2	sirtuin 2 [Source:HGNC Symbol;Acc:HGNC:10886]					GOCC_NEURON_PROJECTION		GOBP_SMALL_MOLECULE_METABOLIC_PROCESS	GOBP_CENTRAL_NERVOUS_SYSTEM_DEVELOPMENT	GOCC_AXON				GOCC_MYELIN_SHEATH						GOCC_CELL_BODY	GOCC_MITOCHONDRION
7345	UCHL1	ubiquitin C-terminal hydrolase L1 [Source:HGNC Symbol;Acc:HGNC:12513]					GOCC_NEURON_PROJECTION		GOBP_SMALL_MOLECULE_METABOLIC_PROCESS		GOCC_AXON	GOBP_NUCLEOBASE_CONTAINING_SMALL_MOLECULE_METABOLIC_PROCESS	GOBP_ATP_METABOLIC_PROCESS				GOBP_NUCLEOSIDE_TRIPHOSPHATE_METABOLIC_PROCESS	GOBP_PURINE_CONTAINING_COMPOUND_METABOLIC_PROCESS			GOCC_CELL_BODY
10382	TUBB4A	tubulin beta 4A class IVa [Source:HGNC Symbol;Acc:HGNC:20774]					GOCC_NEURON_PROJECTION				GOCC_AXON				GOCC_MYELIN_SHEATH						GOCC_CELL_BODY
5339	PLEC	plectin [Source:HGNC Symbol;Acc:HGNC:9069]					GOCC_NEURON_PROJECTION				GOCC_AXON				GOCC_MYELIN_SHEATH							GOCC_MITOCHONDRION
1778	DYNC1H1	dynein cytoplasmic 1 heavy chain 1 [Source:HGNC Symbol;Acc:HGNC:2961]					GOCC_NEURON_PROJECTION				GOCC_AXON
2775	GNAO1	G protein subunit alpha o1 [Source:HGNC Symbol;Acc:HGNC:4389]					GOCC_NEURON_PROJECTION									GOCC_MEMBRANE_PROTEIN_COMPLEX					GOCC_CELL_BODY
2746	GLUD1	glutamate dehydrogenase 1 [Source:HGNC Symbol;Acc:HGNC:4335]							GOBP_SMALL_MOLECULE_METABOLIC_PROCESS	GOBP_CENTRAL_NERVOUS_SYSTEM_DEVELOPMENT												GOCC_MITOCHONDRION
2026	ENO2	enolase 2 [Source:HGNC Symbol;Acc:HGNC:3353]							GOBP_SMALL_MOLECULE_METABOLIC_PROCESS			GOBP_NUCLEOBASE_CONTAINING_SMALL_MOLECULE_METABOLIC_PROCESS	GOBP_ATP_METABOLIC_PROCESS				GOBP_NUCLEOSIDE_TRIPHOSPHATE_METABOLIC_PROCESS	GOBP_PURINE_CONTAINING_COMPOUND_METABOLIC_PROCESS			GOCC_CELL_BODY
5315	PKM	pyruvate kinase M1/2 [Source:HGNC Symbol;Acc:HGNC:9021]							GOBP_SMALL_MOLECULE_METABOLIC_PROCESS			GOBP_NUCLEOBASE_CONTAINING_SMALL_MOLECULE_METABOLIC_PROCESS	GOBP_ATP_METABOLIC_PROCESS				GOBP_NUCLEOSIDE_TRIPHOSPHATE_METABOLIC_PROCESS	GOBP_PURINE_CONTAINING_COMPOUND_METABOLIC_PROCESS				GOCC_MITOCHONDRION
2597	GAPDH	glyceraldehyde-3-phosphate dehydrogenase [Source:HGNC Symbol;Acc:HGNC:4141]							GOBP_SMALL_MOLECULE_METABOLIC_PROCESS			GOBP_NUCLEOBASE_CONTAINING_SMALL_MOLECULE_METABOLIC_PROCESS	GOBP_ATP_METABOLIC_PROCESS				GOBP_NUCLEOSIDE_TRIPHOSPHATE_METABOLIC_PROCESS	GOBP_PURINE_CONTAINING_COMPOUND_METABOLIC_PROCESS
5230	PGK1	phosphoglycerate kinase 1 [Source:HGNC Symbol;Acc:HGNC:8896]							GOBP_SMALL_MOLECULE_METABOLIC_PROCESS			GOBP_NUCLEOBASE_CONTAINING_SMALL_MOLECULE_METABOLIC_PROCESS	GOBP_ATP_METABOLIC_PROCESS				GOBP_NUCLEOSIDE_TRIPHOSPHATE_METABOLIC_PROCESS	GOBP_PURINE_CONTAINING_COMPOUND_METABOLIC_PROCESS
2023	ENO1	enolase 1 [Source:HGNC Symbol;Acc:HGNC:3350]							GOBP_SMALL_MOLECULE_METABOLIC_PROCESS			GOBP_NUCLEOBASE_CONTAINING_SMALL_MOLECULE_METABOLIC_PROCESS	GOBP_ATP_METABOLIC_PROCESS				GOBP_NUCLEOSIDE_TRIPHOSPHATE_METABOLIC_PROCESS	GOBP_PURINE_CONTAINING_COMPOUND_METABOLIC_PROCESS
4191	MDH2	malate dehydrogenase 2 [Source:HGNC Symbol;Acc:HGNC:6971]							GOBP_SMALL_MOLECULE_METABOLIC_PROCESS			GOBP_NUCLEOBASE_CONTAINING_SMALL_MOLECULE_METABOLIC_PROCESS						GOBP_PURINE_CONTAINING_COMPOUND_METABOLIC_PROCESS				GOCC_MITOCHONDRION
3945	LDHB	lactate dehydrogenase B [Source:HGNC Symbol;Acc:HGNC:6541]							GOBP_SMALL_MOLECULE_METABOLIC_PROCESS			GOBP_NUCLEOBASE_CONTAINING_SMALL_MOLECULE_METABOLIC_PROCESS						GOBP_PURINE_CONTAINING_COMPOUND_METABOLIC_PROCESS				GOCC_MITOCHONDRION
7086	TKT	transketolase [Source:HGNC Symbol;Acc:HGNC:11834]							GOBP_SMALL_MOLECULE_METABOLIC_PROCESS			GOBP_NUCLEOBASE_CONTAINING_SMALL_MOLECULE_METABOLIC_PROCESS						GOBP_PURINE_CONTAINING_COMPOUND_METABOLIC_PROCESS
1808	DPYSL2	dihydropyrimidinase like 2 [Source:HGNC Symbol;Acc:HGNC:3014]							GOBP_SMALL_MOLECULE_METABOLIC_PROCESS			GOBP_NUCLEOBASE_CONTAINING_SMALL_MOLECULE_METABOLIC_PROCESS
217	ALDH2	aldehyde dehydrogenase 2 family member [Source:HGNC Symbol;Acc:HGNC:404]							GOBP_SMALL_MOLECULE_METABOLIC_PROCESS													GOCC_MITOCHONDRION
2806	GOT2	glutamic-oxaloacetic transaminase 2 [Source:HGNC Symbol;Acc:HGNC:4433]							GOBP_SMALL_MOLECULE_METABOLIC_PROCESS													GOCC_MITOCHONDRION
1152	CKB	creatine kinase B [Source:HGNC Symbol;Acc:HGNC:1991]								GOBP_CENTRAL_NERVOUS_SYSTEM_DEVELOPMENT												GOCC_MITOCHONDRION
4340	MOG	myelin oligodendrocyte glycoprotein [Source:HGNC Symbol;Acc:HGNC:7197]								GOBP_CENTRAL_NERVOUS_SYSTEM_DEVELOPMENT
7385	UQCRC2	ubiquinol-cytochrome c reductase core protein 2 [Source:HGNC Symbol;Acc:HGNC:12586]														GOCC_MEMBRANE_PROTEIN_COMPLEX						GOCC_MITOCHONDRION
3700	ITIH4	inter-alpha-trypsin inhibitor heavy chain 4 [Source:HGNC Symbol;Acc:HGNC:6169]
3501	IGHG2	immunoglobulin heavy constant gamma 2 (G2m marker) [Source:HGNC Symbol;Acc:HGNC:5526]
3503	IGHG4	immunoglobulin heavy constant gamma 4 (G4m marker) [Source:HGNC Symbol;Acc:HGNC:5528]
629	CFB	complement factor B [Source:HGNC Symbol;Acc:HGNC:1037]
213	ALB	albumin [Source:HGNC Symbol;Acc:HGNC:399]
28913	IGKV3-15	immunoglobulin kappa variable 3-15 [Source:HGNC Symbol;Acc:HGNC:5816]
4684	NCAM1	neural cell adhesion molecule 1 [Source:HGNC Symbol;Acc:HGNC:7656]
5052	PRDX1	peroxiredoxin 1 [Source:HGNC Symbol;Acc:HGNC:9352]
7277	TUBA4A	tubulin alpha 4a [Source:HGNC Symbol;Acc:HGNC:12407]
4000	LMNA	lamin A/C [Source:HGNC Symbol;Acc:HGNC:6636]
6709	SPTAN1	spectrin alpha, non-erythrocytic 1 [Source:HGNC Symbol;Acc:HGNC:11273]
3426	CFI	complement factor I [Source:HGNC Symbol;Acc:HGNC:5394]
10487	CAP1	cyclase associated actin cytoskeleton regulatory protein 1 [Source:HGNC Symbol;Acc:HGNC:20040]
100423062	IGLL5	immunoglobulin lambda like polypeptide 5 [Source:HGNC Symbol;Acc:HGNC:38476]
