# Supplementary material for: Assessing the Nature of Human Brain‐Derived Extracellular Vesicles on Synaptic Activity Via the Development of an Air‐liquid Microfluidic Platform
Source: Adv Sci (Weinh). 2025 Oct 5;13(2):e11194. doi: 10.1002/advs.202511194 (PMC12786325; doi:10.1002/advs.202511194)
Supplement: Supplementary file 8 — Supporting Information [file ADVS-13-e11194-s004.obj]

# WaveFront *.obj file (generated by Autodesk ATF)

mtllib MEAcaseSet.mtl

g ボディ1

v -9.150000 13.750000 1.000000
v -9.150000 14.000000 1.000000
v -9.150000 14.000000 1.400000
v -9.150000 13.750000 1.400000
v -9.150000 6.000000 1.000000
v -9.150000 6.250000 1.000000
v -9.150000 6.250000 1.400000
v -9.150000 6.000000 1.400000
v -9.500000 13.750000 1.400000
v -9.500000 13.750000 1.000000
v -9.500000 14.000000 1.400000
v -9.500000 14.000000 1.000000
v -9.500000 6.000000 1.400000
v -9.500000 6.000000 1.000000
v -9.500000 6.250000 1.400000
v -9.500000 6.250000 1.000000
v -5.000000 14.150000 1.000000
v 5.000000 14.150000 1.000000
v 5.000000 14.150000 2.000000
v -5.000000 14.150000 2.000000
v -5.000000 14.550000 2.000000
v -5.000000 14.550000 1.000000
v 9.100000 10.500000 1.000000
v 9.100000 6.000000 1.000000
v 9.100000 6.000000 2.000000
v 9.100000 10.500000 2.000000
v 9.500000 10.500000 2.000000
v 9.500000 10.500000 1.000000
v 9.500000 6.000000 2.000000
v 9.500000 6.000000 1.000000
v 5.000000 5.850000 1.000000
v 0.000000 5.850000 1.000000
v 0.000000 5.850000 2.000000
v 5.000000 5.850000 2.000000
v 5.000000 5.450000 2.000000
v 5.000000 5.450000 1.000000
v 0.000000 5.450000 2.000000
v -6.250000 5.000000 2.000000
v -6.232963 5.000000 1.870590
v -6.183013 5.000000 1.750000
v -6.103553 5.000000 1.646447
v -6.000000 5.000000 1.566987
v -5.879410 5.000000 1.517037
v -5.750000 5.000000 1.500000
v -5.620590 5.000000 1.517037
v -5.500000 5.000000 1.566987
v -5.396447 5.000000 1.646447
v -5.316987 5.000000 1.750000
v -5.267037 5.000000 1.870590
v -5.250000 5.000000 2.000000
v -5.250000 5.450000 2.000000
v -5.267037 5.450000 1.870590
v -5.316987 5.450000 1.750000
v -5.396447 5.450000 1.646447
v -5.500000 5.450000 1.566987
v -5.620590 5.450000 1.517037
v -5.750000 5.450000 1.500000
v -5.879410 5.450000 1.517037
v -6.000000 5.450000 1.566987
v -6.103553 5.450000 1.646447
v -6.183013 5.450000 1.750000
v -6.232963 5.450000 1.870590
v -6.250000 5.450000 2.000000
v -6.250000 5.000000 3.000000
v -6.250000 5.450000 3.000000
v -5.250000 5.000000 3.000000
v -5.250000 5.450000 3.000000
v -11.000000 5.000000 3.000000
v -11.000000 5.000000 0.000000
v -3.333333 5.000000 0.000000
v 4.333333 5.000000 0.000000
v 12.000000 5.000000 0.000000
v 12.000000 5.000000 3.000000
v 3.375000 5.000000 3.000000
v 0.000000 5.450000 1.000000
v 3.150000 5.450000 3.000000
v 11.550000 5.450000 3.000000
v 11.550000 5.450000 1.000000
v -10.550000 5.450000 1.000000
v -10.550000 5.450000 3.000000
v 5.000000 14.550000 1.000000
v 5.000000 14.550000 2.000000
v 11.550000 14.550000 1.000000
v -10.550000 14.550000 1.000000
v 0.500000 5.896552 1.000000
v 0.500000 12.039474 1.000000
v 0.500000 6.000000 1.000000
v 11.550000 14.550000 3.000000
v 0.500000 14.550000 3.000000
v -10.550000 14.550000 3.000000
v 12.000000 15.000000 3.000000
v 4.333333 15.000000 3.000000
v -3.333333 15.000000 3.000000
v -11.000000 15.000000 3.000000
v -11.000000 15.000000 0.000000
v 12.000000 15.000000 0.000000
v 4.333333 15.000000 0.000000
v -3.333333 15.000000 0.000000
vt -0.000000 0.250000 0.000000
vt -0.400000 0.250000 0.000000
vt -0.000000 0.000000 0.000000
vt -0.400000 0.000000 0.000000
vt -0.000000 0.250000 0.000000
vt -0.400000 0.250000 0.000000
vt -0.000000 0.000000 0.000000
vt -0.400000 0.000000 0.000000
vt 0.350000 0.400000 0.000000
vt 0.000000 0.400000 0.000000
vt 0.350000 0.000000 0.000000
vt 0.000000 0.000000 0.000000
vt 0.125000 0.125000 0.000000
vt -0.225000 0.125000 0.000000
vt 0.125000 -0.125000 0.000000
vt -0.225000 -0.125000 0.000000
vt 0.100000 0.000000 0.000000
vt 0.450000 0.000000 0.000000
vt 0.100000 0.400000 0.000000
vt 0.450000 0.400000 0.000000
vt 0.350000 0.400000 0.000000
vt 0.000000 0.400000 0.000000
vt 0.350000 0.000000 0.000000
vt 0.000000 0.000000 0.000000
vt 0.125000 0.125000 0.000000
vt -0.225000 0.125000 0.000000
vt 0.125000 -0.125000 0.000000
vt -0.225000 -0.125000 0.000000
vt 0.100000 0.000000 0.000000
vt 0.450000 0.000000 0.000000
vt 0.100000 0.400000 0.000000
vt 0.450000 0.400000 0.000000
vt -0.000000 10.000000 0.000000
vt -1.000000 10.000000 0.000000
vt -0.000000 0.000000 0.000000
vt -1.000000 0.000000 0.000000
vt 0.400000 1.000000 0.000000
vt -0.000000 1.000000 0.000000
vt 0.400000 0.000000 0.000000
vt -0.000000 0.000000 0.000000
vt -0.000000 -4.500000 0.000000
vt 1.000000 -4.500000 0.000000
vt -0.000000 0.000000 0.000000
vt 1.000000 0.000000 0.000000
vt 0.400000 1.000000 0.000000
vt 0.000000 1.000000 0.000000
vt 0.400000 0.000000 0.000000
vt 0.000000 0.000000 0.000000
vt -0.150000 -2.250000 0.000000
vt 0.250000 -2.250000 0.000000
vt -0.150000 2.250000 0.000000
vt 0.250000 2.250000 0.000000
vt 0.100000 0.000000 0.000000
vt 0.500000 0.000000 0.000000
vt 0.100000 1.000000 0.000000
vt 0.500000 1.000000 0.000000
vt -0.000000 -5.000000 0.000000
vt 1.000000 -5.000000 0.000000
vt -0.000000 0.000000 0.000000
vt 1.000000 0.000000 0.000000
vt 0.400000 1.000000 0.000000
vt 0.000000 1.000000 0.000000
vt 0.400000 0.000000 0.000000
vt 0.000000 0.000000 0.000000
vt 2.500000 0.150000 0.000000
vt -2.500000 0.150000 0.000000
vt 2.500000 -0.250000 0.000000
vt -2.500000 -0.250000 0.000000
vt 0.000000 0.000000 0.000000
vt 0.250000 0.000000 0.000000
vt 0.000000 0.400000 0.000000
vt 0.250000 0.400000 0.000000
vt -0.000000 0.000000 0.000000
vt 0.250000 0.000000 0.000000
vt -0.000000 0.400000 0.000000
vt 0.250000 0.400000 0.000000
vt 0.000000 0.000000 0.000000
vt 0.450000 0.000000 0.000000
vt -0.000000 0.130900 0.000000
vt 0.450000 0.130900 0.000000
vt 0.000000 0.261799 0.000000
vt 0.450000 0.261799 0.000000
vt 0.000000 0.392699 0.000000
vt 0.450000 0.392699 0.000000
vt -0.000000 0.523599 0.000000
vt 0.450000 0.523599 0.000000
vt -0.000000 0.654498 0.000000
vt 0.450000 0.654498 0.000000
vt 0.000000 0.785398 0.000000
vt 0.450000 0.785398 0.000000
vt 0.000000 0.916298 0.000000
vt 0.450000 0.916298 0.000000
vt 0.000000 1.047198 0.000000
vt 0.450000 1.047198 0.000000
vt 0.000000 1.178097 0.000000
vt 0.450000 1.178097 0.000000
vt 0.000000 1.308997 0.000000
vt 0.450000 1.308997 0.000000
vt 0.000000 1.439897 0.000000
vt 0.450000 1.439897 0.000000
vt 0.000000 1.570796 0.000000
vt 0.450000 1.570796 0.000000
vt -1.000000 0.450000 0.000000
vt -1.000000 0.000000 0.000000
vt -0.000000 0.450000 0.000000
vt 0.000000 0.000000 0.000000
vt -0.000000 0.450000 0.000000
vt -1.000000 0.450000 0.000000
vt -0.000000 0.000000 0.000000
vt -1.000000 0.000000 0.000000
vt 5.750000 3.000000 0.000000
vt 5.750000 2.000000 0.000000
vt 14.375000 3.000000 0.000000
vt 5.732963 1.870590 0.000000
vt 5.683013 1.750000 0.000000
vt 15.333333 0.000000 0.000000
vt 5.603553 1.646447 0.000000
vt 7.666667 0.000000 0.000000
vt 5.500000 1.566987 0.000000
vt 5.379410 1.517037 0.000000
vt 5.250000 1.500000 0.000000
vt 0.000000 0.000000 0.000000
vt 5.120590 1.517037 0.000000
vt 5.000000 1.566987 0.000000
vt 4.896447 1.646447 0.000000
vt 4.816987 1.750000 0.000000
vt 0.000000 3.000000 0.000000
vt 4.767037 1.870590 0.000000
vt 4.750000 2.000000 0.000000
vt 4.750000 3.000000 0.000000
vt 23.000000 0.000000 0.000000
vt 23.000000 3.000000 0.000000
vt 0.100000 0.000000 0.000000
vt 0.500000 0.000000 0.000000
vt 0.100000 1.000000 0.000000
vt 0.500000 1.000000 0.000000
vt 16.817037 0.870590 0.000000
vt 16.800000 1.000000 0.000000
vt 11.550000 1.000000 0.000000
vt 16.800000 2.000000 0.000000
vt 8.400000 2.000000 0.000000
vt 6.550000 1.000000 0.000000
vt 0.000000 2.000000 0.000000
vt 0.000000 0.000000 0.000000
vt 6.550000 0.000000 0.000000
vt 11.550000 0.000000 0.000000
vt 16.946447 0.646447 0.000000
vt 16.866987 0.750000 0.000000
vt 22.100000 0.000000 0.000000
vt 17.300000 0.500000 0.000000
vt 17.170590 0.517037 0.000000
vt 17.050000 0.566987 0.000000
vt 22.100000 2.000000 0.000000
vt 17.800000 1.000000 0.000000
vt 17.782963 0.870590 0.000000
vt 17.733013 0.750000 0.000000
vt 17.800000 2.000000 0.000000
vt 17.653553 0.646447 0.000000
vt 17.550000 0.566987 0.000000
vt 17.429410 0.517037 0.000000
vt 0.000000 0.000000 0.000000
vt 4.500000 0.000000 0.000000
vt 0.000000 1.000000 0.000000
vt 4.500000 1.000000 0.000000
vt 0.100000 0.000000 0.000000
vt 0.500000 0.000000 0.000000
vt 0.100000 1.000000 0.000000
vt 0.500000 1.000000 0.000000
vt -5.000000 -0.150000 0.000000
vt 5.000000 -0.150000 0.000000
vt -5.000000 0.250000 0.000000
vt 5.000000 0.250000 0.000000
vt -9.650000 -3.750000 0.000000
vt -10.000000 3.750000 0.000000
vt -10.000000 -3.750000 0.000000
vt -11.050000 4.550000 0.000000
vt -11.050000 -4.550000 0.000000
vt -9.650000 -4.000000 0.000000
vt -0.500000 -4.150000 0.000000
vt 0.000000 2.039474 0.000000
vt -5.500000 4.150000 0.000000
vt 4.500000 4.150000 0.000000
vt 4.500000 -4.150000 0.000000
vt 8.600000 0.500000 0.000000
vt 8.600000 -4.000000 0.000000
vt 4.500000 -4.550000 0.000000
vt 11.050000 -4.550000 0.000000
vt -10.000000 -4.000000 0.000000
vt -0.500000 -4.550000 0.000000
vt -10.000000 4.000000 0.000000
vt -9.650000 4.000000 0.000000
vt -5.500000 4.550000 0.000000
vt -9.650000 3.750000 0.000000
vt 11.050000 4.550000 0.000000
vt 9.000000 0.500000 0.000000
vt 9.000000 -4.000000 0.000000
vt 4.500000 4.550000 0.000000
vt 0.000000 -4.103448 0.000000
vt 0.000000 -4.000000 0.000000
vt 0.000000 0.000000 0.000000
vt 9.100000 0.000000 0.000000
vt 0.000000 2.000000 0.000000
vt 9.100000 2.000000 0.000000
vt 15.550000 0.000000 0.000000
vt 22.100000 0.000000 0.000000
vt 15.550000 1.000000 0.000000
vt 22.100000 2.000000 0.000000
vt 11.050000 2.000000 0.000000
vt 5.550000 1.000000 0.000000
vt 0.000000 2.000000 0.000000
vt 0.000000 0.000000 0.000000
vt 5.550000 0.000000 0.000000
vt 0.000000 0.000000 0.000000
vt 9.100000 0.000000 0.000000
vt 0.000000 2.000000 0.000000
vt 9.100000 2.000000 0.000000
vt -5.750000 -4.550000 0.000000
vt -5.750000 -5.000000 0.000000
vt 2.650000 -4.550000 0.000000
vt 2.875000 -5.000000 0.000000
vt 11.050000 -4.550000 0.000000
vt 11.500000 -5.000000 0.000000
vt 11.050000 4.550000 0.000000
vt 11.500000 5.000000 0.000000
vt 3.833333 5.000000 0.000000
vt 0.000000 4.550000 0.000000
vt -3.833333 5.000000 0.000000
vt -11.050000 4.550000 0.000000
vt -11.500000 5.000000 0.000000
vt -11.500000 -5.000000 0.000000
vt -11.050000 -4.550000 0.000000
vt -6.750000 -5.000000 0.000000
vt -6.750000 -4.550000 0.000000
vt -0.000000 0.000000 0.000000
vt 10.000000 0.000000 0.000000
vt -0.000000 3.000000 0.000000
vt 10.000000 3.000000 0.000000
vt -0.000000 0.000000 0.000000
vt 7.666667 0.000000 0.000000
vt -0.000000 3.000000 0.000000
vt 7.666667 3.000000 0.000000
vt 15.333333 0.000000 0.000000
vt 15.333333 3.000000 0.000000
vt 23.000000 0.000000 0.000000
vt 23.000000 3.000000 0.000000
vt 0.000000 0.000000 0.000000
vt 10.000000 0.000000 0.000000
vt 0.000000 3.000000 0.000000
vt 10.000000 3.000000 0.000000
vt -11.500000 -5.000000 0.000000
vt -3.833333 -5.000000 0.000000
vt -11.500000 5.000000 0.000000
vt -3.833333 5.000000 0.000000
vt 3.833333 -5.000000 0.000000
vt 3.833333 5.000000 0.000000
vt 11.500000 -5.000000 0.000000
vt 11.500000 5.000000 0.000000
vn 1.000000 -0.000000 -0.000000
vn 1.000000 -0.000000 -0.000000
vn 1.000000 -0.000000 -0.000000
vn 1.000000 -0.000000 -0.000000
vn 1.000000 -0.000000 -0.000000
vn 1.000000 -0.000000 -0.000000
vn 1.000000 -0.000000 -0.000000
vn 1.000000 -0.000000 -0.000000
vn 0.000000 -1.000000 0.000000
vn 0.000000 -1.000000 0.000000
vn 0.000000 -1.000000 0.000000
vn 0.000000 -1.000000 0.000000
vn 0.000000 0.000000 1.000000
vn 0.000000 0.000000 1.000000
vn 0.000000 0.000000 1.000000
vn 0.000000 0.000000 1.000000
vn 0.000000 1.000000 0.000000
vn 0.000000 1.000000 0.000000
vn 0.000000 1.000000 0.000000
vn 0.000000 1.000000 0.000000
vn 0.000000 -1.000000 0.000000
vn 0.000000 -1.000000 0.000000
vn 0.000000 -1.000000 0.000000
vn 0.000000 -1.000000 0.000000
vn 0.000000 0.000000 1.000000
vn 0.000000 0.000000 1.000000
vn 0.000000 0.000000 1.000000
vn 0.000000 0.000000 1.000000
vn 0.000000 1.000000 -0.000000
vn 0.000000 1.000000 -0.000000
vn 0.000000 1.000000 -0.000000
vn 0.000000 1.000000 -0.000000
vn -0.000000 -1.000000 -0.000000
vn -0.000000 -1.000000 -0.000000
vn -0.000000 -1.000000 -0.000000
vn -0.000000 -1.000000 -0.000000
vn -1.000000 0.000000 0.000000
vn -1.000000 0.000000 0.000000
vn -1.000000 0.000000 0.000000
vn -1.000000 0.000000 0.000000
vn -1.000000 -0.000000 -0.000000
vn -1.000000 -0.000000 -0.000000
vn -1.000000 -0.000000 -0.000000
vn -1.000000 -0.000000 -0.000000
vn 0.000000 1.000000 -0.000000
vn 0.000000 1.000000 -0.000000
vn 0.000000 1.000000 -0.000000
vn 0.000000 1.000000 -0.000000
vn 0.000000 0.000000 1.000000
vn 0.000000 0.000000 1.000000
vn 0.000000 0.000000 1.000000
vn 0.000000 0.000000 1.000000
vn 0.000000 -1.000000 0.000000
vn 0.000000 -1.000000 0.000000
vn 0.000000 -1.000000 0.000000
vn 0.000000 -1.000000 0.000000
vn -0.000000 1.000000 -0.000000
vn -0.000000 1.000000 -0.000000
vn -0.000000 1.000000 -0.000000
vn -0.000000 1.000000 -0.000000
vn 1.000000 0.000000 0.000000
vn 1.000000 0.000000 0.000000
vn 1.000000 0.000000 0.000000
vn 1.000000 0.000000 0.000000
vn 0.000000 0.000000 1.000000
vn 0.000000 0.000000 1.000000
vn 0.000000 0.000000 1.000000
vn 0.000000 0.000000 1.000000
vn -1.000000 0.000000 0.000000
vn -1.000000 0.000000 0.000000
vn -1.000000 0.000000 0.000000
vn -1.000000 0.000000 0.000000
vn -1.000000 0.000000 0.000000
vn -1.000000 0.000000 0.000000
vn -1.000000 0.000000 0.000000
vn -1.000000 0.000000 0.000000
vn 1.000000 0.000000 0.000000
vn 1.000000 0.000000 0.000000
vn 0.965926 0.000000 0.258819
vn 0.965926 0.000000 0.258819
vn 0.866025 0.000000 0.500000
vn 0.866025 0.000000 0.500000
vn 0.707107 0.000000 0.707107
vn 0.707107 0.000000 0.707107
vn 0.500000 0.000000 0.866025
vn 0.500000 0.000000 0.866025
vn 0.258819 0.000000 0.965926
vn 0.258819 0.000000 0.965926
vn 0.000000 0.000000 1.000000
vn 0.000000 0.000000 1.000000
vn -0.258819 0.000000 0.965926
vn -0.258819 0.000000 0.965926
vn -0.500000 0.000000 0.866025
vn -0.500000 0.000000 0.866025
vn -0.707107 0.000000 0.707107
vn -0.707107 0.000000 0.707107
vn -0.866025 0.000000 0.500000
vn -0.866025 0.000000 0.500000
vn -0.965926 0.000000 0.258819
vn -0.965926 0.000000 0.258819
vn -1.000000 0.000000 0.000000
vn -1.000000 0.000000 0.000000
vn 1.000000 -0.000000 -0.000000
vn 1.000000 -0.000000 -0.000000
vn -1.000000 -0.000000 0.000000
vn -1.000000 -0.000000 0.000000
vn 0.000000 -1.000000 0.000000
vn 0.000000 -1.000000 0.000000
vn 0.000000 -1.000000 0.000000
vn 0.000000 -1.000000 0.000000
vn 0.000000 -1.000000 0.000000
vn 0.000000 -1.000000 0.000000
vn 0.000000 -1.000000 0.000000
vn 0.000000 -1.000000 0.000000
vn 0.000000 -1.000000 0.000000
vn 0.000000 -1.000000 0.000000
vn 0.000000 -1.000000 0.000000
vn 0.000000 -1.000000 0.000000
vn 0.000000 -1.000000 0.000000
vn 0.000000 -1.000000 0.000000
vn 0.000000 -1.000000 0.000000
vn 0.000000 -1.000000 0.000000
vn 0.000000 -1.000000 0.000000
vn 0.000000 -1.000000 0.000000
vn 0.000000 -1.000000 0.000000
vn 0.000000 -1.000000 0.000000
vn 0.000000 -1.000000 0.000000
vn 0.000000 -1.000000 0.000000
vn -1.000000 0.000000 0.000000
vn -1.000000 0.000000 0.000000
vn -1.000000 0.000000 0.000000
vn -1.000000 0.000000 0.000000
vn 0.000000 1.000000 -0.000000
vn 0.000000 1.000000 -0.000000
vn 0.000000 1.000000 -0.000000
vn 0.000000 1.000000 -0.000000
vn 0.000000 1.000000 -0.000000
vn 0.000000 1.000000 -0.000000
vn 0.000000 1.000000 -0.000000
vn 0.000000 1.000000 -0.000000
vn 0.000000 1.000000 -0.000000
vn 0.000000 1.000000 -0.000000
vn 0.000000 1.000000 -0.000000
vn 0.000000 1.000000 -0.000000
vn 0.000000 1.000000 -0.000000
vn 0.000000 1.000000 -0.000000
vn 0.000000 1.000000 -0.000000
vn 0.000000 1.000000 -0.000000
vn 0.000000 1.000000 -0.000000
vn 0.000000 1.000000 -0.000000
vn 0.000000 1.000000 -0.000000
vn 0.000000 1.000000 -0.000000
vn 0.000000 1.000000 -0.000000
vn 0.000000 1.000000 -0.000000
vn 0.000000 1.000000 -0.000000
vn 0.000000 1.000000 -0.000000
vn 1.000000 0.000000 0.000000
vn 1.000000 0.000000 0.000000
vn 1.000000 0.000000 0.000000
vn 1.000000 0.000000 0.000000
vn 1.000000 0.000000 -0.000000
vn 1.000000 0.000000 -0.000000
vn 1.000000 0.000000 -0.000000
vn 1.000000 0.000000 -0.000000
vn 0.000000 0.000000 1.000000
vn 0.000000 0.000000 1.000000
vn 0.000000 0.000000 1.000000
vn 0.000000 0.000000 1.000000
vn 0.000000 0.000000 1.000000
vn 0.000000 0.000000 1.000000
vn 0.000000 0.000000 1.000000
vn 0.000000 0.000000 1.000000
vn 0.000000 0.000000 1.000000
vn 0.000000 0.000000 1.000000
vn 0.000000 0.000000 1.000000
vn 0.000000 0.000000 1.000000
vn 0.000000 0.000000 1.000000
vn 0.000000 0.000000 1.000000
vn 0.000000 0.000000 1.000000
vn 0.000000 0.000000 1.000000
vn 0.000000 0.000000 1.000000
vn 0.000000 0.000000 1.000000
vn 0.000000 0.000000 1.000000
vn 0.000000 0.000000 1.000000
vn 0.000000 0.000000 1.000000
vn 0.000000 0.000000 1.000000
vn 0.000000 0.000000 1.000000
vn 0.000000 0.000000 1.000000
vn 0.000000 0.000000 1.000000
vn 0.000000 0.000000 1.000000
vn 0.000000 0.000000 1.000000
vn 0.000000 0.000000 1.000000
vn 0.000000 0.000000 1.000000
vn 0.000000 0.000000 1.000000
vn 0.000000 0.000000 1.000000
vn -1.000000 0.000000 0.000000
vn -1.000000 0.000000 0.000000
vn -1.000000 0.000000 0.000000
vn -1.000000 0.000000 0.000000
vn 0.000000 -1.000000 0.000000
vn 0.000000 -1.000000 0.000000
vn 0.000000 -1.000000 0.000000
vn 0.000000 -1.000000 0.000000
vn 0.000000 -1.000000 0.000000
vn 0.000000 -1.000000 0.000000
vn 0.000000 -1.000000 0.000000
vn 0.000000 -1.000000 0.000000
vn 0.000000 -1.000000 0.000000
vn 1.000000 0.000000 0.000000
vn 1.000000 0.000000 0.000000
vn 1.000000 0.000000 0.000000
vn 1.000000 0.000000 0.000000
vn 0.000000 0.000000 1.000000
vn 0.000000 0.000000 1.000000
vn 0.000000 0.000000 1.000000
vn 0.000000 0.000000 1.000000
vn 0.000000 0.000000 1.000000
vn 0.000000 0.000000 1.000000
vn 0.000000 0.000000 1.000000
vn 0.000000 0.000000 1.000000
vn 0.000000 0.000000 1.000000
vn 0.000000 0.000000 1.000000
vn 0.000000 0.000000 1.000000
vn 0.000000 0.000000 1.000000
vn 0.000000 0.000000 1.000000
vn 0.000000 0.000000 1.000000
vn 0.000000 0.000000 1.000000
vn 0.000000 0.000000 1.000000
vn 0.000000 0.000000 1.000000
vn -1.000000 0.000000 0.000000
vn -1.000000 0.000000 0.000000
vn -1.000000 0.000000 0.000000
vn -1.000000 0.000000 0.000000
vn 0.000000 1.000000 0.000000
vn 0.000000 1.000000 0.000000
vn 0.000000 1.000000 0.000000
vn 0.000000 1.000000 0.000000
vn 0.000000 1.000000 0.000000
vn 0.000000 1.000000 0.000000
vn 0.000000 1.000000 0.000000
vn 0.000000 1.000000 0.000000
vn 1.000000 0.000000 -0.000000
vn 1.000000 0.000000 -0.000000
vn 1.000000 0.000000 -0.000000
vn 1.000000 0.000000 -0.000000
vn -0.000000 0.000000 -1.000000
vn -0.000000 0.000000 -1.000000
vn -0.000000 0.000000 -1.000000
vn -0.000000 0.000000 -1.000000
vn -0.000000 0.000000 -1.000000
vn -0.000000 0.000000 -1.000000
vn -0.000000 0.000000 -1.000000
vn -0.000000 0.000000 -1.000000
usemtl 鋼_-_サテン
f 2/1/1 3/2/2 1/3/3
f 1/3/3 3/2/2 4/4/4
f 6/5/5 7/6/6 5/7/7
f 5/7/7 7/6/6 8/8/8
f 4/9/9 9/10/10 1/11/11
f 1/11/11 9/10/10 10/12/12
f 3/13/13 11/14/14 4/15/15
f 4/15/15 11/14/14 9/16/16
f 2/17/17 12/18/18 3/19/19
f 3/19/19 12/18/18 11/20/20
f 8/21/21 13/22/22 5/23/23
f 5/23/23 13/22/22 14/24/24
f 7/25/25 15/26/26 8/27/27
f 8/27/27 15/26/26 13/28/28
f 6/29/29 16/30/30 7/31/31
f 7/31/31 16/30/30 15/32/32
f 18/33/33 19/34/34 17/35/35
f 17/35/35 19/34/34 20/36/36
f 20/37/37 21/38/38 17/39/39
f 17/39/39 21/38/38 22/40/40
f 24/41/41 25/42/42 23/43/43
f 23/43/43 25/42/42 26/44/44
f 26/45/45 27/46/46 23/47/47
f 23/47/47 27/46/46 28/48/48
f 25/49/49 29/50/50 26/51/51
f 26/51/51 29/50/50 27/52/52
f 24/53/53 30/54/54 25/55/55
f 25/55/55 30/54/54 29/56/56
f 32/57/57 33/58/58 31/59/59
f 31/59/59 33/58/58 34/60/60
f 34/61/61 35/62/62 31/63/63
f 31/63/63 35/62/62 36/64/64
f 34/65/65 33/66/66 35/67/67
f 35/67/67 33/66/66 37/68/68
f 16/69/69 14/70/70 15/71/71
f 15/71/71 14/70/70 13/72/72
f 12/73/73 10/74/74 11/75/75
f 11/75/75 10/74/74 9/76/76
f 63/77/77 38/78/78 62/79/79
f 62/79/79 38/78/78 39/80/80
f 62/79/79 39/80/80 61/81/81
f 61/81/81 39/80/80 40/82/82
f 61/81/81 40/82/82 60/83/83
f 60/83/83 40/82/82 41/84/84
f 60/83/83 41/84/84 59/85/85
f 59/85/85 41/84/84 42/86/86
f 59/85/85 42/86/86 58/87/87
f 58/87/87 42/86/86 43/88/88
f 58/87/87 43/88/88 57/89/89
f 57/89/89 43/88/88 44/90/90
f 57/89/89 44/90/90 56/91/91
f 56/91/91 44/90/90 45/92/92
f 56/91/91 45/92/92 55/93/93
f 55/93/93 45/92/92 46/94/94
f 55/93/93 46/94/94 54/95/95
f 54/95/95 46/94/94 47/96/96
f 54/95/95 47/96/96 53/97/97
f 53/97/97 47/96/96 48/98/98
f 53/97/97 48/98/98 52/99/99
f 52/99/99 48/98/98 49/100/100
f 52/99/99 49/100/100 51/101/101
f 51/101/101 49/100/100 50/102/102
f 38/103/78 63/104/77 64/105/103
f 64/105/103 63/104/77 65/106/104
f 50/107/102 66/108/105 51/109/101
f 51/109/101 66/108/105 67/110/106
f 66/111/107 50/112/108 74/113/109
f 74/113/109 50/112/108 49/114/110
f 74/113/109 49/114/110 48/115/111
f 74/113/109 48/115/111 71/116/112
f 71/116/112 48/115/111 47/117/113
f 71/116/112 47/117/113 70/118/114
f 70/118/114 47/117/113 46/119/115
f 70/118/114 46/119/115 45/120/116
f 45/120/116 44/121/117 70/118/114
f 70/118/114 44/121/117 69/122/118
f 69/122/118 44/121/117 43/123/119
f 69/122/118 43/123/119 42/124/120
f 42/124/120 41/125/121 69/122/118
f 69/122/118 41/125/121 40/126/122
f 69/122/118 40/126/122 68/127/123
f 68/127/123 40/126/122 39/128/124
f 68/127/123 39/128/124 38/129/125
f 38/129/125 64/130/126 68/127/123
f 72/131/127 73/132/128 71/116/112
f 71/116/112 73/132/128 74/113/109
f 32/133/129 75/134/130 33/135/131
f 33/135/131 75/134/130 37/136/132
f 52/137/133 51/138/134 37/139/135
f 37/139/135 51/138/134 67/140/136
f 37/139/135 67/140/136 76/141/137
f 37/139/135 76/141/137 35/142/138
f 35/142/138 76/141/137 77/143/139
f 35/142/138 77/143/139 78/144/140
f 78/144/140 36/145/141 35/142/138
f 75/146/142 54/147/143 37/139/135
f 37/139/135 54/147/143 53/148/144
f 37/139/135 53/148/144 52/137/133
f 79/149/145 57/150/146 75/146/142
f 75/146/142 57/150/146 56/151/147
f 75/146/142 56/151/147 55/152/148
f 80/153/149 63/154/150 79/149/145
f 79/149/145 63/154/150 62/155/151
f 79/149/145 62/155/151 61/156/152
f 80/153/149 65/157/153 63/154/150
f 61/156/152 60/158/154 79/149/145
f 79/149/145 60/158/154 59/159/155
f 79/149/145 59/159/155 58/160/156
f 58/160/156 57/150/146 79/149/145
f 55/152/148 54/147/143 75/146/142
f 30/161/157 28/162/158 29/163/159
f 29/163/159 28/162/158 27/164/160
f 18/165/161 81/166/162 19/167/163
f 19/167/163 81/166/162 82/168/164
f 20/169/165 19/170/166 21/171/167
f 21/171/167 19/170/166 82/172/168
f 6/173/169 10/174/170 16/175/171
f 16/175/171 10/174/170 84/176/172
f 16/175/171 84/176/172 79/177/173
f 5/178/174 32/179/175 6/173/169
f 6/173/169 32/179/175 86/180/176
f 6/173/169 86/180/176 17/181/177
f 17/181/177 86/180/176 18/182/178
f 18/182/178 86/180/176 31/183/179
f 18/182/178 31/183/179 23/184/180
f 23/184/180 31/183/179 24/185/181
f 24/185/181 31/183/179 36/186/182
f 24/185/181 36/186/182 78/187/183
f 14/188/184 79/177/173 5/178/174
f 5/178/174 79/177/173 75/189/185
f 5/178/174 75/189/185 32/179/175
f 14/188/184 16/175/171 79/177/173
f 10/174/170 12/190/186 84/176/172
f 84/176/172 12/190/186 2/191/187
f 84/176/172 2/191/187 22/192/188
f 22/192/188 2/191/187 17/181/177
f 17/181/177 2/191/187 1/193/189
f 17/181/177 1/193/189 6/173/169
f 6/173/169 1/193/189 10/174/170
f 83/194/190 28/195/191 78/187/183
f 78/187/183 28/195/191 30/196/192
f 78/187/183 30/196/192 24/185/181
f 81/197/193 18/182/178 83/194/190
f 83/194/190 18/182/178 23/184/180
f 83/194/190 23/184/180 28/195/191
f 31/183/179 85/198/194 32/179/175
f 32/179/175 85/198/194 87/199/195
f 32/179/175 87/199/195 86/180/176
f 86/180/176 87/199/195 31/183/179
f 85/198/194 31/183/179 87/199/195
f 83/200/196 78/201/197 88/202/198
f 88/202/198 78/201/197 77/203/199
f 81/204/200 83/205/201 82/206/202
f 82/206/202 83/205/201 88/207/203
f 82/206/202 88/207/203 89/208/204
f 82/206/202 89/208/204 21/209/205
f 21/209/205 89/208/204 90/210/206
f 21/209/205 90/210/206 84/211/207
f 84/211/207 22/212/208 21/209/205
f 79/213/209 84/214/210 80/215/211
f 80/215/211 84/214/210 90/216/212
f 67/217/213 66/218/214 76/219/215
f 76/219/215 66/218/214 74/220/216
f 76/219/215 74/220/216 77/221/217
f 77/221/217 74/220/216 73/222/218
f 77/221/217 73/222/218 88/223/219
f 88/223/219 73/222/218 91/224/220
f 88/223/219 91/224/220 92/225/221
f 88/223/219 92/225/221 89/226/222
f 89/226/222 92/225/221 93/227/223
f 89/226/222 93/227/223 90/228/224
f 90/228/224 93/227/223 94/229/225
f 90/228/224 94/229/225 68/230/226
f 90/228/224 68/230/226 80/231/227
f 80/231/227 68/230/226 64/232/228
f 80/231/227 64/232/228 65/233/229
f 95/234/230 69/235/231 94/236/232
f 94/236/232 69/235/231 68/237/233
f 96/238/234 97/239/235 91/240/236
f 91/240/236 97/239/235 92/241/237
f 92/241/237 97/239/235 98/242/238
f 92/241/237 98/242/238 93/243/239
f 93/243/239 98/242/238 95/244/240
f 93/243/239 95/244/240 94/245/241
f 72/246/242 96/247/243 73/248/244
f 73/248/244 96/247/243 91/249/245
f 72/250/246 71/251/247 96/252/248
f 96/252/248 71/251/247 97/253/249
f 97/253/249 71/251/247 70/254/250
f 97/253/249 70/254/250 98/255/251
f 98/255/251 70/254/250 69/256/252
f 98/255/251 69/256/252 95/257/253
g ボディ3

v 15.550000 0.000000 6.000000
v 15.550000 0.000000 1.500000
v 16.000000 0.000000 1.500000
v 16.000000 0.000000 6.000000
v 15.550000 -6.000000 6.000000
v 16.000000 -6.000000 6.000000
v 15.550000 -6.000000 1.500000
v 16.000000 -6.000000 1.500000
v 14.500000 -7.050000 6.000000
v 14.500000 -7.050000 1.500000
v 14.500000 -7.500000 1.500000
v 14.500000 -7.500000 6.000000
v 0.500000 -7.050000 6.000000
v 7.500000 -7.050000 6.000000
v 7.500000 -7.500000 6.000000
v 0.500000 -7.500000 6.000000
v 0.500000 -7.050000 1.500000
v 0.500000 -7.500000 1.500000
v 7.500000 -7.050000 1.500000
v 7.500000 -7.500000 1.500000
v 14.500000 1.050000 6.000000
v 7.500000 1.050000 6.000000
v 0.500000 1.050000 6.000000
v 0.500000 1.500000 6.000000
v 7.500000 1.500000 6.000000
v 14.500000 1.500000 6.000000
v 14.500000 1.050000 1.500000
v 14.500000 1.500000 1.500000
v 0.500000 1.050000 1.500000
v 7.500000 1.050000 1.500000
v 7.500000 1.500000 1.500000
v 0.500000 1.500000 1.500000
v 6.250000 -1.000000 1.000000
v 6.258519 -1.064705 1.000000
v 6.283494 -1.125000 1.000000
v 6.323223 -1.176777 1.000000
v 6.375000 -1.216506 1.000000
v 6.435295 -1.241481 1.000000
v 6.500000 -1.250000 1.000000
v 6.564705 -1.241481 1.000000
v 6.625000 -1.216506 1.000000
v 6.676777 -1.176777 1.000000
v 6.716506 -1.125000 1.000000
v 6.741481 -1.064705 1.000000
v 6.750000 -1.000000 1.000000
v 6.741481 -0.935295 1.000000
v 6.716506 -0.875000 1.000000
v 6.676777 -0.823223 1.000000
v 6.625000 -0.783494 1.000000
v 6.564705 -0.758519 1.000000
v 6.500000 -0.750000 1.000000
v 6.435295 -0.758519 1.000000
v 6.375000 -0.783494 1.000000
v 6.323223 -0.823223 1.000000
v 6.283494 -0.875000 1.000000
v 6.258519 -0.935295 1.000000
v 6.250000 -1.000000 0.000000
v 6.258519 -0.935295 0.000000
v 6.283494 -0.875000 0.000000
v 6.323223 -0.823223 0.000000
v 6.375000 -0.783494 0.000000
v 6.435295 -0.758519 0.000000
v 6.500000 -0.750000 0.000000
v 6.564705 -0.758519 0.000000
v 6.625000 -0.783494 0.000000
v 6.676777 -0.823223 0.000000
v 6.716506 -0.875000 0.000000
v 6.741481 -0.935295 0.000000
v 6.750000 -1.000000 0.000000
v 6.741481 -1.064705 0.000000
v 6.716506 -1.125000 0.000000
v 6.676777 -1.176777 0.000000
v 6.625000 -1.216506 0.000000
v 6.564705 -1.241481 0.000000
v 6.500000 -1.250000 0.000000
v 6.435295 -1.241481 0.000000
v 6.375000 -1.216506 0.000000
v 6.323223 -1.176777 0.000000
v 6.283494 -1.125000 0.000000
v 6.258519 -1.064705 0.000000
v 6.250000 -5.000000 1.000000
v 6.258519 -5.064705 1.000000
v 6.283494 -5.125000 1.000000
v 6.323223 -5.176777 1.000000
v 6.375000 -5.216506 1.000000
v 6.435295 -5.241481 1.000000
v 6.500000 -5.250000 1.000000
v 6.564705 -5.241481 1.000000
v 6.625000 -5.216506 1.000000
v 6.676777 -5.176777 1.000000
v 6.716506 -5.125000 1.000000
v 6.741481 -5.064705 1.000000
v 6.750000 -5.000000 1.000000
v 6.741481 -4.935295 1.000000
v 6.716506 -4.875000 1.000000
v 6.676777 -4.823223 1.000000
v 6.625000 -4.783494 1.000000
v 6.564705 -4.758519 1.000000
v 6.500000 -4.750000 1.000000
v 6.435295 -4.758519 1.000000
v 6.375000 -4.783494 1.000000
v 6.323223 -4.823223 1.000000
v 6.283494 -4.875000 1.000000
v 6.258519 -4.935295 1.000000
v 6.250000 -5.000000 0.000000
v 6.258519 -4.935295 0.000000
v 6.283494 -4.875000 0.000000
v 6.323223 -4.823223 0.000000
v 6.375000 -4.783494 0.000000
v 6.435295 -4.758519 0.000000
v 6.500000 -4.750000 0.000000
v 6.564705 -4.758519 0.000000
v 6.625000 -4.783494 0.000000
v 6.676777 -4.823223 0.000000
v 6.716506 -4.875000 0.000000
v 6.741481 -4.935295 0.000000
v 6.750000 -5.000000 0.000000
v 6.741481 -5.064705 0.000000
v 6.716506 -5.125000 0.000000
v 6.676777 -5.176777 0.000000
v 6.625000 -5.216506 0.000000
v 6.564705 -5.241481 0.000000
v 6.500000 -5.250000 0.000000
v 6.435295 -5.241481 0.000000
v 6.375000 -5.216506 0.000000
v 6.323223 -5.176777 0.000000
v 6.283494 -5.125000 0.000000
v 6.258519 -5.064705 0.000000
v 10.250000 -1.000000 1.000000
v 10.258519 -1.064705 1.000000
v 10.283494 -1.125000 1.000000
v 10.323223 -1.176777 1.000000
v 10.375000 -1.216506 1.000000
v 10.435295 -1.241481 1.000000
v 10.500000 -1.250000 1.000000
v 10.564705 -1.241481 1.000000
v 10.625000 -1.216506 1.000000
v 10.676777 -1.176777 1.000000
v 10.716506 -1.125000 1.000000
v 10.741481 -1.064705 1.000000
v 10.750000 -1.000000 1.000000
v 10.741481 -0.935295 1.000000
v 10.716506 -0.875000 1.000000
v 10.676777 -0.823223 1.000000
v 10.625000 -0.783494 1.000000
v 10.564705 -0.758519 1.000000
v 10.500000 -0.750000 1.000000
v 10.435295 -0.758519 1.000000
v 10.375000 -0.783494 1.000000
v 10.323223 -0.823223 1.000000
v 10.283494 -0.875000 1.000000
v 10.258519 -0.935295 1.000000
v 10.250000 -1.000000 0.000000
v 10.258519 -0.935295 0.000000
v 10.283494 -0.875000 0.000000
v 10.323223 -0.823223 0.000000
v 10.375000 -0.783494 0.000000
v 10.435295 -0.758519 0.000000
v 10.500000 -0.750000 0.000000
v 10.564705 -0.758519 0.000000
v 10.625000 -0.783494 0.000000
v 10.676777 -0.823223 0.000000
v 10.716506 -0.875000 0.000000
v 10.741481 -0.935295 0.000000
v 10.750000 -1.000000 0.000000
v 10.741481 -1.064705 0.000000
v 10.716506 -1.125000 0.000000
v 10.676777 -1.176777 0.000000
v 10.625000 -1.216506 0.000000
v 10.564705 -1.241481 0.000000
v 10.500000 -1.250000 0.000000
v 10.435295 -1.241481 0.000000
v 10.375000 -1.216506 0.000000
v 10.323223 -1.176777 0.000000
v 10.283494 -1.125000 0.000000
v 10.258519 -1.064705 0.000000
v 7.400000 -0.400000 0.000000
v 9.400000 -0.400000 0.000000
v 9.400000 -0.400000 1.000000
v 7.400000 -0.400000 1.000000
v 9.400000 -5.600000 0.000000
v 9.400000 -5.600000 1.000000
v 7.400000 -5.600000 0.000000
v 7.400000 -5.600000 1.000000
v 10.250000 -5.000000 1.000000
v 10.258519 -5.064705 1.000000
v 10.283494 -5.125000 1.000000
v 10.323223 -5.176777 1.000000
v 10.375000 -5.216506 1.000000
v 10.435295 -5.241481 1.000000
v 10.500000 -5.250000 1.000000
v 10.564705 -5.241481 1.000000
v 10.625000 -5.216506 1.000000
v 10.676777 -5.176777 1.000000
v 10.716506 -5.125000 1.000000
v 10.741481 -5.064705 1.000000
v 10.750000 -5.000000 1.000000
v 10.741481 -4.935295 1.000000
v 10.716506 -4.875000 1.000000
v 10.676777 -4.823223 1.000000
v 10.625000 -4.783494 1.000000
v 10.564705 -4.758519 1.000000
v 10.500000 -4.750000 1.000000
v 10.435295 -4.758519 1.000000
v 10.375000 -4.783494 1.000000
v 10.323223 -4.823223 1.000000
v 10.283494 -4.875000 1.000000
v 10.258519 -4.935295 1.000000
v 10.250000 -5.000000 0.000000
v 10.258519 -4.935295 0.000000
v 10.283494 -4.875000 0.000000
v 10.323223 -4.823223 0.000000
v 10.375000 -4.783494 0.000000
v 10.435295 -4.758519 0.000000
v 10.500000 -4.750000 0.000000
v 10.564705 -4.758519 0.000000
v 10.625000 -4.783494 0.000000
v 10.676777 -4.823223 0.000000
v 10.716506 -4.875000 0.000000
v 10.741481 -4.935295 0.000000
v 10.750000 -5.000000 0.000000
v 10.741481 -5.064705 0.000000
v 10.716506 -5.125000 0.000000
v 10.676777 -5.176777 0.000000
v 10.625000 -5.216506 0.000000
v 10.564705 -5.241481 0.000000
v 10.500000 -5.250000 0.000000
v 10.435295 -5.241481 0.000000
v 10.375000 -5.216506 0.000000
v 10.323223 -5.176777 0.000000
v 10.283494 -5.125000 0.000000
v 10.258519 -5.064705 0.000000
v 15.550000 -7.050000 1.000000
v 15.550000 1.050000 1.000000
v 5.000000 1.050000 1.000000
v -5.550000 1.050000 1.000000
v -5.550000 -7.050000 1.000000
v 5.000000 -7.050000 1.000000
v 16.000000 -7.500000 0.000000
v 5.000000 -7.500000 0.000000
v -6.000000 -7.500000 0.000000
v -6.000000 1.500000 0.000000
v 5.000000 1.500000 0.000000
v 16.000000 1.500000 0.000000
v -1.750000 1.500000 8.000000
v -1.750000 1.500000 9.000000
v -1.750000 1.050000 9.000000
v -1.750000 1.050000 8.000000
v -0.750000 1.500000 9.000000
v -0.750000 1.500000 8.000000
v -0.750000 1.050000 8.000000
v -0.750000 1.050000 9.000000
v -0.767037 1.500000 7.870590
v -0.816987 1.500000 7.750000
v -0.896447 1.500000 7.646447
v -1.000000 1.500000 7.566987
v -1.120590 1.500000 7.517037
v -1.250000 1.500000 7.500000
v -1.379410 1.500000 7.517037
v -1.500000 1.500000 7.566987
v -1.603553 1.500000 7.646447
v -1.683013 1.500000 7.750000
v -1.732963 1.500000 7.870590
v -1.732963 1.050000 7.870590
v -1.683013 1.050000 7.750000
v -1.603553 1.050000 7.646447
v -1.500000 1.050000 7.566987
v -1.379410 1.050000 7.517037
v -1.250000 1.050000 7.500000
v -1.120590 1.050000 7.517037
v -1.000000 1.050000 7.566987
v -0.896447 1.050000 7.646447
v -0.816987 1.050000 7.750000
v -0.767037 1.050000 7.870590
v -5.550000 1.050000 9.000000
v 15.550000 1.050000 9.000000
v 9.550000 1.050000 9.000000
v 9.550000 1.050000 7.950000
v 4.450000 1.050000 7.950000
v 4.450000 1.050000 9.000000
v 5.000000 1.050000 6.904762
v -6.000000 1.500000 9.000000
v -6.000000 -7.500000 9.000000
v -0.550000 -7.500000 9.000000
v -0.550000 -7.050000 9.000000
v -5.550000 -7.050000 9.000000
v -0.550000 -7.500000 7.950000
v -0.550000 -7.050000 7.950000
v 9.550000 -7.500000 9.000000
v 9.550000 -7.050000 9.000000
v 9.550000 -7.050000 7.950000
v 9.550000 -7.500000 7.950000
v 16.000000 -7.500000 9.000000
v 5.000000 -7.500000 7.230897
v 4.450000 1.500000 9.000000
v 4.450000 1.500000 7.950000
v 9.550000 1.500000 9.000000
v 9.550000 1.500000 7.950000
v 16.000000 1.500000 9.000000
v 15.550000 -7.050000 9.000000
v 5.000000 -7.050000 6.969613
v 5.000000 1.500000 7.914979
vt -0.000000 0.450000 0.000000
vt -4.500000 0.450000 0.000000
vt -0.000000 0.000000 0.000000
vt -4.500000 0.000000 0.000000
vt -0.000000 0.450000 0.000000
vt -6.000000 0.450000 0.000000
vt -0.000000 0.000000 0.000000
vt -6.000000 -0.000000 0.000000
vt -0.000000 0.450000 0.000000
vt -4.500000 0.450000 0.000000
vt -0.000000 0.000000 0.000000
vt -4.500000 0.000000 0.000000
vt 0.000000 0.450000 0.000000
vt -6.000000 0.450000 0.000000
vt -0.000000 0.000000 0.000000
vt -6.000000 0.000000 0.000000
vt -0.000000 0.450000 0.000000
vt -4.500000 0.450000 0.000000
vt -0.000000 0.000000 0.000000
vt -4.500000 0.000000 0.000000
vt -0.000000 0.450000 0.000000
vt -7.000000 0.450000 0.000000
vt -0.000000 0.000000 0.000000
vt -7.000000 0.000000 0.000000
vt -14.000000 0.450000 0.000000
vt -14.000000 0.000000 0.000000
vt -0.000000 0.450000 0.000000
vt -4.500000 0.450000 0.000000
vt -0.000000 0.000000 0.000000
vt -4.500000 0.000000 0.000000
vt -0.000000 0.450000 0.000000
vt -7.000000 0.450000 0.000000
vt -0.000000 0.000000 0.000000
vt -7.000000 0.000000 0.000000
vt -14.000000 0.450000 0.000000
vt -14.000000 0.000000 0.000000
vt -0.000000 0.450000 0.000000
vt -7.000000 0.450000 0.000000
vt 0.000000 0.000000 0.000000
vt -7.000000 0.000000 0.000000
vt -14.000000 0.450000 0.000000
vt -14.000000 0.000000 0.000000
vt -0.000000 0.450000 0.000000
vt -4.500000 0.450000 0.000000
vt -0.000000 0.000000 0.000000
vt -4.500000 0.000000 0.000000
vt -0.000000 0.450000 0.000000
vt -7.000000 0.450000 0.000000
vt -0.000000 0.000000 0.000000
vt -7.000000 0.000000 0.000000
vt -14.000000 0.450000 0.000000
vt -14.000000 0.000000 0.000000
vt -0.000000 0.450000 0.000000
vt -4.500000 0.450000 0.000000
vt 0.000000 0.000000 0.000000
vt -4.500000 0.000000 0.000000
vt 1.000000 -0.719948 0.000000
vt 0.000000 -0.719948 0.000000
vt 1.000000 -0.785398 0.000000
vt 0.000000 -0.785398 0.000000
vt 1.000000 0.785398 0.000000
vt 0.000000 0.785398 0.000000
vt 1.000000 0.719948 0.000000
vt 0.000000 0.719948 0.000000
vt 1.000000 0.654498 0.000000
vt 0.000000 0.654498 0.000000
vt 1.000000 0.589049 0.000000
vt 0.000000 0.589049 0.000000
vt 1.000000 0.523599 0.000000
vt 0.000000 0.523599 0.000000
vt 1.000000 0.458149 0.000000
vt 0.000000 0.458149 0.000000
vt 1.000000 0.392699 0.000000
vt 0.000000 0.392699 0.000000
vt 1.000000 0.327249 0.000000
vt 0.000000 0.327249 0.000000
vt 1.000000 0.261799 0.000000
vt 0.000000 0.261799 0.000000
vt 1.000000 0.196350 0.000000
vt 0.000000 0.196350 0.000000
vt 1.000000 0.130900 0.000000
vt 0.000000 0.130900 0.000000
vt 1.000000 0.065450 0.000000
vt 0.000000 0.065450 0.000000
vt 1.000000 0.000000 0.000000
vt 0.000000 0.000000 0.000000
vt 1.000000 -0.065450 0.000000
vt 0.000000 -0.065450 0.000000
vt 1.000000 -0.130900 0.000000
vt 0.000000 -0.130900 0.000000
vt 1.000000 -0.196350 0.000000
vt 0.000000 -0.196350 0.000000
vt 1.000000 -0.261799 0.000000
vt 0.000000 -0.261799 0.000000
vt 1.000000 -0.327249 0.000000
vt 0.000000 -0.327249 0.000000
vt 1.000000 -0.392699 0.000000
vt 0.000000 -0.392699 0.000000
vt 1.000000 -0.458149 0.000000
vt 0.000000 -0.458149 0.000000
vt 1.000000 -0.523599 0.000000
vt 0.000000 -0.523599 0.000000
vt 1.000000 -0.589049 0.000000
vt 0.000000 -0.589049 0.000000
vt 1.000000 -0.654498 0.000000
vt 0.000000 -0.654498 0.000000
vt 1.000000 -0.719948 0.000000
vt 0.000000 -0.719948 0.000000
vt 1.000000 -0.785398 0.000000
vt 0.000000 -0.785398 0.000000
vt 1.000000 0.785398 0.000000
vt 0.000000 0.785398 0.000000
vt 1.000000 0.719948 0.000000
vt 0.000000 0.719948 0.000000
vt 1.000000 0.654498 0.000000
vt 0.000000 0.654498 0.000000
vt 1.000000 0.589049 0.000000
vt 0.000000 0.589049 0.000000
vt 1.000000 0.523599 0.000000
vt 0.000000 0.523599 0.000000
vt 1.000000 0.458149 0.000000
vt 0.000000 0.458149 0.000000
vt 1.000000 0.392699 0.000000
vt 0.000000 0.392699 0.000000
vt 1.000000 0.327249 0.000000
vt 0.000000 0.327249 0.000000
vt 1.000000 0.261799 0.000000
vt 0.000000 0.261799 0.000000
vt 1.000000 0.196350 0.000000
vt 0.000000 0.196350 0.000000
vt 1.000000 0.130900 0.000000
vt 0.000000 0.130900 0.000000
vt 1.000000 0.065450 0.000000
vt 0.000000 0.065450 0.000000
vt 1.000000 0.000000 0.000000
vt 0.000000 0.000000 0.000000
vt 1.000000 -0.065450 0.000000
vt 0.000000 -0.065450 0.000000
vt 1.000000 -0.130900 0.000000
vt 0.000000 -0.130900 0.000000
vt 1.000000 -0.196350 0.000000
vt 0.000000 -0.196350 0.000000
vt 1.000000 -0.261799 0.000000
vt 0.000000 -0.261799 0.000000
vt 1.000000 -0.327249 0.000000
vt 0.000000 -0.327249 0.000000
vt 1.000000 -0.392699 0.000000
vt 0.000000 -0.392699 0.000000
vt 1.000000 -0.458149 0.000000
vt 0.000000 -0.458149 0.000000
vt 1.000000 -0.523599 0.000000
vt 0.000000 -0.523599 0.000000
vt 1.000000 -0.589049 0.000000
vt 0.000000 -0.589049 0.000000
vt 1.000000 -0.654498 0.000000
vt 0.000000 -0.654498 0.000000
vt 1.000000 -0.719948 0.000000
vt 0.000000 -0.719948 0.000000
vt 1.000000 -0.785398 0.000000
vt 0.000000 -0.785398 0.000000
vt 1.000000 0.785398 0.000000
vt 0.000000 0.785398 0.000000
vt 1.000000 0.719948 0.000000
vt 0.000000 0.719948 0.000000
vt 1.000000 0.654498 0.000000
vt 0.000000 0.654498 0.000000
vt 1.000000 0.589049 0.000000
vt 0.000000 0.589049 0.000000
vt 1.000000 0.523599 0.000000
vt 0.000000 0.523599 0.000000
vt 1.000000 0.458149 0.000000
vt 0.000000 0.458149 0.000000
vt 1.000000 0.392699 0.000000
vt 0.000000 0.392699 0.000000
vt 1.000000 0.327249 0.000000
vt 0.000000 0.327249 0.000000
vt 1.000000 0.261799 0.000000
vt 0.000000 0.261799 0.000000
vt 1.000000 0.196350 0.000000
vt 0.000000 0.196350 0.000000
vt 1.000000 0.130900 0.000000
vt 0.000000 0.130900 0.000000
vt 1.000000 0.065450 0.000000
vt 0.000000 0.065450 0.000000
vt 1.000000 0.000000 0.000000
vt 0.000000 0.000000 0.000000
vt 1.000000 -0.065450 0.000000
vt 0.000000 -0.065450 0.000000
vt 1.000000 -0.130900 0.000000
vt 0.000000 -0.130900 0.000000
vt 1.000000 -0.196350 0.000000
vt 0.000000 -0.196350 0.000000
vt 1.000000 -0.261799 0.000000
vt 0.000000 -0.261799 0.000000
vt 1.000000 -0.327249 0.000000
vt 0.000000 -0.327249 0.000000
vt 1.000000 -0.392699 0.000000
vt 0.000000 -0.392699 0.000000
vt 1.000000 -0.458149 0.000000
vt 0.000000 -0.458149 0.000000
vt 1.000000 -0.523599 0.000000
vt 0.000000 -0.523599 0.000000
vt 1.000000 -0.589049 0.000000
vt 0.000000 -0.589049 0.000000
vt 1.000000 -0.654498 0.000000
vt 0.000000 -0.654498 0.000000
vt -2.000000 0.000000 0.000000
vt -0.000000 0.000000 0.000000
vt -2.000000 1.000000 0.000000
vt -0.000000 1.000000 0.000000
vt -5.200000 0.000000 0.000000
vt -0.000000 0.000000 0.000000
vt -5.200000 1.000000 0.000000
vt -0.000000 1.000000 0.000000
vt -2.000000 0.000000 0.000000
vt -0.000000 0.000000 0.000000
vt -2.000000 1.000000 0.000000
vt -0.000000 1.000000 0.000000
vt -5.200000 0.000000 0.000000
vt -0.000000 0.000000 0.000000
vt -5.200000 1.000000 0.000000
vt -0.000000 1.000000 0.000000
vt 1.000000 -0.719948 0.000000
vt 0.000000 -0.719948 0.000000
vt 1.000000 -0.785398 0.000000
vt 0.000000 -0.785398 0.000000
vt 1.000000 0.785398 0.000000
vt 0.000000 0.785398 0.000000
vt 1.000000 0.719948 0.000000
vt 0.000000 0.719948 0.000000
vt 1.000000 0.654498 0.000000
vt 0.000000 0.654498 0.000000
vt 1.000000 0.589049 0.000000
vt 0.000000 0.589049 0.000000
vt 1.000000 0.523599 0.000000
vt 0.000000 0.523599 0.000000
vt 1.000000 0.458149 0.000000
vt 0.000000 0.458149 0.000000
vt 1.000000 0.392699 0.000000
vt 0.000000 0.392699 0.000000
vt 1.000000 0.327249 0.000000
vt 0.000000 0.327249 0.000000
vt 1.000000 0.261799 0.000000
vt 0.000000 0.261799 0.000000
vt 1.000000 0.196350 0.000000
vt 0.000000 0.196350 0.000000
vt 1.000000 0.130900 0.000000
vt 0.000000 0.130900 0.000000
vt 1.000000 0.065450 0.000000
vt 0.000000 0.065450 0.000000
vt 1.000000 0.000000 0.000000
vt 0.000000 0.000000 0.000000
vt 1.000000 -0.065450 0.000000
vt 0.000000 -0.065450 0.000000
vt 1.000000 -0.130900 0.000000
vt 0.000000 -0.130900 0.000000
vt 1.000000 -0.196350 0.000000
vt 0.000000 -0.196350 0.000000
vt 1.000000 -0.261799 0.000000
vt 0.000000 -0.261799 0.000000
vt 1.000000 -0.327249 0.000000
vt 0.000000 -0.327249 0.000000
vt 1.000000 -0.392699 0.000000
vt 0.000000 -0.392699 0.000000
vt 1.000000 -0.458149 0.000000
vt 0.000000 -0.458149 0.000000
vt 1.000000 -0.523599 0.000000
vt 0.000000 -0.523599 0.000000
vt 1.000000 -0.589049 0.000000
vt 0.000000 -0.589049 0.000000
vt 1.000000 -0.654498 0.000000
vt 0.000000 -0.654498 0.000000
vt 10.550000 4.050000 0.000000
vt 5.716506 1.875000 0.000000
vt 10.550000 -4.050000 0.000000
vt 5.716506 -1.875000 0.000000
vt 5.741481 -1.935295 0.000000
vt -0.000000 4.050000 0.000000
vt 4.400000 2.600000 0.000000
vt 5.564705 2.241481 0.000000
vt 5.625000 2.216506 0.000000
vt -10.550000 4.050000 0.000000
vt -0.000000 -4.050000 0.000000
vt 1.258519 1.935295 0.000000
vt 1.250000 2.000000 0.000000
vt -10.550000 -4.050000 0.000000
vt 4.400000 -2.600000 0.000000
vt 2.400000 -2.600000 0.000000
vt 1.500000 -2.250000 0.000000
vt 1.564705 -2.241481 0.000000
vt 1.625000 -2.216506 0.000000
vt 1.676777 -2.176777 0.000000
vt 1.716506 -2.125000 0.000000
vt 1.741481 -2.064705 0.000000
vt 1.750000 -2.000000 0.000000
vt 1.741481 -1.935295 0.000000
vt 1.716506 -1.875000 0.000000
vt 2.400000 2.600000 0.000000
vt 1.716506 1.875000 0.000000
vt 1.741481 1.935295 0.000000
vt 1.750000 2.000000 0.000000
vt 1.741481 2.064705 0.000000
vt 1.716506 2.125000 0.000000
vt 1.676777 2.176777 0.000000
vt 1.625000 2.216506 0.000000
vt 1.564705 2.241481 0.000000
vt 1.500000 2.250000 0.000000
vt 1.435295 2.241481 0.000000
vt 1.375000 2.216506 0.000000
vt 1.323223 2.176777 0.000000
vt 1.283494 2.125000 0.000000
vt 1.258519 2.064705 0.000000
vt 5.258519 -2.064705 0.000000
vt 5.250000 -2.000000 0.000000
vt 5.258519 -1.935295 0.000000
vt 5.283494 -1.875000 0.000000
vt 5.323223 -1.823223 0.000000
vt 5.323223 1.823223 0.000000
vt 5.283494 1.875000 0.000000
vt 5.375000 1.783494 0.000000
vt 5.375000 -1.783494 0.000000
vt 5.435295 1.758519 0.000000
vt 5.435295 -1.758519 0.000000
vt 5.500000 1.750000 0.000000
vt 5.500000 -1.750000 0.000000
vt 5.564705 -1.758519 0.000000
vt 5.564705 1.758519 0.000000
vt 5.625000 -1.783494 0.000000
vt 5.625000 1.783494 0.000000
vt 5.676777 1.823223 0.000000
vt 5.676777 -1.823223 0.000000
vt 5.750000 -2.000000 0.000000
vt 5.741481 -2.064705 0.000000
vt 5.716506 -2.125000 0.000000
vt 5.676777 -2.176777 0.000000
vt 5.625000 -2.216506 0.000000
vt 5.564705 -2.241481 0.000000
vt 5.500000 -2.250000 0.000000
vt 5.435295 -2.241481 0.000000
vt 5.375000 -2.216506 0.000000
vt 5.323223 -2.176777 0.000000
vt 5.283494 -2.125000 0.000000
vt 5.258519 1.935295 0.000000
vt 5.250000 2.000000 0.000000
vt 5.258519 2.064705 0.000000
vt 5.283494 2.125000 0.000000
vt 5.323223 2.176777 0.000000
vt 5.375000 2.216506 0.000000
vt 5.435295 2.241481 0.000000
vt 5.500000 2.250000 0.000000
vt 5.676777 2.176777 0.000000
vt 5.716506 2.125000 0.000000
vt 5.741481 2.064705 0.000000
vt 5.750000 2.000000 0.000000
vt 5.741481 1.935295 0.000000
vt 1.258519 -2.064705 0.000000
vt 1.250000 -2.000000 0.000000
vt 1.258519 -1.935295 0.000000
vt 1.283494 -1.875000 0.000000
vt 1.283494 1.875000 0.000000
vt 1.323223 1.823223 0.000000
vt 1.323223 -1.823223 0.000000
vt 1.375000 1.783494 0.000000
vt 1.375000 -1.783494 0.000000
vt 1.435295 1.758519 0.000000
vt 1.435295 -1.758519 0.000000
vt 1.500000 1.750000 0.000000
vt 1.500000 -1.750000 0.000000
vt 1.564705 -1.758519 0.000000
vt 1.564705 1.758519 0.000000
vt 1.625000 -1.783494 0.000000
vt 1.625000 1.783494 0.000000
vt 1.676777 -1.823223 0.000000
vt 1.676777 1.823223 0.000000
vt 1.435295 -2.241481 0.000000
vt 1.375000 -2.216506 0.000000
vt 1.323223 -2.176777 0.000000
vt 1.283494 -2.125000 0.000000
vt -0.000000 -4.500000 0.000000
vt -4.400000 -2.600000 0.000000
vt -11.000000 -4.500000 0.000000
vt -5.564705 -2.241481 0.000000
vt -5.625000 -2.216506 0.000000
vt 11.000000 -4.500000 0.000000
vt -0.000000 4.500000 0.000000
vt -1.258519 1.935295 0.000000
vt -1.258519 -1.935295 0.000000
vt -1.283494 -1.875000 0.000000
vt -1.283494 1.875000 0.000000
vt -1.323223 1.823223 0.000000
vt 11.000000 4.500000 0.000000
vt -11.000000 4.500000 0.000000
vt -4.400000 2.600000 0.000000
vt -2.400000 2.600000 0.000000
vt -1.500000 2.250000 0.000000
vt -1.564705 2.241481 0.000000
vt -1.625000 2.216506 0.000000
vt -1.676777 2.176777 0.000000
vt -1.716506 2.125000 0.000000
vt -1.741481 2.064705 0.000000
vt -1.750000 2.000000 0.000000
vt -1.741481 1.935295 0.000000
vt -1.716506 1.875000 0.000000
vt -1.716506 -1.875000 0.000000
vt -1.676777 -1.823223 0.000000
vt -5.716506 1.875000 0.000000
vt -5.741481 1.935295 0.000000
vt -5.750000 2.000000 0.000000
vt -5.258519 -1.935295 0.000000
vt -5.250000 -2.000000 0.000000
vt -5.258519 -2.064705 0.000000
vt -5.283494 -2.125000 0.000000
vt -5.323223 -2.176777 0.000000
vt -5.375000 -2.216506 0.000000
vt -5.435295 -2.241481 0.000000
vt -5.500000 -2.250000 0.000000
vt -5.676777 -2.176777 0.000000
vt -5.716506 -2.125000 0.000000
vt -5.741481 -2.064705 0.000000
vt -5.750000 -2.000000 0.000000
vt -5.741481 -1.935295 0.000000
vt -5.716506 -1.875000 0.000000
vt -5.676777 -1.823223 0.000000
vt -5.676777 1.823223 0.000000
vt -5.625000 -1.783494 0.000000
vt -5.625000 1.783494 0.000000
vt -5.564705 1.758519 0.000000
vt -5.564705 -1.758519 0.000000
vt -5.500000 1.750000 0.000000
vt -5.500000 -1.750000 0.000000
vt -5.435295 -1.758519 0.000000
vt -5.435295 1.758519 0.000000
vt -5.375000 -1.783494 0.000000
vt -5.375000 1.783494 0.000000
vt -5.323223 -1.823223 0.000000
vt -5.323223 1.823223 0.000000
vt -5.283494 1.875000 0.000000
vt -5.258519 1.935295 0.000000
vt -5.250000 2.000000 0.000000
vt -5.258519 2.064705 0.000000
vt -5.283494 2.125000 0.000000
vt -5.323223 2.176777 0.000000
vt -5.375000 2.216506 0.000000
vt -5.435295 2.241481 0.000000
vt -5.500000 2.250000 0.000000
vt -5.564705 2.241481 0.000000
vt -5.625000 2.216506 0.000000
vt -5.676777 2.176777 0.000000
vt -5.716506 2.125000 0.000000
vt -5.741481 2.064705 0.000000
vt -5.283494 -1.875000 0.000000
vt -2.400000 -2.600000 0.000000
vt -1.741481 -1.935295 0.000000
vt -1.750000 -2.000000 0.000000
vt -1.741481 -2.064705 0.000000
vt -1.716506 -2.125000 0.000000
vt -1.676777 -2.176777 0.000000
vt -1.625000 -2.216506 0.000000
vt -1.564705 -2.241481 0.000000
vt -1.500000 -2.250000 0.000000
vt -1.435295 -2.241481 0.000000
vt -1.375000 -2.216506 0.000000
vt -1.323223 -2.176777 0.000000
vt -1.283494 -2.125000 0.000000
vt -1.258519 -2.064705 0.000000
vt -1.250000 -2.000000 0.000000
vt -1.625000 -1.783494 0.000000
vt -1.625000 1.783494 0.000000
vt -1.676777 1.823223 0.000000
vt -1.564705 1.758519 0.000000
vt -1.564705 -1.758519 0.000000
vt -1.500000 1.750000 0.000000
vt -1.500000 -1.750000 0.000000
vt -1.435295 -1.758519 0.000000
vt -1.435295 1.758519 0.000000
vt -1.375000 -1.783494 0.000000
vt -1.375000 1.783494 0.000000
vt -1.323223 -1.823223 0.000000
vt -1.258519 2.064705 0.000000
vt -1.250000 2.000000 0.000000
vt -1.435295 2.241481 0.000000
vt -1.375000 2.216506 0.000000
vt -1.323223 2.176777 0.000000
vt -1.283494 2.125000 0.000000
vt -1.000000 0.000000 0.000000
vt -0.000000 0.000000 0.000000
vt -1.000000 0.450000 0.000000
vt -0.000000 0.450000 0.000000
vt -1.000000 0.000000 0.000000
vt -0.000000 0.000000 0.000000
vt -1.000000 0.450000 0.000000
vt -0.000000 0.450000 0.000000
vt 0.450000 -1.570796 0.000000
vt 0.000000 -1.570796 0.000000
vt 0.450000 -1.701696 0.000000
vt 0.000000 -1.701696 0.000000
vt 0.450000 -1.832596 0.000000
vt 0.000000 -1.832596 0.000000
vt 0.450000 -1.963495 0.000000
vt 0.000000 -1.963495 0.000000
vt 0.450000 -2.094395 0.000000
vt 0.000000 -2.094395 0.000000
vt 0.450000 -2.225295 0.000000
vt 0.000000 -2.225295 0.000000
vt 0.450000 -2.356194 0.000000
vt 0.000000 -2.356194 0.000000
vt 0.450000 -2.487094 0.000000
vt -0.000000 -2.487094 0.000000
vt 0.450000 -2.617994 0.000000
vt 0.000000 -2.617994 0.000000
vt 0.450000 -2.748894 0.000000
vt 0.000000 -2.748894 0.000000
vt 0.450000 -2.879793 0.000000
vt 0.000000 -2.879793 0.000000
vt 0.450000 -3.010693 0.000000
vt -0.000000 -3.010693 0.000000
vt 0.450000 -3.141593 0.000000
vt 0.000000 -3.141593 0.000000
vt 20.050000 5.000000 0.000000
vt 20.050000 0.500000 0.000000
vt 21.100000 0.000000 0.000000
vt 13.050000 0.500000 0.000000
vt 10.550000 0.000000 0.000000
vt 6.050000 0.500000 0.000000
vt 0.000000 0.000000 0.000000
vt 6.050000 5.000000 0.000000
vt 4.050000 6.566987 0.000000
vt 4.170590 6.517037 0.000000
vt 4.300000 6.500000 0.000000
vt 4.429410 6.517037 0.000000
vt 4.550000 6.566987 0.000000
vt 4.653553 6.646447 0.000000
vt 4.733013 6.750000 0.000000
vt 4.782963 6.870590 0.000000
vt 10.000000 6.950000 0.000000
vt 4.800000 7.000000 0.000000
vt 10.000000 8.000000 0.000000
vt 4.800000 8.000000 0.000000
vt 10.550000 5.904762 0.000000
vt 13.050000 5.000000 0.000000
vt 15.100000 6.950000 0.000000
vt 21.100000 8.000000 0.000000
vt 3.946447 6.646447 0.000000
vt 0.000000 8.000000 0.000000
vt 3.866987 6.750000 0.000000
vt 3.817037 6.870590 0.000000
vt 3.800000 7.000000 0.000000
vt 3.800000 8.000000 0.000000
vt 15.100000 8.000000 0.000000
vt -6.750000 4.050000 0.000000
vt -6.750000 4.500000 0.000000
vt -10.550000 4.050000 0.000000
vt -11.000000 4.500000 0.000000
vt -11.000000 -4.500000 0.000000
vt -10.550000 -4.050000 0.000000
vt -5.550000 -4.500000 0.000000
vt -5.550000 -4.050000 0.000000
vt -0.450000 0.000000 0.000000
vt -0.000000 0.000000 0.000000
vt -0.450000 1.050000 0.000000
vt -0.000000 1.050000 0.000000
vt -0.450000 0.000000 0.000000
vt -0.000000 0.000000 0.000000
vt -0.450000 1.050000 0.000000
vt -0.000000 1.050000 0.000000
vt 5.050000 0.225000 0.000000
vt -5.050000 0.225000 0.000000
vt 5.050000 -0.225000 0.000000
vt -5.050000 -0.225000 0.000000
vt 6.500000 6.000000 0.000000
vt 0.000000 0.000000 0.000000
vt 6.500000 1.500000 0.000000
vt 11.000000 0.000000 0.000000
vt 13.500000 1.500000 0.000000
vt 22.000000 0.000000 0.000000
vt 20.500000 1.500000 0.000000
vt 20.500000 6.000000 0.000000
vt 22.000000 9.000000 0.000000
vt 15.550000 7.950000 0.000000
vt 15.550000 9.000000 0.000000
vt 13.500000 6.000000 0.000000
vt 11.000000 7.230897 0.000000
vt 5.450000 7.950000 0.000000
vt 0.000000 9.000000 0.000000
vt 5.450000 9.000000 0.000000
vt -5.750000 4.050000 0.000000
vt -0.550000 4.050000 0.000000
vt -5.750000 4.500000 0.000000
vt -0.550000 4.500000 0.000000
vt -0.450000 0.000000 0.000000
vt -0.000000 0.000000 0.000000
vt -0.450000 1.050000 0.000000
vt -0.000000 1.050000 0.000000
vt -0.450000 0.000000 0.000000
vt 0.000000 0.000000 0.000000
vt -0.450000 1.050000 0.000000
vt -0.000000 1.050000 0.000000
vt 2.550000 0.225000 0.000000
vt -2.550000 0.225000 0.000000
vt 2.550000 -0.225000 0.000000
vt -2.550000 -0.225000 0.000000
vt 4.550000 -4.050000 0.000000
vt 4.550000 -4.500000 0.000000
vt 10.550000 -4.050000 0.000000
vt 11.000000 -4.500000 0.000000
vt 10.550000 4.050000 0.000000
vt 11.000000 4.500000 0.000000
vt 4.550000 4.500000 0.000000
vt 4.550000 4.050000 0.000000
vt 7.050000 0.500000 0.000000
vt 8.100000 0.000000 0.000000
vt 7.050000 5.000000 0.000000
vt 8.100000 8.000000 0.000000
vt -0.000000 8.000000 0.000000
vt 1.050000 0.500000 0.000000
vt 0.000000 0.000000 0.000000
vt 1.050000 5.000000 0.000000
vt 0.000000 0.000000 0.000000
vt 8.100000 0.000000 0.000000
vt 0.000000 8.000000 0.000000
vt 8.100000 8.000000 0.000000
vt 15.050000 0.500000 0.000000
vt 21.100000 0.000000 0.000000
vt 15.050000 5.000000 0.000000
vt 21.100000 8.000000 0.000000
vt 16.100000 6.950000 0.000000
vt 16.100000 8.000000 0.000000
vt 10.550000 0.000000 0.000000
vt 8.050000 0.500000 0.000000
vt 0.000000 0.000000 0.000000
vt 1.050000 0.500000 0.000000
vt 1.050000 5.000000 0.000000
vt 8.050000 5.000000 0.000000
vt 6.000000 6.950000 0.000000
vt 0.000000 8.000000 0.000000
vt 10.550000 5.969613 0.000000
vt 6.000000 8.000000 0.000000
vt -0.000000 0.000000 0.000000
vt 9.000000 0.000000 0.000000
vt 0.000000 9.000000 0.000000
vt 9.000000 9.000000 0.000000
vt 8.500000 1.500000 0.000000
vt 11.000000 0.000000 0.000000
vt 15.500000 1.500000 0.000000
vt 22.000000 0.000000 0.000000
vt 15.500000 6.000000 0.000000
vt 17.500000 7.566987 0.000000
vt 17.379410 7.517037 0.000000
vt -0.000000 0.000000 0.000000
vt 1.500000 1.500000 0.000000
vt 1.500000 6.000000 0.000000
vt 8.500000 6.000000 0.000000
vt 6.450000 7.950000 0.000000
vt -0.000000 9.000000 0.000000
vt 11.550000 7.950000 0.000000
vt 11.000000 7.914979 0.000000
vt 16.750000 9.000000 0.000000
vt 11.550000 9.000000 0.000000
vt 16.750000 8.000000 0.000000
vt 6.450000 9.000000 0.000000
vt 17.603553 7.646447 0.000000
vt 22.000000 9.000000 0.000000
vt 17.683013 7.750000 0.000000
vt 17.732963 7.870590 0.000000
vt 17.750000 8.000000 0.000000
vt 17.750000 9.000000 0.000000
vt 17.250000 7.500000 0.000000
vt 17.120590 7.517037 0.000000
vt 17.000000 7.566987 0.000000
vt 16.896447 7.646447 0.000000
vt 16.816987 7.750000 0.000000
vt 16.767037 7.870590 0.000000
vt 1.500000 6.000000 0.000000
vt 0.000000 0.000000 0.000000
vt 1.500000 1.500000 0.000000
vt 9.000000 0.000000 0.000000
vt 7.500000 1.500000 0.000000
vt 7.500000 6.000000 0.000000
vt 9.000000 9.000000 0.000000
vt 0.000000 9.000000 0.000000
vn -0.000000 -1.000000 -0.000000
vn -0.000000 -1.000000 -0.000000
vn -0.000000 -1.000000 -0.000000
vn -0.000000 -1.000000 -0.000000
vn -0.000000 -0.000000 -1.000000
vn -0.000000 -0.000000 -1.000000
vn -0.000000 -0.000000 -1.000000
vn -0.000000 -0.000000 -1.000000
vn -0.000000 1.000000 -0.000000
vn -0.000000 1.000000 -0.000000
vn -0.000000 1.000000 -0.000000
vn -0.000000 1.000000 -0.000000
vn 0.000000 0.000000 1.000000
vn 0.000000 0.000000 1.000000
vn 0.000000 0.000000 1.000000
vn 0.000000 0.000000 1.000000
vn -1.000000 -0.000000 -0.000000
vn -1.000000 -0.000000 -0.000000
vn -1.000000 -0.000000 -0.000000
vn -1.000000 -0.000000 -0.000000
vn -0.000000 -0.000000 -1.000000
vn -0.000000 -0.000000 -1.000000
vn -0.000000 -0.000000 -1.000000
vn -0.000000 -0.000000 -1.000000
vn -0.000000 -0.000000 -1.000000
vn -0.000000 -0.000000 -1.000000
vn 1.000000 -0.000000 -0.000000
vn 1.000000 -0.000000 -0.000000
vn 1.000000 -0.000000 -0.000000
vn 1.000000 -0.000000 -0.000000
vn -0.000000 -0.000000 1.000000
vn -0.000000 -0.000000 1.000000
vn -0.000000 -0.000000 1.000000
vn -0.000000 -0.000000 1.000000
vn -0.000000 -0.000000 1.000000
vn -0.000000 -0.000000 1.000000
vn -0.000000 -0.000000 -1.000000
vn -0.000000 -0.000000 -1.000000
vn -0.000000 -0.000000 -1.000000
vn -0.000000 -0.000000 -1.000000
vn -0.000000 -0.000000 -1.000000
vn -0.000000 -0.000000 -1.000000
vn -1.000000 -0.000000 -0.000000
vn -1.000000 -0.000000 -0.000000
vn -1.000000 -0.000000 -0.000000
vn -1.000000 -0.000000 -0.000000
vn 0.000000 0.000000 1.000000
vn 0.000000 0.000000 1.000000
vn 0.000000 0.000000 1.000000
vn 0.000000 0.000000 1.000000
vn 0.000000 0.000000 1.000000
vn 0.000000 0.000000 1.000000
vn 1.000000 -0.000000 -0.000000
vn 1.000000 -0.000000 -0.000000
vn 1.000000 -0.000000 -0.000000
vn 1.000000 -0.000000 -0.000000
vn 0.965926 0.258819 -0.000000
vn 0.965926 0.258819 -0.000000
vn 1.000000 0.000000 -0.000000
vn 1.000000 0.000000 -0.000000
vn 0.965926 -0.258819 0.000000
vn 0.965926 -0.258819 0.000000
vn 0.866025 -0.500000 0.000000
vn 0.866025 -0.500000 0.000000
vn 0.707107 -0.707107 0.000000
vn 0.707107 -0.707107 0.000000
vn 0.500000 -0.866025 0.000000
vn 0.500000 -0.866025 0.000000
vn 0.258819 -0.965926 0.000000
vn 0.258819 -0.965926 0.000000
vn -0.000000 -1.000000 0.000000
vn -0.000000 -1.000000 0.000000
vn -0.258819 -0.965926 0.000000
vn -0.258819 -0.965926 0.000000
vn -0.500000 -0.866025 0.000000
vn -0.500000 -0.866025 0.000000
vn -0.707107 -0.707107 0.000000
vn -0.707107 -0.707107 0.000000
vn -0.866025 -0.500000 0.000000
vn -0.866025 -0.500000 0.000000
vn -0.965926 -0.258819 0.000000
vn -0.965926 -0.258819 0.000000
vn -1.000000 0.000000 0.000000
vn -1.000000 0.000000 0.000000
vn -0.965926 0.258819 0.000000
vn -0.965926 0.258819 0.000000
vn -0.866025 0.500000 0.000000
vn -0.866025 0.500000 0.000000
vn -0.707107 0.707107 0.000000
vn -0.707107 0.707107 0.000000
vn -0.500000 0.866025 0.000000
vn -0.500000 0.866025 0.000000
vn -0.258819 0.965926 0.000000
vn -0.258819 0.965926 0.000000
vn -0.000000 1.000000 0.000000
vn -0.000000 1.000000 0.000000
vn 0.258819 0.965926 -0.000000
vn 0.258819 0.965926 -0.000000
vn 0.500000 0.866025 -0.000000
vn 0.500000 0.866025 -0.000000
vn 0.707107 0.707107 -0.000000
vn 0.707107 0.707107 -0.000000
vn 0.866025 0.500000 -0.000000
vn 0.866025 0.500000 -0.000000
vn 0.965926 0.258819 -0.000000
vn 0.965926 0.258819 -0.000000
vn 1.000000 0.000000 -0.000000
vn 1.000000 0.000000 -0.000000
vn 0.965926 -0.258819 0.000000
vn 0.965926 -0.258819 0.000000
vn 0.866025 -0.500000 0.000000
vn 0.866025 -0.500000 0.000000
vn 0.707107 -0.707107 0.000000
vn 0.707107 -0.707107 0.000000
vn 0.500000 -0.866025 0.000000
vn 0.500000 -0.866025 0.000000
vn 0.258819 -0.965926 0.000000
vn 0.258819 -0.965926 0.000000
vn -0.000000 -1.000000 0.000000
vn -0.000000 -1.000000 0.000000
vn -0.258819 -0.965926 0.000000
vn -0.258819 -0.965926 0.000000
vn -0.500000 -0.866025 0.000000
vn -0.500000 -0.866025 0.000000
vn -0.707107 -0.707107 0.000000
vn -0.707107 -0.707107 0.000000
vn -0.866025 -0.500000 0.000000
vn -0.866025 -0.500000 0.000000
vn -0.965926 -0.258819 0.000000
vn -0.965926 -0.258819 0.000000
vn -1.000000 0.000000 0.000000
vn -1.000000 0.000000 0.000000
vn -0.965926 0.258819 0.000000
vn -0.965926 0.258819 0.000000
vn -0.866025 0.500000 0.000000
vn -0.866025 0.500000 0.000000
vn -0.707107 0.707107 0.000000
vn -0.707107 0.707107 0.000000
vn -0.500000 0.866025 0.000000
vn -0.500000 0.866025 0.000000
vn -0.258819 0.965926 0.000000
vn -0.258819 0.965926 0.000000
vn -0.000000 1.000000 0.000000
vn -0.000000 1.000000 0.000000
vn 0.258819 0.965926 -0.000000
vn 0.258819 0.965926 -0.000000
vn 0.500000 0.866025 -0.000000
vn 0.500000 0.866025 -0.000000
vn 0.707107 0.707107 -0.000000
vn 0.707107 0.707107 -0.000000
vn 0.866025 0.500000 -0.000000
vn 0.866025 0.500000 -0.000000
vn 0.965926 0.258819 -0.000000
vn 0.965926 0.258819 -0.000000
vn 1.000000 0.000000 -0.000000
vn 1.000000 0.000000 -0.000000
vn 0.965926 -0.258819 0.000000
vn 0.965926 -0.258819 0.000000
vn 0.866025 -0.500000 0.000000
vn 0.866025 -0.500000 0.000000
vn 0.707107 -0.707107 0.000000
vn 0.707107 -0.707107 0.000000
vn 0.500000 -0.866025 0.000000
vn 0.500000 -0.866025 0.000000
vn 0.258819 -0.965926 0.000000
vn 0.258819 -0.965926 0.000000
vn -0.000000 -1.000000 0.000000
vn -0.000000 -1.000000 0.000000
vn -0.258819 -0.965926 0.000000
vn -0.258819 -0.965926 0.000000
vn -0.500000 -0.866025 0.000000
vn -0.500000 -0.866025 0.000000
vn -0.707107 -0.707107 0.000000
vn -0.707107 -0.707107 0.000000
vn -0.866025 -0.500000 0.000000
vn -0.866025 -0.500000 0.000000
vn -0.965926 -0.258819 0.000000
vn -0.965926 -0.258819 0.000000
vn -1.000000 0.000000 0.000000
vn -1.000000 0.000000 0.000000
vn -0.965926 0.258819 0.000000
vn -0.965926 0.258819 0.000000
vn -0.866025 0.500000 0.000000
vn -0.866025 0.500000 0.000000
vn -0.707107 0.707107 0.000000
vn -0.707107 0.707107 0.000000
vn -0.500000 0.866025 0.000000
vn -0.500000 0.866025 0.000000
vn -0.258819 0.965926 0.000000
vn -0.258819 0.965926 0.000000
vn -0.000000 1.000000 0.000000
vn -0.000000 1.000000 0.000000
vn 0.258819 0.965926 -0.000000
vn 0.258819 0.965926 -0.000000
vn 0.500000 0.866025 -0.000000
vn 0.500000 0.866025 -0.000000
vn 0.707107 0.707107 -0.000000
vn 0.707107 0.707107 -0.000000
vn 0.866025 0.500000 -0.000000
vn 0.866025 0.500000 -0.000000
vn -0.000000 -1.000000 -0.000000
vn -0.000000 -1.000000 -0.000000
vn -0.000000 -1.000000 -0.000000
vn -0.000000 -1.000000 -0.000000
vn -1.000000 -0.000000 -0.000000
vn -1.000000 -0.000000 -0.000000
vn -1.000000 -0.000000 -0.000000
vn -1.000000 -0.000000 -0.000000
vn -0.000000 1.000000 -0.000000
vn -0.000000 1.000000 -0.000000
vn -0.000000 1.000000 -0.000000
vn -0.000000 1.000000 -0.000000
vn 1.000000 -0.000000 -0.000000
vn 1.000000 -0.000000 -0.000000
vn 1.000000 -0.000000 -0.000000
vn 1.000000 -0.000000 -0.000000
vn 0.965926 0.258819 -0.000000
vn 0.965926 0.258819 -0.000000
vn 1.000000 0.000000 -0.000000
vn 1.000000 0.000000 -0.000000
vn 0.965926 -0.258819 0.000000
vn 0.965926 -0.258819 0.000000
vn 0.866025 -0.500000 0.000000
vn 0.866025 -0.500000 0.000000
vn 0.707107 -0.707107 0.000000
vn 0.707107 -0.707107 0.000000
vn 0.500000 -0.866025 0.000000
vn 0.500000 -0.866025 0.000000
vn 0.258819 -0.965926 0.000000
vn 0.258819 -0.965926 0.000000
vn -0.000000 -1.000000 0.000000
vn -0.000000 -1.000000 0.000000
vn -0.258819 -0.965926 0.000000
vn -0.258819 -0.965926 0.000000
vn -0.500000 -0.866025 0.000000
vn -0.500000 -0.866025 0.000000
vn -0.707107 -0.707107 0.000000
vn -0.707107 -0.707107 0.000000
vn -0.866025 -0.500000 0.000000
vn -0.866025 -0.500000 0.000000
vn -0.965926 -0.258819 0.000000
vn -0.965926 -0.258819 0.000000
vn -1.000000 0.000000 0.000000
vn -1.000000 0.000000 0.000000
vn -0.965926 0.258819 0.000000
vn -0.965926 0.258819 0.000000
vn -0.866025 0.500000 0.000000
vn -0.866025 0.500000 0.000000
vn -0.707107 0.707107 0.000000
vn -0.707107 0.707107 0.000000
vn -0.500000 0.866025 0.000000
vn -0.500000 0.866025 0.000000
vn -0.258819 0.965926 0.000000
vn -0.258819 0.965926 0.000000
vn -0.000000 1.000000 0.000000
vn -0.000000 1.000000 0.000000
vn 0.258819 0.965926 -0.000000
vn 0.258819 0.965926 -0.000000
vn 0.500000 0.866025 -0.000000
vn 0.500000 0.866025 -0.000000
vn 0.707107 0.707107 -0.000000
vn 0.707107 0.707107 -0.000000
vn 0.866025 0.500000 -0.000000
vn 0.866025 0.500000 -0.000000
vn 0.000000 0.000000 1.000000
vn 0.000000 0.000000 1.000000
vn 0.000000 0.000000 1.000000
vn 0.000000 0.000000 1.000000
vn 0.000000 0.000000 1.000000
vn 0.000000 0.000000 1.000000
vn 0.000000 0.000000 1.000000
vn 0.000000 0.000000 1.000000
vn 0.000000 0.000000 1.000000
vn 0.000000 0.000000 1.000000
vn 0.000000 0.000000 1.000000
vn 0.000000 0.000000 1.000000
vn 0.000000 0.000000 1.000000
vn 0.000000 0.000000 1.000000
vn 0.000000 0.000000 1.000000
vn 0.000000 0.000000 1.000000
vn 0.000000 0.000000 1.000000
vn 0.000000 0.000000 1.000000
vn 0.000000 0.000000 1.000000
vn 0.000000 0.000000 1.000000
vn 0.000000 0.000000 1.000000
vn 0.000000 0.000000 1.000000
vn 0.000000 0.000000 1.000000
vn 0.000000 0.000000 1.000000
vn 0.000000 0.000000 1.000000
vn 0.000000 0.000000 1.000000
vn 0.000000 0.000000 1.000000
vn 0.000000 0.000000 1.000000
vn 0.000000 0.000000 1.000000
vn 0.000000 0.000000 1.000000
vn 0.000000 0.000000 1.000000
vn 0.000000 0.000000 1.000000
vn 0.000000 0.000000 1.000000
vn 0.000000 0.000000 1.000000
vn 0.000000 0.000000 1.000000
vn 0.000000 0.000000 1.000000
vn 0.000000 0.000000 1.000000
vn 0.000000 0.000000 1.000000
vn 0.000000 0.000000 1.000000
vn 0.000000 0.000000 1.000000
vn 0.000000 0.000000 1.000000
vn 0.000000 0.000000 1.000000
vn 0.000000 0.000000 1.000000
vn 0.000000 0.000000 1.000000
vn 0.000000 0.000000 1.000000
vn 0.000000 0.000000 1.000000
vn 0.000000 0.000000 1.000000
vn 0.000000 0.000000 1.000000
vn 0.000000 0.000000 1.000000
vn 0.000000 0.000000 1.000000
vn 0.000000 0.000000 1.000000
vn 0.000000 0.000000 1.000000
vn 0.000000 0.000000 1.000000
vn 0.000000 0.000000 1.000000
vn 0.000000 0.000000 1.000000
vn 0.000000 0.000000 1.000000
vn 0.000000 0.000000 1.000000
vn 0.000000 0.000000 1.000000
vn 0.000000 0.000000 1.000000
vn 0.000000 0.000000 1.000000
vn 0.000000 0.000000 1.000000
vn 0.000000 0.000000 1.000000
vn 0.000000 0.000000 1.000000
vn 0.000000 0.000000 1.000000
vn 0.000000 0.000000 1.000000
vn 0.000000 0.000000 1.000000
vn 0.000000 0.000000 1.000000
vn 0.000000 0.000000 1.000000
vn 0.000000 0.000000 1.000000
vn 0.000000 0.000000 1.000000
vn 0.000000 0.000000 1.000000
vn 0.000000 0.000000 1.000000
vn 0.000000 0.000000 1.000000
vn 0.000000 0.000000 1.000000
vn 0.000000 0.000000 1.000000
vn 0.000000 0.000000 1.000000
vn 0.000000 0.000000 1.000000
vn 0.000000 0.000000 1.000000
vn 0.000000 0.000000 1.000000
vn 0.000000 0.000000 1.000000
vn 0.000000 0.000000 1.000000
vn 0.000000 0.000000 1.000000
vn 0.000000 0.000000 1.000000
vn 0.000000 0.000000 1.000000
vn 0.000000 0.000000 1.000000
vn 0.000000 0.000000 1.000000
vn 0.000000 0.000000 1.000000
vn 0.000000 0.000000 1.000000
vn 0.000000 0.000000 1.000000
vn 0.000000 0.000000 1.000000
vn 0.000000 0.000000 1.000000
vn 0.000000 0.000000 1.000000
vn 0.000000 0.000000 1.000000
vn 0.000000 0.000000 1.000000
vn 0.000000 0.000000 1.000000
vn 0.000000 0.000000 1.000000
vn 0.000000 0.000000 1.000000
vn 0.000000 0.000000 1.000000
vn 0.000000 0.000000 1.000000
vn 0.000000 0.000000 1.000000
vn 0.000000 0.000000 1.000000
vn 0.000000 0.000000 1.000000
vn 0.000000 0.000000 1.000000
vn 0.000000 0.000000 1.000000
vn 0.000000 0.000000 1.000000
vn 0.000000 0.000000 1.000000
vn -0.000000 -0.000000 -1.000000
vn -0.000000 -0.000000 -1.000000
vn -0.000000 -0.000000 -1.000000
vn -0.000000 -0.000000 -1.000000
vn -0.000000 -0.000000 -1.000000
vn -0.000000 -0.000000 -1.000000
vn -0.000000 -0.000000 -1.000000
vn -0.000000 -0.000000 -1.000000
vn -0.000000 -0.000000 -1.000000
vn -0.000000 -0.000000 -1.000000
vn -0.000000 -0.000000 -1.000000
vn -0.000000 -0.000000 -1.000000
vn -0.000000 -0.000000 -1.000000
vn -0.000000 -0.000000 -1.000000
vn -0.000000 -0.000000 -1.000000
vn -0.000000 -0.000000 -1.000000
vn -0.000000 -0.000000 -1.000000
vn -0.000000 -0.000000 -1.000000
vn -0.000000 -0.000000 -1.000000
vn -0.000000 -0.000000 -1.000000
vn -0.000000 -0.000000 -1.000000
vn -0.000000 -0.000000 -1.000000
vn -0.000000 -0.000000 -1.000000
vn -0.000000 -0.000000 -1.000000
vn -0.000000 -0.000000 -1.000000
vn -0.000000 -0.000000 -1.000000
vn -0.000000 -0.000000 -1.000000
vn -0.000000 -0.000000 -1.000000
vn -0.000000 -0.000000 -1.000000
vn -0.000000 -0.000000 -1.000000
vn -0.000000 -0.000000 -1.000000
vn -0.000000 -0.000000 -1.000000
vn -0.000000 -0.000000 -1.000000
vn -0.000000 -0.000000 -1.000000
vn -0.000000 -0.000000 -1.000000
vn -0.000000 -0.000000 -1.000000
vn -0.000000 -0.000000 -1.000000
vn -0.000000 -0.000000 -1.000000
vn -0.000000 -0.000000 -1.000000
vn -0.000000 -0.000000 -1.000000
vn -0.000000 -0.000000 -1.000000
vn -0.000000 -0.000000 -1.000000
vn -0.000000 -0.000000 -1.000000
vn -0.000000 -0.000000 -1.000000
vn -0.000000 -0.000000 -1.000000
vn -0.000000 -0.000000 -1.000000
vn -0.000000 -0.000000 -1.000000
vn -0.000000 -0.000000 -1.000000
vn -0.000000 -0.000000 -1.000000
vn -0.000000 -0.000000 -1.000000
vn -0.000000 -0.000000 -1.000000
vn -0.000000 -0.000000 -1.000000
vn -0.000000 -0.000000 -1.000000
vn -0.000000 -0.000000 -1.000000
vn -0.000000 -0.000000 -1.000000
vn -0.000000 -0.000000 -1.000000
vn -0.000000 -0.000000 -1.000000
vn -0.000000 -0.000000 -1.000000
vn -0.000000 -0.000000 -1.000000
vn -0.000000 -0.000000 -1.000000
vn -0.000000 -0.000000 -1.000000
vn -0.000000 -0.000000 -1.000000
vn -0.000000 -0.000000 -1.000000
vn -0.000000 -0.000000 -1.000000
vn -0.000000 -0.000000 -1.000000
vn -0.000000 -0.000000 -1.000000
vn -0.000000 -0.000000 -1.000000
vn -0.000000 -0.000000 -1.000000
vn -0.000000 -0.000000 -1.000000
vn -0.000000 -0.000000 -1.000000
vn -0.000000 -0.000000 -1.000000
vn -0.000000 -0.000000 -1.000000
vn -0.000000 -0.000000 -1.000000
vn -0.000000 -0.000000 -1.000000
vn -0.000000 -0.000000 -1.000000
vn -0.000000 -0.000000 -1.000000
vn -0.000000 -0.000000 -1.000000
vn -0.000000 -0.000000 -1.000000
vn -0.000000 -0.000000 -1.000000
vn -0.000000 -0.000000 -1.000000
vn -0.000000 -0.000000 -1.000000
vn -0.000000 -0.000000 -1.000000
vn -0.000000 -0.000000 -1.000000
vn -0.000000 -0.000000 -1.000000
vn -0.000000 -0.000000 -1.000000
vn -0.000000 -0.000000 -1.000000
vn -0.000000 -0.000000 -1.000000
vn -0.000000 -0.000000 -1.000000
vn -0.000000 -0.000000 -1.000000
vn -0.000000 -0.000000 -1.000000
vn -0.000000 -0.000000 -1.000000
vn -0.000000 -0.000000 -1.000000
vn -0.000000 -0.000000 -1.000000
vn -0.000000 -0.000000 -1.000000
vn -0.000000 -0.000000 -1.000000
vn -0.000000 -0.000000 -1.000000
vn -0.000000 -0.000000 -1.000000
vn -0.000000 -0.000000 -1.000000
vn -0.000000 -0.000000 -1.000000
vn -0.000000 -0.000000 -1.000000
vn -0.000000 -0.000000 -1.000000
vn -0.000000 -0.000000 -1.000000
vn -0.000000 -0.000000 -1.000000
vn -0.000000 -0.000000 -1.000000
vn -0.000000 -0.000000 -1.000000
vn -0.000000 -0.000000 -1.000000
vn 1.000000 0.000000 0.000000
vn 1.000000 0.000000 0.000000
vn 1.000000 0.000000 0.000000
vn 1.000000 0.000000 0.000000
vn -1.000000 -0.000000 -0.000000
vn -1.000000 -0.000000 -0.000000
vn -1.000000 -0.000000 -0.000000
vn -1.000000 -0.000000 -0.000000
vn -0.965926 0.000000 0.258819
vn -0.965926 0.000000 0.258819
vn -0.866025 0.000000 0.500000
vn -0.866025 0.000000 0.500000
vn -0.707107 0.000000 0.707107
vn -0.707107 0.000000 0.707107
vn -0.500000 0.000000 0.866025
vn -0.500000 0.000000 0.866025
vn -0.258819 0.000000 0.965926
vn -0.258819 0.000000 0.965926
vn -0.000000 0.000000 1.000000
vn -0.000000 0.000000 1.000000
vn 0.258819 0.000000 0.965926
vn 0.258819 0.000000 0.965926
vn 0.500000 0.000000 0.866025
vn 0.500000 0.000000 0.866025
vn 0.707107 0.000000 0.707107
vn 0.707107 0.000000 0.707107
vn 0.866025 0.000000 0.500000
vn 0.866025 0.000000 0.500000
vn 0.965926 0.000000 0.258819
vn 0.965926 0.000000 0.258819
vn 0.000000 -1.000000 0.000000
vn 0.000000 -1.000000 0.000000
vn 0.000000 -1.000000 0.000000
vn 0.000000 -1.000000 0.000000
vn 0.000000 -1.000000 0.000000
vn 0.000000 -1.000000 0.000000
vn 0.000000 -1.000000 0.000000
vn 0.000000 -1.000000 0.000000
vn 0.000000 -1.000000 0.000000
vn 0.000000 -1.000000 0.000000
vn 0.000000 -1.000000 0.000000
vn 0.000000 -1.000000 0.000000
vn 0.000000 -1.000000 0.000000
vn 0.000000 -1.000000 0.000000
vn 0.000000 -1.000000 0.000000
vn 0.000000 -1.000000 0.000000
vn 0.000000 -1.000000 0.000000
vn 0.000000 -1.000000 0.000000
vn 0.000000 -1.000000 0.000000
vn 0.000000 -1.000000 0.000000
vn 0.000000 -1.000000 0.000000
vn 0.000000 -1.000000 0.000000
vn 0.000000 -1.000000 0.000000
vn 0.000000 -1.000000 0.000000
vn 0.000000 -1.000000 0.000000
vn 0.000000 -1.000000 0.000000
vn 0.000000 -1.000000 0.000000
vn 0.000000 -1.000000 0.000000
vn 0.000000 -1.000000 0.000000
vn 0.000000 -1.000000 0.000000
vn 0.000000 -1.000000 0.000000
vn 0.000000 0.000000 1.000000
vn 0.000000 0.000000 1.000000
vn 0.000000 0.000000 1.000000
vn 0.000000 0.000000 1.000000
vn 0.000000 0.000000 1.000000
vn 0.000000 0.000000 1.000000
vn 0.000000 0.000000 1.000000
vn 0.000000 0.000000 1.000000
vn 1.000000 -0.000000 -0.000000
vn 1.000000 -0.000000 -0.000000
vn 1.000000 -0.000000 -0.000000
vn 1.000000 -0.000000 -0.000000
vn -1.000000 -0.000000 -0.000000
vn -1.000000 -0.000000 -0.000000
vn -1.000000 -0.000000 -0.000000
vn -1.000000 -0.000000 -0.000000
vn -0.000000 -0.000000 1.000000
vn -0.000000 -0.000000 1.000000
vn -0.000000 -0.000000 1.000000
vn -0.000000 -0.000000 1.000000
vn 0.000000 -1.000000 0.000000
vn 0.000000 -1.000000 0.000000
vn 0.000000 -1.000000 0.000000
vn 0.000000 -1.000000 0.000000
vn 0.000000 -1.000000 0.000000
vn 0.000000 -1.000000 0.000000
vn 0.000000 -1.000000 0.000000
vn 0.000000 -1.000000 0.000000
vn 0.000000 -1.000000 0.000000
vn 0.000000 -1.000000 0.000000
vn 0.000000 -1.000000 0.000000
vn 0.000000 -1.000000 0.000000
vn 0.000000 -1.000000 0.000000
vn 0.000000 -1.000000 0.000000
vn 0.000000 -1.000000 0.000000
vn 0.000000 -1.000000 0.000000
vn 0.000000 0.000000 1.000000
vn 0.000000 0.000000 1.000000
vn 0.000000 0.000000 1.000000
vn 0.000000 0.000000 1.000000
vn 1.000000 0.000000 0.000000
vn 1.000000 0.000000 0.000000
vn 1.000000 0.000000 0.000000
vn 1.000000 0.000000 0.000000
vn -1.000000 -0.000000 -0.000000
vn -1.000000 -0.000000 -0.000000
vn -1.000000 -0.000000 -0.000000
vn -1.000000 -0.000000 -0.000000
vn -0.000000 -0.000000 1.000000
vn -0.000000 -0.000000 1.000000
vn -0.000000 -0.000000 1.000000
vn -0.000000 -0.000000 1.000000
vn 0.000000 0.000000 1.000000
vn 0.000000 0.000000 1.000000
vn 0.000000 0.000000 1.000000
vn 0.000000 0.000000 1.000000
vn 0.000000 0.000000 1.000000
vn 0.000000 0.000000 1.000000
vn 0.000000 0.000000 1.000000
vn 0.000000 0.000000 1.000000
vn -1.000000 0.000000 0.000000
vn -1.000000 0.000000 0.000000
vn -1.000000 0.000000 0.000000
vn -1.000000 0.000000 0.000000
vn -1.000000 0.000000 0.000000
vn -1.000000 0.000000 0.000000
vn -1.000000 0.000000 0.000000
vn -1.000000 0.000000 0.000000
vn 1.000000 0.000000 0.000000
vn 1.000000 0.000000 0.000000
vn 1.000000 0.000000 0.000000
vn 1.000000 0.000000 0.000000
vn 0.000000 1.000000 0.000000
vn 0.000000 1.000000 0.000000
vn 0.000000 1.000000 0.000000
vn 0.000000 1.000000 0.000000
vn 0.000000 1.000000 0.000000
vn 0.000000 1.000000 0.000000
vn 0.000000 1.000000 0.000000
vn 0.000000 1.000000 0.000000
vn 0.000000 1.000000 0.000000
vn 0.000000 1.000000 0.000000
vn 0.000000 1.000000 0.000000
vn 0.000000 1.000000 0.000000
vn 0.000000 1.000000 0.000000
vn 0.000000 1.000000 0.000000
vn 0.000000 1.000000 0.000000
vn 0.000000 1.000000 0.000000
vn -1.000000 0.000000 0.000000
vn -1.000000 0.000000 0.000000
vn -1.000000 0.000000 0.000000
vn -1.000000 0.000000 0.000000
vn 0.000000 1.000000 0.000000
vn 0.000000 1.000000 0.000000
vn 0.000000 1.000000 0.000000
vn 0.000000 1.000000 0.000000
vn 0.000000 1.000000 0.000000
vn 0.000000 1.000000 0.000000
vn 0.000000 1.000000 0.000000
vn 0.000000 1.000000 0.000000
vn 0.000000 1.000000 0.000000
vn 0.000000 1.000000 0.000000
vn 0.000000 1.000000 0.000000
vn 0.000000 1.000000 0.000000
vn 0.000000 1.000000 0.000000
vn 0.000000 1.000000 0.000000
vn 0.000000 1.000000 0.000000
vn 0.000000 1.000000 0.000000
vn 0.000000 1.000000 0.000000
vn 0.000000 1.000000 0.000000
vn 0.000000 1.000000 0.000000
vn 0.000000 1.000000 0.000000
vn 0.000000 1.000000 0.000000
vn 0.000000 1.000000 0.000000
vn 0.000000 1.000000 0.000000
vn 0.000000 1.000000 0.000000
vn 0.000000 1.000000 0.000000
vn 0.000000 1.000000 0.000000
vn 0.000000 1.000000 0.000000
vn 0.000000 1.000000 0.000000
vn 0.000000 1.000000 0.000000
vn 0.000000 1.000000 0.000000
vn 0.000000 1.000000 0.000000
vn 1.000000 0.000000 0.000000
vn 1.000000 0.000000 0.000000
vn 1.000000 0.000000 0.000000
vn 1.000000 0.000000 0.000000
vn 1.000000 0.000000 0.000000
vn 1.000000 0.000000 0.000000
vn 1.000000 0.000000 0.000000
vn 1.000000 0.000000 0.000000
f 99/258/254 100/259/255 102/260/256
f 102/260/256 100/259/255 101/261/257
f 103/262/258 99/263/259 104/264/260
f 104/264/260 99/263/259 102/265/261
f 105/266/262 103/267/263 106/268/264
f 106/268/264 103/267/263 104/269/265
f 100/270/266 105/271/267 101/272/268
f 101/272/268 105/271/267 106/273/269
f 107/274/270 108/275/271 110/276/272
f 110/276/272 108/275/271 109/277/273
f 111/278/274 112/279/275 114/280/276
f 114/280/276 112/279/275 113/281/277
f 113/281/277 112/279/275 107/282/278
f 113/281/277 107/282/278 110/283/279
f 115/284/280 111/285/281 116/286/282
f 116/286/282 111/285/281 114/287/283
f 108/288/284 117/289/285 109/290/286
f 109/290/286 117/289/285 118/291/287
f 118/291/287 117/289/285 115/292/288
f 118/291/287 115/292/288 116/293/289
f 119/294/290 120/295/291 124/296/292
f 124/296/292 120/295/291 123/297/293
f 123/297/293 120/295/291 121/298/294
f 123/297/293 121/298/294 122/299/295
f 125/300/296 119/301/297 126/302/298
f 126/302/298 119/301/297 124/303/299
f 127/304/300 128/305/301 130/306/302
f 130/306/302 128/305/301 129/307/303
f 129/307/303 128/305/301 125/308/304
f 129/307/303 125/308/304 126/309/305
f 121/310/306 127/311/307 122/312/308
f 122/312/308 127/311/307 130/313/309
f 132/314/310 178/315/311 131/316/312
f 131/316/312 178/315/311 155/317/313
f 131/318/312 155/319/313 154/320/314
f 154/320/314 155/319/313 156/321/315
f 154/320/314 156/321/315 153/322/316
f 153/322/316 156/321/315 157/323/317
f 153/322/316 157/323/317 152/324/318
f 152/324/318 157/323/317 158/325/319
f 152/324/318 158/325/319 151/326/320
f 151/326/320 158/325/319 159/327/321
f 151/326/320 159/327/321 150/328/322
f 150/328/322 159/327/321 160/329/323
f 150/328/322 160/329/323 149/330/324
f 149/330/324 160/329/323 161/331/325
f 149/330/324 161/331/325 148/332/326
f 148/332/326 161/331/325 162/333/327
f 148/332/326 162/333/327 147/334/328
f 147/334/328 162/333/327 163/335/329
f 147/334/328 163/335/329 146/336/330
f 146/336/330 163/335/329 164/337/331
f 146/336/330 164/337/331 145/338/332
f 145/338/332 164/337/331 165/339/333
f 145/338/332 165/339/333 144/340/334
f 144/340/334 165/339/333 166/341/335
f 144/340/334 166/341/335 143/342/336
f 143/342/336 166/341/335 167/343/337
f 143/342/336 167/343/337 142/344/338
f 142/344/338 167/343/337 168/345/339
f 142/344/338 168/345/339 141/346/340
f 141/346/340 168/345/339 169/347/341
f 141/346/340 169/347/341 140/348/342
f 140/348/342 169/347/341 170/349/343
f 140/348/342 170/349/343 139/350/344
f 139/350/344 170/349/343 171/351/345
f 139/350/344 171/351/345 138/352/346
f 138/352/346 171/351/345 172/353/347
f 138/352/346 172/353/347 137/354/348
f 137/354/348 172/353/347 173/355/349
f 137/354/348 173/355/349 136/356/350
f 136/356/350 173/355/349 174/357/351
f 136/356/350 174/357/351 135/358/352
f 135/358/352 174/357/351 175/359/353
f 135/358/352 175/359/353 134/360/354
f 134/360/354 175/359/353 176/361/355
f 134/360/354 176/361/355 133/362/356
f 133/362/356 176/361/355 177/363/357
f 133/362/356 177/363/357 132/314/310
f 132/314/310 177/363/357 178/315/311
f 180/364/358 226/365/359 179/366/360
f 179/366/360 226/365/359 203/367/361
f 179/368/360 203/369/361 202/370/362
f 202/370/362 203/369/361 204/371/363
f 202/370/362 204/371/363 201/372/364
f 201/372/364 204/371/363 205/373/365
f 201/372/364 205/373/365 200/374/366
f 200/374/366 205/373/365 206/375/367
f 200/374/366 206/375/367 199/376/368
f 199/376/368 206/375/367 207/377/369
f 199/376/368 207/377/369 198/378/370
f 198/378/370 207/377/369 208/379/371
f 198/378/370 208/379/371 197/380/372
f 197/380/372 208/379/371 209/381/373
f 197/380/372 209/381/373 196/382/374
f 196/382/374 209/381/373 210/383/375
f 196/382/374 210/383/375 195/384/376
f 195/384/376 210/383/375 211/385/377
f 195/384/376 211/385/377 194/386/378
f 194/386/378 211/385/377 212/387/379
f 194/386/378 212/387/379 193/388/380
f 193/388/380 212/387/379 213/389/381
f 193/388/380 213/389/381 192/390/382
f 192/390/382 213/389/381 214/391/383
f 192/390/382 214/391/383 191/392/384
f 191/392/384 214/391/383 215/393/385
f 191/392/384 215/393/385 190/394/386
f 190/394/386 215/393/385 216/395/387
f 190/394/386 216/395/387 189/396/388
f 189/396/388 216/395/387 217/397/389
f 189/396/388 217/397/389 188/398/390
f 188/398/390 217/397/389 218/399/391
f 188/398/390 218/399/391 187/400/392
f 187/400/392 218/399/391 219/401/393
f 187/400/392 219/401/393 186/402/394
f 186/402/394 219/401/393 220/403/395
f 186/402/394 220/403/395 185/404/396
f 185/404/396 220/403/395 221/405/397
f 185/404/396 221/405/397 184/406/398
f 184/406/398 221/405/397 222/407/399
f 184/406/398 222/407/399 183/408/400
f 183/408/400 222/407/399 223/409/401
f 183/408/400 223/409/401 182/410/402
f 182/410/402 223/409/401 224/411/403
f 182/410/402 224/411/403 181/412/404
f 181/412/404 224/411/403 225/413/405
f 181/412/404 225/413/405 180/364/358
f 180/364/358 225/413/405 226/365/359
f 228/414/406 274/415/407 227/416/408
f 227/416/408 274/415/407 251/417/409
f 227/418/408 251/419/409 250/420/410
f 250/420/410 251/419/409 252/421/411
f 250/420/410 252/421/411 249/422/412
f 249/422/412 252/421/411 253/423/413
f 249/422/412 253/423/413 248/424/414
f 248/424/414 253/423/413 254/425/415
f 248/424/414 254/425/415 247/426/416
f 247/426/416 254/425/415 255/427/417
f 247/426/416 255/427/417 246/428/418
f 246/428/418 255/427/417 256/429/419
f 246/428/418 256/429/419 245/430/420
f 245/430/420 256/429/419 257/431/421
f 245/430/420 257/431/421 244/432/422
f 244/432/422 257/431/421 258/433/423
f 244/432/422 258/433/423 243/434/424
f 243/434/424 258/433/423 259/435/425
f 243/434/424 259/435/425 242/436/426
f 242/436/426 259/435/425 260/437/427
f 242/436/426 260/437/427 241/438/428
f 241/438/428 260/437/427 261/439/429
f 241/438/428 261/439/429 240/440/430
f 240/440/430 261/439/429 262/441/431
f 240/440/430 262/441/431 239/442/432
f 239/442/432 262/441/431 263/443/433
f 239/442/432 263/443/433 238/444/434
f 238/444/434 263/443/433 264/445/435
f 238/444/434 264/445/435 237/446/436
f 237/446/436 264/445/435 265/447/437
f 237/446/436 265/447/437 236/448/438
f 236/448/438 265/447/437 266/449/439
f 236/448/438 266/449/439 235/450/440
f 235/450/440 266/449/439 267/451/441
f 235/450/440 267/451/441 234/452/442
f 234/452/442 267/451/441 268/453/443
f 234/452/442 268/453/443 233/454/444
f 233/454/444 268/453/443 269/455/445
f 233/454/444 269/455/445 232/456/446
f 232/456/446 269/455/445 270/457/447
f 232/456/446 270/457/447 231/458/448
f 231/458/448 270/457/447 271/459/449
f 231/458/448 271/459/449 230/460/450
f 230/460/450 271/459/449 272/461/451
f 230/460/450 272/461/451 229/462/452
f 229/462/452 272/461/451 273/463/453
f 229/462/452 273/463/453 228/414/406
f 228/414/406 273/463/453 274/415/407
f 275/464/454 276/465/455 278/466/456
f 278/466/456 276/465/455 277/467/457
f 276/468/458 279/469/459 277/470/460
f 277/470/460 279/469/459 280/471/461
f 279/472/462 281/473/463 280/474/464
f 280/474/464 281/473/463 282/475/465
f 281/476/466 275/477/467 282/478/468
f 282/478/468 275/477/467 278/479/469
f 284/480/470 330/481/471 283/482/472
f 283/482/472 330/481/471 307/483/473
f 283/484/472 307/485/473 306/486/474
f 306/486/474 307/485/473 308/487/475
f 306/486/474 308/487/475 305/488/476
f 305/488/476 308/487/475 309/489/477
f 305/488/476 309/489/477 304/490/478
f 304/490/478 309/489/477 310/491/479
f 304/490/478 310/491/479 303/492/480
f 303/492/480 310/491/479 311/493/481
f 303/492/480 311/493/481 302/494/482
f 302/494/482 311/493/481 312/495/483
f 302/494/482 312/495/483 301/496/484
f 301/496/484 312/495/483 313/497/485
f 301/496/484 313/497/485 300/498/486
f 300/498/486 313/497/485 314/499/487
f 300/498/486 314/499/487 299/500/488
f 299/500/488 314/499/487 315/501/489
f 299/500/488 315/501/489 298/502/490
f 298/502/490 315/501/489 316/503/491
f 298/502/490 316/503/491 297/504/492
f 297/504/492 316/503/491 317/505/493
f 297/504/492 317/505/493 296/506/494
f 296/506/494 317/505/493 318/507/495
f 296/506/494 318/507/495 295/508/496
f 295/508/496 318/507/495 319/509/497
f 295/508/496 319/509/497 294/510/498
f 294/510/498 319/509/497 320/511/499
f 294/510/498 320/511/499 293/512/500
f 293/512/500 320/511/499 321/513/501
f 293/512/500 321/513/501 292/514/502
f 292/514/502 321/513/501 322/515/503
f 292/514/502 322/515/503 291/516/504
f 291/516/504 322/515/503 323/517/505
f 291/516/504 323/517/505 290/518/506
f 290/518/506 323/517/505 324/519/507
f 290/518/506 324/519/507 289/520/508
f 289/520/508 324/519/507 325/521/509
f 289/520/508 325/521/509 288/522/510
f 288/522/510 325/521/509 326/523/511
f 288/522/510 326/523/511 287/524/512
f 287/524/512 326/523/511 327/525/513
f 287/524/512 327/525/513 286/526/514
f 286/526/514 327/525/513 328/527/515
f 286/526/514 328/527/515 285/528/516
f 285/528/516 328/527/515 329/529/517
f 285/528/516 329/529/517 284/480/470
f 284/480/470 329/529/517 330/481/471
f 332/530/518 237/531/519 331/532/520
f 331/532/520 237/531/519 297/533/521
f 331/532/520 297/533/521 296/534/522
f 333/535/523 277/536/524 332/530/518
f 332/530/518 277/536/524 244/537/525
f 332/530/518 244/537/525 243/538/526
f 334/539/527 336/540/528 333/535/523
f 333/535/523 336/540/528 132/541/529
f 333/535/523 132/541/529 131/542/530
f 334/539/527 335/543/531 336/540/528
f 331/532/520 280/544/532 336/540/528
f 336/540/528 280/544/532 282/545/533
f 336/540/528 282/545/533 185/546/534
f 185/546/534 282/545/533 186/547/535
f 186/547/535 282/545/533 187/548/536
f 187/548/536 282/545/533 188/549/537
f 188/549/537 282/545/533 189/550/538
f 189/550/538 282/545/533 190/551/539
f 190/551/539 282/545/533 191/552/540
f 191/552/540 282/545/533 192/553/541
f 192/553/541 282/545/533 193/554/542
f 193/554/542 282/545/533 278/555/543
f 193/554/542 278/555/543 141/556/544
f 141/556/544 278/555/543 142/557/545
f 142/557/545 278/555/543 143/558/546
f 143/558/546 278/555/543 144/559/547
f 144/559/547 278/555/543 145/560/548
f 145/560/548 278/555/543 146/561/549
f 146/561/549 278/555/543 147/562/550
f 147/562/550 278/555/543 148/563/551
f 148/563/551 278/555/543 149/564/552
f 149/564/552 278/555/543 333/535/523
f 149/564/552 333/535/523 150/565/553
f 150/565/553 333/535/523 151/566/554
f 151/566/554 333/535/523 152/567/555
f 152/567/555 333/535/523 153/568/556
f 153/568/556 333/535/523 154/569/557
f 154/569/557 333/535/523 131/542/530
f 284/570/558 283/571/559 280/544/532
f 280/544/532 283/571/559 306/572/560
f 280/544/532 306/572/560 305/573/561
f 305/573/561 304/574/562 280/544/532
f 280/544/532 304/574/562 277/536/524
f 277/536/524 304/574/562 230/575/563
f 277/536/524 230/575/563 229/576/564
f 230/575/563 304/574/562 231/577/565
f 231/577/565 304/574/562 303/578/566
f 231/577/565 303/578/566 232/579/567
f 232/579/567 303/578/566 302/580/568
f 232/579/567 302/580/568 233/581/569
f 233/581/569 302/580/568 301/582/570
f 233/581/569 301/582/570 300/583/571
f 233/581/569 300/583/571 234/584/572
f 234/584/572 300/583/571 299/585/573
f 234/584/572 299/585/573 235/586/574
f 235/586/574 299/585/573 236/587/575
f 236/587/575 299/585/573 298/588/576
f 236/587/575 298/588/576 237/531/519
f 237/531/519 298/588/576 297/533/521
f 296/534/522 295/589/577 331/532/520
f 331/532/520 295/589/577 294/590/578
f 331/532/520 294/590/578 293/591/579
f 293/591/579 292/592/580 331/532/520
f 331/532/520 292/592/580 291/593/581
f 331/532/520 291/593/581 290/594/582
f 331/532/520 290/594/582 280/544/532
f 280/544/532 290/594/582 289/595/583
f 280/544/532 289/595/583 288/596/584
f 288/596/584 287/597/585 280/544/532
f 280/544/532 287/597/585 286/598/586
f 280/544/532 286/598/586 285/599/587
f 285/599/587 284/570/558 280/544/532
f 278/555/543 277/536/524 333/535/523
f 228/600/588 227/601/589 277/536/524
f 277/536/524 227/601/589 250/602/590
f 277/536/524 250/602/590 249/603/591
f 249/603/591 248/604/592 277/536/524
f 277/536/524 248/604/592 247/605/593
f 277/536/524 247/605/593 246/606/594
f 246/606/594 245/607/595 277/536/524
f 277/536/524 245/607/595 244/537/525
f 243/538/526 242/608/596 332/530/518
f 332/530/518 242/608/596 241/609/597
f 332/530/518 241/609/597 240/610/598
f 240/610/598 239/611/599 332/530/518
f 332/530/518 239/611/599 238/612/600
f 332/530/518 238/612/600 237/531/519
f 229/576/564 228/600/588 277/536/524
f 180/613/601 179/614/602 336/540/528
f 336/540/528 179/614/602 202/615/603
f 336/540/528 202/615/603 132/541/529
f 132/541/529 202/615/603 201/616/604
f 132/541/529 201/616/604 133/617/605
f 133/617/605 201/616/604 134/618/606
f 134/618/606 201/616/604 200/619/607
f 134/618/606 200/619/607 135/620/608
f 135/620/608 200/619/607 199/621/609
f 135/620/608 199/621/609 136/622/610
f 136/622/610 199/621/609 198/623/611
f 136/622/610 198/623/611 137/624/612
f 137/624/612 198/623/611 197/625/613
f 137/624/612 197/625/613 196/626/614
f 137/624/612 196/626/614 138/627/615
f 138/627/615 196/626/614 195/628/616
f 138/627/615 195/628/616 139/629/617
f 139/629/617 195/628/616 194/630/618
f 139/629/617 194/630/618 140/631/619
f 140/631/619 194/630/618 141/556/544
f 141/556/544 194/630/618 193/554/542
f 185/546/534 184/632/620 336/540/528
f 336/540/528 184/632/620 183/633/621
f 336/540/528 183/633/621 182/634/622
f 182/634/622 181/635/623 336/540/528
f 336/540/528 181/635/623 180/613/601
f 338/636/624 279/637/625 337/638/626
f 337/638/626 279/637/625 324/639/627
f 337/638/626 324/639/627 323/640/628
f 339/641/629 341/642/630 338/636/624
f 338/636/624 341/642/630 178/643/631
f 338/636/624 178/643/631 204/644/632
f 204/644/632 178/643/631 205/645/633
f 205/645/633 178/643/631 177/646/634
f 205/645/633 177/646/634 176/647/635
f 339/641/629 340/648/636 341/642/630
f 342/649/637 276/650/638 341/642/630
f 341/642/630 276/650/638 275/651/639
f 341/642/630 275/651/639 161/652/640
f 161/652/640 275/651/639 162/653/641
f 162/653/641 275/651/639 163/654/642
f 163/654/642 275/651/639 164/655/643
f 164/655/643 275/651/639 165/656/644
f 165/656/644 275/651/639 166/657/645
f 166/657/645 275/651/639 167/658/646
f 167/658/646 275/651/639 168/659/647
f 168/659/647 275/651/639 169/660/648
f 169/660/648 275/651/639 213/661/649
f 169/660/648 213/661/649 212/662/650
f 337/638/626 265/663/651 342/649/637
f 342/649/637 265/663/651 264/664/652
f 342/649/637 264/664/652 263/665/653
f 308/666/654 307/667/655 279/637/625
f 279/637/625 307/667/655 330/668/656
f 279/637/625 330/668/656 329/669/657
f 329/669/657 328/670/658 279/637/625
f 279/637/625 328/670/658 327/671/659
f 279/637/625 327/671/659 326/672/660
f 326/672/660 325/673/661 279/637/625
f 279/637/625 325/673/661 324/639/627
f 323/640/628 322/674/662 337/638/626
f 337/638/626 322/674/662 321/675/663
f 337/638/626 321/675/663 320/676/664
f 320/676/664 319/677/665 337/638/626
f 337/638/626 319/677/665 318/678/666
f 337/638/626 318/678/666 317/679/667
f 337/638/626 317/679/667 265/663/651
f 265/663/651 317/679/667 316/680/668
f 265/663/651 316/680/668 266/681/669
f 266/681/669 316/680/668 315/682/670
f 266/681/669 315/682/670 267/683/671
f 267/683/671 315/682/670 268/684/672
f 268/684/672 315/682/670 314/685/673
f 268/684/672 314/685/673 269/686/674
f 269/686/674 314/685/673 313/687/675
f 269/686/674 313/687/675 312/688/676
f 269/686/674 312/688/676 270/689/677
f 270/689/677 312/688/676 311/690/678
f 270/689/677 311/690/678 271/691/679
f 271/691/679 311/690/678 310/692/680
f 271/691/679 310/692/680 272/693/681
f 272/693/681 310/692/680 276/650/638
f 272/693/681 276/650/638 273/694/682
f 273/694/682 276/650/638 274/695/683
f 274/695/683 276/650/638 251/696/684
f 251/696/684 276/650/638 252/697/685
f 252/697/685 276/650/638 253/698/686
f 253/698/686 276/650/638 254/699/687
f 254/699/687 276/650/638 255/700/688
f 255/700/688 276/650/638 256/701/689
f 256/701/689 276/650/638 257/702/690
f 257/702/690 276/650/638 258/703/691
f 258/703/691 276/650/638 342/649/637
f 258/703/691 342/649/637 259/704/692
f 259/704/692 342/649/637 260/705/693
f 260/705/693 342/649/637 261/706/694
f 261/706/694 342/649/637 262/707/695
f 262/707/695 342/649/637 263/665/653
f 276/650/638 310/692/680 279/637/625
f 279/637/625 310/692/680 309/708/696
f 279/637/625 309/708/696 308/666/654
f 275/651/639 281/709/697 213/661/649
f 213/661/649 281/709/697 214/710/698
f 214/710/698 281/709/697 215/711/699
f 215/711/699 281/709/697 216/712/700
f 216/712/700 281/709/697 217/713/701
f 217/713/701 281/709/697 218/714/702
f 218/714/702 281/709/697 219/715/703
f 219/715/703 281/709/697 220/716/704
f 220/716/704 281/709/697 221/717/705
f 221/717/705 281/709/697 338/636/624
f 221/717/705 338/636/624 222/718/706
f 222/718/706 338/636/624 223/719/707
f 223/719/707 338/636/624 224/720/708
f 224/720/708 338/636/624 225/721/709
f 225/721/709 338/636/624 226/722/710
f 226/722/710 338/636/624 203/723/711
f 203/723/711 338/636/624 204/644/632
f 281/709/697 279/637/625 338/636/624
f 211/724/712 171/725/713 212/662/650
f 212/662/650 171/725/713 170/726/714
f 212/662/650 170/726/714 169/660/648
f 171/725/713 211/724/712 172/727/715
f 172/727/715 211/724/712 210/728/716
f 172/727/715 210/728/716 173/729/717
f 173/729/717 210/728/716 209/730/718
f 173/729/717 209/730/718 208/731/719
f 173/729/717 208/731/719 174/732/720
f 174/732/720 208/731/719 207/733/721
f 174/732/720 207/733/721 175/734/722
f 175/734/722 207/733/721 206/735/723
f 175/734/722 206/735/723 176/647/635
f 176/647/635 206/735/723 205/645/633
f 156/736/724 155/737/725 341/642/630
f 341/642/630 155/737/725 178/643/631
f 161/652/640 160/738/726 341/642/630
f 341/642/630 160/738/726 159/739/727
f 341/642/630 159/739/727 158/740/728
f 158/740/728 157/741/729 341/642/630
f 341/642/630 157/741/729 156/736/724
f 343/742/730 344/743/731 346/744/732
f 346/744/732 344/743/731 345/745/733
f 347/746/734 348/747/735 350/748/736
f 350/748/736 348/747/735 349/749/737
f 349/750/737 348/751/735 372/752/738
f 372/752/738 348/751/735 351/753/739
f 372/752/738 351/753/739 371/754/740
f 371/754/740 351/753/739 352/755/741
f 371/754/740 352/755/741 370/756/742
f 370/756/742 352/755/741 353/757/743
f 370/756/742 353/757/743 369/758/744
f 369/758/744 353/757/743 354/759/745
f 369/758/744 354/759/745 368/760/746
f 368/760/746 354/759/745 355/761/747
f 368/760/746 355/761/747 367/762/748
f 367/762/748 355/761/747 356/763/749
f 367/762/748 356/763/749 366/764/750
f 366/764/750 356/763/749 357/765/751
f 366/764/750 357/765/751 365/766/752
f 365/766/752 357/765/751 358/767/753
f 365/766/752 358/767/753 364/768/754
f 364/768/754 358/767/753 359/769/755
f 364/768/754 359/769/755 363/770/756
f 363/770/756 359/769/755 360/771/757
f 363/770/756 360/771/757 362/772/758
f 362/772/758 360/771/757 361/773/759
f 362/772/758 361/773/759 346/774/732
f 346/774/732 361/773/759 343/775/730
f 119/776/760 125/777/761 332/778/762
f 332/778/762 125/777/761 128/779/763
f 332/778/762 128/779/763 333/780/764
f 333/780/764 128/779/763 127/781/765
f 333/780/764 127/781/765 334/782/766
f 334/782/766 127/781/765 121/783/767
f 334/782/766 121/783/767 365/784/768
f 365/784/768 121/783/767 366/785/769
f 366/785/769 121/783/767 367/786/770
f 367/786/770 121/783/767 368/787/771
f 368/787/771 121/783/767 369/788/772
f 369/788/772 121/783/767 370/789/773
f 370/789/773 121/783/767 371/790/774
f 371/790/774 121/783/767 372/791/775
f 372/791/775 121/783/767 377/792/776
f 372/791/775 377/792/776 349/793/777
f 349/793/777 377/792/776 378/794/778
f 349/793/777 378/794/778 350/795/779
f 377/792/776 121/783/767 379/796/780
f 379/796/780 121/783/767 120/797/781
f 379/796/780 120/797/781 376/798/782
f 376/798/782 120/797/781 119/776/760
f 376/798/782 119/776/760 374/799/783
f 374/799/783 119/776/760 332/778/762
f 365/784/768 364/800/784 334/782/766
f 334/782/766 364/800/784 373/801/785
f 373/801/785 364/800/784 363/802/786
f 373/801/785 363/802/786 362/803/787
f 362/803/787 346/804/788 373/801/785
f 373/801/785 346/804/788 345/805/789
f 374/799/783 375/806/790 376/798/782
f 376/798/782 377/792/776 379/796/780
f 345/807/791 344/808/792 373/809/793
f 373/809/793 344/808/792 380/810/794
f 373/809/793 380/810/794 381/811/795
f 373/809/793 381/811/795 384/812/796
f 384/812/796 381/811/795 382/813/797
f 384/812/796 382/813/797 383/814/798
f 383/815/799 382/816/800 386/817/801
f 386/817/801 382/816/800 385/818/802
f 387/819/803 388/820/804 390/821/805
f 390/821/805 388/820/804 389/822/806
f 389/823/807 386/824/808 390/825/809
f 390/825/809 386/824/808 385/826/810
f 114/827/811 339/828/812 116/829/813
f 116/829/813 339/828/812 338/830/814
f 116/829/813 338/830/814 118/831/815
f 118/831/815 338/830/814 337/832/816
f 118/831/815 337/832/816 109/833/817
f 109/833/817 337/832/816 110/834/818
f 110/834/818 337/832/816 391/835/819
f 110/834/818 391/835/819 390/836/820
f 390/836/820 391/835/819 387/837/821
f 113/838/822 392/839/823 114/827/811
f 114/827/811 392/839/823 385/840/824
f 114/827/811 385/840/824 381/841/825
f 381/841/825 385/840/824 382/842/826
f 392/839/823 113/838/822 390/836/820
f 390/836/820 113/838/822 110/834/818
f 390/836/820 385/840/824 392/839/823
f 381/841/825 339/828/812 114/827/811
f 350/843/827 378/844/828 347/845/829
f 347/845/829 378/844/828 393/846/830
f 393/847/831 378/848/832 394/849/833
f 394/849/833 378/848/832 377/850/834
f 375/851/835 395/852/836 376/853/837
f 376/853/837 395/852/836 396/854/838
f 396/855/839 394/856/840 376/857/841
f 376/857/841 394/856/840 377/858/842
f 388/859/843 387/860/844 398/861/845
f 398/861/845 387/860/844 391/862/846
f 398/861/845 391/862/846 374/863/847
f 374/863/847 391/862/846 397/864/848
f 374/863/847 397/864/848 395/865/849
f 395/865/849 375/866/850 374/863/847
f 105/867/851 331/868/852 103/869/853
f 103/869/853 331/868/852 398/870/854
f 103/869/853 398/870/854 374/871/855
f 105/867/851 100/872/856 331/868/852
f 331/868/852 100/872/856 332/873/857
f 332/873/857 100/872/856 99/874/858
f 332/873/857 99/874/858 374/871/855
f 374/871/855 99/874/858 103/869/853
f 335/875/859 334/876/860 384/877/861
f 384/877/861 334/876/860 373/878/862
f 115/879/863 335/880/864 111/881/865
f 111/881/865 335/880/864 384/882/866
f 111/881/865 384/882/866 386/883/867
f 386/883/867 384/882/866 383/884/868
f 335/880/864 115/879/863 336/885/869
f 336/885/869 115/879/863 117/886/870
f 336/885/869 117/886/870 331/887/871
f 331/887/871 117/886/870 108/888/872
f 331/887/871 108/888/872 107/889/873
f 112/890/874 389/891/875 107/889/873
f 107/889/873 389/891/875 398/892/876
f 107/889/873 398/892/876 331/887/871
f 389/891/875 112/890/874 399/893/877
f 399/893/877 112/890/874 111/881/865
f 399/893/877 111/881/865 386/883/867
f 389/891/875 388/894/878 398/892/876
f 386/883/867 389/891/875 399/893/877
f 340/895/879 339/896/880 380/897/881
f 380/897/881 339/896/880 381/898/882
f 129/899/883 341/900/884 130/901/885
f 130/901/885 341/900/884 340/902/886
f 130/901/885 340/902/886 122/903/887
f 122/903/887 340/902/886 358/904/888
f 122/903/887 358/904/888 357/905/889
f 341/900/884 129/899/883 342/906/890
f 342/906/890 129/899/883 126/907/891
f 342/906/890 126/907/891 124/908/892
f 123/909/893 396/910/894 124/908/892
f 124/908/892 396/910/894 397/911/895
f 124/908/892 397/911/895 342/906/890
f 122/903/887 394/912/896 123/909/893
f 123/909/893 394/912/896 400/913/897
f 123/909/893 400/913/897 396/910/894
f 396/910/894 400/913/897 394/912/896
f 347/914/898 393/915/899 348/916/900
f 348/916/900 393/915/899 394/912/896
f 348/916/900 394/912/896 122/903/887
f 396/910/894 395/917/901 397/911/895
f 358/904/888 340/902/886 359/918/902
f 359/918/902 340/902/886 380/919/903
f 359/918/902 380/919/903 360/920/904
f 360/920/904 380/919/903 361/921/905
f 361/921/905 380/919/903 343/922/906
f 343/922/906 380/919/903 344/923/907
f 357/905/889 356/924/908 122/903/887
f 122/903/887 356/924/908 355/925/909
f 122/903/887 355/925/909 354/926/910
f 354/926/910 353/927/911 122/903/887
f 122/903/887 353/927/911 352/928/912
f 122/903/887 352/928/912 351/929/913
f 351/929/913 348/916/900 122/903/887
f 104/930/914 337/931/915 106/932/916
f 106/932/916 337/931/915 342/933/917
f 106/932/916 342/933/917 101/934/918
f 101/934/918 342/933/917 102/935/919
f 102/935/919 342/933/917 397/936/920
f 102/935/919 397/936/920 391/937/921
f 337/931/915 104/930/914 391/937/921
f 391/937/921 104/930/914 102/935/919
g ボディ4

v 3.400000 20.750000 1.000000
v 3.391482 20.685295 1.000000
v 3.366506 20.625000 1.000000
v 3.326777 20.573223 1.000000
v 3.275000 20.533494 1.000000
v 3.214705 20.508519 1.000000
v 3.150000 20.500000 1.000000
v 3.085295 20.508519 1.000000
v 3.025000 20.533494 1.000000
v 2.973223 20.573223 1.000000
v 2.933494 20.625000 1.000000
v 2.908519 20.685295 1.000000
v 2.900000 20.750000 1.000000
v 2.908519 20.814705 1.000000
v 2.933494 20.875000 1.000000
v 2.973223 20.926777 1.000000
v 3.025000 20.966506 1.000000
v 3.085295 20.991481 1.000000
v 3.150000 21.000000 1.000000
v 3.214705 20.991481 1.000000
v 3.275000 20.966506 1.000000
v 3.326777 20.926777 1.000000
v 3.366506 20.875000 1.000000
v 3.391482 20.814705 1.000000
v 3.400000 20.750000 2.000000
v 3.391482 20.814705 2.000000
v 3.366506 20.875000 2.000000
v 3.326777 20.926777 2.000000
v 3.275000 20.966506 2.000000
v 3.214705 20.991481 2.000000
v 3.150000 21.000000 2.000000
v 3.085295 20.991481 2.000000
v 3.025000 20.966506 2.000000
v 2.973223 20.926777 2.000000
v 2.933494 20.875000 2.000000
v 2.908519 20.814705 2.000000
v 2.900000 20.750000 2.000000
v 2.908519 20.685295 2.000000
v 2.933494 20.625000 2.000000
v 2.973223 20.573223 2.000000
v 3.025000 20.533494 2.000000
v 3.085295 20.508519 2.000000
v 3.150000 20.500000 2.000000
v 3.214705 20.508519 2.000000
v 3.275000 20.533494 2.000000
v 3.326777 20.573223 2.000000
v 3.366506 20.625000 2.000000
v 3.391482 20.685295 2.000000
v 3.400000 25.250000 1.000000
v 3.391482 25.185295 1.000000
v 3.366506 25.125000 1.000000
v 3.326777 25.073223 1.000000
v 3.275000 25.033494 1.000000
v 3.214705 25.008519 1.000000
v 3.150000 25.000000 1.000000
v 3.085295 25.008519 1.000000
v 3.025000 25.033494 1.000000
v 2.973223 25.073223 1.000000
v 2.933494 25.125000 1.000000
v 2.908519 25.185295 1.000000
v 2.900000 25.250000 1.000000
v 2.908519 25.314705 1.000000
v 2.933494 25.375000 1.000000
v 2.973223 25.426777 1.000000
v 3.025000 25.466506 1.000000
v 3.085295 25.491481 1.000000
v 3.150000 25.500000 1.000000
v 3.214705 25.491481 1.000000
v 3.275000 25.466506 1.000000
v 3.326777 25.426777 1.000000
v 3.366506 25.375000 1.000000
v 3.391482 25.314705 1.000000
v 3.400000 25.250000 2.000000
v 3.391482 25.314705 2.000000
v 3.366506 25.375000 2.000000
v 3.326777 25.426777 2.000000
v 3.275000 25.466506 2.000000
v 3.214705 25.491481 2.000000
v 3.150000 25.500000 2.000000
v 3.085295 25.491481 2.000000
v 3.025000 25.466506 2.000000
v 2.973223 25.426777 2.000000
v 2.933494 25.375000 2.000000
v 2.908519 25.314705 2.000000
v 2.900000 25.250000 2.000000
v 2.908519 25.185295 2.000000
v 2.933494 25.125000 2.000000
v 2.973223 25.073223 2.000000
v 3.025000 25.033494 2.000000
v 3.085295 25.008519 2.000000
v 3.150000 25.000000 2.000000
v 3.214705 25.008519 2.000000
v 3.275000 25.033494 2.000000
v 3.326777 25.073223 2.000000
v 3.366506 25.125000 2.000000
v 3.391482 25.185295 2.000000
v 0.650000 20.000000 2.000000
v -5.550000 20.000000 2.000000
v -5.550000 20.000000 0.500000
v 0.650000 20.000000 0.500000
v -5.550000 19.750000 2.000000
v -5.550000 19.750000 0.500000
v 0.650000 19.750000 2.000000
v 0.650000 19.750000 0.500000
v -1.850000 26.000000 2.000000
v 4.350000 26.000000 2.000000
v 4.350000 26.000000 0.500000
v -1.850000 26.000000 0.500000
v 4.350000 26.250000 2.000000
v 4.350000 26.250000 0.500000
v -1.850000 26.250000 2.000000
v -1.850000 26.250000 0.500000
v 2.150000 23.000000 0.900000
v 2.075873 22.365806 0.900000
v 1.857490 21.765802 0.900000
v 1.506622 21.232334 0.900000
v 1.042186 20.794161 0.900000
v 0.489219 20.474906 0.900000
v -0.122468 20.291779 0.900000
v -0.759898 20.254653 0.900000
v -1.388709 20.365529 0.900000
v -1.975000 20.618430 0.900000
v -2.487165 20.999722 0.900000
v -2.897591 21.488850 0.900000
v -3.184155 22.059445 0.900000
v -3.331405 22.680744 0.900000
v -3.331405 23.319256 0.900000
v -3.184155 23.940555 0.900000
v -2.897591 24.511150 0.900000
v -2.487165 25.000278 0.900000
v -1.975000 25.381570 0.900000
v -1.388709 25.634471 0.900000
v -0.759898 25.745347 0.900000
v -0.122468 25.708221 0.900000
v 0.489219 25.525094 0.900000
v 1.042186 25.205839 0.900000
v 1.506622 24.767666 0.900000
v 1.857490 24.234198 0.900000
v 2.075873 23.634194 0.900000
v 2.150000 23.000000 2.000000
v 2.075873 23.634194 2.000000
v 1.857490 24.234198 2.000000
v 1.506622 24.767666 2.000000
v 1.042186 25.205839 2.000000
v 0.489219 25.525094 2.000000
v -0.122468 25.708221 2.000000
v -0.759898 25.745347 2.000000
v -1.388709 25.634471 2.000000
v -1.975000 25.381570 2.000000
v -2.487165 25.000278 2.000000
v -2.897591 24.511150 2.000000
v -3.184155 23.940555 2.000000
v -3.331405 23.319256 2.000000
v -3.331405 22.680744 2.000000
v -3.184155 22.059445 2.000000
v -2.897591 21.488850 2.000000
v -2.487165 20.999722 2.000000
v -1.975000 20.618430 2.000000
v -1.388709 20.365529 2.000000
v -0.759898 20.254653 2.000000
v -0.122468 20.291779 2.000000
v 0.489219 20.474906 2.000000
v 1.042186 20.794161 2.000000
v 1.506622 21.232334 2.000000
v 1.857490 21.765802 2.000000
v 2.075873 22.365806 2.000000
v -12.400000 19.100000 0.000000
v -3.450000 19.100000 0.000000
v 5.500000 19.100000 0.000000
v 5.500000 19.100000 2.000000
v -3.450000 19.100000 2.000000
v -12.400000 19.100000 2.000000
v -12.400000 27.000000 0.000000
v -12.400000 27.000000 2.000000
v 5.500000 27.000000 0.000000
v -3.450000 27.000000 0.000000
v -3.450000 27.000000 2.000000
v 5.500000 27.000000 2.000000
vt 1.000000 -0.719948 0.000000
vt 0.000000 -0.719948 0.000000
vt 1.000000 -0.785398 0.000000
vt 0.000000 -0.785398 0.000000
vt 1.000000 0.785398 0.000000
vt 0.000000 0.785398 0.000000
vt 1.000000 0.719948 0.000000
vt 0.000000 0.719948 0.000000
vt 1.000000 0.654498 0.000000
vt 0.000000 0.654498 0.000000
vt 1.000000 0.589049 0.000000
vt 0.000000 0.589049 0.000000
vt 1.000000 0.523599 0.000000
vt 0.000000 0.523599 0.000000
vt 1.000000 0.458149 0.000000
vt 0.000000 0.458149 0.000000
vt 1.000000 0.392699 0.000000
vt 0.000000 0.392699 0.000000
vt 1.000000 0.327249 0.000000
vt 0.000000 0.327249 0.000000
vt 1.000000 0.261799 0.000000
vt 0.000000 0.261799 0.000000
vt 1.000000 0.196350 0.000000
vt 0.000000 0.196350 0.000000
vt 1.000000 0.130900 0.000000
vt 0.000000 0.130900 0.000000
vt 1.000000 0.065450 0.000000
vt 0.000000 0.065450 0.000000
vt 1.000000 0.000000 0.000000
vt 0.000000 0.000000 0.000000
vt 1.000000 -0.065450 0.000000
vt 0.000000 -0.065450 0.000000
vt 1.000000 -0.130900 0.000000
vt 0.000000 -0.130900 0.000000
vt 1.000000 -0.196350 0.000000
vt 0.000000 -0.196350 0.000000
vt 1.000000 -0.261799 0.000000
vt -0.000000 -0.261799 0.000000
vt 1.000000 -0.327249 0.000000
vt -0.000000 -0.327249 0.000000
vt 1.000000 -0.392699 0.000000
vt 0.000000 -0.392699 0.000000
vt 1.000000 -0.458149 0.000000
vt 0.000000 -0.458149 0.000000
vt 1.000000 -0.523599 0.000000
vt 0.000000 -0.523599 0.000000
vt 1.000000 -0.589049 0.000000
vt 0.000000 -0.589049 0.000000
vt 1.000000 -0.654498 0.000000
vt 0.000000 -0.654498 0.000000
vt -0.241481 -0.064705 0.000000
vt 0.241481 -0.064705 0.000000
vt -0.250000 0.000000 0.000000
vt 0.250000 0.000000 0.000000
vt -0.241481 0.064705 0.000000
vt 0.241481 0.064705 0.000000
vt -0.216506 0.125000 0.000000
vt 0.216506 0.125000 0.000000
vt -0.176777 0.176777 0.000000
vt 0.176777 0.176777 0.000000
vt -0.125000 0.216506 0.000000
vt 0.125000 0.216506 0.000000
vt -0.064705 0.241481 0.000000
vt 0.064705 0.241481 0.000000
vt 0.000000 0.250000 0.000000
vt 0.216506 -0.125000 0.000000
vt -0.216506 -0.125000 0.000000
vt 0.176777 -0.176777 0.000000
vt -0.176777 -0.176777 0.000000
vt 0.125000 -0.216506 0.000000
vt -0.125000 -0.216506 0.000000
vt 0.064705 -0.241481 0.000000
vt -0.064705 -0.241481 0.000000
vt 0.000000 -0.250000 0.000000
vt 1.000000 -0.719948 0.000000
vt 0.000000 -0.719948 0.000000
vt 1.000000 -0.785398 0.000000
vt 0.000000 -0.785398 0.000000
vt 1.000000 0.785398 0.000000
vt 0.000000 0.785398 0.000000
vt 1.000000 0.719948 0.000000
vt 0.000000 0.719948 0.000000
vt 1.000000 0.654498 0.000000
vt 0.000000 0.654498 0.000000
vt 1.000000 0.589049 0.000000
vt 0.000000 0.589049 0.000000
vt 1.000000 0.523599 0.000000
vt 0.000000 0.523599 0.000000
vt 1.000000 0.458149 0.000000
vt 0.000000 0.458149 0.000000
vt 1.000000 0.392699 0.000000
vt 0.000000 0.392699 0.000000
vt 1.000000 0.327249 0.000000
vt 0.000000 0.327249 0.000000
vt 1.000000 0.261799 0.000000
vt 0.000000 0.261799 0.000000
vt 1.000000 0.196350 0.000000
vt 0.000000 0.196350 0.000000
vt 1.000000 0.130900 0.000000
vt 0.000000 0.130900 0.000000
vt 1.000000 0.065450 0.000000
vt 0.000000 0.065450 0.000000
vt 1.000000 0.000000 0.000000
vt 0.000000 0.000000 0.000000
vt 1.000000 -0.065450 0.000000
vt 0.000000 -0.065450 0.000000
vt 1.000000 -0.130900 0.000000
vt 0.000000 -0.130900 0.000000
vt 1.000000 -0.196350 0.000000
vt 0.000000 -0.196350 0.000000
vt 1.000000 -0.261799 0.000000
vt -0.000000 -0.261799 0.000000
vt 1.000000 -0.327249 0.000000
vt -0.000000 -0.327249 0.000000
vt 1.000000 -0.392699 0.000000
vt 0.000000 -0.392699 0.000000
vt 1.000000 -0.458149 0.000000
vt 0.000000 -0.458149 0.000000
vt 1.000000 -0.523599 0.000000
vt 0.000000 -0.523599 0.000000
vt 1.000000 -0.589049 0.000000
vt 0.000000 -0.589049 0.000000
vt 1.000000 -0.654498 0.000000
vt 0.000000 -0.654498 0.000000
vt -0.241481 -0.064705 0.000000
vt 0.241481 -0.064705 0.000000
vt -0.250000 0.000000 0.000000
vt 0.250000 0.000000 0.000000
vt -0.241481 0.064705 0.000000
vt 0.241481 0.064705 0.000000
vt -0.216506 0.125000 0.000000
vt 0.216506 0.125000 0.000000
vt -0.176777 0.176777 0.000000
vt 0.176777 0.176777 0.000000
vt -0.125000 0.216506 0.000000
vt 0.125000 0.216506 0.000000
vt -0.064705 0.241481 0.000000
vt 0.064705 0.241481 0.000000
vt 0.000000 0.250000 0.000000
vt 0.216506 -0.125000 0.000000
vt -0.216506 -0.125000 0.000000
vt 0.176777 -0.176777 0.000000
vt -0.176777 -0.176777 0.000000
vt 0.125000 -0.216506 0.000000
vt -0.125000 -0.216506 0.000000
vt 0.064705 -0.241481 0.000000
vt -0.064705 -0.241481 0.000000
vt 0.000000 -0.250000 0.000000
vt -6.200000 0.000000 0.000000
vt -0.000000 0.000000 0.000000
vt -6.200000 1.500000 0.000000
vt -0.000000 1.500000 0.000000
vt -0.250000 0.000000 0.000000
vt -0.000000 0.000000 0.000000
vt -0.250000 1.500000 0.000000
vt -0.000000 1.500000 0.000000
vt -6.200000 0.000000 0.000000
vt 0.000000 0.000000 0.000000
vt -6.200000 1.500000 0.000000
vt -0.000000 1.500000 0.000000
vt -0.250000 0.000000 0.000000
vt 0.000000 0.000000 0.000000
vt -0.250000 1.500000 0.000000
vt -0.000000 1.500000 0.000000
vt 3.100000 0.125000 0.000000
vt -3.100000 0.125000 0.000000
vt 3.100000 -0.125000 0.000000
vt -3.100000 -0.125000 0.000000
vt -6.200000 0.000000 0.000000
vt 0.000000 0.000000 0.000000
vt -6.200000 1.500000 0.000000
vt -0.000000 1.500000 0.000000
vt -0.250000 0.000000 0.000000
vt 0.000000 0.000000 0.000000
vt -0.250000 1.500000 0.000000
vt -0.000000 1.500000 0.000000
vt -6.200000 0.000000 0.000000
vt -0.000000 0.000000 0.000000
vt -6.200000 1.500000 0.000000
vt -0.000000 1.500000 0.000000
vt -0.250000 0.000000 0.000000
vt -0.000000 0.000000 0.000000
vt -0.250000 1.500000 0.000000
vt -0.000000 1.500000 0.000000
vt -3.100000 -0.125000 0.000000
vt 3.100000 -0.125000 0.000000
vt -3.100000 0.125000 0.000000
vt 3.100000 0.125000 0.000000
vt 1.100000 -7.999426 0.000000
vt 0.000000 -7.999426 0.000000
vt 1.100000 -8.639380 0.000000
vt 0.000000 -8.639380 0.000000
vt 1.100000 8.639380 0.000000
vt 0.000000 8.639380 0.000000
vt 1.100000 7.999426 0.000000
vt 0.000000 7.999426 0.000000
vt 1.100000 7.359472 0.000000
vt 0.000000 7.359472 0.000000
vt 1.100000 6.719518 0.000000
vt 0.000000 6.719518 0.000000
vt 1.100000 6.079564 0.000000
vt 0.000000 6.079564 0.000000
vt 1.100000 5.439609 0.000000
vt 0.000000 5.439609 0.000000
vt 1.100000 4.799655 0.000000
vt 0.000000 4.799655 0.000000
vt 1.100000 4.159701 0.000000
vt 0.000000 4.159701 0.000000
vt 1.100000 3.519747 0.000000
vt 0.000000 3.519747 0.000000
vt 1.100000 2.879793 0.000000
vt 0.000000 2.879793 0.000000
vt 1.100000 2.239839 0.000000
vt 0.000000 2.239839 0.000000
vt 1.100000 1.599885 0.000000
vt 0.000000 1.599885 0.000000
vt 1.100000 0.959931 0.000000
vt 0.000000 0.959931 0.000000
vt 1.100000 0.319977 0.000000
vt 0.000000 0.319977 0.000000
vt 1.100000 -0.319977 0.000000
vt -0.000000 -0.319977 0.000000
vt 1.100000 -0.959931 0.000000
vt 0.000000 -0.959931 0.000000
vt 1.100000 -1.599885 0.000000
vt -0.000000 -1.599885 0.000000
vt 1.100000 -2.239839 0.000000
vt -0.000000 -2.239839 0.000000
vt 1.100000 -2.879793 0.000000
vt 0.000000 -2.879793 0.000000
vt 1.100000 -3.519747 0.000000
vt -0.000000 -3.519747 0.000000
vt 1.100000 -4.159701 0.000000
vt 0.000000 -4.159701 0.000000
vt 1.100000 -4.799655 0.000000
vt 0.000000 -4.799655 0.000000
vt 1.100000 -5.439609 0.000000
vt 0.000000 -5.439609 0.000000
vt 1.100000 -6.079564 0.000000
vt 0.000000 -6.079564 0.000000
vt 1.100000 -6.719518 0.000000
vt 0.000000 -6.719518 0.000000
vt 1.100000 -7.359472 0.000000
vt 0.000000 -7.359472 0.000000
vt -2.750000 0.000000 0.000000
vt -2.675873 -0.634194 0.000000
vt -2.675873 0.634194 0.000000
vt -2.457490 1.234198 0.000000
vt -2.457490 -1.234198 0.000000
vt -2.106622 1.767666 0.000000
vt -2.106622 -1.767666 0.000000
vt -1.642186 2.205839 0.000000
vt -1.642186 -2.205839 0.000000
vt -1.089219 2.525094 0.000000
vt -0.477532 2.708221 0.000000
vt 0.159898 2.745347 0.000000
vt 0.788709 2.634471 0.000000
vt 1.375000 2.381570 0.000000
vt 1.887165 2.000278 0.000000
vt 2.297591 1.511150 0.000000
vt 2.584155 0.940555 0.000000
vt 2.731405 0.319256 0.000000
vt 2.731405 -0.319256 0.000000
vt 2.584155 -0.940555 0.000000
vt 2.297591 -1.511150 0.000000
vt 1.887165 -2.000278 0.000000
vt -1.089219 -2.525094 0.000000
vt 1.375000 -2.381570 0.000000
vt 0.788709 -2.634471 0.000000
vt -0.477532 -2.708221 0.000000
vt 0.159898 -2.745347 0.000000
vt 0.000000 0.000000 0.000000
vt 8.950000 0.000000 0.000000
vt 0.000000 2.000000 0.000000
vt 8.950000 2.000000 0.000000
vt 17.900000 0.000000 0.000000
vt 17.900000 2.000000 0.000000
vt 0.000000 0.000000 0.000000
vt 7.900000 0.000000 0.000000
vt 0.000000 2.000000 0.000000
vt 7.900000 2.000000 0.000000
vt 0.000000 0.000000 0.000000
vt 8.950000 0.000000 0.000000
vt 0.000000 2.000000 0.000000
vt 8.950000 2.000000 0.000000
vt 17.900000 0.000000 0.000000
vt 17.900000 2.000000 0.000000
vt 0.000000 0.000000 0.000000
vt 7.900000 0.000000 0.000000
vt 0.000000 2.000000 0.000000
vt 7.900000 2.000000 0.000000
vt 6.841482 -2.235295 0.000000
vt 6.850000 -2.300000 0.000000
vt 8.950000 -3.950000 0.000000
vt 6.841482 -2.364705 0.000000
vt 6.816506 -2.425000 0.000000
vt 6.776777 -2.476777 0.000000
vt 6.725000 -2.516506 0.000000
vt 6.664705 -2.541481 0.000000
vt 6.600000 -2.550000 0.000000
vt 4.100000 -3.300000 0.000000
vt 0.000000 -3.950000 0.000000
vt -2.100000 -3.300000 0.000000
vt -8.950000 -3.950000 0.000000
vt -2.100000 -3.050000 0.000000
vt -8.950000 3.950000 0.000000
vt 0.118595 0.269256 0.000000
vt 0.265845 0.890555 0.000000
vt 6.535295 -2.541481 0.000000
vt 6.475000 -2.516506 0.000000
vt 6.423223 -2.476777 0.000000
vt 4.100000 -3.050000 0.000000
vt 6.383494 -2.425000 0.000000
vt 4.492186 -2.255839 0.000000
vt 6.358519 -2.364705 0.000000
vt 4.956622 -1.817666 0.000000
vt 6.350000 -2.300000 0.000000
vt 6.358519 -2.235295 0.000000
vt 6.383494 -2.175000 0.000000
vt 5.307490 -1.284198 0.000000
vt 6.423223 -2.123223 0.000000
vt 6.475000 -2.083494 0.000000
vt 6.535295 -2.058519 0.000000
vt 5.525873 -0.684194 0.000000
vt 6.600000 -2.050000 0.000000
vt 6.664705 -2.058519 0.000000
vt 5.600000 -0.050000 0.000000
vt 6.725000 -2.083494 0.000000
vt 6.725000 1.983494 0.000000
vt 6.776777 -2.123223 0.000000
vt 6.776777 2.023223 0.000000
vt 7.800000 2.950000 0.000000
vt 6.816506 2.075000 0.000000
vt 6.841482 2.135295 0.000000
vt 6.850000 2.200000 0.000000
vt 6.841482 2.264705 0.000000
vt 6.816506 2.325000 0.000000
vt 6.776777 2.376777 0.000000
vt 6.725000 2.416506 0.000000
vt 6.664705 2.441481 0.000000
vt 6.600000 2.450000 0.000000
vt 6.535295 2.441481 0.000000
vt 3.939219 2.475094 0.000000
vt 6.475000 2.416506 0.000000
vt 4.492186 2.155839 0.000000
vt 6.423223 2.376777 0.000000
vt 6.383494 2.325000 0.000000
vt 6.358519 2.264705 0.000000
vt 4.956622 1.717666 0.000000
vt 6.350000 2.200000 0.000000
vt 6.358519 2.135295 0.000000
vt 6.383494 2.075000 0.000000
vt 5.307490 1.184198 0.000000
vt 6.423223 2.023223 0.000000
vt 6.475000 1.983494 0.000000
vt 6.535295 1.958519 0.000000
vt 5.525873 0.584194 0.000000
vt 6.600000 1.950000 0.000000
vt 6.664705 1.958519 0.000000
vt 6.816506 -2.175000 0.000000
vt 8.950000 3.950000 0.000000
vt 2.690102 -2.795347 0.000000
vt 2.061291 -2.684471 0.000000
vt 1.475000 -2.431570 0.000000
vt 3.327532 2.658221 0.000000
vt 1.600000 2.950000 0.000000
vt 2.690102 2.695347 0.000000
vt 2.061291 2.584471 0.000000
vt 1.475000 2.331570 0.000000
vt 0.000000 3.950000 0.000000
vt 0.962835 1.950278 0.000000
vt 0.552409 1.461150 0.000000
vt 1.600000 3.200000 0.000000
vt 7.800000 3.200000 0.000000
vt 3.939219 -2.575094 0.000000
vt 3.327532 -2.758221 0.000000
vt 0.962835 -2.050278 0.000000
vt 0.552409 -1.561150 0.000000
vt 0.265845 -0.990555 0.000000
vt 0.118595 -0.369256 0.000000
vt -8.950000 -3.950000 0.000000
vt -0.000000 -3.950000 0.000000
vt -8.950000 3.950000 0.000000
vt -0.000000 3.950000 0.000000
vt 8.950000 -3.950000 0.000000
vt 8.950000 3.950000 0.000000
vn -0.965926 0.258819 0.000000
vn -0.965926 0.258819 0.000000
vn -1.000000 0.000000 0.000000
vn -1.000000 0.000000 0.000000
vn -0.965926 -0.258819 -0.000000
vn -0.965926 -0.258819 -0.000000
vn -0.866025 -0.500000 -0.000000
vn -0.866025 -0.500000 -0.000000
vn -0.707107 -0.707107 -0.000000
vn -0.707107 -0.707107 -0.000000
vn -0.500000 -0.866025 -0.000000
vn -0.500000 -0.866025 -0.000000
vn -0.258819 -0.965926 -0.000000
vn -0.258819 -0.965926 -0.000000
vn 0.000000 -1.000000 0.000000
vn 0.000000 -1.000000 0.000000
vn 0.258819 -0.965926 0.000000
vn 0.258819 -0.965926 0.000000
vn 0.500000 -0.866025 0.000000
vn 0.500000 -0.866025 0.000000
vn 0.707107 -0.707107 0.000000
vn 0.707107 -0.707107 0.000000
vn 0.866025 -0.500000 0.000000
vn 0.866025 -0.500000 0.000000
vn 0.965926 -0.258819 0.000000
vn 0.965926 -0.258819 0.000000
vn 1.000000 -0.000000 0.000000
vn 1.000000 -0.000000 0.000000
vn 0.965926 0.258819 0.000000
vn 0.965926 0.258819 0.000000
vn 0.866025 0.500000 0.000000
vn 0.866025 0.500000 0.000000
vn 0.707107 0.707107 0.000000
vn 0.707107 0.707107 0.000000
vn 0.500000 0.866025 0.000000
vn 0.500000 0.866025 0.000000
vn 0.258819 0.965926 0.000000
vn 0.258819 0.965926 0.000000
vn 0.000000 1.000000 0.000000
vn 0.000000 1.000000 0.000000
vn -0.258819 0.965926 0.000000
vn -0.258819 0.965926 0.000000
vn -0.500000 0.866025 0.000000
vn -0.500000 0.866025 0.000000
vn -0.707107 0.707107 0.000000
vn -0.707107 0.707107 0.000000
vn -0.866025 0.500000 0.000000
vn -0.866025 0.500000 0.000000
vn 0.000000 0.000000 1.000000
vn 0.000000 0.000000 1.000000
vn 0.000000 0.000000 1.000000
vn 0.000000 0.000000 1.000000
vn 0.000000 0.000000 1.000000
vn 0.000000 0.000000 1.000000
vn 0.000000 0.000000 1.000000
vn 0.000000 0.000000 1.000000
vn 0.000000 0.000000 1.000000
vn 0.000000 0.000000 1.000000
vn 0.000000 0.000000 1.000000
vn 0.000000 0.000000 1.000000
vn 0.000000 0.000000 1.000000
vn 0.000000 0.000000 1.000000
vn 0.000000 0.000000 1.000000
vn 0.000000 0.000000 1.000000
vn 0.000000 0.000000 1.000000
vn 0.000000 0.000000 1.000000
vn 0.000000 0.000000 1.000000
vn 0.000000 0.000000 1.000000
vn 0.000000 0.000000 1.000000
vn 0.000000 0.000000 1.000000
vn 0.000000 0.000000 1.000000
vn 0.000000 0.000000 1.000000
vn -0.965926 0.258819 0.000000
vn -0.965926 0.258819 0.000000
vn -1.000000 0.000000 0.000000
vn -1.000000 0.000000 0.000000
vn -0.965926 -0.258819 -0.000000
vn -0.965926 -0.258819 -0.000000
vn -0.866025 -0.500000 -0.000000
vn -0.866025 -0.500000 -0.000000
vn -0.707107 -0.707107 -0.000000
vn -0.707107 -0.707107 -0.000000
vn -0.500000 -0.866025 -0.000000
vn -0.500000 -0.866025 -0.000000
vn -0.258819 -0.965926 -0.000000
vn -0.258819 -0.965926 -0.000000
vn 0.000000 -1.000000 0.000000
vn 0.000000 -1.000000 0.000000
vn 0.258819 -0.965926 0.000000
vn 0.258819 -0.965926 0.000000
vn 0.500000 -0.866025 0.000000
vn 0.500000 -0.866025 0.000000
vn 0.707107 -0.707107 0.000000
vn 0.707107 -0.707107 0.000000
vn 0.866025 -0.500000 0.000000
vn 0.866025 -0.500000 0.000000
vn 0.965926 -0.258819 0.000000
vn 0.965926 -0.258819 0.000000
vn 1.000000 -0.000000 0.000000
vn 1.000000 -0.000000 0.000000
vn 0.965926 0.258819 0.000000
vn 0.965926 0.258819 0.000000
vn 0.866025 0.500000 0.000000
vn 0.866025 0.500000 0.000000
vn 0.707107 0.707107 0.000000
vn 0.707107 0.707107 0.000000
vn 0.500000 0.866025 0.000000
vn 0.500000 0.866025 0.000000
vn 0.258819 0.965926 0.000000
vn 0.258819 0.965926 0.000000
vn 0.000000 1.000000 0.000000
vn 0.000000 1.000000 0.000000
vn -0.258819 0.965926 0.000000
vn -0.258819 0.965926 0.000000
vn -0.500000 0.866025 0.000000
vn -0.500000 0.866025 0.000000
vn -0.707107 0.707107 0.000000
vn -0.707107 0.707107 0.000000
vn -0.866025 0.500000 0.000000
vn -0.866025 0.500000 0.000000
vn 0.000000 0.000000 1.000000
vn 0.000000 0.000000 1.000000
vn 0.000000 0.000000 1.000000
vn 0.000000 0.000000 1.000000
vn 0.000000 0.000000 1.000000
vn 0.000000 0.000000 1.000000
vn 0.000000 0.000000 1.000000
vn 0.000000 0.000000 1.000000
vn 0.000000 0.000000 1.000000
vn 0.000000 0.000000 1.000000
vn 0.000000 0.000000 1.000000
vn 0.000000 0.000000 1.000000
vn 0.000000 0.000000 1.000000
vn 0.000000 0.000000 1.000000
vn 0.000000 0.000000 1.000000
vn 0.000000 0.000000 1.000000
vn 0.000000 0.000000 1.000000
vn 0.000000 0.000000 1.000000
vn 0.000000 0.000000 1.000000
vn 0.000000 0.000000 1.000000
vn 0.000000 0.000000 1.000000
vn 0.000000 0.000000 1.000000
vn 0.000000 0.000000 1.000000
vn 0.000000 0.000000 1.000000
vn -0.000000 -1.000000 -0.000000
vn -0.000000 -1.000000 -0.000000
vn -0.000000 -1.000000 -0.000000
vn -0.000000 -1.000000 -0.000000
vn 1.000000 0.000000 0.000000
vn 1.000000 0.000000 0.000000
vn 1.000000 0.000000 0.000000
vn 1.000000 0.000000 0.000000
vn -0.000000 1.000000 -0.000000
vn -0.000000 1.000000 -0.000000
vn -0.000000 1.000000 -0.000000
vn -0.000000 1.000000 -0.000000
vn -1.000000 -0.000000 -0.000000
vn -1.000000 -0.000000 -0.000000
vn -1.000000 -0.000000 -0.000000
vn -1.000000 -0.000000 -0.000000
vn -0.000000 -0.000000 1.000000
vn -0.000000 -0.000000 1.000000
vn -0.000000 -0.000000 1.000000
vn -0.000000 -0.000000 1.000000
vn -0.000000 1.000000 -0.000000
vn -0.000000 1.000000 -0.000000
vn -0.000000 1.000000 -0.000000
vn -0.000000 1.000000 -0.000000
vn -1.000000 -0.000000 -0.000000
vn -1.000000 -0.000000 -0.000000
vn -1.000000 -0.000000 -0.000000
vn -1.000000 -0.000000 -0.000000
vn -0.000000 -1.000000 -0.000000
vn -0.000000 -1.000000 -0.000000
vn -0.000000 -1.000000 -0.000000
vn -0.000000 -1.000000 -0.000000
vn 1.000000 0.000000 0.000000
vn 1.000000 0.000000 0.000000
vn 1.000000 0.000000 0.000000
vn 1.000000 0.000000 0.000000
vn -0.000000 -0.000000 1.000000
vn -0.000000 -0.000000 1.000000
vn -0.000000 -0.000000 1.000000
vn -0.000000 -0.000000 1.000000
vn -0.973045 0.230616 0.000000
vn -0.973045 0.230616 0.000000
vn -1.000000 0.000000 0.000000
vn -1.000000 0.000000 0.000000
vn -0.973045 -0.230616 -0.000000
vn -0.973045 -0.230616 -0.000000
vn -0.893633 -0.448799 -0.000000
vn -0.893633 -0.448799 -0.000000
vn -0.766044 -0.642788 -0.000000
vn -0.766044 -0.642788 -0.000000
vn -0.597159 -0.802123 -0.000000
vn -0.597159 -0.802123 -0.000000
vn -0.396080 -0.918216 -0.000000
vn -0.396080 -0.918216 -0.000000
vn -0.173648 -0.984808 -0.000000
vn -0.173648 -0.984808 -0.000000
vn 0.058145 -0.998308 0.000000
vn 0.058145 -0.998308 0.000000
vn 0.286803 -0.957990 0.000000
vn 0.286803 -0.957990 0.000000
vn 0.500000 -0.866025 0.000000
vn 0.500000 -0.866025 0.000000
vn 0.686242 -0.727374 0.000000
vn 0.686242 -0.727374 0.000000
vn 0.835488 -0.549509 0.000000
vn 0.835488 -0.549509 0.000000
vn 0.939693 -0.342020 0.000000
vn 0.939693 -0.342020 0.000000
vn 0.993238 -0.116093 0.000000
vn 0.993238 -0.116093 0.000000
vn 0.993238 0.116093 0.000000
vn 0.993238 0.116093 0.000000
vn 0.939693 0.342020 0.000000
vn 0.939693 0.342020 0.000000
vn 0.835488 0.549509 0.000000
vn 0.835488 0.549509 0.000000
vn 0.686242 0.727374 0.000000
vn 0.686242 0.727374 0.000000
vn 0.500000 0.866025 0.000000
vn 0.500000 0.866025 0.000000
vn 0.286803 0.957990 0.000000
vn 0.286803 0.957990 0.000000
vn 0.058145 0.998308 0.000000
vn 0.058145 0.998308 0.000000
vn -0.173648 0.984808 0.000000
vn -0.173648 0.984808 0.000000
vn -0.396080 0.918216 0.000000
vn -0.396080 0.918216 0.000000
vn -0.597159 0.802123 0.000000
vn -0.597159 0.802123 0.000000
vn -0.766044 0.642788 0.000000
vn -0.766044 0.642788 0.000000
vn -0.893633 0.448799 0.000000
vn -0.893633 0.448799 0.000000
vn 0.000000 0.000000 1.000000
vn 0.000000 0.000000 1.000000
vn 0.000000 0.000000 1.000000
vn 0.000000 0.000000 1.000000
vn 0.000000 0.000000 1.000000
vn 0.000000 0.000000 1.000000
vn 0.000000 0.000000 1.000000
vn 0.000000 0.000000 1.000000
vn 0.000000 0.000000 1.000000
vn 0.000000 0.000000 1.000000
vn 0.000000 0.000000 1.000000
vn 0.000000 0.000000 1.000000
vn 0.000000 0.000000 1.000000
vn 0.000000 0.000000 1.000000
vn 0.000000 0.000000 1.000000
vn 0.000000 0.000000 1.000000
vn 0.000000 0.000000 1.000000
vn 0.000000 0.000000 1.000000
vn 0.000000 0.000000 1.000000
vn 0.000000 0.000000 1.000000
vn 0.000000 0.000000 1.000000
vn 0.000000 0.000000 1.000000
vn 0.000000 0.000000 1.000000
vn 0.000000 0.000000 1.000000
vn 0.000000 0.000000 1.000000
vn 0.000000 0.000000 1.000000
vn 0.000000 0.000000 1.000000
vn 0.000000 -1.000000 0.000000
vn 0.000000 -1.000000 0.000000
vn 0.000000 -1.000000 0.000000
vn 0.000000 -1.000000 0.000000
vn 0.000000 -1.000000 0.000000
vn 0.000000 -1.000000 0.000000
vn -1.000000 0.000000 0.000000
vn -1.000000 0.000000 0.000000
vn -1.000000 0.000000 0.000000
vn -1.000000 0.000000 0.000000
vn 0.000000 1.000000 0.000000
vn 0.000000 1.000000 0.000000
vn 0.000000 1.000000 0.000000
vn 0.000000 1.000000 0.000000
vn 0.000000 1.000000 0.000000
vn 0.000000 1.000000 0.000000
vn 1.000000 0.000000 0.000000
vn 1.000000 0.000000 0.000000
vn 1.000000 0.000000 0.000000
vn 1.000000 0.000000 0.000000
vn 0.000000 0.000000 1.000000
vn 0.000000 0.000000 1.000000
vn 0.000000 0.000000 1.000000
vn 0.000000 0.000000 1.000000
vn 0.000000 0.000000 1.000000
vn 0.000000 0.000000 1.000000
vn 0.000000 0.000000 1.000000
vn 0.000000 0.000000 1.000000
vn 0.000000 0.000000 1.000000
vn 0.000000 0.000000 1.000000
vn 0.000000 0.000000 1.000000
vn 0.000000 0.000000 1.000000
vn 0.000000 0.000000 1.000000
vn 0.000000 0.000000 1.000000
vn 0.000000 0.000000 1.000000
vn 0.000000 0.000000 1.000000
vn 0.000000 0.000000 1.000000
vn 0.000000 0.000000 1.000000
vn 0.000000 0.000000 1.000000
vn 0.000000 0.000000 1.000000
vn 0.000000 0.000000 1.000000
vn 0.000000 0.000000 1.000000
vn 0.000000 0.000000 1.000000
vn 0.000000 0.000000 1.000000
vn 0.000000 0.000000 1.000000
vn 0.000000 0.000000 1.000000
vn 0.000000 0.000000 1.000000
vn 0.000000 0.000000 1.000000
vn 0.000000 0.000000 1.000000
vn 0.000000 0.000000 1.000000
vn 0.000000 0.000000 1.000000
vn 0.000000 0.000000 1.000000
vn 0.000000 0.000000 1.000000
vn 0.000000 0.000000 1.000000
vn 0.000000 0.000000 1.000000
vn 0.000000 0.000000 1.000000
vn 0.000000 0.000000 1.000000
vn 0.000000 0.000000 1.000000
vn 0.000000 0.000000 1.000000
vn 0.000000 0.000000 1.000000
vn 0.000000 0.000000 1.000000
vn 0.000000 0.000000 1.000000
vn 0.000000 0.000000 1.000000
vn 0.000000 0.000000 1.000000
vn 0.000000 0.000000 1.000000
vn 0.000000 0.000000 1.000000
vn 0.000000 0.000000 1.000000
vn 0.000000 0.000000 1.000000
vn 0.000000 0.000000 1.000000
vn 0.000000 0.000000 1.000000
vn 0.000000 0.000000 1.000000
vn 0.000000 0.000000 1.000000
vn 0.000000 0.000000 1.000000
vn 0.000000 0.000000 1.000000
vn 0.000000 0.000000 1.000000
vn 0.000000 0.000000 1.000000
vn 0.000000 0.000000 1.000000
vn 0.000000 0.000000 1.000000
vn 0.000000 0.000000 1.000000
vn 0.000000 0.000000 1.000000
vn 0.000000 0.000000 1.000000
vn 0.000000 0.000000 1.000000
vn 0.000000 0.000000 1.000000
vn 0.000000 0.000000 1.000000
vn 0.000000 0.000000 1.000000
vn 0.000000 0.000000 1.000000
vn 0.000000 0.000000 1.000000
vn 0.000000 0.000000 1.000000
vn 0.000000 0.000000 1.000000
vn 0.000000 0.000000 1.000000
vn 0.000000 0.000000 1.000000
vn 0.000000 0.000000 1.000000
vn 0.000000 0.000000 1.000000
vn 0.000000 0.000000 1.000000
vn 0.000000 0.000000 1.000000
vn 0.000000 0.000000 1.000000
vn 0.000000 0.000000 1.000000
vn 0.000000 0.000000 1.000000
vn 0.000000 0.000000 1.000000
vn 0.000000 0.000000 1.000000
vn 0.000000 0.000000 1.000000
vn 0.000000 0.000000 1.000000
vn 0.000000 0.000000 1.000000
vn 0.000000 0.000000 1.000000
vn 0.000000 0.000000 1.000000
vn 0.000000 0.000000 1.000000
vn 0.000000 0.000000 1.000000
vn 0.000000 0.000000 1.000000
vn 0.000000 0.000000 1.000000
vn -0.000000 -0.000000 -1.000000
vn -0.000000 -0.000000 -1.000000
vn -0.000000 -0.000000 -1.000000
vn -0.000000 -0.000000 -1.000000
vn -0.000000 -0.000000 -1.000000
vn -0.000000 -0.000000 -1.000000
f 402/938/922 448/939/923 401/940/924
f 401/940/924 448/939/923 425/941/925
f 401/942/924 425/943/925 424/944/926
f 424/944/926 425/943/925 426/945/927
f 424/944/926 426/945/927 423/946/928
f 423/946/928 426/945/927 427/947/929
f 423/946/928 427/947/929 422/948/930
f 422/948/930 427/947/929 428/949/931
f 422/948/930 428/949/931 421/950/932
f 421/950/932 428/949/931 429/951/933
f 421/950/932 429/951/933 420/952/934
f 420/952/934 429/951/933 430/953/935
f 420/952/934 430/953/935 419/954/936
f 419/954/936 430/953/935 431/955/937
f 419/954/936 431/955/937 418/956/938
f 418/956/938 431/955/937 432/957/939
f 418/956/938 432/957/939 417/958/940
f 417/958/940 432/957/939 433/959/941
f 417/958/940 433/959/941 416/960/942
f 416/960/942 433/959/941 434/961/943
f 416/960/942 434/961/943 415/962/944
f 415/962/944 434/961/943 435/963/945
f 415/962/944 435/963/945 414/964/946
f 414/964/946 435/963/945 436/965/947
f 414/964/946 436/965/947 413/966/948
f 413/966/948 436/965/947 437/967/949
f 413/966/948 437/967/949 412/968/950
f 412/968/950 437/967/949 438/969/951
f 412/968/950 438/969/951 411/970/952
f 411/970/952 438/969/951 439/971/953
f 411/970/952 439/971/953 410/972/954
f 410/972/954 439/971/953 440/973/955
f 410/972/954 440/973/955 409/974/956
f 409/974/956 440/973/955 441/975/957
f 409/974/956 441/975/957 408/976/958
f 408/976/958 441/975/957 442/977/959
f 408/976/958 442/977/959 407/978/960
f 407/978/960 442/977/959 443/979/961
f 407/978/960 443/979/961 406/980/962
f 406/980/962 443/979/961 444/981/963
f 406/980/962 444/981/963 405/982/964
f 405/982/964 444/981/963 445/983/965
f 405/982/964 445/983/965 404/984/966
f 404/984/966 445/983/965 446/985/967
f 404/984/966 446/985/967 403/986/968
f 403/986/968 446/985/967 447/987/969
f 403/986/968 447/987/969 402/938/922
f 402/938/922 447/987/969 448/939/923
f 424/988/970 414/989/971 401/990/972
f 401/990/972 414/989/971 413/991/973
f 401/990/972 413/991/973 402/992/974
f 402/992/974 413/991/973 412/993/975
f 402/992/974 412/993/975 403/994/976
f 403/994/976 412/993/975 411/995/977
f 403/994/976 411/995/977 404/996/978
f 404/996/978 411/995/977 410/997/979
f 404/996/978 410/997/979 405/998/980
f 405/998/980 410/997/979 409/999/981
f 405/998/980 409/999/981 406/1000/982
f 406/1000/982 409/999/981 408/1001/983
f 406/1000/982 408/1001/983 407/1002/984
f 414/989/971 424/988/970 415/1003/985
f 415/1003/985 424/988/970 423/1004/986
f 415/1003/985 423/1004/986 416/1005/987
f 416/1005/987 423/1004/986 422/1006/988
f 416/1005/987 422/1006/988 417/1007/989
f 417/1007/989 422/1006/988 421/1008/990
f 417/1007/989 421/1008/990 418/1009/991
f 418/1009/991 421/1008/990 420/1010/992
f 418/1009/991 420/1010/992 419/1011/993
f 450/1012/994 496/1013/995 449/1014/996
f 449/1014/996 496/1013/995 473/1015/997
f 449/1016/996 473/1017/997 472/1018/998
f 472/1018/998 473/1017/997 474/1019/999
f 472/1018/998 474/1019/999 471/1020/1000
f 471/1020/1000 474/1019/999 475/1021/1001
f 471/1020/1000 475/1021/1001 470/1022/1002
f 470/1022/1002 475/1021/1001 476/1023/1003
f 470/1022/1002 476/1023/1003 469/1024/1004
f 469/1024/1004 476/1023/1003 477/1025/1005
f 469/1024/1004 477/1025/1005 468/1026/1006
f 468/1026/1006 477/1025/1005 478/1027/1007
f 468/1026/1006 478/1027/1007 467/1028/1008
f 467/1028/1008 478/1027/1007 479/1029/1009
f 467/1028/1008 479/1029/1009 466/1030/1010
f 466/1030/1010 479/1029/1009 480/1031/1011
f 466/1030/1010 480/1031/1011 465/1032/1012
f 465/1032/1012 480/1031/1011 481/1033/1013
f 465/1032/1012 481/1033/1013 464/1034/1014
f 464/1034/1014 481/1033/1013 482/1035/1015
f 464/1034/1014 482/1035/1015 463/1036/1016
f 463/1036/1016 482/1035/1015 483/1037/1017
f 463/1036/1016 483/1037/1017 462/1038/1018
f 462/1038/1018 483/1037/1017 484/1039/1019
f 462/1038/1018 484/1039/1019 461/1040/1020
f 461/1040/1020 484/1039/1019 485/1041/1021
f 461/1040/1020 485/1041/1021 460/1042/1022
f 460/1042/1022 485/1041/1021 486/1043/1023
f 460/1042/1022 486/1043/1023 459/1044/1024
f 459/1044/1024 486/1043/1023 487/1045/1025
f 459/1044/1024 487/1045/1025 458/1046/1026
f 458/1046/1026 487/1045/1025 488/1047/1027
f 458/1046/1026 488/1047/1027 457/1048/1028
f 457/1048/1028 488/1047/1027 489/1049/1029
f 457/1048/1028 489/1049/1029 456/1050/1030
f 456/1050/1030 489/1049/1029 490/1051/1031
f 456/1050/1030 490/1051/1031 455/1052/1032
f 455/1052/1032 490/1051/1031 491/1053/1033
f 455/1052/1032 491/1053/1033 454/1054/1034
f 454/1054/1034 491/1053/1033 492/1055/1035
f 454/1054/1034 492/1055/1035 453/1056/1036
f 453/1056/1036 492/1055/1035 493/1057/1037
f 453/1056/1036 493/1057/1037 452/1058/1038
f 452/1058/1038 493/1057/1037 494/1059/1039
f 452/1058/1038 494/1059/1039 451/1060/1040
f 451/1060/1040 494/1059/1039 495/1061/1041
f 451/1060/1040 495/1061/1041 450/1012/994
f 450/1012/994 495/1061/1041 496/1013/995
f 472/1062/1042 462/1063/1043 449/1064/1044
f 449/1064/1044 462/1063/1043 461/1065/1045
f 449/1064/1044 461/1065/1045 450/1066/1046
f 450/1066/1046 461/1065/1045 460/1067/1047
f 450/1066/1046 460/1067/1047 451/1068/1048
f 451/1068/1048 460/1067/1047 459/1069/1049
f 451/1068/1048 459/1069/1049 452/1070/1050
f 452/1070/1050 459/1069/1049 458/1071/1051
f 452/1070/1050 458/1071/1051 453/1072/1052
f 453/1072/1052 458/1071/1051 457/1073/1053
f 453/1072/1052 457/1073/1053 454/1074/1054
f 454/1074/1054 457/1073/1053 456/1075/1055
f 454/1074/1054 456/1075/1055 455/1076/1056
f 462/1063/1043 472/1062/1042 463/1077/1057
f 463/1077/1057 472/1062/1042 471/1078/1058
f 463/1077/1057 471/1078/1058 464/1079/1059
f 464/1079/1059 471/1078/1058 470/1080/1060
f 464/1079/1059 470/1080/1060 465/1081/1061
f 465/1081/1061 470/1080/1060 469/1082/1062
f 465/1081/1061 469/1082/1062 466/1083/1063
f 466/1083/1063 469/1082/1062 468/1084/1064
f 466/1083/1063 468/1084/1064 467/1085/1065
f 497/1086/1066 498/1087/1067 500/1088/1068
f 500/1088/1068 498/1087/1067 499/1089/1069
f 498/1090/1070 501/1091/1071 499/1092/1072
f 499/1092/1072 501/1091/1071 502/1093/1073
f 501/1094/1074 503/1095/1075 502/1096/1076
f 502/1096/1076 503/1095/1075 504/1097/1077
f 503/1098/1078 497/1099/1079 504/1100/1080
f 504/1100/1080 497/1099/1079 500/1101/1081
f 500/1102/1082 499/1103/1083 504/1104/1084
f 504/1104/1084 499/1103/1083 502/1105/1085
f 505/1106/1086 506/1107/1087 508/1108/1088
f 508/1108/1088 506/1107/1087 507/1109/1089
f 506/1110/1090 509/1111/1091 507/1112/1092
f 507/1112/1092 509/1111/1091 510/1113/1093
f 509/1114/1094 511/1115/1095 510/1116/1096
f 510/1116/1096 511/1115/1095 512/1117/1097
f 511/1118/1098 505/1119/1099 512/1120/1100
f 512/1120/1100 505/1119/1099 508/1121/1101
f 508/1122/1102 507/1123/1103 512/1124/1104
f 512/1124/1104 507/1123/1103 510/1125/1105
f 514/1126/1106 566/1127/1107 513/1128/1108
f 513/1128/1108 566/1127/1107 540/1129/1109
f 513/1130/1108 540/1131/1109 539/1132/1110
f 539/1132/1110 540/1131/1109 541/1133/1111
f 539/1132/1110 541/1133/1111 538/1134/1112
f 538/1134/1112 541/1133/1111 542/1135/1113
f 538/1134/1112 542/1135/1113 537/1136/1114
f 537/1136/1114 542/1135/1113 543/1137/1115
f 537/1136/1114 543/1137/1115 536/1138/1116
f 536/1138/1116 543/1137/1115 544/1139/1117
f 536/1138/1116 544/1139/1117 535/1140/1118
f 535/1140/1118 544/1139/1117 545/1141/1119
f 535/1140/1118 545/1141/1119 534/1142/1120
f 534/1142/1120 545/1141/1119 546/1143/1121
f 534/1142/1120 546/1143/1121 533/1144/1122
f 533/1144/1122 546/1143/1121 547/1145/1123
f 533/1144/1122 547/1145/1123 532/1146/1124
f 532/1146/1124 547/1145/1123 548/1147/1125
f 532/1146/1124 548/1147/1125 531/1148/1126
f 531/1148/1126 548/1147/1125 549/1149/1127
f 531/1148/1126 549/1149/1127 530/1150/1128
f 530/1150/1128 549/1149/1127 550/1151/1129
f 530/1150/1128 550/1151/1129 529/1152/1130
f 529/1152/1130 550/1151/1129 551/1153/1131
f 529/1152/1130 551/1153/1131 528/1154/1132
f 528/1154/1132 551/1153/1131 552/1155/1133
f 528/1154/1132 552/1155/1133 527/1156/1134
f 527/1156/1134 552/1155/1133 553/1157/1135
f 527/1156/1134 553/1157/1135 526/1158/1136
f 526/1158/1136 553/1157/1135 554/1159/1137
f 526/1158/1136 554/1159/1137 525/1160/1138
f 525/1160/1138 554/1159/1137 555/1161/1139
f 525/1160/1138 555/1161/1139 524/1162/1140
f 524/1162/1140 555/1161/1139 556/1163/1141
f 524/1162/1140 556/1163/1141 523/1164/1142
f 523/1164/1142 556/1163/1141 557/1165/1143
f 523/1164/1142 557/1165/1143 522/1166/1144
f 522/1166/1144 557/1165/1143 558/1167/1145
f 522/1166/1144 558/1167/1145 521/1168/1146
f 521/1168/1146 558/1167/1145 559/1169/1147
f 521/1168/1146 559/1169/1147 520/1170/1148
f 520/1170/1148 559/1169/1147 560/1171/1149
f 520/1170/1148 560/1171/1149 519/1172/1150
f 519/1172/1150 560/1171/1149 561/1173/1151
f 519/1172/1150 561/1173/1151 518/1174/1152
f 518/1174/1152 561/1173/1151 562/1175/1153
f 518/1174/1152 562/1175/1153 517/1176/1154
f 517/1176/1154 562/1175/1153 563/1177/1155
f 517/1176/1154 563/1177/1155 516/1178/1156
f 516/1178/1156 563/1177/1155 564/1179/1157
f 516/1178/1156 564/1179/1157 515/1180/1158
f 515/1180/1158 564/1179/1157 565/1181/1159
f 515/1180/1158 565/1181/1159 514/1126/1106
f 514/1126/1106 565/1181/1159 566/1127/1107
f 513/1182/1160 539/1183/1161 514/1184/1162
f 514/1184/1162 539/1183/1161 515/1185/1163
f 515/1185/1163 539/1183/1161 538/1186/1164
f 515/1185/1163 538/1186/1164 516/1187/1165
f 516/1187/1165 538/1186/1164 537/1188/1166
f 516/1187/1165 537/1188/1166 517/1189/1167
f 517/1189/1167 537/1188/1166 536/1190/1168
f 517/1189/1167 536/1190/1168 518/1191/1169
f 518/1191/1169 536/1190/1168 519/1192/1170
f 519/1192/1170 536/1190/1168 520/1193/1171
f 520/1193/1171 536/1190/1168 521/1194/1172
f 521/1194/1172 536/1190/1168 522/1195/1173
f 522/1195/1173 536/1190/1168 523/1196/1174
f 523/1196/1174 536/1190/1168 524/1197/1175
f 524/1197/1175 536/1190/1168 525/1198/1176
f 525/1198/1176 536/1190/1168 526/1199/1177
f 526/1199/1177 536/1190/1168 527/1200/1178
f 527/1200/1178 536/1190/1168 528/1201/1179
f 528/1201/1179 536/1190/1168 529/1202/1180
f 529/1202/1180 536/1190/1168 530/1203/1181
f 530/1203/1181 536/1190/1168 535/1204/1182
f 530/1203/1181 535/1204/1182 531/1205/1183
f 531/1205/1183 535/1204/1182 532/1206/1184
f 532/1206/1184 535/1204/1182 534/1207/1185
f 532/1206/1184 534/1207/1185 533/1208/1186
f 567/1209/1187 568/1210/1188 572/1211/1189
f 572/1211/1189 568/1210/1188 571/1212/1190
f 571/1212/1190 568/1210/1188 569/1213/1191
f 571/1212/1190 569/1213/1191 570/1214/1192
f 573/1215/1193 567/1216/1194 574/1217/1195
f 574/1217/1195 567/1216/1194 572/1218/1196
f 575/1219/1197 576/1220/1198 578/1221/1199
f 578/1221/1199 576/1220/1198 577/1222/1200
f 577/1222/1200 576/1220/1198 573/1223/1201
f 577/1222/1200 573/1223/1201 574/1224/1202
f 569/1225/1203 575/1226/1204 570/1227/1205
f 570/1227/1205 575/1226/1204 578/1228/1206
f 426/1229/1207 425/1230/1208 570/1231/1209
f 570/1231/1209 425/1230/1208 448/1232/1210
f 570/1231/1209 448/1232/1210 447/1233/1211
f 447/1233/1211 446/1234/1212 570/1231/1209
f 570/1231/1209 446/1234/1212 445/1235/1213
f 570/1231/1209 445/1235/1213 444/1236/1214
f 444/1236/1214 443/1237/1215 570/1231/1209
f 570/1231/1209 443/1237/1215 503/1238/1216
f 570/1231/1209 503/1238/1216 571/1239/1217
f 571/1239/1217 503/1238/1216 501/1240/1218
f 571/1239/1217 501/1240/1218 572/1241/1219
f 572/1241/1219 501/1240/1218 498/1242/1220
f 572/1241/1219 498/1242/1220 574/1243/1221
f 574/1243/1221 498/1242/1220 553/1244/1222
f 574/1243/1221 553/1244/1222 552/1245/1223
f 443/1237/1215 442/1246/1224 503/1238/1216
f 503/1238/1216 442/1246/1224 441/1247/1225
f 503/1238/1216 441/1247/1225 440/1248/1226
f 503/1238/1216 440/1248/1226 497/1249/1227
f 497/1249/1227 440/1248/1226 439/1250/1228
f 497/1249/1227 439/1250/1228 563/1251/1229
f 563/1251/1229 439/1250/1228 438/1252/1230
f 563/1251/1229 438/1252/1230 564/1253/1231
f 564/1253/1231 438/1252/1230 437/1254/1232
f 564/1253/1231 437/1254/1232 436/1255/1233
f 436/1255/1233 435/1256/1234 564/1253/1231
f 564/1253/1231 435/1256/1234 565/1257/1235
f 565/1257/1235 435/1256/1234 434/1258/1236
f 565/1257/1235 434/1258/1236 433/1259/1237
f 433/1259/1237 432/1260/1238 565/1257/1235
f 565/1257/1235 432/1260/1238 566/1261/1239
f 566/1261/1239 432/1260/1238 431/1262/1240
f 566/1261/1239 431/1262/1240 430/1263/1241
f 566/1261/1239 430/1263/1241 540/1264/1242
f 540/1264/1242 430/1263/1241 429/1265/1243
f 540/1264/1242 429/1265/1243 493/1266/1244
f 493/1266/1244 429/1265/1243 428/1267/1245
f 493/1266/1244 428/1267/1245 494/1268/1246
f 494/1268/1246 428/1267/1245 506/1269/1247
f 494/1268/1246 506/1269/1247 495/1270/1248
f 495/1270/1248 506/1269/1247 496/1271/1249
f 496/1271/1249 506/1269/1247 473/1272/1250
f 473/1272/1250 506/1269/1247 474/1273/1251
f 474/1273/1251 506/1269/1247 475/1274/1252
f 475/1274/1252 506/1269/1247 476/1275/1253
f 476/1275/1253 506/1269/1247 477/1276/1254
f 477/1276/1254 506/1269/1247 478/1277/1255
f 478/1277/1255 506/1269/1247 479/1278/1256
f 479/1278/1256 506/1269/1247 480/1279/1257
f 480/1279/1257 506/1269/1247 545/1280/1258
f 480/1279/1257 545/1280/1258 481/1281/1259
f 481/1281/1259 545/1280/1258 544/1282/1260
f 481/1281/1259 544/1282/1260 482/1283/1261
f 482/1283/1261 544/1282/1260 483/1284/1262
f 483/1284/1262 544/1282/1260 484/1285/1263
f 484/1285/1263 544/1282/1260 543/1286/1264
f 484/1285/1263 543/1286/1264 485/1287/1265
f 485/1287/1265 543/1286/1264 486/1288/1266
f 486/1288/1266 543/1286/1264 487/1289/1267
f 487/1289/1267 543/1286/1264 542/1290/1268
f 487/1289/1267 542/1290/1268 488/1291/1269
f 488/1291/1269 542/1290/1268 489/1292/1270
f 489/1292/1270 542/1290/1268 490/1293/1271
f 490/1293/1271 542/1290/1268 541/1294/1272
f 490/1293/1271 541/1294/1272 491/1295/1273
f 491/1295/1273 541/1294/1272 492/1296/1274
f 492/1296/1274 541/1294/1272 540/1264/1242
f 492/1296/1274 540/1264/1242 493/1266/1244
f 428/1267/1245 427/1297/1275 506/1269/1247
f 506/1269/1247 427/1297/1275 570/1231/1209
f 506/1269/1247 570/1231/1209 578/1298/1276
f 427/1297/1275 426/1229/1207 570/1231/1209
f 497/1249/1227 560/1299/1277 498/1242/1220
f 498/1242/1220 560/1299/1277 559/1300/1278
f 498/1242/1220 559/1300/1278 558/1301/1279
f 545/1280/1258 506/1269/1247 546/1302/1280
f 546/1302/1280 506/1269/1247 505/1303/1281
f 546/1302/1280 505/1303/1281 547/1304/1282
f 547/1304/1282 505/1303/1281 548/1305/1283
f 548/1305/1283 505/1303/1281 549/1306/1284
f 549/1306/1284 505/1303/1281 577/1307/1285
f 549/1306/1284 577/1307/1285 550/1308/1286
f 550/1308/1286 577/1307/1285 551/1309/1287
f 551/1309/1287 577/1307/1285 552/1245/1223
f 552/1245/1223 577/1307/1285 574/1243/1221
f 505/1303/1281 511/1310/1288 577/1307/1285
f 577/1307/1285 511/1310/1288 578/1298/1276
f 578/1298/1276 511/1310/1288 509/1311/1289
f 578/1298/1276 509/1311/1289 506/1269/1247
f 563/1251/1229 562/1312/1290 497/1249/1227
f 497/1249/1227 562/1312/1290 561/1313/1291
f 497/1249/1227 561/1313/1291 560/1299/1277
f 558/1301/1279 557/1314/1292 498/1242/1220
f 498/1242/1220 557/1314/1292 556/1315/1293
f 498/1242/1220 556/1315/1293 555/1316/1294
f 555/1316/1294 554/1317/1295 498/1242/1220
f 498/1242/1220 554/1317/1295 553/1244/1222
f 569/1318/1296 568/1319/1297 575/1320/1298
f 575/1320/1298 568/1319/1297 576/1321/1299
f 576/1321/1299 568/1319/1297 567/1322/1300
f 576/1321/1299 567/1322/1300 573/1323/1301
# 578 vertices
# 1323 texture params
# 1301 normals
# 1176 facets

# 3 groups
